# Supplementary material for: Proteomics Profiling Reveals the Molecular Signatures and Potential Therapeutic Targets of Human Nasopharyngeal Carcinoma
Source: Mol Cell Proteomics. 2023 May 11;22(6):100567. doi: 10.1016/j.mcpro.2023.100567 (PMC10326745; doi:10.1016/j.mcpro.2023.100567)
Supplement: Supplemental Table S1 [file mmc1.xlsx]

## Sheet: Sheet1
Table S1 the clinicopathological details of samples
Patient ID	Sample ID	Sample type	Clinicopathological details		Gender	Age
C1	Cancer1	Nasopharyngeal carcinoma	Nasopharyngeal poorly differentiated squamous cell carcinoma		Male	51
C2	Cancer2	Nasopharyngeal carcinoma	Nasopharyngeal poorly differentiated squamous cell carcinoma		Male	54
C3	Cancer3	Nasopharyngeal carcinoma	Nasopharyngeal poorly differentiated squamous cell carcinoma		Male	34
C4	Cancer4	Nasopharyngeal carcinoma	Nasopharyngeal poorly differentiated squamous cell carcinoma		Male	42
C5	Cancer5	Nasopharyngeal carcinoma	Nasopharyngeal poorly differentiated squamous cell carcinoma		Male	28
C6	Cancer6	Nasopharyngeal carcinoma	Nasopharyngeal poorly differentiated squamous cell carcinoma		Male	54
C7	Cancer7	Nasopharyngeal carcinoma	Nasopharyngeal poorly differentiated squamous cell carcinoma		Male	51
C8	Cancer8	Nasopharyngeal carcinoma	Nasopharyngeal poorly differentiated squamous cell carcinoma		Female	53
C9	Cancer9	Nasopharyngeal carcinoma	Nasopharyngeal poorly differentiated squamous cell carcinoma		Female	34
C10	Cancer10	Nasopharyngeal carcinoma	Nasopharyngeal poorly differentiated squamous cell carcinoma		Male	59
C11	Cancer11	Nasopharyngeal carcinoma	Nasopharyngeal poorly differentiated squamous cell carcinoma		Male	38
C12	Cancer12	Nasopharyngeal carcinoma	Nasopharyngeal poorly differentiated squamous cell carcinoma		Male	51
C13	Cancer13	Nasopharyngeal carcinoma	Nasopharyngeal poorly differentiated squamous cell carcinoma		Male	42
C14	Cancer14	Nasopharyngeal carcinoma	Nasopharyngeal poorly differentiated squamous cell carcinoma		Male	47
C15	Cancer15	Nasopharyngeal carcinoma	Nasopharyngeal poorly differentiated squamous cell carcinoma		Male	55
C16	Cancer16	Nasopharyngeal carcinoma	Nasopharyngeal poorly differentiated squamous cell carcinoma		Male	51
C17	Cancer17	Nasopharyngeal carcinoma	Nasopharyngeal poorly differentiated squamous cell carcinoma		Female	23
C18	Cancer18	Nasopharyngeal carcinoma	Nasopharyngeal poorly differentiated squamous cell carcinoma		Male	76
C19	Cancer19	Nasopharyngeal carcinoma	Nasopharyngeal poorly differentiated squamous cell carcinoma		Male	48
C20	Cancer20	Nasopharyngeal carcinoma	Nasopharyngeal poorly differentiated squamous cell carcinoma		Female	42
C21	Cancer21	Nasopharyngeal carcinoma	Nasopharyngeal poorly differentiated squamous cell carcinoma		Male	26
C22	Cancer22	Nasopharyngeal carcinoma	Nasopharyngeal poorly differentiated squamous cell carcinoma		Female	37
C23	Cancer23	Nasopharyngeal carcinoma	Nasopharyngeal poorly differentiated squamous cell carcinoma		Male	30
C24	Cancer24	Nasopharyngeal carcinoma	Nasopharyngeal poorly differentiated squamous cell carcinoma		Male	66
C25	Cancer25	Nasopharyngeal carcinoma	Nasopharyngeal poorly differentiated squamous cell carcinoma		Female	28
C26	Cancer26	Nasopharyngeal carcinoma	Nasopharyngeal poorly differentiated squamous cell carcinoma		Male	54
C27	Cancer27	Nasopharyngeal carcinoma	Nasopharyngeal poorly differentiated squamous cell carcinoma		Female	51
C28	Cancer28	Nasopharyngeal carcinoma	Nasopharyngeal poorly differentiated squamous cell carcinoma		Female	38
C29	Cancer29	Nasopharyngeal carcinoma	Nasopharyngeal poorly differentiated squamous cell carcinoma		Male	44
C30	Cancer30	Nasopharyngeal carcinoma	Nasopharyngeal poorly differentiated squamous cell carcinoma		Male	64
N1	Normal1	Chronic inflammation	Chronic inflammation of nasopharyngeal mucosa		Female	55
N2	Normal2	Chronic inflammation	Chronic inflammation of nasopharyngeal mucosa		Male	27
N3	Normal3	Chronic inflammation	Chronic inflammation of nasopharyngeal mucosa		Female	21
N4	Normal4	Chronic inflammation	Chronic inflammation of nasopharyngeal mucosa		Male	45
N5	Normal5	Chronic inflammation	Chronic inflammation of nasopharyngeal mucosa		Male	28
N6	Normal6	Chronic inflammation	Chronic inflammation of nasopharyngeal mucosa		Female	41
N7	Normal7	Chronic inflammation	Chronic inflammation of nasopharyngeal mucosa		Female	54
N8	Normal8	Chronic inflammation	Chronic inflammation of nasopharyngeal mucosa		Female	30
N9	Normal9	Chronic inflammation	Chronic inflammation of nasopharyngeal mucosa		Male	50
N10	Normal10	Chronic inflammation	Chronic inflammation of nasopharyngeal mucosa		Male	10
N11	Normal11	Chronic inflammation	Adenoid hypertrophy of nasopharynx		Male	26
N12	Normal12	Chronic inflammation	Chronic inflammation of nasopharyngeal mucosa		Female	48
N13	Normal13	Chronic inflammation	Nasopharyngeal polyp		Male	58
N14	Normal14	Chronic inflammation	Chronic inflammation of nasopharyngeal mucosa		Male	31
N15	Normal15	Chronic inflammation	Chronic inflammation of nasopharyngeal mucosa		Female	46
N16	Normal16	Chronic inflammation	Chronic inflammation of nasopharyngeal mucosa		Male	54
N17	Normal17	Chronic inflammation	Chronic inflammation of nasopharyngeal mucosa		Female	39
N18	Normal18	Chronic inflammation	Chronic inflammation of nasopharyngeal mucosa		Female	50
N19	Normal19	Chronic inflammation	Chronic inflammation of nasopharyngeal mucosa		Female	29
N20	Normal20	Chronic inflammation	Chronic inflammation of nasopharyngeal mucosa		Female	20
N21	Normal21	Chronic inflammation	Chronic inflammation of nasopharyngeal mucosa		Female	51
N22	Normal22	Chronic inflammation	Chronic inflammation of nasopharyngeal mucosa		Female	26
