# Supplementary material for: Proteomics Profiling Reveals the Molecular Signatures and Potential Therapeutic Targets of Human Nasopharyngeal Carcinoma
Source: Mol Cell Proteomics. 2023 May 11;22(6):100567. doi: 10.1016/j.mcpro.2023.100567 (PMC10326745; doi:10.1016/j.mcpro.2023.100567)
Supplement: Supplemental Table S2 [file mmc2.xlsx]

## Sheet: all_protein_identifications
Table S2 The information of identified proteins
Protein IDs(UniProt)	Majority protein IDs	Peptide counts (all)	Peptide counts (razor+unique)	Peptide counts (unique)	Fasta headers	Number of proteins	Peptides	Razor + unique peptides	Unique peptides	Sequence coverage [%]	Unique + razor sequence coverage [%]	Unique sequence coverage [%]	Q-value	Score	iBAQ	iBAQ C1	iBAQ C10	iBAQ C11	iBAQ C12	iBAQ C13	iBAQ C14	iBAQ C15	iBAQ C16	iBAQ C17	iBAQ C18	iBAQ C19	iBAQ C2	iBAQ C20	iBAQ C21	iBAQ C22	iBAQ C23	iBAQ C24	iBAQ C25	iBAQ C26	iBAQ C27	iBAQ C28	iBAQ C29	iBAQ C3	iBAQ C30	iBAQ C4	iBAQ C5	iBAQ C6	iBAQ C7	iBAQ C8	iBAQ C9	iBAQ N1	iBAQ N10	iBAQ N11	iBAQ N12
sp|A0A075B6H9|LV469_HUMAN	sp|A0A075B6H9|LV469_HUMAN	3	3	3		1	3	3	3	41.2	41.2	41.2	0	16.829	23557000	0	0	0	245180	0	0	0	966860	1385700	0	0	0	0	0	281150	1602300	0	0	0	5495000	0	6056100	0	0	0	0	0	0	0	0	0	0	0	0
sp|A0A075B6I0|LV861_HUMAN	sp|A0A075B6I0|LV861_HUMAN	3	3	3		1	3	3	3	20.5	20.5	20.5	0.0061832	2.2347	55115000	184780	7536400	0	0	0	0	818780	0	2447600	0	0	1033900	2794900	137170	0	639300	0	0	2047000	0	0	0	0	0	2882000	0	0	1061200	0	0	0	1168300	0	539070
sp|A0A075B6J9|LV218_HUMAN	sp|A0A075B6J9|LV218_HUMAN	4	3	2		1	4	3	2	24.6	24.6	24.6	0	9.2634	124410000	240530	0	4232800	0	0	3974500	0	0	0	0	317740	0	470070	0	647170	467850	0	0	0	5626800	0	0	0	8573800	0	803520	0	0	0	1287200	0	730890	0	0
sp|A0A075B6K4|LV310_HUMAN	sp|A0A075B6K4|LV310_HUMAN	7	7	2		1	7	7	2	35.7	35.7	19.1	0	10.921	346360000	905010	0	0	0	0	25081000	0	3078200	27995000	0	2887900	2124300	9710100	0	0	1334100	635090	7018800	607950	3364000	0	11015000	561710	5573600	14164000	0	3563300	0	965540	44171000	0	7496900	816070	0
sp|A0A075B6Q5|HV364_HUMAN	sp|A0A075B6Q5|HV364_HUMAN	5	3	3		1	5	3	3	55.9	32.2	32.2	0.0018152	3.4664	7185400	0	0	0	0	0	0	0	0	0	0	0	0	0	0	0	0	0	0	0	0	0	0	0	827110	0	0	0	0	164750	0	0	0	0	0
sp|A0A075B6S2|KVD29_HUMAN;sp|A2NJV5|KV229_HUMAN;sp|A0A0A0MRZ7|KVD26_HUMAN	sp|A0A075B6S2|KVD29_HUMAN;sp|A2NJV5|KV229_HUMAN;sp|A0A0A0MRZ7|KVD26_HUMAN	6;5;4	4;3;2	3;2;1	;;	3	6	4	3	40.8	38.3	38.3	0.00017556	7.8649	121660000	0	1171300	0	279880	4576000	26997000	0	2070300	7232700	0	0	0	0	0	1430800	1285400	0	1531500	882070	0	0	10898000	0	5635800	0	0	0	0	0	0	0	0	0	0
sp|P04433|KV311_HUMAN;sp|A0A0A0MRZ8|KVD11_HUMAN	sp|P04433|KV311_HUMAN;sp|A0A0A0MRZ8|KVD11_HUMAN	4;4	3;3	3;3	;	2	4	3	3	32.2	26.1	26.1	0	15.003	922710000	4518600	27791000	9674900	6259200	8713500	65418000	48340000	79229000	27964000	3503200	3029200	24244000	6344200	4262500	0	8829200	0	17367000	13484000	60177000	0	83693000	15146000	61924000	4157700	11078000	6918800	0	3672100	57989000	6681900	5020500	0	11954000
sp|A0A0A0MS15|HV349_HUMAN	sp|A0A0A0MS15|HV349_HUMAN	6	5	4		1	6	5	4	60.5	52.9	43.7	0	23.679	110780000	626960	849980	126420	0	0	4152500	0	20262000	1835700	0	0	0	81349	124640	54634	1456500	118130	835740	661040	17229000	1540900	13649000	0	3439600	794020	0	0	0	0	4925700	0	0	0	0
sp|A0A0B4J1V0|HV315_HUMAN	sp|A0A0B4J1V0|HV315_HUMAN	8	8	6		1	8	8	6	56.3	56.3	46.2	0	10.692	394690000	1257300	17756000	2838200	1841600	5753100	36686000	7899100	19051000	8987400	176520	628450	2042700	1609300	395910	1013900	2067900	555640	3898500	6916700	36118000	5956900	61258000	10611000	12393000	1909400	2512400	2053300	1353500	4655100	16570000	353110	955830	0	964850
sp|A0A0B4J1V2|HV226_HUMAN	sp|A0A0B4J1V2|HV226_HUMAN	3	3	3		1	3	3	3	34.5	34.5	34.5	0.004561	2.4547	9077200	0	0	0	0	0	0	0	0	1055100	0	0	0	0	128990	0	0	0	0	0	0	0	0	0	1757300	0	180980	0	0	0	534610	0	0	0	0
sp|A0A0B4J1X5|HV374_HUMAN	sp|A0A0B4J1X5|HV374_HUMAN	5	3	2		1	5	3	2	45.3	26.5	18.8	0	44.174	142490000	165230	1689300	4991800	285170	1047500	24045000	13694000	8372600	691240	0	205330	2503100	256070	0	106320	541390	0	0	0	17189000	0	22495000	0	0	1884900	0	147190	99360	0	2437000	0	76611	0	517030
sp|A0A0B4J1Y8|LV949_HUMAN	sp|A0A0B4J1Y8|LV949_HUMAN	3	3	3		1	3	3	3	24.4	24.4	24.4	0.0011069	4.5073	34029000	0	0	0	0	0	0	0	0	0	0	0	0	297110	0	416030	0	0	0	724030	0	0	0	0	0	23228000	0	885100	110720	172530	0	0	0	0	0
sp|A0A0B4J1Y9|HV372_HUMAN	sp|A0A0B4J1Y9|HV372_HUMAN	6	4	4		1	6	4	4	58.8	45.4	45.4	0.00050659	6.4308	54298000	361900	1555000	0	0	0	0	0	3816500	1736000	0	0	0	0	0	980360	484450	29082	0	0	11485000	0	4199100	0	0	0	0	0	0	0	1156900	0	0	0	0
sp|P0DP09|KV113_HUMAN;sp|A0A0B4J2D9|KVD13_HUMAN	sp|P0DP09|KV113_HUMAN;sp|A0A0B4J2D9|KVD13_HUMAN	2;2	2;2	2;2	;	2	2	2	2	26.5	26.5	26.5	0	25.588	38110000	0	0	0	0	0	0	0	0	0	0	0	0	0	0	0	0	0	0	0	0	0	31719000	0	5609200	0	0	0	0	0	0	0	0	0	0
sp|A0A0C4DH31|HV118_HUMAN	sp|A0A0C4DH31|HV118_HUMAN	3	2	2		1	3	2	2	26.5	26.5	26.5	0	25.554	68170000	282900	1379600	0	1528500	0	23440000	5233900	8565200	0	0	754230	0	1664900	0	0	0	0	0	0	0	0	0	362670	0	0	0	0	0	4065400	2746200	0	0	0	0
sp|A0A0C4DH33|HV124_HUMAN	sp|A0A0C4DH33|HV124_HUMAN	2	2	2		1	2	2	2	34.2	34.2	34.2	0	112.71	14563000	0	0	0	0	0	0	0	0	0	0	0	0	0	0	0	0	0	1060000	0	0	0	0	0	0	0	0	0	0	0	10769000	0	0	0	0
sp|A0A0C4DH34|HV428_HUMAN	sp|A0A0C4DH34|HV428_HUMAN	2	2	2		1	2	2	2	21.4	21.4	21.4	0.0044216	2.4606	67457000	0	0	0	0	1868100	0	0	0	803020	0	0	0	0	0	0	0	0	0	0	0	0	0	0	11116000	0	0	0	0	0	0	0	0	0	0
sp|A0A0C4DH38|HV551_HUMAN	sp|A0A0C4DH38|HV551_HUMAN	4	4	2		1	4	4	2	47	47	26.5	0	34.563	270680000	374590	6039000	0	645970	0	14920000	2426900	3952100	4791200	0	2737600	0	6538400	0	1672400	2127500	236630	4867400	652980	60938000	0	20858000	1225600	11942000	1258100	2740100	3258800	0	44054	6940000	0	779470	0	0
sp|A0A0C4DH67|KV108_HUMAN;sp|A0A0C4DH69|KV109_HUMAN;sp|A0A075B6S5|KV127_HUMAN	sp|A0A0C4DH67|KV108_HUMAN;sp|A0A0C4DH69|KV109_HUMAN;sp|A0A075B6S5|KV127_HUMAN	2;1;1	2;1;1	2;1;1	;;	3	2	2	2	27	27	27	0	25.542	60098000	0	1258200	0	0	1132300	0	2616600	0	751360	0	443780	0	620650	0	151880	614530	29881	1255700	0	5409700	2153700	0	0	4757900	0	0	0	0	0	0	0	0	0	0
sp|A0A0C4DH68|KV224_HUMAN	sp|A0A0C4DH68|KV224_HUMAN	5	4	4		1	5	4	4	38.3	38.3	38.3	0	44.095	273760000	573710	3915400	0	1555900	5665300	14959000	0	3927100	8207700	2040000	2698700	0	8750600	897400	0	7407200	909040	0	4623200	54249000	6983200	8171100	5049600	16068000	373190	0	1589100	87405	2090700	9535500	1252700	1358200	0	1142200
sp|A0A0J9YVY3|HV741_HUMAN	sp|A0A0J9YVY3|HV741_HUMAN	3	2	2		1	3	2	2	55.6	46.2	46.2	0	21.038	9672500	0	0	0	0	0	0	0	0	0	0	0	0	0	0	0	0	0	0	0	0	0	0	0	0	0	0	0	0	0	6963500	0	0	0	0
sp|A0A5B9|TRBC2_HUMAN;sp|P01850|TRBC1_HUMAN	sp|A0A5B9|TRBC2_HUMAN;sp|P01850|TRBC1_HUMAN	4;3	4;3	4;3	;	2	4	4	4	34.3	34.3	34.3	0	28.043	48035000	68540	0	5424600	0	0	0	0	0	328320	0	216140	0	148280	0	395020	100510	0	603530	761380	1857800	2877400	0	0	6905500	0	736830	0	0	31092	0	378990	1150800	123720	0
sp|A0AV96|RBM47_HUMAN	sp|A0AV96|RBM47_HUMAN	13	13	12		1	13	13	12	31.2	31.2	29.3	0	37.681	13316000	362320	0	0	0	0	378430	523100	251270	222970	345170	153150	185880	230320	25195	67500	92809	168380	376800	198090	1670000	1438400	0	219550	1197900	940880	861180	184870	0	0	0	18528	103990	0	23357
sp|A0AVF1|IFT56_HUMAN	sp|A0AVF1|IFT56_HUMAN	2	2	2		1	2	2	2	5.6	5.6	5.6	0.0015291	3.7154	245370	186720	0	0	0	0	0	0	0	0	0	0	0	0	0	0	0	0	0	0	0	0	0	0	0	0	58652	0	0	0	0	0	0	0	0
sp|A0AVT1|UBA6_HUMAN	sp|A0AVT1|UBA6_HUMAN	52	52	52		1	52	52	52	60.6	60.6	60.6	0	323.31	143140000	115490	659610	800870	192930	888380	2880200	5918500	1498100	3890200	144410	202590	218470	309740	26894	1263400	756900	159430	2045600	2659600	14463000	8059200	1095800	749700	16585000	200070	456050	324900	70796	158580	1944800	150990	303870	39619	7917.5
sp|A0FGR8|ESYT2_HUMAN	sp|A0FGR8|ESYT2_HUMAN	28	28	28		1	28	28	28	39.6	39.6	39.6	0	323.31	36708000	114630	73808	751420	130030	483100	828370	171590	221040	483970	97203	594570	339430	962670	183430	60749	0	80483	1272100	182250	577070	2558100	1320000	1230400	3937900	501560	1716000	175010	595320	716780	414560	97724	681240	201430	51641
sp|A0M8Q6|IGLC7_HUMAN	sp|A0M8Q6|IGLC7_HUMAN	6	2	2		1	6	2	2	58.5	18.9	18.9	0.00050607	6.3776	19690000	0	0	0	0	0	0	0	0	0	0	0	0	0	0	0	75713	0	0	0	5385400	0	192720	0	5578000	0	0	692140	0	0	0	0	0	0	0
42245;5042246;5042247;5042248;5042249;5042250;5042251;5042252;5042253;5042254;5042255;5042256;5042257;5042258;5042259;5042260;5042261;5042262;5042263;5042264;5042265;5042266;5042267;5042268;5042269;5042270;5042271;5042272;5042273;5042274;5042275;5042276;5042277;5042278;5042279;5042280;5042281;5042282;5042283;5042284;5042285;5042286;5042287;5042288;5042289;5042290;5042291;5042292;5042293;5042294;5…	36109;3629639;4648025;4899857;5042689;5042955
sp|A0MZ66|SHOT1_HUMAN	sp|A0MZ66|SHOT1_HUMAN	18	18	18		1	18	18	18	35.3	35.3	35.3	0	39.828	4707500	48636	293180	0	142380	0	0	0	224550	201150	22642	0	0	11384	12222	62596	40068	17045	0	431180	195790	320090	0	0	0	7006.7	56015	197660	0	0	0	0	47805	15073	0
sp|A1A5D9|BICL2_HUMAN	sp|A1A5D9|BICL2_HUMAN	5	5	5		1	5	5	5	12	12	12	0.0003462	7.3717	3722800	0	0	0	0	0	0	0	0	0	0	0	0	0	0	0	0	0	0	0	0	0	0	3105300	0	0	0	0	16728	0	0	0	0	0	0
sp|A1L020|MEX3A_HUMAN	sp|A1L020|MEX3A_HUMAN	4	4	4		1	4	4	4	14.2	14.2	14.2	0.0015293	3.7191	360870	0	0	0	0	0	0	0	0	0	48744	0	0	0	0	120500	0	0	0	0	0	0	0	0	0	191630	0	0	0	0	0	0	0	0	0
sp|A1L0T0|ILVBL_HUMAN	sp|A1L0T0|ILVBL_HUMAN	17	17	17		1	17	17	17	38.1	38.1	38.1	0	100.14	24408000	54128	0	70453	0	400140	0	3732000	0	231040	279090	311380	924440	562790	31915	0	0	0	537060	176520	260850	3284700	383450	62962	2007800	1293400	1865000	0	28809	54369	837070	13318	92223	0	86502
sp|A1X283|SPD2B_HUMAN	sp|A1X283|SPD2B_HUMAN	23	23	21		1	23	23	21	34.2	34.2	32.3	0	105.21	6029800	11581	0	0	20814	242410	0	0	396110	0	168760	427730	369490	68982	66396	15970	68224	13658	0	179580	0	0	0	210340	0	278060	181660	62237	1657000	83651	620890	0	94261	69606	349140
sp|A2RRP1|NBAS_HUMAN	sp|A2RRP1|NBAS_HUMAN	26	26	26		1	26	26	26	14.4	14.4	14.4	0	147.27	2992800	1816.5	0	0	11887	0	114990	39130	37868	18329	14179	7087.9	17095	19230	7798.3	0	0	823.72	36154	18853	0	60780	0	44358	591380	497250	158410	21074	259650	22129	25255	0	44233	0	0
sp|A2RTX5|SYTC2_HUMAN	sp|A2RTX5|SYTC2_HUMAN	11	9	9		1	11	9	9	16.3	14.3	14.3	0	56.097	1531400	21678	0	0	0	0	0	0	0	0	0	8143.1	93723	0	0	0	11446	0	0	0	0	0	340340	0	0	0	0	9711.4	332170	0	0	0	24086	0	0
sp|A2RUS2|DEND3_HUMAN	sp|A2RUS2|DEND3_HUMAN	18	18	18		1	18	18	18	21.1	21.1	21.1	0	47.741	1496500	0	0	84819	0	236910	0	0	118870	0	0	40848	0	7123.8	16349	0	0	118760	0	0	0	55088	0	9211.1	79172	142870	220310	0	0	36122	0	8559.8	15907	0	0
sp|A3KMH1|VWA8_HUMAN	sp|A3KMH1|VWA8_HUMAN	31	31	31		1	31	31	31	21.5	21.5	21.5	0	255.71	2674200	10497	0	0	7464.3	0	0	86415	228950	69100	84057	63043	42065	146320	9089.9	5913.4	82615	4786.7	17273	0	78289	0	0	129130	42376	134200	14920	46650	15169	171170	0	10775	32243	14112	0
sp|A3KN83|SBNO1_HUMAN	sp|A3KN83|SBNO1_HUMAN	10	10	6		1	10	10	6	9.9	9.9	6.3	0	10.77	3969900	0	0	76370	0	0	0	0	97354	45286	38080	18469	8842.7	24218	5140.6	0	0	0	51492	0	0	0	0	63350	0	43888	30682	0	29392	12424	0	0	94215	8105.1	30828
sp|A4D1E9|GTPBA_HUMAN	sp|A4D1E9|GTPBA_HUMAN	5	5	5		1	5	5	5	20.7	20.7	20.7	0.0015246	3.6426	2022100	0	85608	0	57712	0	0	0	0	0	0	0	0	0	0	0	0	17702	0	0	0	0	0	0	0	0	172320	0	0	0	0	0	0	0	0
sp|A4D1P6|WDR91_HUMAN	sp|A4D1P6|WDR91_HUMAN	20	20	20		1	20	20	20	36.3	36.3	36.3	0	30.616	10567000	8550.5	74106	0	0	0	367720	0	125540	0	25839	225570	72800	58933	25514	56165	52689	0	0	85881	1455800	514480	0	266190	982080	62738	230320	74352	127650	320820	296440	139150	200050	22315	14311
sp|A4D1S0|KLRG2_HUMAN	sp|A4D1S0|KLRG2_HUMAN	5	5	5		1	5	5	5	19.1	19.1	19.1	0.00050344	6.1969	500820	0	0	0	0	0	0	0	0	0	146570	0	0	0	142170	0	0	8531.8	0	0	0	0	0	0	0	0	51726	0	0	151830	0	0	0	0	0
sp|A5D8V7|CC151_HUMAN	sp|A5D8V7|CC151_HUMAN	5	5	5		1	5	5	5	12.3	12.3	12.3	0.0075083	2.092	2428600	0	0	0	0	0	908810	0	77735	0	0	0	0	40859	0	0	0	0	0	0	0	623830	0	25859	0	0	0	0	0	0	0	0	0	0	0
sp|A5PLL7|TM189_HUMAN	sp|A5PLL7|TM189_HUMAN	2	2	2		1	2	2	2	9.3	9.3	9.3	0.0055085	2.302	2183000	0	0	0	0	0	0	0	333770	0	0	0	0	0	0	0	0	0	0	0	0	0	0	0	0	122690	0	0	1149000	0	0	0	0	0	0
sp|A5YKK6|CNOT1_HUMAN	sp|A5YKK6|CNOT1_HUMAN	62	62	62		1	62	62	62	33.7	33.7	33.7	0	323.31	18695000	46108	13625	31922	161300	194520	377930	446770	557400	187780	342580	224830	161190	129320	29697	36021	70313	51626	68333	24366	948720	1769200	0	346270	1578700	271630	593540	214520	394760	238820	165450	93154	192450	25300	18967
sp|A6NC98|CC88B_HUMAN	sp|A6NC98|CC88B_HUMAN	28	28	28		1	28	28	28	25.5	25.5	25.5	0	42.067	5151000	7676.5	26956	123620	0	0	0	0	20667	0	0	26263	27929	0	0	14999	0	0	0	0	0	89971	378650	169240	611930	0	67210	55480	0	30305	44268	17025	143820	0	0
sp|A6NDG6|PGP_HUMAN	sp|A6NDG6|PGP_HUMAN	11	11	11		1	11	11	11	42.7	42.7	42.7	0	105.64	21024000	29312	200480	723540	0	0	0	1183400	0	819100	0	0	20162	113640	15399	0	359350	13187	95364	271750	1939400	2775400	0	885810	1585200	603500	366970	56018	0	90893	0	45106	257520	0	15152
sp|A6NDU8|CE051_HUMAN	sp|A6NDU8|CE051_HUMAN	6	6	6		1	6	6	6	24.8	24.8	24.8	0	29.527	8237200	0	0	0	0	301210	0	2845700	0	0	0	56201	0	0	0	0	60557	0	0	168230	0	0	0	0	0	127360	339660	449380	92750	20188	402660	0	51800	0	0
sp|A6NFQ2|TCAF2_HUMAN	sp|A6NFQ2|TCAF2_HUMAN	6	6	6		1	6	6	6	10.2	10.2	10.2	0.0010939	4.272	1122100	0	0	0	0	0	0	0	0	0	0	0	0	0	0	39253	0	0	0	0	0	0	0	56872	134580	0	0	0	0	28217	0	0	0	0	0
sp|A6NHQ2|FBLL1_HUMAN	sp|A6NHQ2|FBLL1_HUMAN	5	2	2		1	5	2	2	15	3.6	3.6	0.0010907	4.1989	166790000	834810	0	770560	735250	5965000	0	758640	0	1147000	577050	1773500	3402300	5010200	80524	774630	1274500	333980	4566200	1742100	11309000	17597000	0	2046300	12753000	5039700	6900400	1318000	811990	2804600	1097300	0	3543600	506550	0
sp|A6NHR9|SMHD1_HUMAN	sp|A6NHR9|SMHD1_HUMAN	57	57	57		1	57	57	57	36.4	36.4	36.4	0	323.31	26279000	154440	116270	7167.7	40465	152020	408990	220310	47897	286450	64333	202670	230920	323370	42878	55487	17153	18980	509310	39976	1428600	1988200	1216900	825440	2605400	692260	542130	260860	109760	326350	403220	77563	404620	65478	21807
sp|A6NIH7|U119B_HUMAN	sp|A6NIH7|U119B_HUMAN	6	6	5		1	6	6	5	30.7	30.7	27.1	0	12.68	8656700	0	0	0	0	0	0	0	0	318660	179350	0	117070	68776	0	17673	0	6089.4	160600	166920	0	1489000	0	287060	1728300	125550	0	99162	234510	23329	0	0	220690	73929	0
sp|A6NMZ7|CO6A6_HUMAN	sp|A6NMZ7|CO6A6_HUMAN	27	27	26		1	27	27	26	15.9	15.9	15.6	0	63.471	31086000	172730	470220	3706.4	0	0	44698	61116	0	584540	53697	0	39486	0	0	9650.5	0	5099	105700	39857	82208	0	9430700	0	243930	0	0	0	143590	0	206010	10416	0	0	0
sp|A7E2V4|ZSWM8_HUMAN	sp|A7E2V4|ZSWM8_HUMAN	2	2	2		1	2	2	2	3.4	3.4	3.4	0	21.98	40273	0	0	25605	0	0	0	0	0	0	0	5512.2	0	9156.1	0	0	0	0	0	0	0	0	0	0	0	0	0	0	0	0	0	0	0	0	0
sp|A8CG34|P121C_HUMAN;sp|Q96HA1|P121A_HUMAN;sp|A6NF01|P121B_HUMAN	sp|A8CG34|P121C_HUMAN;sp|Q96HA1|P121A_HUMAN;sp|A6NF01|P121B_HUMAN	11;10;7	11;10;7	10;9;7	;;	3	11	11	10	15.9	15.9	13.9	0	94.443	3557300	0	0	475990	0	106770	0	51047	0	0	94604	179180	50925	122520	112880	0	8643	3348.5	0	0	26554	0	0	170810	238380	289530	393720	56856	95485	27289	0	0	61501	0	0
sp|A8K2U0|A2ML1_HUMAN	sp|A8K2U0|A2ML1_HUMAN	35	35	35		1	35	35	35	31	31	31	0	164.03	26595000	347050	28688	0	0	949540	2178500	0	0	0	664380	33030	7532.1	8850	71980	20321	138830	0	0	91571	0	698030	0	26394	0	0	0	0	107780	230150	0	276660	0	0	0
sp|A8MPP1|D11L8_HUMAN;sp|Q96FC9|DDX11_HUMAN;sp|Q92771|DDX12_HUMAN	sp|A8MPP1|D11L8_HUMAN;sp|Q96FC9|DDX11_HUMAN;sp|Q92771|DDX12_HUMAN	3;3;2	3;3;2	3;3;2	;;	3	3	3	3	6.6	6.6	6.6	0.0059097	2.2564	33183	0	0	0	0	0	0	0	0	0	0	0	0	0	15582	0	0	1921.9	0	0	0	0	0	0	0	15680	0	0	0	0	0	0	0	0	0
sp|A8MPS7|YDJC_HUMAN	sp|A8MPS7|YDJC_HUMAN	4	4	4		1	4	4	4	12.7	12.7	12.7	0.0064291	2.1791	639330	0	0	0	0	0	0	0	0	0	0	0	0	0	0	0	0	457140	0	0	0	0	0	0	0	0	148810	0	0	0	0	0	33375	0	0
sp|A8MVU1|NCF1C_HUMAN	sp|A8MVU1|NCF1C_HUMAN	24	2	2		1	24	2	2	71.6	9.8	9.8	0	19.615	721730	0	0	0	0	0	0	0	0	0	0	0	0	0	0	0	0	0	245580	0	0	0	0	0	0	0	0	0	0	0	379380	0	0	0	0
sp|A8MXV4|NUD19_HUMAN	sp|A8MXV4|NUD19_HUMAN	12	12	12		1	12	12	12	50.9	50.9	50.9	0	25.309	14196000	307950	554860	53824	584130	975060	0	0	0	212330	167860	23668	24007	20619	16290	50259	641810	31044	449590	506630	473640	1603200	0	0	220780	2999200	450140	0	0	1422300	356190	0	156740	0	20554
sp|A8MYP8|ODF3B_HUMAN	sp|A8MYP8|ODF3B_HUMAN	9	9	9		1	9	9	9	44.7	44.7	44.7	0	14.781	8608200	0	0	0	0	0	532830	0	0	0	0	0	0	0	0	501570	0	0	1122100	0	0	2789700	0	151720	0	0	2873800	0	0	0	0	0	0	100520	0
sp|A8TX70|CO6A5_HUMAN	sp|A8TX70|CO6A5_HUMAN	7	6	6		1	7	6	6	3.3	3	3	0.0092096	1.9193	189180	0	0	0	0	0	0	0	0	0	0	35400	0	19308	0	8541.2	0	0	0	0	0	0	0	0	0	0	0	0	0	0	125930	0	0	0	0
sp|A9UHW6|MI4GD_HUMAN	sp|A9UHW6|MI4GD_HUMAN	3	3	3		1	3	3	3	18.5	18.5	18.5	0	25.913	1999100	0	0	0	0	0	0	0	0	0	0	0	86674	0	0	0	18385	5402	0	0	0	0	0	187630	0	0	0	0	154920	140120	0	0	0	0	0
sp|B0FP48|UPK3L_HUMAN	sp|B0FP48|UPK3L_HUMAN	6	6	6		1	6	6	6	27.4	27.4	27.4	0	93.185	58048000	0	0	0	0	0	23942000	0	0	0	0	0	0	0	0	30768	0	0	0	0	0	10588000	0	270070	0	0	0	0	0	0	0	327610	355600	0	0
sp|B0I1T2|MYO1G_HUMAN	sp|B0I1T2|MYO1G_HUMAN	46	46	44		1	46	46	44	62.2	62.2	61.3	0	323.31	246460000	162400	2558000	2384000	475920	130020	4073500	351980	776130	4146200	34473	1779500	2377300	1315900	90912	1430900	185730	86455	4601100	3240600	7382900	25559000	5430100	4420200	30884000	904910	3851500	1606700	441300	4603500	6427100	4163900	4320300	620820	215390
sp|B7ZAP0|RBG10_HUMAN	sp|B7ZAP0|RBG10_HUMAN	8	6	6		1	8	6	6	37.9	27.7	27.7	0.00049859	5.8806	44047000	0	0	0	103180	70097	0	0	0	1358100	78258	24671	70379	62161	0	663660	65674	15228	13511	283760	7028100	5255700	0	54063	0	138040	0	0	0	0	0	0	0	0	0
sp|P0CG08|GPHRB_HUMAN;sp|B7ZAQ6|GPHRA_HUMAN	sp|P0CG08|GPHRB_HUMAN;sp|B7ZAQ6|GPHRA_HUMAN	6;6	6;6	6;6	;	2	6	6	6	23.1	23.1	23.1	0	9.7219	4041400	47144	0	0	0	0	0	0	0	0	153830	276590	93174	0	0	0	0	9915.1	240310	116660	0	721820	0	0	832670	230780	95347	320450	0	86460	0	23641	0	0	33385
sp|C4AMC7|WASH3_HUMAN;sp|Q6VEQ5|WASH2_HUMAN;sp|A8K0Z3|WASH1_HUMAN;sp|Q9NQA3|WASH6_HUMAN;sp|A8MWX3|WASH4_HUMAN	sp|C4AMC7|WASH3_HUMAN;sp|Q6VEQ5|WASH2_HUMAN;sp|A8K0Z3|WASH1_HUMAN	11;11;7;5;3	11;11;7;5;3	11;11;7;5;3	;;	5	11	11	11	27.9	27.9	27.9	0	104.86	14284000	0	0	612770	49930	1026700	0	567150	793600	52614	181340	176640	0	242570	63459	0	0	0	143390	188460	2662700	2413600	0	375660	0	320550	138730	176860	109960	0	493700	36205	335200	0	0
sp|C9JLW8|MCRI1_HUMAN	sp|C9JLW8|MCRI1_HUMAN	5	5	5		1	5	5	5	57.7	57.7	57.7	0	54.5	51316000	117620	0	0	1332700	3024700	567890	0	0	1131500	424840	525510	193840	0	55737	460020	1332700	146230	1404100	688930	8060000	3696400	0	643370	3670900	108770	471200	196070	161100	0	0	61409	864890	539890	0
sp|E9PAV3|NACAM_HUMAN;sp|Q13765|NACA_HUMAN;sp|Q9BZK3|NACP1_HUMAN	sp|E9PAV3|NACAM_HUMAN;sp|Q13765|NACA_HUMAN	11;7;1	11;7;1	11;7;1	;	3	11	11	11	8.1	8.1	8.1	0	269.1	162240000	524870	924070	1649800	920950	6196800	1391600	2977300	5558300	2122500	213440	189270	538340	235110	31589	1436800	1912700	317820	2833700	3287600	22026000	19123000	855610	1948200	11460000	614920	430000	577890	2058000	261010	3096400	614260	486990	378420	388860
sp|H7BZ55|CRCC2_HUMAN	sp|H7BZ55|CRCC2_HUMAN	53	53	53		1	53	53	53	39.5	39.5	39.5	0	323.31	11462000	0	0	0	0	0	1686700	0	0	62097	0	0	0	0	0	53887	0	0	2949600	15484	0	3235200	0	1575400	35048	0	25582	0	0	0	0	0	190740	138570	0
sp|I3L1I5|YS060_HUMAN	sp|I3L1I5|YS060_HUMAN	2	2	2		1	2	2	2	8.9	8.9	8.9	0	102.57	215160	0	0	0	0	0	0	0	0	0	0	0	0	0	0	0	0	0	0	0	0	0	0	0	0	0	0	0	0	0	0	29556	93744	0	0
sp|L0R6Q1|S35U4_HUMAN	sp|L0R6Q1|S35U4_HUMAN	8	8	8		1	8	8	8	67	67	67	0	50.325	108800000	68636	0	3210500	517370	2384600	6588100	12999000	4616600	2137500	0	214100	431870	991970	0	194550	114950	159700	2674600	1362600	5622600	13722000	0	1956400	10204000	1898000	1633500	761260	0	388480	2261300	696680	931610	0	0
sp|O00115|DNS2A_HUMAN	sp|O00115|DNS2A_HUMAN	6	6	6		1	6	6	6	15.8	15.8	15.8	0	15.366	92831000	12817	2508600	145380	611310	2938000	1682300	4632300	2277900	2467400	134670	74300	412420	445340	228300	213570	177150	59315	2023700	2821100	10850000	5859100	0	289710	3692600	1623500	1391800	456190	836880	116380	9906200	240910	740640	0	0
sp|O00116|ADAS_HUMAN	sp|O00116|ADAS_HUMAN	19	19	19		1	19	19	19	41.8	41.8	41.8	0	182.29	32205000	132730	96975	146250	103700	525200	2616100	334400	396790	461400	189100	287000	193090	428440	55969	66365	67080	16077	375640	631940	625330	2278600	2937300	748490	2585000	1992700	1837700	437410	257710	0	309120	252770	784900	63563	144970
sp|O00139|KIF2A_HUMAN	sp|O00139|KIF2A_HUMAN	27	27	26		1	27	27	26	44.5	44.5	42.4	0	92.67	25836000	37338	9812.8	18057	389070	875540	0	417620	109710	736380	158690	360570	117420	682750	47928	341940	72645	45224	723770	410810	633310	2319600	0	1076100	3658400	358530	869990	247910	115840	36902	435160	80225	547990	62725	45261
sp|O00142|KITM_HUMAN	sp|O00142|KITM_HUMAN	4	4	4		1	4	4	4	17	17	17	0	11.351	1531900	25177	0	0	0	0	0	0	0	0	0	0	68764	29890	0	0	0	0	121020	163760	0	0	0	166190	0	0	0	56733	40727	0	0	0	0	0	0
sp|O00148|DX39A_HUMAN	sp|O00148|DX39A_HUMAN	31	17	17		1	31	17	17	69.3	44.5	44.5	0	229.71	286470000	883800	320200	1648100	1097400	9931900	5076300	23905000	2209500	7964900	0	348300	512410	524500	122050	671310	940720	805310	6582800	2188800	12494000	27110000	2030900	1903100	19316000	10386000	3181900	1370900	1866300	771930	8699600	407030	1814300	576780	0
sp|O00151|PDLI1_HUMAN	sp|O00151|PDLI1_HUMAN	34	34	34		1	34	34	34	92.7	92.7	92.7	0	323.31	2854900000	4358700	14675000	42275000	30764000	94628000	270550000	98037000	42755000	68166000	16883000	16587000	8896600	26618000	3352300	22935000	33059000	3615400	53866000	33517000	258340000	193410000	3559300	53060000	125110000	20502000	39105000	8601800	45562000	16021000	117610000	12470000	25960000	7890100	15167000
2467;4112468;4112469;4112470;4112471;4112472;4112473;4112474;4112475;4112476;4112477;4112478;4112479;4112480;4112481;4112482;4112483;4112484;4112485;4112486;4112487;4112488;4112489;4112490;4112491;4112492;4112493;4112494;4112495;4112496;4112497;4112498;4112499;4112500;4112501;4112502;4112503;4112504;4112505;4112506;4112507;4112508;4112509;4112510;4112511;4112512;4112513;4112514;4112515;4112516;41…	24498;492208;578053;728397;1046481;1403710;1413929;1496819;1822935;1839991;2031878;3003574;3188187;3222717;3478296;3478432;3532682;3573030;3633364;3633438;3756580;3802335;3802337;4111640;4111831;4112142;4396590;4461044;4461079;4697897;4907058;4970100;4970137;4970457	255;256;257	61;104;125
sp|O00154|BACH_HUMAN	sp|O00154|BACH_HUMAN	12	12	11		1	12	12	11	33.7	33.7	31.8	0	143.11	178590000	109960	853530	0	2995700	4253300	2744300	25119000	7763900	777440	2651200	305970	0	176570	24243	391310	3060900	357110	1909100	3079500	33708000	9495600	824970	472470	14084000	136460	1438200	0	54204	3810700	8182100	93588	1222000	107870	21665
sp|O00159|MYO1C_HUMAN	sp|O00159|MYO1C_HUMAN	53	53	52		1	53	53	52	53.9	53.9	53.2	0	323.31	139060000	267130	691470	1194100	331000	3726800	2536300	1197200	2437100	3451500	92656	257290	537040	900200	121550	759360	15567	97380	8059200	1835200	2883800	12083000	0	689910	15236000	2248400	4423800	546080	1759100	481080	2222000	907460	1244800	177540	1471000
sp|O00160|MYO1F_HUMAN	sp|O00160|MYO1F_HUMAN	38	38	31		1	38	38	31	44.8	44.8	38.3	0	287.26	63830000	69660	864370	51331	34864	391690	353170	308860	213030	949200	174700	728980	217020	472280	22614	73412	87722	61700	220950	1085400	3571200	7314600	23181000	134520	6372600	208130	911640	449630	91077	279660	1619200	192410	293270	22279	27612
sp|O00161|SNP23_HUMAN	sp|O00161|SNP23_HUMAN	15	15	15		1	15	15	15	77.3	77.3	77.3	0	323.31	370780000	1173800	1063900	277810	1000700	5733200	23507000	837270	342270	13114000	2032100	3687300	1500800	1444900	319750	3264900	796420	451700	3057500	4242100	23769000	34878000	6677500	19349000	16731000	1742500	1638500	2017600	1445300	699370	5209500	3514500	2422500	1842100	1304300
sp|O00165|HAX1_HUMAN	sp|O00165|HAX1_HUMAN	4	4	4		1	4	4	4	23.3	23.3	23.3	0.0064444	2.1996	3400900	0	0	0	0	0	0	0	233110	0	0	0	73499	0	0	68724	0	7851.4	0	284160	1622300	0	0	195940	0	0	0	50099	0	0	437400	0	0	0	0
sp|O00170|AIP_HUMAN	sp|O00170|AIP_HUMAN	19	19	19		1	19	19	19	68.8	68.8	68.8	0	281.66	367320000	1452600	823680	1609100	1530700	14213000	6745900	3219000	4392100	6288200	5828300	2424600	663840	2244000	299140	2410500	2128100	706460	5467800	4082300	41689000	32007000	836170	6713000	31742000	1644700	5735100	641180	493370	3524100	10936000	1370000	5690300	865650	391390
sp|O00178|GTPB1_HUMAN	sp|O00178|GTPB1_HUMAN	15	15	15		1	15	15	15	38.6	38.6	38.6	0	136.06	27563000	0	87138	19948	509290	156060	507600	366000	294300	320000	7381.9	98123	25312	360370	51873	0	200770	13568	233470	54166	3859200	4400000	0	142030	2707700	200650	241920	110990	314920	49883	427080	106230	156710	0	0
sp|O00182|LEG9_HUMAN;sp|Q6DKI2|LEG9C_HUMAN;sp|Q3B8N2|LEG9B_HUMAN	sp|O00182|LEG9_HUMAN;sp|Q6DKI2|LEG9C_HUMAN;sp|Q3B8N2|LEG9B_HUMAN	10;5;5	10;5;5	10;5;5	;;	3	10	10	10	34.4	34.4	34.4	0	121.71	392200000	1258300	9418800	6987200	12533000	8854900	8893000	5236000	27095000	7274200	2193300	2439000	374730	2221400	219690	1853200	3377200	596120	4622800	12576000	71418000	28665000	19799000	611930	32893000	915000	2726200	0	2094300	1076000	16095000	441970	1840700	70144	367130
sp|O00186|STXB3_HUMAN	sp|O00186|STXB3_HUMAN	19	19	19		1	19	19	19	39.7	39.7	39.7	0	161.31	41690000	185740	118240	0	184140	763410	1591300	293100	864680	540400	100580	91640	78635	115860	16662	490550	91505	69447	1479300	279840	2103500	6433900	0	142670	3567900	1432600	687770	95491	94952	406370	2625900	22398	215890	13320	48477
sp|O00193|SMAP_HUMAN	sp|O00193|SMAP_HUMAN	6	6	6		1	6	6	6	33.9	33.9	33.9	0	323.31	599690000	2172500	0	0	3406000	0	80171000	19146000	12390000	21859000	0	1965600	8422200	0	0	11924000	11858000	1103700	2732700	8766400	61302000	21244000	2142400	8809700	54495000	0	0	0	903320	0	26731000	0	0	0	0
sp|O00194|RB27B_HUMAN	sp|O00194|RB27B_HUMAN	9	6	6		1	9	6	6	43.6	33.9	33.9	0	15.885	5622600	0	0	0	54129	0	0	404680	230350	0	725770	638810	62619	267160	53080	0	39256	54480	0	131820	0	0	0	0	0	0	257010	79314	77506	272590	0	0	0	0	0
sp|O00203|AP3B1_HUMAN	sp|O00203|AP3B1_HUMAN	37	37	31		1	37	37	31	37.3	37.3	32.1	0	186.86	61864000	84256	384990	1109500	346530	1001600	4242000	3716200	315290	677760	190010	159500	392690	422890	86509	372110	94689	46466	482340	595630	3071400	4159500	696750	398490	3891100	186870	936490	416010	400350	904240	2446000	50050	1061400	183650	45686
sp|O00204|ST2B1_HUMAN	sp|O00204|ST2B1_HUMAN	5	5	5		1	5	5	5	14.8	14.8	14.8	0.0032093	2.7913	8797600	0	7898800	0	0	0	0	0	0	0	0	0	0	0	0	0	0	0	0	0	0	0	0	0	0	0	0	0	0	0	0	0	0	0	0
sp|O00214|LEG8_HUMAN	sp|O00214|LEG8_HUMAN	7	7	7		1	7	7	7	22.4	22.4	22.4	0	42.761	12422000	26266	119170	145070	81893	0	1013100	1476900	0	248470	0	0	0	53800	18916	80002	26371	0	0	49562	4654100	0	0	193090	643350	382290	161020	30854	0	9653.7	393760	28564	116720	0	48070
sp|O00217|NDUS8_HUMAN	sp|O00217|NDUS8_HUMAN	9	9	9		1	9	9	9	44.3	44.3	44.3	0	92.623	234700000	1036200	1779900	497460	1639100	4068900	5866400	6125600	9680600	6543200	221590	2182500	1421600	1764900	45532	2114500	2494200	193640	5657700	3889700	22581000	18076000	368650	3470900	21400000	5335700	3187300	757540	700560	1055000	6430800	1077600	1900400	798990	1262300
sp|O00221|IKBE_HUMAN	sp|O00221|IKBE_HUMAN	8	8	8		1	8	8	8	26.4	26.4	26.4	0	99.03	9852200	41738	0	0	0	0	0	0	0	0	473740	0	0	0	77056	0	110600	0	0	413250	738590	0	0	161930	764600	0	131730	34458	0	0	147450	0	297270	71894	0
sp|O00231|PSD11_HUMAN	sp|O00231|PSD11_HUMAN	31	31	31		1	31	31	31	70.6	70.6	70.6	0	323.31	498430000	666590	2186900	5156200	5496500	21139000	24687000	33594000	7434500	11609000	4306700	4667700	2210900	5148400	1185500	1605600	3704400	454400	4325600	5056500	47704000	36804000	7280000	6538400	52055000	4216100	9022800	2806100	3716300	5434300	15759000	3846500	6633900	968030	622000
sp|O00232|PSD12_HUMAN	sp|O00232|PSD12_HUMAN	33	33	33		1	33	33	33	62.5	62.5	62.5	0	323.31	233550000	839290	3085000	0	2823700	8606800	12087000	11554000	3851200	3330300	1171800	489320	573880	1056000	194410	1352100	2629600	382780	3803000	2744100	17235000	28890000	10781000	1158900	20988000	724870	1249500	934760	437430	1497500	9592400	767210	1076800	22238	235120
sp|O00233|PSMD9_HUMAN	sp|O00233|PSMD9_HUMAN	15	15	15		1	15	15	15	61.4	61.4	61.4	0	202.46	300270000	1057100	2409600	949100	1544600	10477000	5106200	8427800	7673400	5480900	1671500	0	30151	1093100	146260	4946600	3455600	215300	6151700	7798300	43465000	20922000	0	325820	18993000	861980	2101000	288450	948110	1430700	10456000	678520	1146100	253660	0
sp|O00244|ATOX1_HUMAN	sp|O00244|ATOX1_HUMAN	9	9	9		1	9	9	9	88.2	88.2	88.2	0	268.47	2290500000	4793500	33798000	2256500	8732200	46379000	90206000	133450000	18238000	88886000	18877000	2580100	6774000	6358400	154730	5520900	8492000	2752200	14327000	28201000	342040000	153310000	0	47676000	190350000	20549000	14333000	7994300	4665600	11147000	129150000	6901100	38071000	5662700	1487000
sp|O00255|MEN1_HUMAN	sp|O00255|MEN1_HUMAN	6	6	6		1	6	6	6	16.3	16.3	16.3	0.00050403	6.2402	1263800	0	30663	0	42465	0	0	0	0	58689	42009	0	10694	25640	14954	31168	0	0	0	0	0	0	0	29531	0	0	0	55058	34486	0	0	7903.2	177090	0	0
sp|O00264|PGRC1_HUMAN	sp|O00264|PGRC1_HUMAN	14	14	13		1	14	14	13	64.1	64.1	59.5	0	104.5	458930000	5221400	2959700	970800	4139700	42773000	23118000	75168000	4040400	6880200	5386800	7135200	3701800	1099700	2249600	2096700	2955600	980230	11419000	12977000	20398000	16302000	1207500	7537800	22394000	18346000	5093400	2536300	10690000	2036400	10618000	418960	2253400	1329800	747840
sp|O00267|SPT5H_HUMAN	sp|O00267|SPT5H_HUMAN	40	40	40		1	40	40	40	41.4	41.4	41.4	0	323.31	62142000	218250	350080	526460	185740	619340	153520	1575000	294650	556140	674570	786320	830580	571430	58428	520850	367840	86287	2100000	590150	3385300	4185800	245210	1408700	6359800	2721600	672160	408020	595550	411220	2004200	59723	1438900	178130	69249
sp|O00268|TAF4_HUMAN	sp|O00268|TAF4_HUMAN	10	10	10		1	10	10	10	13.2	13.2	13.2	0	35.888	3243600	0	0	0	32466	0	0	507150	61900	18565	0	66372	41185	126090	0	8779.6	0	3234.3	144000	0	0	380800	0	168680	169150	71962	87460	42012	0	48757	0	8554	150260	0	0
sp|O00273|DFFA_HUMAN	sp|O00273|DFFA_HUMAN	13	13	13		1	13	13	13	47.1	47.1	47.1	0	161.55	88872000	132480	406470	3800500	1422600	0	793420	906630	1442500	3829600	31253	107950	0	405890	0	1277700	763150	181600	1873100	2263600	11279000	5745000	0	54629	9492300	273820	283230	217870	49274	1373700	2685600	202230	1080500	0	0
sp|O00287|RFXAP_HUMAN	sp|O00287|RFXAP_HUMAN	2	2	2		1	2	2	2	9.6	9.6	9.6	0	85.863	4634400	0	0	0	0	0	0	0	0	0	0	182920	0	199400	0	21004	37821	0	131240	0	0	416030	0	129910	1077400	0	359140	0	0	613020	0	0	83876	0	0
sp|O00291|HIP1_HUMAN	sp|O00291|HIP1_HUMAN	15	13	13		1	15	13	13	15.5	13.2	13.2	0	19.298	2663500	24363	144940	0	0	143900	0	0	0	0	102540	39426	16901	7658.2	6717.5	0	0	0	0	0	0	0	0	56472	126760	0	0	106170	0	0	85337	0	76214	16537	67960
sp|O00299|CLIC1_HUMAN	sp|O00299|CLIC1_HUMAN	21	21	21		1	21	21	21	85.9	85.9	85.9	0	323.31	5097500000	12445000	47801000	14843000	24376000	154650000	218040000	141210000	86022000	160480000	13483000	11212000	10405000	23089000	1962600	48420000	36614000	5637200	96027000	80382000	454220000	365710000	203930000	38509000	362890000	25729000	47149000	8559600	14770000	8542100	136170000	6215300	36679000	8095700	1060400
sp|O00300|TR11B_HUMAN	sp|O00300|TR11B_HUMAN	5	5	5		1	5	5	5	14.7	14.7	14.7	0.0004995	5.9456	970800	0	33948	0	0	0	0	0	196850	0	0	0	0	0	0	0	0	0	0	0	0	0	0	0	0	0	165810	0	0	0	574200	0	0	0	0
sp|O00303|EIF3F_HUMAN	sp|O00303|EIF3F_HUMAN	16	16	16		1	16	16	16	51.8	51.8	51.8	0	226.26	519050000	1306800	7793500	5638100	4475300	21919000	14587000	16736000	12851000	5396000	4433400	4716000	2364300	1631400	723140	1970100	5100200	619510	5776900	7188000	56724000	44932000	4363400	2724900	45998000	2356900	5014900	1090700	3346900	2574400	12704000	1815000	4806100	624490	515160
sp|O00308|WWP2_HUMAN	sp|O00308|WWP2_HUMAN	4	3	3		1	4	3	3	6.7	5.5	5.5	0.0015307	3.7565	1064500	0	0	0	0	0	0	1033100	0	0	0	0	0	0	0	0	0	0	0	0	0	0	0	13217	0	0	0	0	0	0	0	0	0	0	0
sp|O00311|CDC7_HUMAN	sp|O00311|CDC7_HUMAN	3	3	3		1	3	3	3	5.1	5.1	5.1	0.0031986	2.7275	459030	0	65936	0	0	0	0	0	0	0	0	104770	0	0	0	0	0	0	0	0	0	0	0	0	0	0	0	0	0	288320	0	0	0	0	0
sp|O00329|PK3CD_HUMAN	sp|O00329|PK3CD_HUMAN	21	21	20		1	21	21	20	25.9	25.9	25.1	0	45.606	6190500	0	0	0	21436	0	573600	0	0	130870	0	42431	11152	0	0	92319	34953	0	110430	0	214850	1070300	0	130700	391490	0	111130	29821	0	0	163840	141480	222830	7262.3	0
sp|O00330|ODPX_HUMAN	sp|O00330|ODPX_HUMAN	14	14	14		1	14	14	14	35.1	35.1	35.1	0	53.341	35029000	73661	0	78286	283310	296350	283020	234850	1054800	1366800	336950	374280	28546	259060	20919	423170	784780	25593	791020	1000800	4552500	2231000	0	584940	2618800	547110	219710	98474	11670	212070	600430	72741	242770	51458	0
sp|O00339|MATN2_HUMAN	sp|O00339|MATN2_HUMAN	18	18	18		1	18	18	18	25	25	25	0	123.4	16020000	28951	238540	392560	0	0	2015100	0	118510	0	0	0	0	20676	19992	324540	45099	0	805570	240370	0	1456000	1655700	264150	1071100	0	0	0	0	133340	0	0	333810	9883.2	136560
sp|O00391|QSOX1_HUMAN	sp|O00391|QSOX1_HUMAN	8	8	8		1	8	8	8	15.1	15.1	15.1	0	14.52	1767500	31565	0	0	0	0	0	0	0	0	0	0	12409	0	13504	0	0	0	0	33225	0	0	239190	0	0	119060	0	0	0	11829	102490	0	0	0	0
sp|O00399|DCTN6_HUMAN	sp|O00399|DCTN6_HUMAN	4	4	4		1	4	4	4	26.8	26.8	26.8	0.00034734	7.4935	54251000	0	0	0	0	0	0	0	913520	1630100	0	0	0	0	0	1101800	1091800	61541	0	2579800	11239000	4302500	0	0	2002900	204950	0	0	0	241480	7905200	0	0	0	0
sp|O00400|ACATN_HUMAN	sp|O00400|ACATN_HUMAN	6	6	6		1	6	6	6	12.9	12.9	12.9	0	11.677	11579000	144420	0	0	0	213330	0	0	0	367340	94935	0	35825	186760	0	0	0	15623	0	106700	0	0	0	0	2795900	0	73974	0	1910400	0	0	0	0	0	0
sp|O00401|WASL_HUMAN	sp|O00401|WASL_HUMAN	7	7	7		1	7	7	7	22.6	22.6	22.6	0	9.9069	644830	0	0	114060	0	0	0	268110	0	0	0	0	0	0	0	0	0	0	0	0	0	0	0	38491	0	26176	53390	25309	40924	0	0	0	0	0	0
sp|O00410|IPO5_HUMAN	sp|O00410|IPO5_HUMAN	53	53	51		1	53	53	51	64.5	64.5	63.9	0	323.31	172010000	650870	1629500	523950	1549600	11109000	4044300	4103600	2506600	3243100	2190900	1160600	426770	324160	230140	882940	1929200	509410	1016900	1066100	17545000	13461000	433350	458970	17241000	1077000	1009900	524560	892330	341300	6840900	439410	1421500	189100	122900
sp|O00411|RPOM_HUMAN	sp|O00411|RPOM_HUMAN	4	4	4		1	4	4	4	4.9	4.9	4.9	0.00049784	5.8373	472830	0	92453	0	0	121930	0	0	0	0	54765	0	0	0	9908.4	0	0	0	0	0	0	126540	0	0	0	30393	0	22579	0	0	0	0	0	0	0
sp|O00418|EF2K_HUMAN	sp|O00418|EF2K_HUMAN	6	6	6		1	6	6	6	12	12	12	0.00048844	5.2578	1533600	0	0	0	33136	0	0	0	0	0	53001	0	0	68842	5067.1	0	11763	0	0	0	0	0	318650	130380	0	0	0	0	0	17505	0	0	237400	0	0
sp|O00422|SAP18_HUMAN	sp|O00422|SAP18_HUMAN	10	10	10		1	10	10	10	63.4	63.4	63.4	0	116.46	120760000	333400	0	0	538820	1635900	17145000	7018000	2565400	5587700	0	0	0	59350	125350	2083600	1134700	238270	1244900	1247300	12252000	10708000	346020	0	7842000	2858200	1058300	0	0	407700	7287200	0	233820	0	0
sp|O00423|EMAL1_HUMAN	sp|O00423|EMAL1_HUMAN	13	12	12		1	13	12	12	22.1	21.1	21.1	0	22.039	2964700	0	0	0	0	0	226730	0	0	0	0	0	0	25389	0	46968	16305	18378	276170	138640	0	0	267890	0	0	0	33561	0	44742	12993	0	11631	20280	7394.9	0
sp|O00425|IF2B3_HUMAN	sp|O00425|IF2B3_HUMAN	25	25	22		1	25	25	22	50.9	50.9	44.6	0	182.06	30249000	240260	355080	843770	4839200	4738000	0	2953400	1441000	0	3263000	689770	45367	769470	497610	0	66573	233580	561200	679200	0	342360	408470	23363	0	4453800	1242400	93105	879720	502310	0	0	69956	0	0
sp|O00429|DNM1L_HUMAN	sp|O00429|DNM1L_HUMAN	39	39	39		1	39	39	39	64.7	64.7	64.7	0	323.31	107850000	320870	1193600	269700	249030	5109900	410550	3107500	1135100	1534900	1053500	64029	115250	315280	59508	564230	1515200	166220	2063700	2161600	13848000	6273000	12316000	541370	11017000	420770	779140	229980	445400	496190	3170100	212420	343240	27999	22269
sp|O00442|RTCA_HUMAN	sp|O00442|RTCA_HUMAN	13	13	13		1	13	13	13	54.9	54.9	54.9	0	211.47	98986000	35637	195330	123300	355480	2507900	0	398170	0	2437100	509820	763490	830510	1082300	68134	509880	1305000	35175	2877200	976650	10749000	14886000	1242100	1805600	10339000	1143500	1542600	307300	153820	206340	601220	833790	1308000	142630	158460
sp|O00443|P3C2A_HUMAN	sp|O00443|P3C2A_HUMAN	13	13	13		1	13	13	13	8.4	8.4	8.4	0.00049432	5.6408	1254600	0	0	28747	0	68116	0	83679	0	0	24704	0	0	42510	5445	0	0	0	0	0	72983	0	0	0	0	35595	14167	7422.2	54663	0	111840	0	0	0	0
sp|O00461|GOLI4_HUMAN	sp|O00461|GOLI4_HUMAN	16	16	16		1	16	16	16	22.6	22.6	22.6	0	114.75	6410600	0	97390	184380	54830	200960	520800	164980	305330	0	0	0	79189	116650	60032	4910.7	0	8956.1	0	144510	0	0	0	0	133930	106070	203130	104630	2694300	215040	127760	110090	0	30090	0
sp|O00468|AGRIN_HUMAN	sp|O00468|AGRIN_HUMAN	43	43	43		1	43	43	43	32.1	32.1	32.1	0	323.31	21557000	110570	167610	118100	207770	748010	89136	518310	2171800	686760	190270	125950	47062	207550	248050	317650	29382	29516	565890	424040	4085800	171520	0	1468100	349040	7852.9	275000	773160	422640	268190	1064500	33541	259760	156160	648390
sp|O00469|PLOD2_HUMAN	sp|O00469|PLOD2_HUMAN	17	17	17		1	17	17	17	29.4	29.4	29.4	0	72.351	7609400	10974	511700	0	35242	2323600	0	0	2715400	0	0	0	0	0	0	0	0	0	0	676000	0	0	0	0	0	0	0	0	579240	0	757310	0	0	0	0
sp|O00471|EXOC5_HUMAN	sp|O00471|EXOC5_HUMAN	13	13	13		1	13	13	13	24.7	24.7	24.7	0	32.315	6173100	0	0	0	40844	0	0	170860	140770	61273	103000	25475	14192	116100	28393	23782	0	0	149580	0	0	806090	0	68432	397790	725560	237620	168400	0	0	0	12831	145050	22381	0
sp|O00478|BT3A3_HUMAN;sp|P78410|BT3A2_HUMAN	sp|O00478|BT3A3_HUMAN;sp|P78410|BT3A2_HUMAN	10;5	10;5	6;1	;	2	10	10	6	20.4	20.4	13.5	0	12.327	12534000	0	17658	246180	415550	0	4080900	1005500	0	227210	0	276340	73846	115830	0	0	38066	8271.1	265130	0	1211500	0	0	143380	1710200	14431	171030	21439	12282	187640	273860	114230	103650	49165	0
sp|O00479|HMGN4_HUMAN	sp|O00479|HMGN4_HUMAN	6	6	6		1	6	6	6	35.6	35.6	35.6	0	15.6	2007300000	0	0	121070000	4375800	2009400	151320000	23159000	0	138440000	0	4396700	10246000	2631100	0	8136500	718560	986690	165190000	11268000	36234000	191780000	0	0	182840000	0	53443000	3522700	0	11800000	0	1402500	1606200	0	0
sp|O00483|NDUA4_HUMAN	sp|O00483|NDUA4_HUMAN	6	6	6		1	6	6	6	46.9	46.9	46.9	0	14.337	778040000	1870200	2577100	1483600	3876700	28453000	34021000	12346000	27770000	37562000	4976900	4994700	0	4248900	416930	2966100	0	818960	19968000	6680600	25618000	60965000	8074400	3881100	108240000	2284100	4098700	584450	5090200	2004600	7528900	715040	1732500	0	127310
sp|O00487|PSDE_HUMAN	sp|O00487|PSDE_HUMAN	14	14	14		1	14	14	14	57.4	57.4	57.4	0	120.7	272080000	232810	5530600	570330	3337200	9878000	19994000	17658000	11443000	3206900	533450	943970	615690	1252400	264230	1688500	4285300	255430	517060	4315100	32937000	13274000	5599800	1989400	16661000	849400	5315900	669910	1461700	300710	14394000	494850	2375700	246920	191790
sp|O00499|BIN1_HUMAN	sp|O00499|BIN1_HUMAN	18	18	16		1	18	18	16	41.5	41.5	40	0	323.31	175130000	0	344840	58566	285620	305790	520870	0	3717100	3421000	0	123720	0	130790	26845	2957300	487550	72764	1897800	1148900	17644000	12338000	0	3811400	12416000	0	1688600	402250	83605	19949	3032200	942180	2286200	174370	99690
sp|O00505|IMA4_HUMAN	sp|O00505|IMA4_HUMAN	14	8	8		1	14	8	8	36.7	27.8	27.8	0	29.727	44813000	34453	87691	166730	0	989020	0	542840	641000	1246300	44530	166300	79938	0	29412	1110100	431320	201840	0	984470	5730800	3708000	0	116830	4239500	60348	239960	0	0	219070	1887000	0	38184	0	0
sp|O00512|BCL9_HUMAN	sp|O00512|BCL9_HUMAN	4	4	4		1	4	4	4	6.8	6.8	6.8	0.0019502	3.2761	131670	34824	0	0	0	0	0	0	0	0	10836	0	0	0	0	0	0	0	0	0	0	0	0	0	0	0	0	0	0	0	0	0	0	0	16450
sp|O00515|LAD1_HUMAN	sp|O00515|LAD1_HUMAN	25	25	25		1	25	25	25	52.4	52.4	52.4	0	113.14	31751000	49190	104170	830680	526580	359240	0	13845000	828040	0	84966	144550	0	90996	47009	0	86916	103620	0	74420	7232400	0	0	248840	0	272060	264950	177270	700710	1134400	116780	0	0	0	0
sp|O00519|FAAH1_HUMAN	sp|O00519|FAAH1_HUMAN	2	2	2		1	2	2	2	8.3	8.3	8.3	0.005637	2.2811	52625	0	0	0	0	0	0	0	0	0	0	52625	0	0	0	0	0	0	0	0	0	0	0	0	0	0	0	0	0	0	0	0	0	0	0
sp|O00533|NCHL1_HUMAN	sp|O00533|NCHL1_HUMAN	7	7	7		1	7	7	7	8.9	8.9	8.9	0.0041506	2.497	7825500	0	0	0	0	353310	464770	104770	0	0	0	0	0	0	0	75710	159310	0	0	296800	0	2897700	931780	0	0	0	0	0	377330	0	0	0	0	0	0
sp|O00534|VMA5A_HUMAN	sp|O00534|VMA5A_HUMAN	24	24	24		1	24	24	24	42.7	42.7	42.7	0	263.06	55488000	16826	0	267930	24844	217370	4704900	0	222340	1364500	39599	186950	228450	856660	23495	685780	207160	3600.4	1989300	514110	1770500	7261300	0	954340	3439400	68489	213990	297810	300720	69081	279230	401260	723260	263630	201690
sp|O00541|PESC_HUMAN	sp|O00541|PESC_HUMAN	16	16	16		1	16	16	16	29.6	29.6	29.6	0	29.061	14757000	191160	0	248960	377300	0	595060	2521100	203030	331650	289360	204630	62147	197220	12871	0	245160	111780	163390	162500	1196100	941220	0	0	235940	337880	271790	115040	403580	950940	161820	0	132910	0	0
sp|O00560|SDCB1_HUMAN	sp|O00560|SDCB1_HUMAN	12	12	12		1	12	12	12	68.1	68.1	68.1	0	99.895	117870000	560710	1944600	519170	346910	1671700	1478900	735520	4013900	1437400	0	107750	413510	713230	35550	590170	1069000	127850	2211900	3181100	8255500	8549000	11373000	904340	7593300	390130	450930	111870	126900	35138	4574300	169720	1460200	145810	149290
sp|O00562|PITM1_HUMAN	sp|O00562|PITM1_HUMAN	10	10	10		1	10	10	10	13.2	13.2	13.2	0	18.655	2477700	0	0	786890	0	0	0	0	0	17857	3561.9	18016	0	5991.2	0	44882	0	2762.9	39070	0	0	220920	0	0	158090	0	16333	0	0	0	0	0	0	19194	0
sp|O00566|MPP10_HUMAN	sp|O00566|MPP10_HUMAN	9	9	9		1	9	9	9	22.5	22.5	22.5	0	13.033	3365900	0	0	81868	0	0	0	886370	0	0	16477	0	0	0	6282	0	16136	0	0	0	0	0	0	0	0	729760	0	0	0	0	0	0	0	0	0
sp|O00567|NOP56_HUMAN	sp|O00567|NOP56_HUMAN	38	38	38		1	38	38	38	74.9	74.9	74.9	0	323.31	462180000	1364500	1265900	4856600	5884900	5112400	19654000	22728000	6527700	6835100	2478500	4553800	2873200	6867500	338130	1348000	2001300	847150	16247000	4136500	28826000	58377000	1769800	3479400	39451000	7450300	7541600	1511300	2156000	10452000	9282000	55949	3489900	481010	490440
sp|O00571|DDX3X_HUMAN	sp|O00571|DDX3X_HUMAN	45	44	13		1	45	44	13	76.3	76.3	30.7	0	323.31	482230000	1254900	4355200	3975900	3963700	17344000	26645000	21790000	10346000	7283900	1109800	1811900	700270	1809800	155200	1959000	2215000	778590	10102000	4571700	53418000	35225000	12582000	3117900	39761000	6202200	3240300	779960	3344000	1862800	13705000	848940	2471800	199770	446860
sp|O00584|RNT2_HUMAN	sp|O00584|RNT2_HUMAN	13	13	13		1	13	13	13	46.1	46.1	46.1	0	168.57	191350000	0	2625400	1207200	22834	2514600	1119100	413610	1182900	3533700	62664	380220	438900	325670	248610	1006700	670320	39624	2621000	716830	6757600	10426000	1026100	7361300	17070000	3869300	3293900	1177700	569830	168890	5853000	547010	988740	145230	124880
sp|O00585|CCL21_HUMAN	sp|O00585|CCL21_HUMAN	4	4	4		1	4	4	4	32.1	32.1	32.1	0	52.467	175480000	0	0	0	0	0	0	0	0	729690	0	0	0	0	0	0	0	0	16880000	0	0	72038000	0	0	12573000	0	2197900	0	0	0	0	0	326110	0	0
sp|O00592|PODXL_HUMAN	sp|O00592|PODXL_HUMAN	9	9	9		1	9	9	9	21.5	21.5	21.5	0	19.229	11395000	120300	0	0	244430	1649800	0	0	2648900	0	685020	0	139220	278770	19999	0	0	926650	542650	0	0	0	0	352980	0	283090	300830	197470	1410500	378100	199950	0	0	0	668580
sp|O00602|FCN1_HUMAN	sp|O00602|FCN1_HUMAN	7	7	7		1	7	7	7	35.3	35.3	35.3	0	66.976	16178000	0	1950500	0	0	0	0	0	0	0	0	0	0	75229	0	0	0	0	0	0	0	0	11728000	0	0	0	0	0	0	0	676460	0	0	0	0
sp|O00625|PIR_HUMAN	sp|O00625|PIR_HUMAN	7	7	7		1	7	7	7	43.8	43.8	43.8	0	13.277	28399000	49527	941250	0	61259	2636200	0	0	2567600	295070	82707	125440	0	0	42815	199790	0	9814.1	431890	515210	3449400	909840	0	119480	144020	0	0	172830	0	105930	348660	0	0	59589	0
sp|O00629|IMA3_HUMAN	sp|O00629|IMA3_HUMAN	14	14	8		1	14	14	8	40.3	40.3	31.5	0	176.81	121830000	1106000	233470	707160	0	6780300	0	1254800	863530	2306400	0	293910	0	281430	0	1381000	530300	218720	1274400	1436700	19046000	6314700	2436600	0	13108000	796960	750320	272650	302660	83944	1536800	0	540220	0	76567
sp|O00635|TRI38_HUMAN	sp|O00635|TRI38_HUMAN	6	6	6		1	6	6	6	14.6	14.6	14.6	0	61.163	11462000	0	0	0	0	0	0	0	0	0	0	0	56164	0	24391	223590	19239	14232	0	293690	553550	1455100	0	0	530620	0	0	0	0	49666	0	0	55145	0	15623
sp|O00712|NFIB_HUMAN	sp|O00712|NFIB_HUMAN	6	5	5		1	6	5	5	23.6	21	21	0	105.52	590340	0	0	0	0	0	0	0	0	0	0	0	0	19648	0	0	0	45498	0	0	0	0	0	0	0	0	0	0	0	0	130150	0	0	0	0
sp|O00743|PPP6_HUMAN	sp|O00743|PPP6_HUMAN	12	12	12		1	12	12	12	48.9	48.9	48.9	0	178.11	194990000	94921	1179200	194610	1294700	3211200	16837000	4573700	4037500	952950	247420	86811	44235	968140	24838	1919900	1059300	171920	3326700	1487200	26977000	18645000	4474600	1552900	12288000	914300	2675700	282420	38185	61863	7696200	419710	907380	0	0
sp|O00748|EST2_HUMAN	sp|O00748|EST2_HUMAN	3	3	3		1	3	3	3	7	7	7	0.0045571	2.4324	5310600	246210	0	0	0	0	3315300	0	0	0	0	0	0	0	0	89605	0	0	0	0	0	447160	892440	0	0	0	0	0	0	0	0	0	0	0	0
sp|O00750|P3C2B_HUMAN	sp|O00750|P3C2B_HUMAN	8	8	8		1	8	8	8	6.4	6.4	6.4	0.00049529	5.687	1925200	0	0	0	0	0	0	0	0	0	0	17731	0	0	0	0	0	0	0	134600	0	0	582880	0	0	33033	7876.6	0	0	91595	182000	0	0	0	0
sp|O00754|MA2B1_HUMAN	sp|O00754|MA2B1_HUMAN	26	26	26		1	26	26	26	35.6	35.6	35.6	0	323.31	87928000	34967	1360700	1299900	430500	2170800	3646000	1272900	1607900	1369000	98361	208770	237000	871580	123360	473440	826670	67527	1237500	2048500	4329700	3092200	4643500	1319200	4129400	185600	1607000	212700	499370	433880	5562000	391850	1336000	49860	205530
sp|O00757|F16P2_HUMAN	sp|O00757|F16P2_HUMAN	3	2	2		1	3	2	2	9.7	6.5	6.5	0.00048812	5.2474	20489000	0	0	0	0	0	0	0	3105300	0	31089	25795	240160	0	0	45532	215560	0	149560	3011000	2599400	0	0	205720	0	815610	0	215300	0	2750800	1879800	0	269260	0	314530
sp|O00762|UBE2C_HUMAN	sp|O00762|UBE2C_HUMAN	2	2	2		1	2	2	2	16.2	16.2	16.2	0.0011025	4.4363	1105700	0	0	0	57090	0	0	0	0	0	0	0	0	0	0	0	0	0	0	0	0	0	0	0	0	240880	0	0	0	0	534410	0	0	0	0
sp|O00764|PDXK_HUMAN	sp|O00764|PDXK_HUMAN	16	16	16		1	16	16	16	61.9	61.9	61.9	0	276.44	488640000	385210	9595100	1157200	4223600	12793000	25427000	11827000	28110000	8153900	1468800	715530	2991400	1690400	440550	4234500	8871600	373050	5533300	13929000	32486000	15787000	24583000	4675600	23155000	5957100	9140300	9395600	3237200	611980	48323000	2232500	2408300	0	426340
sp|O00767|ACOD_HUMAN	sp|O00767|ACOD_HUMAN	3	3	3		1	3	3	3	14.2	14.2	14.2	0.0011168	4.6617	1178400	247980	0	0	0	0	0	685270	0	0	0	0	224740	0	0	0	0	0	0	0	0	0	0	0	0	20426	0	0	0	0	0	0	0	0	0
sp|O14494|PLPP1_HUMAN	sp|O14494|PLPP1_HUMAN	2	2	2		1	2	2	2	8.5	8.5	8.5	0.0044229	2.4636	847710	0	0	0	0	0	0	0	0	0	0	0	0	0	0	0	0	0	0	0	0	0	0	0	0	0	0	0	0	0	0	0	0	38855	0
sp|O14497|ARI1A_HUMAN	sp|O14497|ARI1A_HUMAN	38	38	37		1	38	38	37	27.1	27.1	26.3	0	306.46	13653000	197010	33468	113650	113640	0	369920	362830	288710	196560	172780	219830	75683	118240	13731	82328	0	23028	167010	0	1078200	878730	35574	308650	1663900	68066	221440	197210	7232.7	62355	69662	5971.5	109400	55810	0
sp|O14498|ISLR_HUMAN	sp|O14498|ISLR_HUMAN	8	8	8		1	8	8	8	25.2	25.2	25.2	0	28.998	19745000	0	202890	0	172430	4529500	0	0	0	343350	0	0	528940	13187	135740	0	0	0	389340	1800600	0	0	0	438070	0	0	221610	0	8653300	1114200	431250	31516	0	100060	276580
sp|O14519|CDKA1_HUMAN;sp|O75956|CDKA2_HUMAN	sp|O14519|CDKA1_HUMAN;sp|O75956|CDKA2_HUMAN	2;1	2;1	2;1	;	2	2	2	2	31.3	31.3	31.3	0.004421	2.4604	15253000	0	0	1159900	0	1314600	0	0	0	270700	0	0	0	998990	0	0	0	0	1561300	0	0	0	0	0	0	4107700	0	0	0	0	0	0	0	0	0
sp|O14521|DHSD_HUMAN	sp|O14521|DHSD_HUMAN	3	3	3		1	3	3	3	17.6	17.6	17.6	0.0015279	3.7109	43288000	97339	0	0	0	2462200	0	1250300	2073100	0	169370	75110	0	1230800	0	0	0	0	0	0	0	2307200	0	594060	9552200	1273400	0	0	0	0	0	0	336380	0	442450
sp|O14523|C2C2L_HUMAN	sp|O14523|C2C2L_HUMAN	3	3	3		1	3	3	3	7.4	7.4	7.4	0	9.1847	127550	0	0	0	0	0	0	0	0	0	0	0	0	8469.4	19533	0	0	0	0	0	0	0	0	0	0	27468	33897	16315	0	5435.5	0	0	0	0	0
sp|O14526|FCHO1_HUMAN	sp|O14526|FCHO1_HUMAN	10	10	10		1	10	10	10	17.3	17.3	17.3	0	25.496	3827600	0	0	0	0	0	0	0	0	0	0	0	0	0	0	19166	0	0	0	0	0	979730	0	83275	367480	0	35053	5170.4	0	0	0	0	174810	0	0
sp|O14530|TXND9_HUMAN	sp|O14530|TXND9_HUMAN	6	6	6		1	6	6	6	27.9	27.9	27.9	0	17.407	15279000	88659	0	0	0	605330	2419000	1231700	533680	0	118930	17872	29933	502850	24817	38056	302960	0	0	327140	4289300	1404500	0	117860	0	237190	699100	0	164200	29573	544440	0	204110	47833	0
sp|O14545|TRAD1_HUMAN	sp|O14545|TRAD1_HUMAN	10	10	10		1	10	10	10	26.8	26.8	26.8	0	26.552	11878000	0	0	86568	0	71539	0	223560	0	925640	0	0	16754	40591	33450	180030	123140	40434	0	362800	2031800	373730	0	132360	226880	69970	135300	155260	0	32400	0	0	36432	0	0
sp|O14548|COX7R_HUMAN	sp|O14548|COX7R_HUMAN	6	6	6		1	6	6	6	63.2	63.2	63.2	0	33.841	129790000	638720	380840	1088700	486240	0	2651000	0	3233400	526710	922630	494460	374340	1354900	121090	817130	2783000	0	3864300	2427300	6362700	4494000	0	0	16006000	239330	889100	0	212170	0	3882900	0	621540	0	255730
sp|O14558|HSPB6_HUMAN	sp|O14558|HSPB6_HUMAN	6	6	6		1	6	6	6	53.1	53.1	53.1	0	14.608	50082000	0	0	4670800	0	0	0	0	0	7385900	0	0	0	0	0	4970200	0	0	854470	0	0	0	0	0	3154900	0	0	0	0	0	0	83877	136680	0	92443
sp|O14561|ACPM_HUMAN	sp|O14561|ACPM_HUMAN	6	6	6		1	6	6	6	21.2	21.2	21.2	0	34.345	1062900000	2037300	15467000	0	11386000	20865000	47213000	50566000	35659000	72163000	5442500	3936000	3647200	1786800	140460	6408100	8792600	544940	21229000	17449000	146970000	32002000	9942200	6958500	112900000	13568000	14342000	3422200	1608800	780340	12984000	0	3744100	170240	622660
sp|O14562|UBFD1_HUMAN	sp|O14562|UBFD1_HUMAN	8	8	8		1	8	8	8	36.6	36.6	36.6	0	71.087	32110000	259780	0	0	278150	0	1830900	0	4717700	640040	837610	151730	529990	429800	62061	49000	1768000	100400	0	851790	6017400	1311300	0	1162200	931120	1041200	940350	402080	514850	109950	0	868270	516790	174430	0
sp|O14576|DC1I1_HUMAN	sp|O14576|DC1I1_HUMAN	3	2	2		1	3	2	2	8.7	7.4	7.4	0	15.284	1471000	0	0	0	0	0	0	543320	0	0	0	255990	0	0	0	0	0	0	0	0	0	0	0	0	0	0	0	0	0	0	0	0	0	0	0
sp|O14579|COPE_HUMAN	sp|O14579|COPE_HUMAN	22	22	22		1	22	22	22	93.5	93.5	93.5	0	224.99	726080000	3240200	4132400	3883400	4303600	21923000	22981000	20007000	18193000	17067000	3608900	6388700	5136300	10322000	674400	5896200	6063900	591400	12518000	12979000	85761000	51377000	3569200	9203900	61561000	8188400	7244800	3254100	8037000	4930100	30838000	2397000	6551200	953680	634900
sp|O14602|IF1AY_HUMAN	sp|O14602|IF1AY_HUMAN	9	2	2		1	9	2	2	66.7	7.6	7.6	0.003754	2.6231	12888000	0	0	386120	386140	0	0	0	0	0	0	504710	0	0	0	0	273650	20320	0	196210	0	0	0	0	4260500	1409200	0	0	668940	0	1771000	0	1036500	145490	0
sp|O14607|UTY_HUMAN;sp|O15550|KDM6A_HUMAN	sp|O14607|UTY_HUMAN;sp|O15550|KDM6A_HUMAN	4;3	4;3	4;3	;	2	4	4	4	4.2	4.2	4.2	0	10.61	414190	0	59674	0	0	116430	0	0	0	0	22879	0	0	0	27095	0	0	0	0	0	0	0	0	0	0	8906.5	0	0	10285	29020	139900	0	0	0	0
sp|O14617|AP3D1_HUMAN	sp|O14617|AP3D1_HUMAN	40	40	40		1	40	40	40	40.7	40.7	40.7	0	237.2	41863000	137790	81090	81011	318380	553220	992860	1039800	6412800	463980	293270	275020	100340	292400	40909	8139.7	91245	60698	173420	28374	1321300	4076400	972880	40889	4253900	180010	1101100	254590	223190	306440	931390	58083	580890	16783	6043.9
sp|O14618|CCS_HUMAN	sp|O14618|CCS_HUMAN	9	9	9		1	9	9	9	36.9	36.9	36.9	0	69.961	53427000	49990	0	0	637510	1735500	5744500	2453600	0	564260	330980	191200	477720	255190	84939	221630	719850	142660	0	268940	4417200	3818100	0	2443500	1080600	66780	0	320320	36500	1077500	976730	0	272850	140130	0
sp|O14639|ABLM1_HUMAN	sp|O14639|ABLM1_HUMAN	20	20	20		1	20	20	20	31.5	31.5	31.5	0	57.919	9692100	39416	0	0	0	0	459480	102930	0	446730	14630	64126	11529	130770	0	105900	4646.9	0	277490	0	149700	973700	0	271330	317090	311200	328740	32312	21091	12707	0	29016	329220	46344	76076
sp|O14641|DVL2_HUMAN	sp|O14641|DVL2_HUMAN	5	5	4		1	5	5	4	11.5	11.5	9.9	0	10.189	1715300	0	0	0	0	274880	0	0	0	0	0	107090	0	9678.1	22562	26000	88328	7342.5	0	29930	0	0	0	55384	0	0	79106	0	282070	22854	0	0	18941	0	0
sp|O14645|IDLC_HUMAN	sp|O14645|IDLC_HUMAN	6	6	6		1	6	6	6	30.2	30.2	30.2	0.00049505	5.6701	2345200	0	0	0	0	0	343030	0	0	0	0	0	0	0	12246	30881	0	0	324750	0	0	386550	0	224720	0	0	394230	0	0	0	0	0	0	0	58592
sp|O14646|CHD1_HUMAN	sp|O14646|CHD1_HUMAN	15	15	11		1	15	15	11	10.3	10.3	7.5	0	10.488	5285800	2981.7	177510	0	0	0	1137500	0	0	3144.4	0	0	0	0	0	0	0	0	220660	0	0	251040	0	0	156910	53975	65283	14933	39453	0	0	0	0	0	0
sp|O14647|CHD2_HUMAN	sp|O14647|CHD2_HUMAN	12	8	8		1	12	8	8	7.2	4.6	4.6	0.0018048	3.3433	882410	0	0	0	0	0	0	0	0	0	0	0	10707	15213	0	6523.1	0	0	0	0	583330	0	0	0	0	47937	0	9305.1	0	0	0	89007	92057	0	0
sp|O14653|GOSR2_HUMAN	sp|O14653|GOSR2_HUMAN	8	8	8		1	8	8	8	56.1	56.1	56.1	0	22.293	62075000	90357	112040	40883	897810	4036500	1802300	836970	2734700	1220200	984360	1745400	950650	1903500	60157	0	0	24958	0	685960	0	2286800	0	1072700	3435100	980320	1185100	1106200	2050300	4228700	3447000	488300	1115200	99534	0
sp|O14656|TOR1A_HUMAN	sp|O14656|TOR1A_HUMAN	7	7	7		1	7	7	7	24.4	24.4	24.4	0	17.902	7843700	63835	121810	0	40348	0	0	0	0	484800	0	20165	0	21947	0	0	98721	5382	18976	161590	456120	551370	515580	0	404010	420650	333420	0	43292	0	432490	0	0	0	0
sp|O14657|TOR1B_HUMAN	sp|O14657|TOR1B_HUMAN	7	7	7		1	7	7	7	23.2	23.2	23.2	0	11.57	6396800	0	90208	0	0	340240	0	0	0	0	0	0	0	97253	0	0	96130	0	227550	329210	1197200	514880	0	85007	922070	0	349210	52024	120420	34305	0	0	18443	0	0
sp|O14662|STX16_HUMAN	sp|O14662|STX16_HUMAN	5	5	5		1	5	5	5	22.2	22.2	22.2	0.00034412	7.1294	2409800	57207	0	15374	0	0	0	0	0	0	0	0	0	11660	0	0	0	0	0	0	1321500	0	0	186600	0	0	0	0	0	0	0	0	0	0	0
sp|O14672|ADA10_HUMAN	sp|O14672|ADA10_HUMAN	18	18	18		1	18	18	18	32.6	32.6	32.6	0	323.31	26483000	90021	619320	104700	89007	1246600	489920	623060	869540	0	446260	502650	45998	341780	127110	106200	0	10061	837880	363400	695650	2670400	0	463720	1073700	868530	329040	327250	307300	236150	1248700	17377	626000	110510	97605
sp|O14681|EI24_HUMAN	sp|O14681|EI24_HUMAN	3	3	3		1	3	3	3	7.6	7.6	7.6	0.0049674	2.3866	12265000	0	0	0	160910	5194600	0	1967100	0	0	53596	0	184890	0	116160	0	0	0	0	104660	0	0	0	115380	0	150140	1170200	51495	1400600	99903	0	0	1479500	0	0
sp|O14683|P5I11_HUMAN	sp|O14683|P5I11_HUMAN	3	3	3		1	3	3	3	18	18	18	0.00034352	7.0399	29236000	407040	181780	1158800	0	2074000	0	0	0	0	713400	1169100	311450	479610	391770	0	0	16884	0	0	0	0	6972600	1187900	0	859310	0	944210	2445000	0	3321800	336060	558480	0	0
sp|O14684|PTGES_HUMAN	sp|O14684|PTGES_HUMAN	2	2	2		1	2	2	2	13.2	13.2	13.2	0.0022455	3.2314	26207000	409000	478500	0	1391900	1550100	0	0	0	1029300	0	0	0	0	0	0	0	67707	758760	287770	0	3148600	0	0	2405300	0	0	0	0	0	728390	0	0	0	0
sp|O14686|KMT2D_HUMAN	sp|O14686|KMT2D_HUMAN	17	17	17		1	17	17	17	5.2	5.2	5.2	0.0019508	3.2818	693270	1971.5	0	0	52863	0	0	0	0	0	9621.4	3638.9	0	7427.2	1292.1	0	0	0	3515.1	0	0	0	0	4122.8	0	4631.9	11162	0	0	2898.6	497900	0	0	0	0
sp|O14727|APAF_HUMAN	sp|O14727|APAF_HUMAN	14	14	14		1	14	14	14	16.6	16.6	16.6	0	28.379	2102500	0	11343	0	0	0	0	0	0	0	14155	0	0	8542.8	0	0	0	1827.9	0	0	87635	108070	1220800	27561	0	0	0	0	0	0	52769	0	22752	6795.4	0
sp|O14734|ACOT8_HUMAN	sp|O14734|ACOT8_HUMAN	6	6	6		1	6	6	6	28.2	28.2	28.2	0.00050813	6.5796	2529500	0	0	0	0	0	0	0	0	0	0	111730	0	46504	14986	0	53968	3776.8	0	0	0	0	0	0	0	409250	196390	0	0	149290	0	0	0	0	0
sp|O14735|CDIPT_HUMAN	sp|O14735|CDIPT_HUMAN	3	3	3		1	3	3	3	16.4	16.4	16.4	0	17.908	60524000	0	0	0	1780400	0	5165700	0	2173600	0	98651	348010	1070900	854730	151350	0	0	22598	2023200	1997600	0	5233300	3628000	2011000	6815600	1030000	1865800	0	0	119590	3305900	329560	756700	389260	161820
sp|O14737|PDCD5_HUMAN	sp|O14737|PDCD5_HUMAN	7	7	7		1	7	7	7	56	56	56	0	155.03	239860000	447040	948880	1531400	9170000	3021700	0	8143600	6710600	4564100	3020200	1516600	1734900	491720	680080	883730	5658800	611790	2975400	3197600	27380000	15350000	1009300	5787800	22379000	14260000	5078400	2289600	1214100	1595900	14352000	2012700	2429200	1683700	389370
sp|O14744|ANM5_HUMAN	sp|O14744|ANM5_HUMAN	21	21	21		1	21	21	21	40.8	40.8	40.8	0	198.65	66088000	7128.8	42700	51536	210550	5102600	1663200	2531100	904670	898850	377400	254910	97623	321420	127750	329110	790090	64041	308460	1270200	6710900	5961400	1182500	632220	4949800	860340	1313100	688850	268170	1438700	1184100	229640	921500	22675	60435
sp|O14745|NHRF1_HUMAN	sp|O14745|NHRF1_HUMAN	29	29	29		1	29	29	29	79.6	79.6	79.6	0	230.02	554180000	2654300	1514600	2507400	1975800	12086000	57271000	45438000	8583700	16720000	604640	849990	1209300	2405800	79010	9028900	5620800	1073200	6027900	9714400	35189000	41749000	6874700	7479600	34549000	1871400	2079900	1333100	446640	1036700	15227000	3182600	3459200	494060	2036400
sp|O14773|TPP1_HUMAN	sp|O14773|TPP1_HUMAN	11	11	11		1	11	11	11	35.3	35.3	35.3	0	216.64	896850000	1517900	19219000	33422000	1225900	14854000	23287000	25380000	15261000	23515000	2361500	1923600	1446300	3780900	516770	14094000	12465000	1181100	13391000	20103000	81625000	49553000	4272900	419130	46602000	6462300	3837400	2057100	10933000	2006700	63211000	4207000	5338200	1539300	1580600
sp|O14776|TCRG1_HUMAN;sp|Q5VWI1|TCRGL_HUMAN	sp|O14776|TCRG1_HUMAN	42;1	42;1	42;1		2	42	42	42	30.1	30.1	30.1	0	184.8	74532000	215330	237880	107900	700760	898920	678300	2125100	2331700	1184300	344230	249930	266250	283840	44426	293510	10860	52167	1911000	387160	6387700	5446500	0	352700	5186900	1237000	933980	169800	257060	793560	1777800	8471.7	586310	105760	41627
sp|O14786|NRP1_HUMAN	sp|O14786|NRP1_HUMAN	10	10	10		1	10	10	10	16	16	16	0	18.096	3595200	67126	88726	150400	0	0	0	0	0	136350	19894	0	0	19608	8362.4	73660	0	6486.6	118870	213110	0	421030	0	157750	665780	0	59590	73103	0	0	335040	0	31226	20243	0
sp|O14787|TNPO2_HUMAN	sp|O14787|TNPO2_HUMAN	21	16	16		1	21	16	16	32.7	26.2	26.2	0	64.842	15889000	0	0	8906	48072	1049500	3685700	0	61909	150710	101890	653060	79392	0	55176	291350	193770	59591	104740	467980	618540	1051400	0	172590	758000	522390	361220	168760	260790	13518	310970	0	172650	0	31312
sp|O14791|APOL1_HUMAN	sp|O14791|APOL1_HUMAN	10	10	10		1	10	10	10	30.2	30.2	30.2	0	80.124	13509000	0	181890	0	0	0	0	5314900	0	0	0	0	58355	0	0	118150	99443	4367.3	0	354100	392480	0	4590400	0	234590	0	0	0	0	0	0	0	0	0	0
sp|O14802|RPC1_HUMAN	sp|O14802|RPC1_HUMAN	7	6	6		1	7	6	6	6.8	6.1	6.1	0.00049677	5.7794	77408	0	0	0	6915.9	0	0	0	0	0	24885	0	0	0	0	0	0	0	0	0	0	0	0	0	0	4517.8	0	0	0	0	0	0	0	0	0
sp|O14818|PSA7_HUMAN	sp|O14818|PSA7_HUMAN	22	22	17		1	22	22	17	75	75	50.4	0	323.31	1937100000	4088800	21416000	14868000	24882000	56080000	81644000	87599000	41398000	32873000	8222100	3809100	7915100	4374400	542920	20951000	30510000	2471600	24656000	34397000	239380000	181270000	11929000	23462000	119240000	8851000	12658000	7255100	8660000	3971000	52676000	8005400	16509000	2670800	1403100
sp|O14828|SCAM3_HUMAN	sp|O14828|SCAM3_HUMAN	12	12	12		1	12	12	12	40.1	40.1	40.1	0	194.54	262490000	2363000	210800	662660	2740800	9870900	5395600	16160000	9234700	3613700	5136600	4402900	2067400	6204800	427030	381000	711760	261620	2802900	2240100	5795800	10959000	0	7008800	14907000	5582200	10015000	3163000	5322700	8836600	2631200	3124000	5043500	910770	2111300
sp|O14841|OPLA_HUMAN	sp|O14841|OPLA_HUMAN	20	20	20		1	20	20	20	24.9	24.9	24.9	0	127.19	1399000	2759.5	0	0	0	0	352400	0	0	63616	61167	4636.5	0	28234	0	0	147050	0	0	60563	0	0	0	0	0	0	40542	0	0	161310	367270	0	0	10630	0
sp|O14867|BACH1_HUMAN	sp|O14867|BACH1_HUMAN	3	3	3		1	3	3	3	4.2	4.2	4.2	0.0011161	4.6611	459040	0	0	0	0	0	0	0	0	0	0	0	262840	171980	0	0	0	0	0	0	0	0	0	24212	0	0	0	0	0	0	0	0	0	0	0
sp|O14874|BCKD_HUMAN	sp|O14874|BCKD_HUMAN	6	6	6		1	6	6	6	23.5	23.5	23.5	0.00017687	8.2096	6140300	0	89602	304890	62058	0	0	0	0	0	0	0	0	145530	8657.8	96721	0	0	0	0	0	0	0	172340	1300400	551610	397790	116690	0	415900	0	49113	0	0	0
sp|O14879|IFIT3_HUMAN	sp|O14879|IFIT3_HUMAN	32	32	32		1	32	32	32	72	72	72	0	323.31	328720000	290810	2296100	883210	4193900	11797000	955340	3408900	749890	5048200	281770	246850	346830	1287300	37542	478500	10225000	38783	1110500	3310700	205780000	0	45207000	327080	9207400	55247	1251800	419070	1283900	15570	8228100	23671	122580	35082	0
sp|O14880|MGST3_HUMAN	sp|O14880|MGST3_HUMAN	5	5	5		1	5	5	5	38.8	38.8	38.8	0	55.183	164660000	267970	687660	127760	2541700	0	10783000	7561800	7244200	3216900	2148000	5703500	304270	412770	271480	658670	0	183650	4344400	4393800	0	20474000	1920000	533770	17134000	6340800	1883100	772710	3493500	145050	5456000	0	950770	130880	0
sp|O14893|GEMI2_HUMAN	sp|O14893|GEMI2_HUMAN	4	4	4		1	4	4	4	18.6	18.6	18.6	0	10.734	2077700	0	0	0	0	0	598510	0	0	0	0	0	0	0	0	0	0	0	0	0	0	0	0	177350	0	441450	636470	72261	0	53452	0	0	72067	0	0
sp|O14896|IRF6_HUMAN	sp|O14896|IRF6_HUMAN	16	16	16		1	16	16	16	41.8	41.8	41.8	0	133.51	8689800	35942	0	0	645640	160240	0	1966000	226550	0	281500	21847	0	32017	78913	0	737780	238890	0	310020	608340	0	0	0	0	0	0	50985	585310	298700	0	0	0	0	0
sp|O14907|TX1B3_HUMAN	sp|O14907|TX1B3_HUMAN	3	3	3		1	3	3	3	39.5	39.5	39.5	0	19.864	217480000	727180	0	1068600	629860	7064000	9644000	0	3228300	7010700	0	0	0	0	0	2304000	4097000	203640	5587400	5865600	22792000	23894000	0	941340	13946000	832270	1004500	370140	9403600	803210	4728500	0	455040	0	521430
sp|O14908|GIPC1_HUMAN	sp|O14908|GIPC1_HUMAN	9	9	8		1	9	9	8	37.2	37.2	33.6	0	21.754	15206000	78430	0	0	483480	0	0	0	0	153320	0	565150	0	158350	85982	51513	98275	50527	143410	186580	1254300	707540	0	470020	1080600	727780	577650	0	124590	0	0	0	0	0	0
sp|O14920|IKKB_HUMAN	sp|O14920|IKKB_HUMAN	22	22	22		1	22	22	22	37.6	37.6	37.6	0	108.67	15342000	0	16428	874520	0	0	0	382410	0	284160	330600	351400	54235	233170	0	94582	176020	80238	72884	85929	926670	1103400	479930	249970	1309900	25669	711850	77461	0	133370	0	58491	404630	22286	0
sp|O14924|RGS12_HUMAN	sp|O14924|RGS12_HUMAN	5	5	5		1	5	5	5	5.1	5.1	5.1	0.0032	2.7376	2223700	0	57931	0	99610	0	0	0	467610	0	0	386480	0	401980	0	0	0	0	0	0	0	0	0	0	0	0	0	0	76114	0	0	0	0	0	0
sp|O14925|TIM23_HUMAN;sp|Q5SRD1|TI23B_HUMAN	sp|O14925|TIM23_HUMAN;sp|Q5SRD1|TI23B_HUMAN	5;4	5;4	5;4	;	2	5	5	5	31.6	31.6	31.6	0	47.682	17314000	0	0	0	658320	0	0	0	0	237610	627360	99034	0	101040	0	40535	0	142110	292550	347910	2793500	1006000	0	1612400	914490	2569000	552080	0	0	0	761510	340020	54202	38465	0
sp|O14929|HAT1_HUMAN	sp|O14929|HAT1_HUMAN	14	14	14		1	14	14	14	51.3	51.3	51.3	0	233.4	82275000	615190	1167300	104960	1623700	8915800	874480	8978800	1388500	1071500	804670	277470	109210	689850	31067	33431	1278500	291990	678370	866070	3895600	3810400	627080	895270	4984700	1070700	1491000	0	562470	280490	10693000	216260	557090	0	0
sp|O14933|UB2L6_HUMAN	sp|O14933|UB2L6_HUMAN	9	9	9		1	9	9	9	71.2	71.2	71.2	0	95.749	244360000	0	508070	0	5302400	2633100	0	19305000	346120	3227400	291400	0	845690	1447700	0	0	1592500	33632	0	5372700	116970000	5755100	10427000	1570200	17883000	0	4876000	3695700	387640	397940	7217900	45790	269440	0	0
sp|O14936|CSKP_HUMAN	sp|O14936|CSKP_HUMAN	28	28	28		1	28	28	28	33.6	33.6	33.6	0	62.619	17011000	26542	86781	280550	60662	5805000	1181600	856640	645600	0	392360	270590	51554	196550	197090	6963.2	59426	37544	195890	499240	0	264290	0	404180	229830	517220	240670	0	822780	1105400	800580	0	57420	13261	54710
sp|O14939|PLD2_HUMAN	sp|O14939|PLD2_HUMAN	7	7	7		1	7	7	7	11.8	11.8	11.8	0	10.345	620530	0	0	0	0	0	0	0	0	0	0	0	0	0	0	0	0	0	0	225070	0	0	0	0	176400	0	12126	0	0	0	0	0	0	0	0
sp|O14949|QCR8_HUMAN	sp|O14949|QCR8_HUMAN	8	8	8		1	8	8	8	61	61	61	0	29.081	121110000	700060	0	7387900	4472400	2719800	29363000	12917000	0	0	192600	652150	0	1150200	0	250280	555200	200940	2219500	280250	1720200	24299000	0	0	8665400	0	0	0	0	833930	8004100	0	115040	311880	0
sp|P19105|ML12A_HUMAN;sp|O14950|ML12B_HUMAN	sp|P19105|ML12A_HUMAN;sp|O14950|ML12B_HUMAN	15;15	15;15	7;7	;	2	15	15	7	66.7	66.7	33.3	0	323.31	7339400000	31111000	79566000	7680600	17381000	367680000	132590000	35564000	400360000	285750000	31408000	41882000	34455000	29347000	9363400	49202000	56238000	11535000	162630000	163850000	649780000	647870000	305950000	18359000	467890000	67180000	97758000	24107000	129200000	13275000	133420000	11843000	46238000	6268700	13308000
sp|O14964|HGS_HUMAN	sp|O14964|HGS_HUMAN	17	17	17		1	17	17	17	22.9	22.9	22.9	0	46.458	62412000	375530	578490	122650	365300	800300	2187700	1819500	1136400	1408100	675160	490720	228880	504790	235420	984200	328770	132030	1287600	1013300	5640800	3528600	607470	832370	4952900	368750	1516500	659150	475800	939330	1322100	284070	884640	178590	58566
sp|O14966|RAB7L_HUMAN	sp|O14966|RAB7L_HUMAN	7	6	6		1	7	6	6	44.8	39.4	39.4	0	51.338	76261000	202440	380020	184650	195350	2399600	0	0	3108200	1279100	154260	276910	0	66398	82776	0	166700	0	427130	787820	5474700	7380800	1446400	3098900	6035600	1498400	6299200	256960	0	563360	0	208910	1171000	102960	0
sp|O14972|DSCR3_HUMAN	sp|O14972|DSCR3_HUMAN	7	7	7		1	7	7	7	37	37	37	0	73.777	11990000	0	91143	0	0	0	0	0	0	219840	57237	420060	0	213750	0	32425	81766	0	389640	144610	1297900	1669400	0	0	1376900	424390	454030	113740	0	0	0	0	211250	68514	0
sp|O14974|MYPT1_HUMAN	sp|O14974|MYPT1_HUMAN	42	42	41		1	42	42	41	47.9	47.9	46.9	0	323.31	115030000	622140	893990	877940	104120	1515500	1839400	1702100	4472100	2921700	502020	477650	527500	1473300	190440	962920	257530	151570	1416800	765260	13681000	4597500	638230	4455200	5405200	1748400	2433100	280280	2195700	1409300	2671500	719150	1407100	338070	354510
sp|O14975|S27A2_HUMAN	sp|O14975|S27A2_HUMAN	6	6	6		1	6	6	6	12.6	12.6	12.6	0	16.558	1799300	0	0	0	0	0	703030	0	0	168510	0	0	0	0	0	0	75038	0	0	0	0	0	0	45631	0	79320	164980	15364	0	0	0	0	0	0	0
sp|O14976|GAK_HUMAN	sp|O14976|GAK_HUMAN	25	25	25		1	25	25	25	25.9	25.9	25.9	0	74.374	12891000	125480	37493	12500	30780	65442	0	393230	417070	45106	42617	26812	51653	129440	18931	7112.9	15508	1553.3	146380	86399	1030600	1542300	0	253720	989140	60042	362920	84621	0	265080	69524	84691	273650	0	8351.3
sp|O14979|HNRDL_HUMAN	sp|O14979|HNRDL_HUMAN	21	20	20		1	21	20	20	40	38.1	38.1	0	323.31	788620000	2419800	1221600	1066600	3346100	13561000	29526000	32120000	8558500	25430000	2901600	4455200	770820	1021900	44546	3445700	3989600	1385500	18408000	8805400	69712000	54639000	4348300	12619000	65530000	15078000	6441800	2251800	4704000	647010	12129000	1734500	2045100	368480	518910
sp|O14980|XPO1_HUMAN	sp|O14980|XPO1_HUMAN	41	41	41		1	41	41	41	51	51	51	0	323.31	259030000	1357300	2874900	363490	3562100	9484200	5611200	5160900	10263000	7663400	2322100	2944200	419870	1454000	134770	1310800	1788400	495350	4750800	2392700	29060000	22206000	8901100	420640	25197000	1892200	1582700	601960	756890	2538500	6622600	431180	1271900	137070	24628
sp|O14981|BTAF1_HUMAN	sp|O14981|BTAF1_HUMAN	16	16	16		1	16	16	16	12.1	12.1	12.1	0	14.955	1545200	3113.7	0	0	10356	9125.8	0	280620	0	0	29200	22541	3733.6	31644	3349.2	62879	0	0	0	11909	404830	220990	0	31453	0	40920	0	7024.8	0	7112.1	23995	0	32661	12914	0
sp|O15014|ZN609_HUMAN	sp|O15014|ZN609_HUMAN	10	10	10		1	10	10	10	10.6	10.6	10.6	0	25.895	442070	3434	0	0	0	0	0	0	0	0	0	34450	21216	40865	0	0	0	0	0	0	0	0	0	29043	0	225810	11459	22459	29536	0	0	0	19823	0	0
sp|O15020|SPTN2_HUMAN	sp|O15020|SPTN2_HUMAN	53	41	41		1	53	41	41	29.6	25.1	25.1	0	234.95	4867500	198520	0	35196	0	164830	1019100	288920	0	0	572090	137130	8349.4	54089	1973.7	5045	0	0	0	0	0	163110	0	85168	65940	528390	32796	6432.5	2698.7	16341	0	3427.7	10784	0	0
sp|O15021|MAST4_HUMAN	sp|O15021|MAST4_HUMAN	10	9	7		1	10	9	7	5.1	4.8	3.8	0.00429	2.4884	654840	0	0	0	0	0	77862	0	0	0	0	3856.9	0	0	4757.5	0	0	0	0	0	0	0	0	149740	248060	0	0	0	0	0	0	9927.1	0	0	0
sp|O15027|SC16A_HUMAN	sp|O15027|SC16A_HUMAN	43	43	43		1	43	43	43	31.8	31.8	31.8	0	279.33	25948000	54512	133670	420440	69075	55465	585260	920610	0	510890	209410	684390	365740	556080	85875	134220	12028	23365	145000	273170	912400	1551000	0	437480	1599500	1355500	685850	323810	385540	136710	1109100	59497	609090	130510	170970
sp|O15031|PLXB2_HUMAN;sp|O43157|PLXB1_HUMAN	sp|O15031|PLXB2_HUMAN	48;1	48;1	46;0		2	48	48	46	38.5	38.5	37.8	0	323.31	20122000	84744	322420	133330	362690	220880	661940	746130	225470	224190	204660	398330	110870	122530	100130	98709	25208	27783	243220	219270	1157600	1302100	0	619970	595570	194590	816660	182790	556990	836790	1126000	132940	474910	20704	36102
sp|O15042|SR140_HUMAN	sp|O15042|SR140_HUMAN	31	31	31		1	31	31	31	32.8	32.8	32.8	0	234.29	59327000	564390	120980	1686100	870240	3163900	4070300	3902600	2361500	1092900	576020	478650	110320	814850	148900	5750.8	74245	215460	1615300	367610	429680	5368300	2853700	415000	4516300	1293300	417530	308050	511940	1976600	948760	159000	358410	80811	72334
sp|O15047|SET1A_HUMAN	sp|O15047|SET1A_HUMAN	9	9	9		1	9	9	9	7.2	7.2	7.2	0	16.51	1195500	0	0	0	0	0	566060	0	0	0	18627	34587	14003	42510	4401.1	0	0	999.05	3192.7	0	0	0	0	77262	0	19789	33920	36914	4727.4	16375	0	7350.6	26180	24665	0
sp|O15050|TRNK1_HUMAN	sp|O15050|TRNK1_HUMAN	8	8	8		1	8	8	8	3.2	3.2	3.2	0.00048884	5.2692	702900	16152	0	0	0	0	0	0	0	0	0	9031.9	0	13802	0	0	0	0	0	0	0	0	494930	3163.7	0	63717	0	3513.8	0	0	37793	6261	25242	0	0
sp|O15061|SYNEM_HUMAN	sp|O15061|SYNEM_HUMAN	17	17	17		1	17	17	17	15.5	15.5	15.5	0	45.72	1371300	0	0	0	0	312000	0	0	0	0	0	0	0	0	0	0	11996	0	0	0	0	96896	0	86274	0	0	0	0	0	0	0	0	0	0	10727
sp|O15066|KIF3B_HUMAN	sp|O15066|KIF3B_HUMAN	7	7	3		1	7	7	3	11	11	5.1	0.00034837	7.5771	15922000	0	0	0	0	0	2213800	35806	0	517270	20797	0	73874	7635.9	10669	28737	0	28907	856290	243170	0	4694500	0	42867	642170	0	0	38411	0	725190	0	0	16720	0	10420
sp|O15067|PUR4_HUMAN	sp|O15067|PUR4_HUMAN	34	34	34		1	34	34	34	38.4	38.4	38.4	0	323.31	59586000	41907	1072600	231470	119450	574410	196230	208050	257460	1643600	159450	140240	14838	106580	32159	340280	935500	96307	506730	691350	9468400	3148600	0	592160	3564300	109360	390510	41239	87571	229780	2157700	81827	649280	103960	47898
sp|O15069|NACAD_HUMAN	sp|O15069|NACAD_HUMAN	2	2	2		1	2	2	2	2.3	2.3	2.3	0.0016743	3.6168	23662000	245200	0	0	0	0	0	12906000	396680	0	0	0	0	0	0	0	0	0	236370	0	0	0	0	0	0	0	0	32687	0	0	0	0	0	0	11270
sp|O15072|ATS3_HUMAN	sp|O15072|ATS3_HUMAN	3	3	3		1	3	3	3	3.2	3.2	3.2	0.0029425	2.9445	2751900	0	0	0	0	277130	0	0	0	0	0	0	0	0	0	61519	0	0	178990	0	643520	0	0	0	0	0	0	0	0	183600	0	0	0	0	0
sp|O15075|DCLK1_HUMAN	sp|O15075|DCLK1_HUMAN	8	8	7		1	8	8	7	16.8	16.8	15.3	0	40.035	19706000	0	0	0	0	0	0	0	0	0	0	0	0	0	10374	0	0	94565	0	0	0	0	0	85532	129310	0	0	20501	0	9583.4	18737000	15534	0	0	36720
sp|O15078|CE290_HUMAN	sp|O15078|CE290_HUMAN	12	12	12		1	12	12	12	5.2	5.2	5.2	0	23.156	580530	18253	0	0	0	77978	0	0	77823	25827	5516.7	4984.5	0	0	0	0	0	0	0	0	5294.7	0	0	16573	0	0	0	0	0	0	179500	105630	0	0	14846
sp|O15084|ANR28_HUMAN	sp|O15084|ANR28_HUMAN	8	6	6		1	8	6	6	9.8	8.8	8.8	0	151.17	1591700	0	0	0	0	36816	0	227590	0	0	51067	0	9083.3	0	0	169490	0	0	0	0	0	0	0	116300	574610	0	0	0	0	0	0	0	0	0	0
sp|O15085|ARHGB_HUMAN	sp|O15085|ARHGB_HUMAN	8	8	8		1	8	8	8	8.1	8.1	8.1	0.0011001	4.3719	2209800	0	0	0	0	0	336190	178450	0	0	0	40941	21077	0	0	0	0	0	0	0	0	0	0	57876	0	27065	16017	0	106730	0	0	0	0	15322	0
sp|O15091|MRRP3_HUMAN	sp|O15091|MRRP3_HUMAN	5	5	5		1	5	5	5	11.7	11.7	11.7	0.0010956	4.2983	1041700	0	0	701770	0	0	0	0	0	0	0	0	0	12161	6253.5	0	23121	0	0	0	0	0	0	0	0	0	0	0	0	0	0	27613	0	33868	0
sp|O15111|IKKA_HUMAN	sp|O15111|IKKA_HUMAN	6	6	5		1	6	6	5	10.7	10.7	9.5	0.0011166	4.6615	6911900	0	0	61474	0	0	0	0	0	262550	0	0	112190	7656.8	0	0	0	0	42640	70283	0	310000	0	97958	100430	15211	0	0	14098	0	0	0	0	0	0
sp|O15116|LSM1_HUMAN	sp|O15116|LSM1_HUMAN	4	4	4		1	4	4	4	44.4	44.4	44.4	0	110	34419000	0	1097900	0	814610	0	0	0	0	0	158330	0	0	0	0	0	575070	40417	0	0	6005100	0	0	198620	0	124410	842840	1805300	0	0	0	0	595830	0	0
sp|O15117|FYB_HUMAN	sp|O15117|FYB_HUMAN	22	22	22		1	22	22	22	40.2	40.2	40.2	0	323.31	123230000	91928	0	863950	104510	0	1335900	0	533120	5287700	124380	484820	64307	597380	32704	1436300	215180	47154	2899900	838620	9302300	13972000	0	725750	12395000	22351	1892100	372230	18639	366590	766830	50375	620430	111520	21359
sp|O15118|NPC1_HUMAN	sp|O15118|NPC1_HUMAN	9	9	9		1	9	9	9	9.3	9.3	9.3	0	17.45	2896600	0	64148	7807	0	0	0	0	1836800	92403	35305	50682	0	0	5613.9	0	0	0	0	0	0	0	0	56219	0	268010	87501	24801	15047	38226	0	0	38129	8949.9	0
sp|O15121|DEGS1_HUMAN	sp|O15121|DEGS1_HUMAN	5	5	5		1	5	5	5	22.3	22.3	22.3	0.00049342	5.5856	5910000	0	38673	0	250530	0	0	0	0	0	0	0	135930	0	0	0	0	14597	0	84712	0	0	2031600	0	1322100	0	348010	234690	0	0	566300	0	0	0	0
sp|O15126|SCAM1_HUMAN	sp|O15126|SCAM1_HUMAN	11	11	11		1	11	11	11	38.5	38.5	38.5	0	131.4	56570000	195400	0	0	202850	2336300	1059000	2218200	4049100	1023800	649820	702920	603460	918900	0	0	146980	134000	560030	482720	1733900	4761700	1409300	1775100	7944200	549360	1147100	171830	505660	50190	2741000	287860	673480	0	366600
sp|O15127|SCAM2_HUMAN	sp|O15127|SCAM2_HUMAN	5	5	5		1	5	5	5	23.7	23.7	23.7	0	295.84	530000000	885110	1973100	4423000	1836000	21589000	39426000	9805000	12613000	18547000	8678800	9693000	3462500	8276600	1683300	410530	177640	362660	9298600	4266000	12065000	51619000	9821500	3301200	22230000	11959000	11191000	5227100	5169200	1970200	19463000	1293800	5083000	1141900	1215600
sp|O15143|ARC1B_HUMAN	sp|O15143|ARC1B_HUMAN	33	33	31		1	33	33	31	74.5	74.5	67.7	0	323.31	4160700000	6419900	88405000	26100000	6127900	70158000	65690000	70143000	51379000	73344000	5197800	6897700	4257400	15278000	2035400	34404000	24597000	5162700	133480000	88984000	409840000	383220000	106820000	12207000	356630000	3857000	12858000	5532300	8028900	9890200	138700000	9099600	22360000	1411400	1157600
sp|O15144|ARPC2_HUMAN	sp|O15144|ARPC2_HUMAN	34	34	34		1	34	34	34	86	86	86	0	323.31	3275400000	3472000	54507000	9338300	7634000	49596000	79968000	27991000	92366000	55983000	5847400	7490100	7211600	7014000	1665200	27547000	31780000	2840400	80808000	68862000	290910000	340660000	91418000	14507000	250070000	5033700	18390000	4340300	13912000	17186000	80852000	8155800	15686000	3582600	2265200
sp|O15145|ARPC3_HUMAN	sp|O15145|ARPC3_HUMAN	13	13	13		1	13	13	13	68	68	68	0	323.31	2955600000	5039100	26076000	12491000	5567900	35555000	90711000	20833000	68187000	60574000	1679600	2932000	3306700	8080300	966560	60030000	28146000	3929300	77207000	34680000	245430000	332490000	82948000	0	215850000	3807200	14444000	1891500	10584000	23813000	78482000	2898300	8460600	5446300	1904800
sp|O15155|BET1_HUMAN	sp|O15155|BET1_HUMAN	2	2	2		1	2	2	2	24.6	24.6	24.6	0	24.513	52754000	0	0	0	0	0	0	3417300	0	0	3626500	3785600	1327200	973360	0	0	0	0	2157700	0	0	10703000	0	755380	8914600	1413600	192120	653720	2300700	167710	0	0	4618300	349540	0
sp|O15160|RPAC1_HUMAN	sp|O15160|RPAC1_HUMAN	12	12	12		1	12	12	12	49.1	49.1	49.1	0	110.68	32600000	176370	0	42304	292470	476080	0	1476000	638360	1133000	25480	0	220170	48889	83573	221590	595250	79031	254950	542200	3558600	2485400	597230	252360	2590200	619380	941110	151990	0	93924	435440	99051	41823	0	0
sp|O15162|PLS1_HUMAN	sp|O15162|PLS1_HUMAN	8	8	8		1	8	8	8	25.2	25.2	25.2	0	112.41	123850000	67902	2181200	28181	4512100	0	5770700	11488000	1162200	3385900	0	0	48994	91286	0	106590	0	0	562810	458380	9080300	11660000	1814700	0	25174000	0	0	0	0	0	18246000	34082	0	0	0
sp|O15164|TIF1A_HUMAN	sp|O15164|TIF1A_HUMAN	9	9	9		1	9	9	9	11.7	11.7	11.7	0	11.09	500510	0	0	0	20906	0	0	0	0	0	17437	31956	0	18076	23396	0	41650	9409.3	0	0	0	0	0	52559	0	91240	48398	0	5065.1	16095	0	0	15884	0	0
sp|O15173|PGRC2_HUMAN	sp|O15173|PGRC2_HUMAN	11	10	10		1	11	10	10	36.8	36.8	36.8	0	278.06	230430000	1764100	3732800	469050	4619100	6402200	3514400	4075700	3834000	10088000	173410	302240	668770	2695000	143090	343220	277470	494680	8447000	6563600	1509700	15096000	2057200	117200	30110000	781880	476210	833520	7752200	598260	11728000	376050	1365300	0	2055200
sp|O15195|VILL_HUMAN	sp|O15195|VILL_HUMAN	7	7	7		1	7	7	7	10.9	10.9	10.9	0	12.231	699000	0	0	0	0	60929	249250	0	0	0	0	0	0	0	0	42040	0	0	0	0	0	0	193730	0	0	0	12563	0	0	0	0	0	0	21412	0
sp|O15204|ADEC1_HUMAN	sp|O15204|ADEC1_HUMAN	3	3	3		1	3	3	3	10.6	10.6	10.6	0.00049603	5.7361	149260	0	0	0	0	0	0	0	0	0	0	0	0	0	0	0	0	0	0	0	0	0	0	0	0	0	0	0	0	149260	0	0	0	0	0
sp|O15205|UBD_HUMAN	sp|O15205|UBD_HUMAN	3	3	3		1	3	3	3	21.2	21.2	21.2	0.00096759	4.9083	2369900	0	0	0	0	0	0	0	0	0	0	0	0	0	0	0	197500	0	0	0	1510500	0	0	0	0	0	0	0	0	0	0	0	0	0	0
sp|O15212|PFD6_HUMAN	sp|O15212|PFD6_HUMAN	14	14	14		1	14	14	14	71.3	71.3	71.3	0	205.22	263760000	0	894200	2568500	4728500	2050300	501320	20801000	1803300	3382800	1013200	356000	0	1250200	246890	1721900	3992200	314200	2627000	5356700	29324000	30618000	3379400	981130	20261000	6469400	4989900	966940	0	391290	16254000	3604100	5029600	1111100	1185100
sp|O15213|WDR46_HUMAN	sp|O15213|WDR46_HUMAN	9	9	9		1	9	9	9	25.4	25.4	25.4	0	19.12	5755100	113970	0	0	25620	0	0	851620	0	0	102000	291060	43172	105950	0	0	0	0	0	0	0	247860	0	66514	0	438100	0	27371	0	35491	0	0	60401	0	0
sp|O15226|NKRF_HUMAN	sp|O15226|NKRF_HUMAN	12	12	12		1	12	12	12	21.3	21.3	21.3	0	48.04	2777300	0	0	0	0	0	0	1133000	79016	0	86572	110520	58287	0	0	0	0	24727	0	0	0	0	0	70212	0	35453	0	0	0	0	0	0	53715	0	0
sp|O15228|GNPAT_HUMAN	sp|O15228|GNPAT_HUMAN	7	7	7		1	7	7	7	15.1	15.1	15.1	0	17.517	1037700	0	0	115480	0	0	281960	0	0	0	153220	82791	0	24955	22817	0	0	0	0	0	0	0	0	0	0	26043	175470	14979	0	9280.7	0	0	19416	0	0
sp|O15229|KMO_HUMAN	sp|O15229|KMO_HUMAN	3	3	3		1	3	3	3	8.8	8.8	8.8	0.0011214	4.7474	1986300	0	0	33483	0	0	0	0	0	0	0	0	0	0	0	0	0	0	0	0	0	770730	0	51410	0	0	221850	0	0	0	0	0	82093	0	0
sp|O15230|LAMA5_HUMAN	sp|O15230|LAMA5_HUMAN	97	97	95		1	97	97	95	37.5	37.5	37.1	0	323.31	51159000	19486	35179	697480	191250	8258.6	176280	0	2857200	276040	42650	46837	27464	344080	32136	546760	28505	20173	4097700	96931	3495900	3112100	0	5173500	2589300	49381	200400	225230	75396	277070	149330	70755	811900	502060	1524600
sp|O15231|ZN185_HUMAN	sp|O15231|ZN185_HUMAN	21	21	21		1	21	21	21	49.5	49.5	49.5	0	192.07	21300000	297050	0	0	0	0	5990200	0	0	109510	75820	43858	307270	0	0	121020	15519	6628.5	94163	66917	290470	1190800	0	946950	173540	0	245570	0	87095	0	0	96495	162710	115000	73611
sp|O15234|CASC3_HUMAN	sp|O15234|CASC3_HUMAN	4	4	4		1	4	4	4	8.5	8.5	8.5	0.00050787	6.5511	242380	0	0	0	0	0	0	0	0	0	0	0	0	35510	0	0	0	0	0	0	0	0	0	25028	0	75015	89600	0	0	0	0	0	0	0	0
sp|O15247|CLIC2_HUMAN	sp|O15247|CLIC2_HUMAN	20	19	19		1	20	19	19	87.9	84.6	84.6	0	197.95	266420000	228710	226830	1513100	1885100	1488100	1139600	13252000	1249200	8563000	419060	1326000	571480	1115200	0	3504500	681140	148790	10096000	5138400	11896000	26060000	0	7134000	24500000	1246400	4970100	2470200	314680	1861500	3371300	315360	2417200	377590	0
sp|O15254|ACOX3_HUMAN	sp|O15254|ACOX3_HUMAN	16	16	16		1	16	16	16	33.1	33.1	33.1	0	69.548	9548800	62582	32534	0	0	0	0	608280	1807600	167420	263820	144210	16763	51293	13040	32692	169420	0	154310	184450	0	284260	263900	333460	393300	134990	0	0	64272	18195	0	0	30701	0	0
sp|O15258|RER1_HUMAN	sp|O15258|RER1_HUMAN	6	6	6		1	6	6	6	33.7	33.7	33.7	0	95.901	222470000	452420	4262000	0	2977700	7582200	13978000	12978000	27224000	6127900	1094500	876080	0	700460	272630	739520	0	763920	6262100	7002800	5832100	10051000	8867500	0	15484000	407060	674940	689090	1053700	0	2227200	587300	564830	315220	0
sp|O15260|SURF4_HUMAN	sp|O15260|SURF4_HUMAN	7	7	7		1	7	7	7	30.1	30.1	30.1	0	273.01	285580000	1354600	5676600	0	2675100	8139600	23583000	3744200	10946000	2380000	741780	1623500	977570	2613400	383740	171110	0	218530	5118600	5599100	2007800	22770000	17724000	164820	40299000	5788300	6118900	1302200	3888600	5018100	12106000	266610	2256600	88743	906580
sp|O15264|MK13_HUMAN;sp|P53778|MK12_HUMAN	sp|O15264|MK13_HUMAN	11;1	11;1	11;1		2	11	11	11	46.8	46.8	46.8	0	18.036	8779100	41188	0	0	46333	286040	1028400	2852600	0	0	106080	6207.2	107440	32574	10751	0	0	0	0	0	0	0	0	97849	0	187450	263050	0	0	49327	0	0	88062	0	0
sp|O15269|SPTC1_HUMAN	sp|O15269|SPTC1_HUMAN	11	11	11		1	11	11	11	28.5	28.5	28.5	0	105.84	19252000	78375	522100	197350	36791	1061100	0	1193800	657340	281560	0	692270	320230	281410	90566	0	0	0	138030	294560	853570	632100	1057400	0	555900	1729100	851010	197200	397870	57279	2459300	0	567000	220630	148230
sp|O15270|SPTC2_HUMAN	sp|O15270|SPTC2_HUMAN	12	12	11		1	12	12	11	27	27	25.8	0	16.581	224510000	0	5678300	0	0	1507900	0	279360	7074000	0	12172	0	0	11641	30780	1261800	0	0	0	0	0	3552300	165440000	156370	0	137840	39052	585100	1853700	1966900	3255200	0	176120	36784	0
sp|O15294|OGT1_HUMAN	sp|O15294|OGT1_HUMAN	31	31	31		1	31	31	31	39.3	39.3	39.3	0	183.72	30401000	134710	36401	6294.9	77048	1109100	0	413170	116420	678000	125090	306990	119050	69672	44730	176350	96085	37706	651800	238790	2489900	2786300	192360	409150	3260800	415390	319280	134050	75817	128920	1161100	37159	169000	14577	0
sp|O15296|LX15B_HUMAN	sp|O15296|LX15B_HUMAN	3	3	3		1	3	3	3	5.6	5.6	5.6	0.0036132	2.6438	156560	0	0	0	0	0	0	0	0	0	0	0	0	0	0	0	0	0	0	90911	0	0	0	0	0	0	0	0	0	24094	0	0	0	0	0
sp|O15305|PMM2_HUMAN	sp|O15305|PMM2_HUMAN	14	14	13		1	14	14	13	62.2	62.2	59.3	0	49.535	79028000	269820	383030	59729	568930	3379400	1261600	0	1734000	1928500	183880	220490	561390	130510	48322	1092800	2497300	112680	1353600	3565100	9046300	2067500	0	311730	9167500	780640	603540	462540	486540	0	3355900	99878	967550	0	0
sp|O15321|TM9S1_HUMAN	sp|O15321|TM9S1_HUMAN	7	7	7		1	7	7	7	15.8	15.8	15.8	0	15.323	6759400	38806	0	0	0	371990	347590	0	369650	0	0	288920	240580	0	17561	0	0	0	0	331680	0	0	0	176320	1001800	290720	277340	192270	0	0	446970	0	38754	75999	0
sp|O15327|INP4B_HUMAN	sp|O15327|INP4B_HUMAN	4	4	4		1	4	4	4	8.2	8.2	8.2	0.00034147	6.8301	635980	0	0	0	0	0	539550	0	0	0	0	8773.2	0	0	0	76597	0	0	0	0	0	0	0	0	0	0	0	0	0	0	0	0	11056	0	0
sp|O15344|TRI18_HUMAN;sp|Q9UJV3|TRIM1_HUMAN	sp|O15344|TRI18_HUMAN	5;1	5;1	5;1		2	5	5	5	9.3	9.3	9.3	0.0029438	2.952	391230	0	0	0	0	0	0	0	0	64251	0	0	0	22198	7734.4	0	0	0	0	0	0	0	0	0	150030	0	0	0	0	0	0	0	0	16299	0
sp|O15347|HMGB3_HUMAN	sp|O15347|HMGB3_HUMAN	12	10	10		1	12	10	10	38.5	31	31	0	142.72	345160000	6089800	6129700	0	4938900	25500000	39660000	37844000	9553600	5490900	4083200	1533100	2319800	3640000	616890	467020	1872200	663060	3805900	7088100	18166000	23155000	10983000	4074200	7498800	7576500	5535000	2698900	9175500	855680	20531000	672380	1410900	2861800	719350
sp|O15355|PPM1G_HUMAN	sp|O15355|PPM1G_HUMAN	23	23	23		1	23	23	23	54.4	54.4	54.4	0	280.42	199970000	416750	1130100	324900	2072300	3313600	7482000	10183000	21983000	12508000	44850	287050	228470	1216400	0	2190800	2056000	318330	101550	804300	9698400	9748600	599790	3795900	22341000	1474000	2094100	645400	214730	611390	7331600	1015900	245760	36197	0
sp|O15357|SHIP2_HUMAN	sp|O15357|SHIP2_HUMAN	20	17	17		1	20	17	17	19.8	17.4	17.4	0	28.535	2993100	0	0	0	0	0	0	0	0	33230	0	37860	11129	9329.7	15406	0	5551.8	0	0	29392	0	303840	0	74818	850410	312710	67128	66373	48791	0	0	0	136300	0	0
sp|O15371|EIF3D_HUMAN	sp|O15371|EIF3D_HUMAN	25	25	25		1	25	25	25	58.2	58.2	58.2	0	323.31	250450000	881520	1200100	1120100	2896100	4333200	5627300	16745000	1819200	2336500	936200	1212100	536010	1508700	423480	1919600	2014600	650450	4540100	7095600	16160000	22684000	0	1761000	24357000	1907000	3092500	519390	2992400	1668800	3146900	582000	2722800	306660	118440
sp|O15372|EIF3H_HUMAN	sp|O15372|EIF3H_HUMAN	23	23	23		1	23	23	23	71	71	71	0	239.28	307170000	440330	3601100	762800	2237200	14114000	9460900	15343000	5602100	6877700	440220	1042000	257290	402370	106710	3062300	3753900	680830	3705500	5501500	46601000	22827000	1171500	492850	17153000	1280700	1749400	433350	0	159710	13815000	98517	273360	105100	0
sp|O15379|HDAC3_HUMAN	sp|O15379|HDAC3_HUMAN	7	6	6		1	7	6	6	21.5	19.6	19.6	0	59.401	2864900	0	0	0	84145	0	0	0	0	0	0	0	0	78230	0	10993	0	6837.5	0	0	0	0	0	0	0	0	0	0	0	0	127160	0	0	0	0
sp|O15381|NVL_HUMAN	sp|O15381|NVL_HUMAN	10	10	10		1	10	10	10	15.5	15.5	15.5	0	17.535	1104000	0	117280	0	0	0	0	0	0	0	0	8107.6	20985	15640	0	11692	0	8910.8	0	0	0	0	0	96142	204750	140170	0	0	28069	0	0	0	0	0	0
sp|O15382|BCAT2_HUMAN	sp|O15382|BCAT2_HUMAN	21	21	21		1	21	21	21	57.9	57.9	57.9	0	317.03	244360000	293570	2494500	3263100	4331600	11232000	1485500	1656500	1881300	5439000	1008300	924690	324420	923920	129540	1730900	3209500	455440	7732400	5869900	21843000	18060000	0	267210	19452000	3751600	2521400	552020	603130	3948100	5882200	316670	588750	110460	59569
sp|O15389|SIGL5_HUMAN;sp|Q08ET2|SIG14_HUMAN	sp|O15389|SIGL5_HUMAN	6;2	6;2	6;2		2	6	6	6	16.9	16.9	16.9	0	15.27	2763700	0	232350	0	0	0	0	0	0	0	0	0	0	0	0	0	0	0	0	0	0	0	2487800	0	0	0	0	0	0	0	0	0	43539	0	0
sp|O15397|IPO8_HUMAN	sp|O15397|IPO8_HUMAN	9	8	8		1	9	8	8	10.5	9.5	9.5	0	8.7845	3083100	88653	0	0	0	0	338000	0	115150	0	11774	10977	7493.4	26303	8366.5	0	0	21240	0	53708	155200	259250	0	59338	806170	117840	0	0	26599	49414	94703	61926	36285	0	0
sp|O15400|STX7_HUMAN	sp|O15400|STX7_HUMAN	12	12	12		1	12	12	12	68.2	68.2	68.2	0	323.31	666030000	2539400	3504000	5655800	1176100	5689900	10451000	2776400	4166000	15029000	760350	2929800	3285200	5606300	540330	1472500	100590	635310	8904700	3896200	16695000	57098000	2639400	13912000	47942000	5138600	12383000	3340700	4159300	502790	8314900	8159500	4197100	1509400	1164800
sp|O15427|MOT4_HUMAN	sp|O15427|MOT4_HUMAN	3	3	3		1	3	3	3	7.3	7.3	7.3	0.0019534	3.3063	10737000	28107	24632	0	0	0	0	0	213730	0	0	0	176010	0	0	0	0	51636	434280	1226100	0	1009100	2602900	0	0	602020	0	0	0	0	0	0	0	0	42229
sp|O15439|MRP4_HUMAN	sp|O15439|MRP4_HUMAN	12	12	12		1	12	12	12	10.6	10.6	10.6	0	55.865	145150000	519900	0	0	0	30479000	0	0	1310300	0	41470	613930	179980	13064	14563	0	27110	4492.8	0	0	30024000	47696000	0	56826	0	83521	0	2211400	215650	8974.7	10349000	0	16300	0	14642
sp|O15446|RPA34_HUMAN	sp|O15446|RPA34_HUMAN	8	8	8		1	8	8	8	36.1	36.1	36.1	0	40.335	1603600	62350	0	0	22171	0	0	0	0	0	0	0	50366	0	18600	0	0	58292	0	55287	0	0	0	0	307100	266360	99709	0	0	45227	381870	0	42698	0	0
sp|O15455|TLR3_HUMAN	sp|O15455|TLR3_HUMAN	5	5	5		1	5	5	5	6.7	6.7	6.7	0	25.75	1044900	0	0	247500	0	0	0	0	0	0	0	0	66958	41910	0	0	0	0	0	52280	0	0	380820	0	0	0	38350	0	0	0	0	0	0	0	0
sp|O15460|P4HA2_HUMAN	sp|O15460|P4HA2_HUMAN	14	14	14		1	14	14	14	36.8	36.8	36.8	0	93.215	16804000	0	1961300	0	26095	6209400	0	0	877380	0	42438	0	131770	0	48005	0	186920	33488	0	1005100	0	0	0	0	0	241960	0	0	4524900	23821	1287200	0	0	93039	111740
sp|O15484|CAN5_HUMAN	sp|O15484|CAN5_HUMAN	8	8	8		1	8	8	8	19.7	19.7	19.7	0.000501	6.0196	791730	0	0	0	289080	0	0	0	0	0	0	15064	0	0	0	35410	0	0	0	0	0	0	0	73053	0	99533	0	0	0	0	0	0	0	0	27394
sp|O15498|YKT6_HUMAN	sp|O15498|YKT6_HUMAN	9	9	9		1	9	9	9	51	51	51	0	20.355	57705000	103620	319550	0	525820	1956300	5946900	0	2727400	355860	804220	339070	107130	130470	36133	202180	308780	326790	795220	955980	889110	3791500	0	157710	8943700	626580	328710	99071	332220	967110	3579800	112120	309680	0	0
sp|O15511|ARPC5_HUMAN	sp|O15511|ARPC5_HUMAN	12	12	11		1	12	12	11	74.2	74.2	74.2	0	270.72	2592000000	3056600	15118000	25717000	8604800	66139000	82778000	38421000	55508000	37558000	3011100	2299500	6838000	12216000	1469700	26480000	18419000	3307300	42695000	60849000	255580000	161630000	116380000	22173000	175010000	17273000	46493000	1369000	9733100	32215000	67461000	16275000	15551000	3620200	4077800
sp|O15514|RPB4_HUMAN	sp|O15514|RPB4_HUMAN	6	6	6		1	6	6	6	62	62	62	0	97.758	51582000	189640	0	0	0	0	0	0	0	4528400	0	0	0	0	0	445100	301650	14253	1770100	1194700	7398200	4679200	0	2813300	9562600	1365700	1617200	417600	0	0	0	0	0	0	0
sp|O15523|DDX3Y_HUMAN	sp|O15523|DDX3Y_HUMAN	36	4	4		1	36	4	4	54.5	8.8	8.8	0	18.072	2998000	0	0	0	192240	0	0	721950	169820	0	90779	47115	87040	0	0	0	15388	26296	0	213880	0	0	0	0	279530	0	502460	46628	253630	0	0	0	72532	0	0
sp|O15530|PDPK1_HUMAN;sp|Q6A1A2|PDPK2_HUMAN	sp|O15530|PDPK1_HUMAN;sp|Q6A1A2|PDPK2_HUMAN	11;9	11;9	11;9	;	2	11	11	11	27.7	27.7	27.7	0	8.8243	8318800	31248	0	0	23486	0	328220	0	0	172680	0	0	0	16290	11189	0	13030	0	0	0	308340	253930	0	0	1278800	0	274150	77232	1867300	0	385870	21097	0	0	0
sp|O15533|TPSN_HUMAN	sp|O15533|TPSN_HUMAN	9	9	9		1	9	9	9	29.7	29.7	29.7	0	49.129	937240000	1586800	6320400	11433000	7229500	28577000	26673000	111260000	18942000	30071000	4820800	4555300	1977300	10836000	612500	6066300	6587200	2791000	11819000	43741000	96115000	41511000	8257300	4345100	130760000	476370	9920000	2404000	2573100	2614500	58840000	823150	3487100	669310	71852
sp|O15540|FABP7_HUMAN	sp|O15540|FABP7_HUMAN	6	6	6		1	6	6	6	48.5	48.5	48.5	0	22.882	27263000	0	13012000	0	0	0	0	0	0	1496500	0	0	1699200	0	0	0	0	0	0	0	0	0	0	0	6666500	0	0	0	0	0	0	0	0	0	319870
sp|O15541|R113A_HUMAN;sp|Q8IZP6|R113B_HUMAN	sp|O15541|R113A_HUMAN	7;1	7;1	7;1		2	7	7	7	21.3	21.3	21.3	0	11.652	6725700	51942	0	0	57078	0	0	396680	0	326490	0	23233	27513	0	0	79652	0	17164	0	0	320490	375280	0	26377	1213400	65382	51640	167280	0	0	404680	0	0	0	0
sp|O15551|CLD3_HUMAN;sp|O95484|CLD9_HUMAN	sp|O15551|CLD3_HUMAN	3;1	3;1	2;0		2	3	3	2	19.1	19.1	11.8	0.0011102	4.5652	4797100	169780	0	0	0	0	0	0	0	0	0	0	0	0	46179	0	0	10013	1035300	0	0	0	0	0	0	0	885360	0	0	0	0	0	0	0	0
sp|O15553|MEFV_HUMAN	sp|O15553|MEFV_HUMAN	2	2	2		1	2	2	2	4.1	4.1	4.1	0.0057738	2.2683	275950	0	0	0	0	0	0	0	0	0	0	0	0	0	0	0	0	0	0	0	0	0	272470	0	0	0	0	0	0	0	0	0	0	0	0
sp|O43143|DHX15_HUMAN	sp|O43143|DHX15_HUMAN	45	45	44		1	45	45	44	58.6	58.6	57.5	0	323.31	359130000	1384400	1856700	1151600	5528100	5863400	6430200	25927000	10289000	4919300	2604700	1488700	1189800	1283200	287840	1339900	1986700	643590	7987000	4665300	38077000	29115000	12669000	988180	34784000	2160500	2513400	1247800	1713500	3541900	11586000	218380	1401200	216910	119700
sp|O43148|MCES_HUMAN	sp|O43148|MCES_HUMAN	14	14	14		1	14	14	14	35.1	35.1	35.1	0	47.369	26717000	134780	0	52822	621610	0	759790	379590	1068400	526080	0	99101	0	12949	18160	390910	161010	31690	458410	373530	2564100	2920600	0	552580	1463700	730910	747450	132120	0	55037	295980	72023	702610	19500	27177
sp|O43149|ZZEF1_HUMAN	sp|O43149|ZZEF1_HUMAN	26	26	26		1	26	26	26	13	13	13	0	74.925	2637800	3051.5	0	0	8810.1	0	44290	0	0	0	0	46408	15513	15647	6090.6	12078	0	573.07	1225	92818	0	0	74230	36381	110910	14522	14705	9829.8	5642.5	20673	53820	32729	60075	8195.6	0
sp|O43159|RRP8_HUMAN	sp|O43159|RRP8_HUMAN	7	7	7		1	7	7	7	24.6	24.6	24.6	0	73.687	2303800	30137	0	0	0	0	0	0	0	0	260280	255640	35388	55457	0	9588.6	16221	43074	101640	0	0	371860	0	27773	0	304510	103090	41364	0	30257	0	0	38180	0	0
sp|O43164|PJA2_HUMAN	sp|O43164|PJA2_HUMAN	2	2	2		1	2	2	2	4.9	4.9	4.9	0.00049967	5.948	349900	0	0	0	0	0	0	0	0	0	0	0	0	0	0	0	0	0	0	0	0	0	0	0	0	183130	0	0	0	0	0	0	0	0	0
sp|O43166|SI1L1_HUMAN	sp|O43166|SI1L1_HUMAN	11	11	10		1	11	11	10	10.9	10.9	10.2	0	12.551	819230	0	0	0	0	538820	0	19753	0	0	0	0	0	0	0	71221	27259	4658.7	0	0	0	0	0	74695	0	0	0	0	0	0	0	0	5719.1	0	0
sp|O43169|CYB5B_HUMAN	sp|O43169|CYB5B_HUMAN	7	7	7		1	7	7	7	58.2	58.2	58.2	0	202.14	828150000	4191800	5587800	1349700	18971000	0	37119000	13489000	12838000	43741000	2274000	1602800	1407700	1084800	202410	1256600	114400	648430	32927000	12773000	8584800	96829000	10901000	689590	83106000	1755400	4051000	258760	2783400	11966000	18363000	3962900	3383900	0	2318700
sp|O43172|PRP4_HUMAN	sp|O43172|PRP4_HUMAN	26	26	26		1	26	26	26	61.3	61.3	61.3	0	182.47	61843000	115420	101590	850000	228340	2033700	0	3457200	551660	1326800	0	88992	52973	235540	15735	433670	244810	37159	1328200	331380	5757500	4930000	209000	404770	4499100	1614500	637680	69094	427920	482260	2420800	0	405930	77321	0
sp|O43175|SERA_HUMAN	sp|O43175|SERA_HUMAN	24	24	24		1	24	24	24	52.5	52.5	52.5	0	323.31	324190000	3296900	1390800	3338300	3655300	46391000	3022000	25314000	25324000	3288700	17946000	2586900	1194000	4907600	258040	1016900	14574000	346330	2925700	2579500	84116000	4856500	1268700	850130	5379800	681820	996280	628560	4616600	1834800	5710300	614070	1036900	154120	968460
sp|O43181|NDUS4_HUMAN	sp|O43181|NDUS4_HUMAN	5	5	5		1	5	5	5	26.9	26.9	26.9	0	64.574	359680000	246760	766760	1518600	78695	3834400	1330100	406310	4039000	8435600	309400	1465600	2880600	177770	204310	2232500	3194100	405140	11276000	10299000	57705000	56911000	1859300	6091500	38561000	12364000	6639800	2902200	679250	2225100	1350400	2122300	1742600	0	131430
sp|O43189|PHF1_HUMAN	sp|O43189|PHF1_HUMAN	14	14	14		1	14	14	14	33.9	33.9	33.9	0	18.234	3969200	0	0	0	0	0	0	0	0	0	0	41143	112870	137960	0	16167	0	0	0	0	0	355520	0	368310	205070	0	72668	0	0	0	0	0	14650	41618	0
sp|O43237|DC1L2_HUMAN	sp|O43237|DC1L2_HUMAN	22	21	21		1	22	21	21	52.4	49.8	49.8	0	122.77	45366000	357400	233910	53300	131910	2436500	0	231380	635400	725700	281290	0	458870	332980	50743	397590	405930	66164	1300700	2079600	4964800	4056000	0	1065100	1703400	294690	343800	278770	1323200	91478	1226300	171200	69491	0	104010
sp|O43240|KLK10_HUMAN	sp|O43240|KLK10_HUMAN	5	5	5		1	5	5	5	18.1	18.1	18.1	0.00034423	7.1468	9188500	0	0	0	0	0	0	0	0	0	0	0	0	0	0	0	0	0	0	0	0	0	0	0	0	0	0	0	0	0	0	0	0	0	0
sp|O43242|PSMD3_HUMAN	sp|O43242|PSMD3_HUMAN	31	31	31		1	31	31	31	58.2	58.2	58.2	0	308.08	197990000	745970	1354800	233010	3184700	5683700	9056500	10244000	3958800	2153400	748900	523510	1522500	1563000	95111	995780	2349400	204810	3215800	2501700	12475000	24059000	5287500	664310	18181000	749180	1280000	547730	2896500	113430	5794000	749620	737930	156140	324340
sp|O43251|RFOX2_HUMAN;sp|Q9NWB1|RFOX1_HUMAN;sp|A6NFN3|RFOX3_HUMAN	sp|O43251|RFOX2_HUMAN;sp|Q9NWB1|RFOX1_HUMAN	7;6;3	7;6;3	7;6;3	;	3	7	7	7	20.5	20.5	20.5	0	32.173	6580400	0	0	0	406700	0	0	0	0	78852	0	0	670680	0	22612	0	403950	16329	467850	208200	0	0	0	950490	0	585390	0	121830	941130	112620	0	0	0	0	0
sp|O43252|PAPS1_HUMAN	sp|O43252|PAPS1_HUMAN	23	22	22		1	23	22	22	48.6	46.3	46.3	0	233.16	61413000	232310	1154000	19809	1047000	2118000	2722600	1329400	3230200	527220	796110	186480	216770	250030	236550	254520	374990	135600	651810	2285500	14675000	1739600	681020	181450	4140500	77244	718260	114190	2767400	310800	2333200	176520	1004200	70687	439990
sp|O43264|ZW10_HUMAN	sp|O43264|ZW10_HUMAN	23	23	23		1	23	23	23	41.7	41.7	41.7	0	203.02	18562000	80902	0	18573	47925	44084	0	971830	216170	178480	120680	213020	92405	139130	11321	16816	19580	15944	308530	98226	455960	2333300	0	0	3625600	171300	0	32354	303860	132020	347560	20575	247190	0	0
sp|O43272|PROD_HUMAN	sp|O43272|PROD_HUMAN	6	6	6		1	6	6	6	22.3	22.3	22.3	0	58.625	1636800	0	0	34524	0	0	0	0	0	0	469430	230110	0	13650	26125	0	0	47489	0	104370	0	0	0	0	0	0	154030	0	67149	111890	0	0	10553	0	0
sp|O43278|SPIT1_HUMAN	sp|O43278|SPIT1_HUMAN	14	14	14		1	14	14	14	28	28	28	0	43.941	5486500	37264	0	0	361880	0	472750	523610	445120	0	485070	173150	0	75199	194140	0	25879	12897	0	0	0	344990	0	226330	0	30778	245200	0	820980	32274	270850	0	31703	0	33884
sp|O43290|SNUT1_HUMAN	sp|O43290|SNUT1_HUMAN	31	31	31		1	31	31	31	44.6	44.6	44.6	0	323.31	45665000	448720	0	2126400	221770	526020	724340	767740	524320	1768900	538160	464470	547780	394790	194140	84303	0	214630	587830	124900	2623400	4604700	0	1870600	4218300	1662600	1469300	680020	348190	520020	589880	109440	366240	346060	155810
sp|O43291|SPIT2_HUMAN	sp|O43291|SPIT2_HUMAN	4	4	4		1	4	4	4	19	19	19	0	10.706	3524100	261280	0	0	876790	0	395360	1051700	0	0	56604	0	0	37890	166280	0	0	15746	0	0	0	0	0	0	0	444240	95632	0	37108	57625	0	0	0	0	0
sp|O43292|GPAA1_HUMAN	sp|O43292|GPAA1_HUMAN	4	4	4		1	4	4	4	6.8	6.8	6.8	0.0015352	3.8323	958990	0	0	0	0	0	0	0	0	0	0	60168	23894	0	0	0	0	0	0	0	0	0	0	74568	0	303270	0	0	63916	62006	0	0	0	0	0
sp|O43293|DAPK3_HUMAN	sp|O43293|DAPK3_HUMAN	4	4	4		1	4	4	4	9	9	9	0.0079046	2.0549	4398500	0	0	0	0	0	0	0	221950	0	0	0	26907	131050	0	0	0	0	0	0	0	0	0	0	0	0	0	0	0	0	0	0	0	0	0
sp|O43294|TGFI1_HUMAN	sp|O43294|TGFI1_HUMAN	19	19	19		1	19	19	19	61.4	61.4	61.4	0	99.576	24239000	86353	216830	2773600	0	583710	0	0	433950	797940	66720	96211	430220	152360	175370	146990	0	33412	521070	445420	0	0	0	632710	0	464970	562290	367740	8592300	770420	676950	0	241280	206340	544890
sp|O43296|ZN264_HUMAN	sp|O43296|ZN264_HUMAN	3	3	2		1	3	3	2	6.1	6.1	3.7	0.0010836	4.0099	327520	0	0	0	0	0	0	25172	0	159990	0	0	0	0	0	0	0	0	0	0	92313	0	0	0	0	0	0	0	0	0	0	0	0	0	0
sp|O43299|AP5Z1_HUMAN	sp|O43299|AP5Z1_HUMAN	6	6	6		1	6	6	6	9.9	9.9	9.9	0	15.635	406720	0	0	0	0	0	0	0	0	0	0	0	16207	0	0	0	0	0	0	0	0	0	0	22616	0	10360	31500	47843	0	0	0	0	0	0	0
sp|O43301|HS12A_HUMAN	sp|O43301|HS12A_HUMAN	7	6	6		1	7	6	6	15.1	13.3	13.3	0.0018053	3.3508	4681200	14360	0	0	0	0	0	1396100	0	0	0	0	184250	0	0	0	0	0	142880	0	1359900	0	0	0	0	0	0	20935	0	0	0	0	13530	0	0
sp|O43312|MTSS1_HUMAN	sp|O43312|MTSS1_HUMAN	8	8	8		1	8	8	8	15.6	15.6	15.6	0	42.528	4131000	0	10389	0	0	0	0	0	0	0	0	0	0	18946	0	0	0	2828.9	0	0	0	0	0	152960	0	0	0	0	0	24108	0	12325	15851	0	0
sp|O43314|VIP2_HUMAN	sp|O43314|VIP2_HUMAN	9	9	9		1	9	9	9	9.5	9.5	9.5	0.00050548	6.3099	1845200	0	0	0	0	0	0	0	0	0	0	0	0	4096.6	0	6524.7	0	1543.9	0	0	0	78274	0	55066	151000	342810	122160	7681	0	0	52817	23860	0	0	0
sp|O43318|M3K7_HUMAN	sp|O43318|M3K7_HUMAN	5	5	5		1	5	5	5	12.9	12.9	12.9	0.00034813	7.5649	866050	0	0	0	0	51300	0	0	0	0	0	10292	0	6914.8	28539	30230	34227	3773.6	0	0	0	0	0	0	0	0	105710	23894	0	0	0	0	0	0	0
sp|O43324|MCA3_HUMAN	sp|O43324|MCA3_HUMAN	12	12	12		1	12	12	12	63.8	63.8	63.8	0	66.296	107520000	605680	1640900	0	3976400	3719900	6372700	2534100	847550	553410	935800	303640	0	188250	160320	302790	1934300	185570	1498900	1215700	11280000	13775000	2656000	422360	8059500	753860	712320	1402400	90315	1747100	4585500	1173400	191730	0	207140
sp|O43353|RIPK2_HUMAN	sp|O43353|RIPK2_HUMAN	12	12	11		1	12	12	11	30.2	30.2	28.7	0	14.578	1743300	26039	0	0	43205	0	0	0	0	0	0	40778	0	0	31806	0	37452	14328	0	0	177370	0	706780	62145	0	0	0	0	0	0	0	0	40964	0	0
sp|O43374|RASL2_HUMAN;sp|C9J798|RAS4B_HUMAN	sp|O43374|RASL2_HUMAN;sp|C9J798|RAS4B_HUMAN	10;9	10;9	10;9	;	2	10	10	10	20.2	20.2	20.2	0	31.825	917300	0	0	0	0	0	0	0	0	116720	0	0	0	23118	0	0	15877	2074.7	0	0	0	0	0	148320	0	0	261400	0	0	0	0	57367	0	72474	0
sp|O43379|WDR62_HUMAN	sp|O43379|WDR62_HUMAN	2	2	2		1	2	2	2	1.6	1.6	1.6	0.00049253	5.5341	29148	0	0	0	0	0	0	0	0	0	0	0	0	0	0	0	0	0	0	0	0	0	0	0	0	20477	0	8670.9	0	0	0	0	0	0	0
sp|O43390|HNRPR_HUMAN	sp|O43390|HNRPR_HUMAN	44	35	35		1	44	35	35	60.5	52.4	52.4	0	323.31	830810000	3678200	1586700	4238600	8315400	4718300	23112000	21910000	12629000	15723000	2507600	6487400	3365700	10228000	598490	2793300	2103300	1078200	26501000	9459000	94492000	97399000	8725500	6780000	70043000	11189000	9040400	3249000	2775800	5067000	21425000	1379200	8334200	2400400	1712700
38;5088739;5088740;5088741;5088742;5088743;5088744;5088745;5088746;5088747;5088748;5088749;5088750;5088751;5088752;5088753;5088754;5088755;5088756;5088757;5088758;5088759;5088760;5088761;5088762;5088763;5088764;5088765;5088766;5088767;5088768;5088769;5088770;5088771;5088772;5088773;5088774;5088775;5088776;5088777;5088778;5088779;5088780;5088781;5088782;5088783;5088784;5088785;5088786;5088787;5088…	160367;185817;185822;307387;688900;787910;872377;917816;917822;917830;1006447;1048344;1445956;1446091;1719183;1797148;2262675;2440362;2440483;2499679;2523354;2605745;2706450;2813336;3086502;3323665;3404749;3556802;3701374;3748012;3822590;4042535;4215731;4215912;4251290;4268447;4844447;4844460;4894622;4894740;4894743;4968078;5088868;5088891	477;478;479;480	102;197;198;337
sp|O43395|PRPF3_HUMAN	sp|O43395|PRPF3_HUMAN	24	24	24		1	24	24	24	38.7	38.7	38.7	0	43.683	20232000	162090	0	329950	328570	1067100	0	1583100	522460	269180	0	433190	271140	449570	144730	0	0	50300	570120	421510	340310	1526700	0	322610	1491900	1009900	333670	183130	490490	339600	349070	14089	215340	90573	0
sp|O43396|TXNL1_HUMAN	sp|O43396|TXNL1_HUMAN	18	18	18		1	18	18	18	69.2	69.2	69.2	0	323.31	629710000	1830800	8232600	3997000	5665700	7336100	48218000	25547000	5843700	18828000	3459600	1317100	1843900	5645900	603380	7151200	7156700	2626000	10057000	13794000	67614000	42750000	2063700	6104400	38674000	11346000	10157000	5025200	8260400	20181000	30582000	4294700	5323500	2166000	1548500
sp|O43399|TPD54_HUMAN	sp|O43399|TPD54_HUMAN	18	18	18		1	18	18	18	83.5	83.5	83.5	0	323.31	914680000	3874700	3966300	14717000	5273400	38866000	24952000	17437000	46730000	16318000	4279900	2014700	3062700	7560400	813200	5731500	14095000	1527000	13153000	11924000	76585000	51144000	7244900	26101000	51713000	11439000	10847000	1791100	4155100	10508000	32265000	3630300	4570300	871690	1192400
sp|O43402|EMC8_HUMAN	sp|O43402|EMC8_HUMAN	5	5	5		1	5	5	5	31.4	31.4	31.4	0	21.265	36984000	160310	618920	1985000	241010	1987600	0	841510	771760	955830	0	0	0	222610	0	174580	97690	15267	845500	1067300	2640600	1969600	0	905040	2041400	0	471160	192750	73464	231580	746170	100080	0	0	0
sp|O43414|ERI3_HUMAN	sp|O43414|ERI3_HUMAN	5	5	5		1	5	5	5	20.5	20.5	20.5	0	13.868	14721000	12321	149060	0	170110	0	0	0	0	354690	0	0	0	0	0	184860	136200	32089	1899800	0	2840800	602990	0	32477	1341000	0	0	0	0	0	255370	33958	0	0	0
sp|O43422|P52K_HUMAN	sp|O43422|P52K_HUMAN	2	2	2		1	2	2	2	3.2	3.2	3.2	0.0072514	2.1498	905920	0	0	0	0	0	0	0	0	0	0	0	0	0	0	0	0	14079	0	0	0	0	0	0	780750	0	0	0	0	0	0	0	0	0	0
sp|O43424|GRID2_HUMAN	sp|O43424|GRID2_HUMAN	2	2	2		1	2	2	2	3	3	3	0.0081774	2.043	9883200	33638	708690	0	0	0	0	0	193980	455790	0	0	0	38722	0	145740	160240	0	70815	0	739240	0	766100	125410	326580	0	393040	28542	0	0	0	0	0	0	0
sp|O43426|SYNJ1_HUMAN	sp|O43426|SYNJ1_HUMAN	7	7	7		1	7	7	7	7	7	7	0	19.466	520240	0	0	0	0	0	0	0	80451	0	0	0	0	0	4061	0	12453	0	0	0	0	0	0	26077	0	0	13016	21890	12986	0	0	0	20532	0	0
sp|O43427|FIBP_HUMAN	sp|O43427|FIBP_HUMAN	8	8	8		1	8	8	8	26.1	26.1	26.1	0.000491	5.4325	6873000	0	0	415370	0	0	0	0	0	0	0	31902	0	0	0	39465	50658	0	77805	123270	570910	609870	0	0	856940	0	308040	116270	27080	0	0	81954	104650	0	0
sp|O43432|IF4G3_HUMAN	sp|O43432|IF4G3_HUMAN	20	12	12		1	20	12	12	14.8	10.6	10.6	0	9.2547	585820	0	78706	0	0	0	100400	68113	115680	0	21233	0	13866	10682	4116.5	6503.8	0	0	0	0	0	125500	0	20535	0	0	0	10806	0	0	0	0	0	0	0
sp|O43447|PPIH_HUMAN	sp|O43447|PPIH_HUMAN	13	13	13		1	13	13	13	76.3	76.3	76.3	0	47.244	141630000	227270	457180	743600	1551900	0	1294400	2056000	1307600	3394200	3046800	306500	1048500	558120	157700	709510	1662600	259520	2494500	1360700	13848000	15137000	1167500	7945100	13052000	5504700	2102100	791570	397350	201460	2778900	46883	656930	97982	97516
sp|O43451|MGA_HUMAN;sp|Q2M2H8|MGAL_HUMAN	sp|O43451|MGA_HUMAN	10;1	10;1	10;1		2	10	10	10	8.4	8.4	8.4	0	63.78	2140200	0	194290	0	0	0	642250	0	0	0	0	0	0	0	0	0	0	0	0	0	0	0	1256800	0	0	46804	0	0	0	0	0	0	0	0	0
sp|O43464|HTRA2_HUMAN	sp|O43464|HTRA2_HUMAN	6	6	6		1	6	6	6	16.8	16.8	16.8	0	54.038	14539000	71221	0	0	108440	0	796000	0	248790	315070	0	0	289990	0	12007	52143	656580	6307	198150	0	0	855820	0	1776400	368400	1461200	354490	175620	98980	176730	175070	576590	385150	0	217750
sp|O43488|ARK72_HUMAN;sp|Q8NHP1|ARK74_HUMAN;sp|O95154|ARK73_HUMAN	sp|O43488|ARK72_HUMAN	15;4;1	15;4;1	15;4;1		3	15	15	15	57.7	57.7	57.7	0	192.74	520270000	570610	5168200	1356800	4672700	13660000	19492000	11704000	5909300	7878700	1843700	1932000	814730	1639000	179540	6041400	4785500	662560	11509000	8410700	47995000	46325000	1578400	2087000	39583000	732880	5546300	1623100	5154300	5485700	10803000	838600	2952000	973190	74978
sp|O43490|PROM1_HUMAN	sp|O43490|PROM1_HUMAN	8	8	8		1	8	8	8	13.3	13.3	13.3	0	60.389	2854100	0	0	0	0	0	0	0	238540	0	0	0	0	0	0	0	0	0	0	0	0	0	0	0	265120	0	0	0	0	0	126190	0	87571	0	0
sp|O43491|E41L2_HUMAN	sp|O43491|E41L2_HUMAN	48	48	44		1	48	48	44	57.5	57.5	55.1	0	323.31	155280000	475730	483550	510730	386360	5732300	3830000	1512700	4238600	5472900	18888	242580	573500	527150	217210	1424700	40720	112860	6034300	1622100	2862400	9786300	0	3186400	9620100	977670	1942800	851970	2632800	1049300	5682800	1719000	2055100	452380	342810
sp|O43493|TGON2_HUMAN	sp|O43493|TGON2_HUMAN	5	5	5		1	5	5	5	11	11	11	0	15.901	1098800	0	117870	0	0	578050	0	0	0	95287	0	0	0	0	0	0	0	15417	0	0	0	0	0	0	0	0	0	0	0	0	0	0	0	0	0
sp|O43504|LTOR5_HUMAN	sp|O43504|LTOR5_HUMAN	6	6	6		1	6	6	6	96.7	96.7	96.7	0	323.31	643620000	1919100	3681700	2032300	1693600	745710	0	0	37215000	31400000	1744200	896250	3668600	7100800	342470	6727200	4502400	269520	8553500	6611600	62447000	26879000	19330000	3808600	49086000	4405700	17217000	3206700	1400900	1934200	20843000	1682400	4494300	1349100	205120
sp|O43516|WIPF1_HUMAN	sp|O43516|WIPF1_HUMAN	18	18	18		1	18	18	18	64.6	64.6	64.6	0	73.737	59279000	81914	217350	1792200	35861	420290	443320	0	308290	1917500	57713	114110	255230	953940	51430	381390	244770	48968	864440	960770	4852500	6187500	1049600	815200	6805800	28239	2107400	555450	568370	589270	241100	418220	1501500	71490	58314
sp|O43521|B2L11_HUMAN	sp|O43521|B2L11_HUMAN	3	3	3		1	3	3	3	21.7	21.7	21.7	0	8.7715	434280	0	0	0	0	0	0	0	0	0	0	0	0	0	0	0	0	16066	196180	0	0	0	0	222030	0	0	0	0	0	0	0	0	0	0	0
sp|O43524|FOXO3_HUMAN	sp|O43524|FOXO3_HUMAN	2	2	2		1	2	2	2	5.9	5.9	5.9	0.0011011	4.396	18599	0	0	0	0	0	0	0	0	0	0	0	0	18599	0	0	0	0	0	0	0	0	0	0	0	0	0	0	0	0	0	0	0	0	0
sp|O43561|LAT_HUMAN	sp|O43561|LAT_HUMAN	2	2	2		1	2	2	2	16.8	16.8	16.8	0.0011036	4.4491	2491600	0	0	0	0	0	0	0	0	0	0	0	0	0	0	0	0	0	0	0	0	0	0	0	0	0	0	0	0	0	0	0	0	0	0
sp|O43566|RGS14_HUMAN	sp|O43566|RGS14_HUMAN	7	7	7		1	7	7	7	19.1	19.1	19.1	0	108.66	4472000	0	0	0	0	0	0	0	0	0	58134	0	0	51094	0	13919	0	0	0	0	0	0	486790	533220	515330	0	44245	64335	0	47207	0	223060	240310	94534	0
sp|O43567|RNF13_HUMAN	sp|O43567|RNF13_HUMAN	4	4	4		1	4	4	4	17.3	17.3	17.3	0.0049603	2.3632	24228000	68477	0	945230	0	0	0	159790	0	1039000	0	0	213710	0	0	49155	30935	24168	649180	217290	2790000	4761200	0	0	1260400	59532	1008200	0	30282	75332	727530	0	0	0	0
sp|O43583|DENR_HUMAN	sp|O43583|DENR_HUMAN	7	7	7		1	7	7	7	41.4	41.4	41.4	0	47.264	34584000	805780	0	0	302970	0	0	4161900	0	3701300	0	0	0	0	0	0	0	0	2244600	1006900	0	1957300	0	0	4332700	0	0	0	0	88342	0	0	0	0	0
sp|O43586|PPIP1_HUMAN	sp|O43586|PPIP1_HUMAN	9	9	9		1	9	9	9	36.1	36.1	36.1	0	82.706	6307900	0	0	0	0	0	0	0	0	273590	56399	57048	141980	86502	0	130420	16838	6425	0	296950	902240	0	819930	192360	671290	0	138900	148830	23762	108210	0	0	37721	0	0
sp|O43592|XPOT_HUMAN	sp|O43592|XPOT_HUMAN	25	25	25		1	25	25	25	29.6	29.6	29.6	0	128.27	22184000	140170	220490	85108	122660	3075900	166950	3440100	1772900	155810	651550	158140	9046.6	200700	160440	45451	249480	61744	125360	195290	2435400	1337800	423810	101470	1467300	541100	344960	300550	269920	38169	742770	8061.5	14505	0	0
sp|O43598|DNPH1_HUMAN	sp|O43598|DNPH1_HUMAN	8	8	8		1	8	8	8	51.1	51.1	51.1	0	80.782	421490000	433990	1396200	1506800	3227600	15979000	7353100	7361500	2641800	17805000	742100	978770	904960	1007700	0	2285100	3128100	204150	5102000	12488000	28108000	33207000	1253900	711190	19302000	1887600	5781000	236120	0	749950	7967900	3161400	12391000	1605600	127650
sp|O43615|TIM44_HUMAN	sp|O43615|TIM44_HUMAN	19	19	19		1	19	19	19	43.8	43.8	43.8	0	163.19	60215000	109610	50951	50008	735300	6846200	469300	1203200	1214200	1028800	384310	27894	90464	381100	63733	231210	446600	158100	867240	881330	4437900	4131000	402460	269050	6625200	3136600	1359700	806940	460790	1042200	1748200	179160	407540	63914	146160
sp|O43617|TPPC3_HUMAN	sp|O43617|TPPC3_HUMAN	6	6	6		1	6	6	6	37.8	37.8	37.8	0	15.231	91208000	146430	0	0	545800	0	4687800	6630100	4133800	500200	2064700	422510	0	966060	103630	0	2446600	36474	617910	499210	526880	3547200	2984100	2165000	0	785730	828440	0	5769100	195160	5270500	433780	526950	120070	144100
sp|O43633|CHM2A_HUMAN	sp|O43633|CHM2A_HUMAN	10	10	10		1	10	10	10	28.8	28.8	28.8	0	14.785	43247000	0	194420	0	0	908990	0	7955000	404420	487240	333900	0	152680	368950	273070	534310	0	163270	121340	0	7017300	2928200	1406000	2724900	3655400	0	0	687980	0	0	1811000	0	0	0	0
sp|O43639|NCK2_HUMAN	sp|O43639|NCK2_HUMAN	10	8	8		1	10	8	8	34.2	30.3	30.3	0	46.435	4104200	75553	0	43756	0	0	618680	0	0	284940	0	124580	30955	0	16442	14634	40928	0	0	0	179600	0	0	126220	300520	6161.1	115950	35913	0	119910	0	12003	392640	45367	0
sp|O43653|PSCA_HUMAN	sp|O43653|PSCA_HUMAN	2	2	2		1	2	2	2	22	22	22	0	11.393	17455000	0	0	0	0	0	0	0	0	0	0	0	0	0	0	0	0	0	0	0	0	0	0	0	0	0	0	0	0	0	0	0	0	0	0
sp|O43657|TSN6_HUMAN	sp|O43657|TSN6_HUMAN	3	3	3		1	3	3	3	10.2	10.2	10.2	0	15.685	6313900	356210	0	0	0	2522600	0	0	0	0	296110	93026	45667	81633	119190	0	0	0	0	0	0	0	0	0	0	1847600	110100	0	0	0	0	0	166110	0	0
sp|O43660|PLRG1_HUMAN	sp|O43660|PLRG1_HUMAN	23	23	23		1	23	23	23	59.1	59.1	59.1	0	157.27	72199000	320380	69073	239100	743180	1677700	3034600	2709900	2589000	1004200	898870	735470	57635	514580	145610	14971	225540	121280	3886500	1067300	1382200	4882700	0	975980	5466400	1957100	880830	393160	1249900	228690	2904300	0	729730	268980	202540
sp|O43665|RGS10_HUMAN	sp|O43665|RGS10_HUMAN	10	10	10		1	10	10	10	56.6	56.6	56.6	0	112.96	244990000	419920	295900	694390	505030	11804000	2941000	1240200	1959700	4544800	530840	161520	919350	1462500	0	3198700	1863600	282900	6417300	6288600	16576000	23184000	0	2052500	22848000	0	3489700	1189600	0	2041500	12786000	1398200	6884300	352460	0
sp|O43670|ZN207_HUMAN	sp|O43670|ZN207_HUMAN	9	9	9		1	9	9	9	15.9	15.9	15.9	0	48.181	283830000	1062600	0	1124100	479530	18884000	14507000	3915600	4368800	11962000	1295500	1322500	0	723660	826580	4262900	2717400	501840	3071100	6392100	25334000	21713000	1475200	6734400	10823000	7136300	2190700	2276800	21911000	926980	2779900	2446100	3302400	760830	508380
sp|O43674|NDUB5_HUMAN	sp|O43674|NDUB5_HUMAN	8	8	8		1	8	8	8	30.2	30.2	30.2	0	25.494	54751000	142360	0	0	1855800	1628300	10139000	7411800	0	2383700	0	986510	682380	0	0	0	80574	38656	2373300	0	0	5660800	0	657280	4697600	0	0	0	0	0	3459600	665360	0	0	0
sp|O43676|NDUB3_HUMAN	sp|O43676|NDUB3_HUMAN	4	4	4		1	4	4	4	29.6	29.6	29.6	0	11.916	164420000	774870	1410500	3164700	1471100	3388300	4920600	3719500	5437600	481260	0	3891700	0	2340400	480350	134000	1146100	119320	1298200	0	1273300	5967400	0	6392900	10969000	1042600	10405000	3226200	2952600	0	2286500	2688800	0	0	1361100
sp|O43678|NDUA2_HUMAN;sp|A6NJG2|SWAHD_HUMAN	sp|O43678|NDUA2_HUMAN	7;1	7;1	7;1		2	7	7	7	57.6	57.6	57.6	0	67.979	445670000	2316200	2754400	8941200	2322600	9324900	15358000	8235300	12953000	13140000	763940	6560600	2169700	6956200	917560	3988800	5978700	127030	8228000	9100600	39598000	48932000	0	7758300	34133000	6030400	8194500	2103700	1712300	8946200	15072000	441000	2074300	898410	1170500
sp|O43681|ASNA_HUMAN	sp|O43681|ASNA_HUMAN	16	16	16		1	16	16	16	61.8	61.8	61.8	0	230.23	387950000	330320	708890	235180	2066100	4863900	6095000	5955200	2078000	5293900	442430	507120	500830	2306200	187500	1393300	4781900	272780	3511900	7826600	40283000	23835000	10614000	3458100	16838000	1865400	7088300	1510900	2049600	908950	14726000	1249100	2538200	60046	482140
sp|O43684|BUB3_HUMAN	sp|O43684|BUB3_HUMAN	18	18	18		1	18	18	18	56.7	56.7	56.7	0	283.07	725790000	1984700	3641100	0	6956300	28437000	23146000	22115000	19956000	15484000	798130	467910	704740	1175800	228520	11557000	9577300	1524000	18214000	11778000	82340000	50137000	5153600	3566400	47902000	7426300	8538000	561660	1008800	1488700	24215000	1313200	2532500	458290	312420
sp|O43707|ACTN4_HUMAN	sp|O43707|ACTN4_HUMAN	98	98	65		1	98	98	65	84.9	84.9	62.6	0	323.31	5550500000	22584000	89969000	28248000	35842000	254470000	180250000	67988000	254060000	130320000	23154000	16774000	18292000	28379000	4004500	54746000	53286000	6680400	118620000	96450000	536980000	305420000	160070000	38232000	337820000	46630000	59082000	13131000	80137000	25596000	157680000	19457000	34431000	11209000	14643000
;1253027;1253028;1253029;1253030;1253031;1253032;1253033;1253034;1253035;1253036;1253037;1253038;1253039;1253040;1253041;1253042;1253043;1253044;1253045;1253046;1253047;1253048;1253049;1253050;1253051;1253052;1253053;1253054;1253055;1253056;1253057;1253058;1253059;1253060;1253061;1253062;1253063;1253064;1253065;1253066;1253067;1253068;1253069;1253070;1253071;1253072;1253073;1253074;1253075;125307…	66567;66568;66569;66570;66571;66572;66573;66574;66575;66576;66577;66578;66579;66580;66581;66582;66583;66584;66585;66586;66587;66588;66589;66590;66591;66592;66593;66594;66595;66596;66597;66598;66599;66600;66601;66602;66603;66604;66605;66606;66607;66608;66609;66610;66611;66612;66613;66614;66615;66616;66617;66618;66619;66620;66621;66622;66623;66624;66625;66626;66627;66628;66629;66630;66631;66632;666…
2318;1072319;1072320;1072321;1072322;1072323;1072324;1072325;1072326;1072327;1072328;1072329;1072330;1072331;1072332;1072333;1072334;1072335;1072336;1072337;1072338;1072339;1072340;1072341;1072342;1072343;1072344;1072345;1072346;1072347;1072348;1072349;1072350;1072351;1072352;1072353;1072354;1072355;1072356;1072357;1072358;1072359;1072360;1072361;1072362;1072363;1072364;1072365;1072366;1072367;10…
6164;2266165;2266166;2266167;2266168;2266169;2266170;2266171;2266172;2266173;2266174;2266175;2266176;2266177;2266178;2266179;2266180;2266181;2266182;2266183;2266184;2266185;2266186;2266187;2266188;2266189;2266190;2266191;2266192;2266193;2266194;2266195;2266196;2266197;2266198;2266199;2266200;2266201;2266202;2266203;2266204;2266205;2266206;2266207;2266208;2266209;2266210;2266211;2266212;2266213;22…
7087;3087088;3087089;3087090;3087091;3087092;3087093;3087094;3087095;3087096;3087097;3087098;3087099;3087100;3087101;3087102;3087103;3087104;3087105;3087106;3087107;3087108;3087109;3087110;3087111;3087112;3087113;3087114;3087115;3087116;3087117;3087118;3087119;3087120;3087121;3087122;3087123;3087124;3087125;3087126;3087127;3087128;3087129;3087130;3087131;3087132;3087133;3087134;3087135;3087136;30…
7487;4187488;4187489;4187490;4187491;4187492;4187493;4187494;4187495;4187496;4187497;4187498;4187499;4187500;4187501;4187502;4187503;4187504;4187505;4187506;4187507;4187508;4187509;4187510;4187511;4187512;4187513;4187514;4187515;4187516;4187517;4187518;4187519;4187520;4187521;4187522;4187523;4187524;4187525;4187526;4187527;4187528;4187529;4187530;4187531;4187532;4187533;4187534;4187535;4187536;41…	66982;67056;113409;164817;165110;196824;196841;223341;367753;367902;373932;374125;518149;545440;569279;596731;609236;609242;611030;662229;789341;813256;815851;894136;976958;1072293;1119859;1120195;1120196;1526280;1722701;1722746;1744318;1839689;1840860;1840969;1855090;1881911;1902125;1902332;2101289;2173074;2173191;2265884;2266162;2278846;2324047;2404790;2483568;2483819;2526975;2526981;2546621;25…	513;514;515;516;517;518;519;520	85;240;295;379;679;729;767;883
sp|O43708|MAAI_HUMAN	sp|O43708|MAAI_HUMAN	6	6	6		1	6	6	6	31	31	31	0	28.316	59522000	0	136600	0	80104	0	0	0	0	381140	0	25381	75309	0	0	214630	972840	42367	1161600	574360	2878200	9802100	0	346860	5125900	108780	700750	66996	0	0	0	25484	0	76107	0
sp|O43709|WBS22_HUMAN	sp|O43709|WBS22_HUMAN	3	3	3		1	3	3	3	17.4	17.4	17.4	0	10.885	7610400	0	0	0	0	0	0	313570	0	0	13089	89230	0	26304	0	29554	0	22029	0	0	0	1552300	0	0	1287800	0	1169000	1162300	0	0	0	0	0	0	0
sp|O43715|TRIA1_HUMAN	sp|O43715|TRIA1_HUMAN	6	6	6		1	6	6	6	64.5	64.5	64.5	0.00049579	5.7299	6757600	0	0	0	0	0	349480	1209200	0	724360	0	0	0	185400	0	0	0	91692	0	0	0	1229900	0	549260	0	0	0	0	0	0	1174700	0	0	0	0
sp|O43716|GATC_HUMAN	sp|O43716|GATC_HUMAN	3	3	3		1	3	3	3	39	39	39	0	32.726	6990700	252670	0	0	0	0	0	554890	0	0	0	0	0	0	0	329980	0	0	0	0	1346700	0	0	92941	0	0	0	0	0	38444	453510	0	0	0	0
sp|O43719|HTSF1_HUMAN	sp|O43719|HTSF1_HUMAN	21	21	21		1	21	21	21	37.5	37.5	37.5	0	323.31	42545000	393140	0	103520	0	24170	749740	551270	4507900	777000	133600	61589	121850	33039	20651	368200	112660	46122	168310	210970	6277900	1924000	841840	567490	1476200	289020	0	204370	0	40362	446280	14844	0	0	6551.7
sp|O43741|AAKB2_HUMAN	sp|O43741|AAKB2_HUMAN	2	2	2		1	2	2	2	15.8	15.8	15.8	0.0092109	1.9196	195560	0	0	0	0	0	0	0	0	0	0	0	139830	0	0	0	0	0	0	55730	0	0	0	0	0	0	0	0	0	0	0	0	0	0	0
sp|O43747|AP1G1_HUMAN	sp|O43747|AP1G1_HUMAN	27	27	27		1	27	27	27	43.2	43.2	43.2	0	210.65	69629000	279120	1788900	1245400	349520	2012000	1320700	1726500	4420500	1735500	94340	395690	113810	369080	57997	103580	93450	135180	509400	651590	2986800	8589400	165520	0	4991200	315010	563850	106260	879420	97169	2745300	151470	471140	182950	46885
sp|O43752|STX6_HUMAN	sp|O43752|STX6_HUMAN	9	9	9		1	9	9	9	34.5	34.5	34.5	0	24.557	23269000	355030	88738	0	163250	1545900	0	0	0	34128	2101100	24255	15952	61763	108820	0	0	57636	0	83074	0	0	4267000	456540	1552000	311520	212870	349030	0	0	0	785800	0	0	0
sp|O43760|SNG2_HUMAN	sp|O43760|SNG2_HUMAN	7	7	7		1	7	7	7	23.7	23.7	23.7	0	15.908	516160000	1210700	12147000	5296400	4817500	15835000	27278000	3323900	27543000	1888600	1009900	1115600	436440	274670	748010	786460	0	1032500	6463500	3466100	19089000	63001000	20716000	591210	33248000	771470	7031700	964990	5036000	1204500	9970900	0	0	0	0
sp|O43765|SGTA_HUMAN	sp|O43765|SGTA_HUMAN	11	11	11		1	11	11	11	35.5	35.5	35.5	0	26.889	120850000	333860	0	0	980900	11035000	2264400	9656900	3383800	1922600	947600	0	344460	746910	168510	723890	1726200	293770	840800	2168500	19691000	1532900	876690	106090	8114400	1825500	1780000	135590	140180	597380	2318800	0	827010	0	0
sp|O43768|ENSA_HUMAN	sp|O43768|ENSA_HUMAN	10	10	9		1	10	10	9	56.2	56.2	47.1	0	50.969	288210000	0	1515000	4222500	1735100	8176400	0	11158000	4203800	6848500	2511900	1366200	1357800	2157400	200130	1103500	4192200	636800	3713200	6813800	13160000	23422000	0	5461500	26106000	658520	5005600	2329200	1927400	4670500	8208200	871600	1817800	0	340240
sp|O43772|MCAT_HUMAN	sp|O43772|MCAT_HUMAN	10	10	10		1	10	10	10	38.5	38.5	38.5	0	29.164	19841000	240500	0	1374300	71871	98696	0	0	330150	428950	228180	285590	314200	229800	0	0	0	14509	0	126520	0	455050	0	1181200	1446600	500870	95944	116070	1274500	496410	0	314520	924910	143750	248900
sp|O43776|SYNC_HUMAN	sp|O43776|SYNC_HUMAN	30	30	30		1	30	30	30	55.1	55.1	55.1	0	323.31	650520000	2161600	4199600	1725200	6016900	21388000	20121000	30422000	20236000	13395000	5310600	2159000	2297600	3930100	235310	3087700	12083000	2759600	9720500	17756000	46240000	70353000	9452100	3125900	48622000	16355000	10616000	1912000	6543100	3603400	24060000	1155400	4749700	709020	59741
sp|O43795|MYO1B_HUMAN	sp|O43795|MYO1B_HUMAN	37	37	34		1	37	37	34	37	37	33.6	0	218.95	16622000	70779	532550	219780	308290	3871500	71257	620060	758720	152650	559830	171850	206920	250900	31640	8329	50115	0	355160	345170	444830	1155300	0	66361	190130	788630	225950	531370	847410	324010	407030	0	164950	60262	194470
sp|O43805|SSNA1_HUMAN	sp|O43805|SSNA1_HUMAN	4	4	4		1	4	4	4	34.5	34.5	34.5	0	17.899	12860000	0	0	0	79068	0	0	0	0	518080	0	134040	65456	0	0	0	40615	8909.8	0	0	0	1359300	0	431080	761380	493500	0	0	0	0	670820	234980	166880	0	0
sp|O43809|CPSF5_HUMAN	sp|O43809|CPSF5_HUMAN	19	19	19		1	19	19	19	83.3	83.3	83.3	0	67.899	680030000	1143000	20490000	3368600	10428000	5863900	18818000	16196000	9113600	11936000	1274400	2796500	1258700	1657500	871170	6368800	10752000	1492900	18634000	11908000	73864000	61738000	6636500	3272200	55333000	8237900	3378800	1855600	2733600	3061500	17675000	357770	3545000	0	278850
sp|O43813|LANC1_HUMAN	sp|O43813|LANC1_HUMAN	13	13	13		1	13	13	13	37.8	37.8	37.8	0	121.01	171890000	120900	235070	313040	2083700	5428600	0	4647600	3498200	2681900	1147000	325100	220150	471720	58644	281800	2071400	111080	4069000	1054900	11817000	18099000	2715700	970530	14191000	503670	2000000	333110	2672800	41227	9004900	357230	360130	45284	14483
sp|O43815|STRN_HUMAN	sp|O43815|STRN_HUMAN	29	29	27		1	29	29	27	54.7	54.7	53.5	0	322.13	68860000	137390	244520	379120	111560	746490	745930	852230	219030	2218400	142320	368070	422510	252730	96207	414710	169250	15139	2150200	256480	5023600	8092900	206310	3100300	3927900	618430	1745200	299560	175740	676770	1735800	352440	659660	184500	92372
sp|O43818|U3IP2_HUMAN	sp|O43818|U3IP2_HUMAN	12	12	12		1	12	12	12	30.5	30.5	30.5	0	20.47	8772500	332810	0	167940	0	0	882070	1179100	0	84750	189420	85693	50258	0	25299	0	32611	8478.1	565140	161640	610850	764230	0	0	1228000	367820	76745	0	0	76390	0	0	64291	0	0
sp|O43819|SCO2_HUMAN	sp|O43819|SCO2_HUMAN	3	3	3		1	3	3	3	18	18	18	0.0011081	4.5289	3595300	0	0	0	0	110850	0	777980	0	0	0	0	0	0	9222.9	0	0	0	0	0	0	0	0	0	0	724150	0	0	0	1163500	374900	0	0	0	0
sp|O43823|AKAP8_HUMAN	sp|O43823|AKAP8_HUMAN	16	16	16		1	16	16	16	34.8	34.8	34.8	0	60.473	15617000	763090	0	0	40625	0	0	325460	0	227000	66777	444320	0	0	72561	197310	27521	44597	0	0	1511900	1517800	0	628740	717130	1224800	464490	116860	166290	36357	483840	0	607750	199080	100070
sp|O43824|GTPB6_HUMAN	sp|O43824|GTPB6_HUMAN	5	5	5		1	5	5	5	13.2	13.2	13.2	0.00096665	4.876	1789900	0	0	0	0	0	0	239220	0	0	0	0	0	0	0	48967	0	0	0	0	0	0	0	64889	0	0	50339	0	0	0	0	0	0	0	0
sp|O43826|G6PT1_HUMAN	sp|O43826|G6PT1_HUMAN	2	2	2		1	2	2	2	5.4	5.4	5.4	0	19.828	354050	19471	0	0	114270	0	0	0	0	0	0	39679	94564	0	46653	0	0	0	0	0	0	0	0	0	0	0	0	0	0	0	0	0	39412	0	0
sp|O43837|IDH3B_HUMAN	sp|O43837|IDH3B_HUMAN	19	19	19		1	19	19	19	53	53	53	0	283.4	220290000	251330	2707000	989640	1229800	3552500	2546700	4137300	1963600	4034000	237340	738330	421380	655300	0	1719000	3217700	104960	6205800	3703500	13662000	23407000	866010	1055100	24650000	1079900	2836800	1095600	29905	1064900	2423800	1443500	1751900	28088	54651
sp|O43847|NRDC_HUMAN	sp|O43847|NRDC_HUMAN	22	22	22		1	22	22	22	22.5	22.5	22.5	0	79.654	13900000	519210	193930	60161	66426	656780	641670	481540	544420	156210	54177	16616	30424	34101	27812	27387	100730	41296	86020	84840	1145500	0	0	53751	1136800	214360	344500	98510	1186600	0	410390	4319.1	145110	51207	0
sp|O43852|CALU_HUMAN	sp|O43852|CALU_HUMAN	27	27	27		1	27	27	27	74.9	74.9	74.9	0	323.31	825770000	4603800	8010900	310550	2642100	69030000	9317100	12920000	55326000	49912000	1532300	796060	0	746730	0	10449000	18294000	2068300	3415700	49633000	56696000	9969900	2685700	0	41078000	5143400	1536200	1693400	937270	346580	34889000	337460	1276500	84800	0
sp|O43861|ATP9B_HUMAN	sp|O43861|ATP9B_HUMAN	4	4	3		1	4	4	3	6.2	6.2	5.1	0.008963	1.9609	3406000	0	0	0	0	0	0	363720	0	0	24233	23548	0	0	0	0	0	0	0	0	0	0	0	0	2457200	0	0	0	0	0	0	0	0	0	0
sp|O43865|SAHH2_HUMAN	sp|O43865|SAHH2_HUMAN	26	26	14		1	26	26	14	53	53	34.5	0	239.49	170400000	474930	1032100	0	365830	6987000	5694600	1841800	5189900	1798100	618490	994550	378910	1178400	23767	2212600	1962100	228970	5783400	2021100	11951000	8801800	1719700	486750	10521000	693830	1808400	244760	2271900	220500	2860300	525520	1599800	165620	222510
sp|O43866|CD5L_HUMAN	sp|O43866|CD5L_HUMAN	11	11	11		1	11	11	11	40.3	40.3	40.3	0	136.32	35697000	164550	3713200	0	124090	0	0	0	271770	205480	0	15894	62589	91852	64297	221730	206740	0	528720	1761100	668330	0	5746200	349380	760290	0	0	0	1462000	0	0	0	334750	142830	292890
sp|O43913|ORC5_HUMAN	sp|O43913|ORC5_HUMAN	3	3	3		1	3	3	3	8	8	8	0.00034746	7.4964	457910	0	0	0	36858	0	0	0	0	0	7726.4	0	0	0	0	0	0	0	0	0	0	0	146360	0	0	114880	108720	15977	0	0	0	0	27391	0	0
sp|O43914|TYOBP_HUMAN	sp|O43914|TYOBP_HUMAN	2	2	2		1	2	2	2	26.5	26.5	26.5	0	57.036	17922000	411490	0	0	0	0	0	0	3526300	1083300	0	0	0	526710	0	92745	0	319300	0	0	3293600	0	1890600	0	1987100	0	0	0	0	0	2253100	0	0	81018	0
sp|O43920|NDUS5_HUMAN	sp|O43920|NDUS5_HUMAN	7	7	7		1	7	7	7	58.5	58.5	58.5	0	141.05	339360000	1158200	255790	2932400	1732000	3354000	12504000	5025900	745690	6832500	226850	7684700	1401100	7547700	292230	1685400	1613900	209310	10535000	8418900	18451000	41162000	0	9519400	35618000	3654700	11843000	3635800	3079400	3925400	1681600	2171100	5322400	1268600	1594200
sp|O43924|PDE6D_HUMAN	sp|O43924|PDE6D_HUMAN	4	4	4		1	4	4	4	33.3	33.3	33.3	0	53.314	137240000	138210	398170	0	1999900	0	2508300	0	0	2662700	185890	0	486370	2366800	0	484100	2434500	68618	3311000	4483100	22044000	12021000	0	3051700	12999000	4406700	3075000	0	1209500	767490	2425600	2232300	1938300	0	0
sp|O43927|CXL13_HUMAN	sp|O43927|CXL13_HUMAN	3	3	3		1	3	3	3	33	33	33	0	24.858	260660000	0	3729400	154560	4710000	0	0	0	176020000	1156600	0	374410	1706600	435060	845070	0	0	0	2594600	1927100	17777000	13208000	0	3048600	0	0	546920	257320	0	22857000	1522500	95904	0	0	0
sp|O43929|ORC4_HUMAN	sp|O43929|ORC4_HUMAN	6	6	4		1	6	6	4	18.3	18.3	12.6	0	48.259	2766100	25478	0	0	122980	191600	0	0	0	0	71762	78510	0	37715	0	0	0	10258	0	0	0	0	0	0	339330	22508	33411	0	10007	253610	0	0	53954	0	0
sp|O43933|PEX1_HUMAN	sp|O43933|PEX1_HUMAN	6	6	6		1	6	6	6	5	5	5	0.0074969	2.071	357510	0	0	0	75874	0	0	0	0	0	0	0	0	92563	4375	0	0	0	0	0	0	0	0	0	0	20896	117920	25231	9520.4	0	0	0	0	0	0
sp|O60216|RAD21_HUMAN	sp|O60216|RAD21_HUMAN	25	25	23		1	25	25	23	55.5	55.5	52.5	0	247.59	67099000	492110	196560	208800	540000	257100	838230	212360	935930	2644700	75622	1263600	288100	666250	37072	553990	58738	236410	1897800	643880	2424700	6284400	227810	1606300	6834500	1372100	1220100	290240	483670	358600	655670	66641	688870	51089	13837
sp|O60218|AK1BA_HUMAN	sp|O60218|AK1BA_HUMAN	29	29	18		1	29	29	18	80.4	80.4	50.3	0	323.31	2218800000	0	0	0	0	961600	3239100	2212300000	0	0	0	0	26830	0	0	0	0	0	0	0	0	0	0	0	0	0	0	0	0	0	0	0	0	0	0
sp|O60220|TIM8A_HUMAN	sp|O60220|TIM8A_HUMAN	7	7	7		1	7	7	7	87.6	87.6	87.6	0	139.01	237450000	796770	1714700	335300	1243500	10984000	10798000	10450000	8747800	6544800	1080100	908610	1711600	316340	200860	455820	1891000	252740	2831500	3284100	20416000	16628000	1833200	9453500	5359000	6528800	1798500	507260	841880	426260	11690000	0	1780400	629520	464790
sp|O60231|DHX16_HUMAN	sp|O60231|DHX16_HUMAN	18	17	17		1	18	17	17	22.6	21.7	21.7	0	36.209	3895400	0	0	0	0	0	0	292190	0	0	0	35457	22343	8567.9	4979.7	8110.8	0	6680.1	0	0	0	419120	0	79725	266100	365020	80172	53431	9808.2	244780	0	0	76438	15152	0
sp|O60232|SSA27_HUMAN	sp|O60232|SSA27_HUMAN	11	11	11		1	11	11	11	76.9	76.9	76.9	0	275.54	65847000	464230	0	811830	0	6330700	1634100	3034800	0	700870	1357500	673210	1481500	507500	50706	159030	620640	212910	0	570190	2680300	2421800	0	1650500	4897100	2549600	1997900	1681000	490570	322230	4128100	0	1640300	62814	122770
sp|O60234|GMFG_HUMAN	sp|O60234|GMFG_HUMAN	11	11	9		1	11	11	9	78.9	78.9	53.5	0	316.72	1403400000	4024200	17242000	0	442800	5322500	0	5442200	6115000	32152000	0	514370	0	7651400	0	11404000	3976700	475430	27198000	9218000	101110000	116630000	163930000	22727000	154060000	3747200	0	0	1188300	4622700	48530000	3014200	0	270560	660630
sp|O60235|TM11D_HUMAN	sp|O60235|TM11D_HUMAN	4	4	4		1	4	4	4	16.3	16.3	16.3	0	18.048	3510700	0	0	0	0	0	1387400	0	0	0	0	0	0	0	0	0	51009	0	0	0	0	0	0	0	0	0	0	0	0	0	0	0	0	0	0
sp|O60237|MYPT2_HUMAN	sp|O60237|MYPT2_HUMAN	8	7	7		1	8	7	7	8.2	7.2	7.2	0	17.782	3818300	0	0	0	0	128100	328800	0	0	85174	0	0	0	0	0	82545	0	0	333310	0	0	353440	0	0	0	0	0	0	0	0	0	0	0	0	48133
sp|O60244|MED14_HUMAN	sp|O60244|MED14_HUMAN	11	11	11		1	11	11	11	12.1	12.1	12.1	0	9.264	764700	115910	0	0	24197	0	0	0	47357	0	11436	23146	5299.2	0	0	0	0	1791	0	0	0	0	0	0	0	70808	0	13665	17462	54968	313130	0	27771	0	0
sp|O60256|KPRB_HUMAN	sp|O60256|KPRB_HUMAN	19	19	18		1	19	19	18	65	65	61.2	0	133.48	180630000	0	604910	122330	813880	3011400	6027700	1379200	2250000	3859300	144100	513200	106150	1039400	17604	784460	2040600	189290	1643900	3207700	7435700	22884000	460710	113400	16932000	780170	1306100	178420	432910	192660	3088000	346630	2061700	46011	0
sp|O60262|GBG7_HUMAN	sp|O60262|GBG7_HUMAN	4	4	4		1	4	4	4	61.8	61.8	61.8	0	92.661	158460000	0	0	461000	0	0	0	0	0	2430000	0	953170	542190	2737500	0	1238600	0	0	4191400	0	0	17874000	0	6046500	17087000	0	4234300	1521200	0	0	0	1974900	2120700	0	0
sp|O60264|SMCA5_HUMAN	sp|O60264|SMCA5_HUMAN	51	51	38		1	51	51	38	51.5	51.5	40.7	0	323.31	54023000	712800	599950	421710	1132100	776160	1361800	2887400	1205300	267560	214280	326480	151430	482750	77730	96468	18524	165220	1525000	673450	4726000	5587000	138520	547410	4419000	1134600	827840	152070	512700	504510	1344800	20128	196300	4742.5	24583
sp|O60271|JIP4_HUMAN	sp|O60271|JIP4_HUMAN	23	23	20		1	23	23	20	25.4	25.4	23.3	0	323.31	8001300	36393	0	72286	41904	881640	170300	237310	77699	330300	15255	39685	225400	4930.7	54229	129780	91812	13699	70019	69715	137110	880020	0	183360	982530	14192	124550	129920	160350	37447	490060	38598	90329	117110	0
sp|O60279|SUSD5_HUMAN	sp|O60279|SUSD5_HUMAN	2	2	2		1	2	2	2	4.5	4.5	4.5	0.0037372	2.5497	517070	0	0	0	0	0	0	0	0	0	0	0	0	0	0	0	0	0	160810	0	0	0	0	0	0	0	64094	0	0	0	0	0	0	0	0
sp|O60287|NPA1P_HUMAN	sp|O60287|NPA1P_HUMAN	10	10	10		1	10	10	10	5.6	5.6	5.6	0.0015253	3.6607	438360	1821.4	0	0	22879	68471	0	21772	0	0	0	6122.5	0	0	0	0	0	0	0	0	0	0	0	0	0	40853	0	0	0	0	0	0	0	0	0
sp|O60292|SI1L3_HUMAN	sp|O60292|SI1L3_HUMAN	9	9	9		1	9	9	9	7.7	7.7	7.7	0.0004906	5.4111	290680	4182.6	0	0	0	146110	0	0	0	0	6928.4	2947.1	0	0	2399.5	0	0	0	0	0	0	0	0	0	0	39620	0	0	58872	5059.1	0	0	15792	0	0
sp|O60306|AQR_HUMAN	sp|O60306|AQR_HUMAN	23	23	23		1	23	23	23	20.7	20.7	20.7	0	37.703	7933200	40118	0	302690	127840	18878	0	360000	0	295550	40501	78861	36209	32720	0	4954.4	9918.9	11688	91953	77453	247300	1169400	0	80998	915100	79961	89278	49188	15349	115830	257680	3348.4	154310	0	0
sp|O60307|MAST3_HUMAN	sp|O60307|MAST3_HUMAN	8	7	7		1	8	7	7	7.4	6.8	6.8	0.00034118	6.8128	811920	14354	41060	0	0	0	0	0	0	0	79498	0	0	15487	0	0	0	0	0	0	0	0	0	0	226660	0	0	0	0	0	0	0	0	0	0
sp|O60313|OPA1_HUMAN	sp|O60313|OPA1_HUMAN	50	50	50		1	50	50	50	52.6	52.6	52.6	0	323.31	96205000	853900	141950	410470	141070	1637100	1736100	5093400	395170	1465000	307080	961050	740640	1272600	75015	432210	75099	123410	2653000	1051900	2651000	6887100	0	1669300	7915700	3644300	2834700	578140	1176700	938920	657780	585190	2099000	277740	403830
sp|O60318|GANP_HUMAN	sp|O60318|GANP_HUMAN	9	9	9		1	9	9	9	7.7	7.7	7.7	0	9.1595	262350	6315	0	0	6236	0	0	0	0	0	0	20508	9134.8	12977	0	0	0	0	0	0	0	0	0	0	0	86983	0	0	22713	8512.2	0	0	3430.3	0	0
sp|O60333|KIF1B_HUMAN	sp|O60333|KIF1B_HUMAN	10	10	7		1	10	10	7	7.3	7.3	4.6	0.0011209	4.7416	1011900	0	0	0	14242	0	322170	112760	50166	0	14347	0	0	0	0	0	12277	0	0	73516	0	0	0	0	0	12073	16946	0	19300	0	0	0	0	0	0
sp|O60336|MABP1_HUMAN	sp|O60336|MABP1_HUMAN	8	8	8		1	8	8	8	6.5	6.5	6.5	0.0010955	4.2903	1176200	0	253490	466310	0	0	0	0	0	0	0	40884	0	0	0	0	0	0	0	0	0	329980	0	0	74504	0	0	0	0	0	0	0	0	0	0
sp|O60341|KDM1A_HUMAN	sp|O60341|KDM1A_HUMAN	18	18	18		1	18	18	18	38	38	38	0	72.805	11882000	36030	78685	0	304390	0	0	1059200	307800	85830	52756	80069	76526	66043	17718	74460	88113	35182	113960	61063	723380	843260	0	84998	534450	258310	181500	72230	0	172120	433940	0	197930	19345	0
sp|O60343|TBCD4_HUMAN	sp|O60343|TBCD4_HUMAN	13	12	12		1	13	12	12	13.3	12.5	12.5	0	14.399	688140	0	0	0	0	0	0	0	0	0	82519	0	0	0	6512.9	14292	0	0	3869.8	0	0	66906	0	14580	0	21892	86634	12202	0	125350	0	0	5887.5	0	0
sp|O60353|FZD6_HUMAN	sp|O60353|FZD6_HUMAN	2	2	2		1	2	2	2	4.8	4.8	4.8	0.0011074	4.5117	71687	0	0	0	0	0	0	0	0	0	44397	27290	0	0	0	0	0	0	0	0	0	0	0	0	0	0	0	0	0	0	0	0	0	0	0
sp|O60381|HBP1_HUMAN	sp|O60381|HBP1_HUMAN	2	2	2		1	2	2	2	6.4	6.4	6.4	0	10.161	224410	0	0	0	0	0	0	0	0	0	0	73962	0	13608	0	0	0	0	0	0	0	0	0	0	0	0	0	0	0	82360	0	0	18237	0	0
sp|O60437|PEPL_HUMAN	sp|O60437|PEPL_HUMAN	76	76	76		1	76	76	76	51.4	51.4	51.4	0	323.31	62846000	283510	0	24518	0	0	20847000	148300	0	573410	392540	540230	200600	87403	8940.5	91755	0	0	1087600	24608	192870	4431100	0	2487700	0	0	342940	0	183520	40663	0	90313	502530	350590	112880
sp|O60443|DFNA5_HUMAN	sp|O60443|DFNA5_HUMAN	5	5	5		1	5	5	5	13.3	13.3	13.3	0.0003474	7.4949	739530	0	0	0	0	0	0	0	0	0	0	0	0	0	29358	0	158480	0	0	109620	0	0	0	0	0	442070	0	0	0	0	0	0	0	0	0
sp|O60449|LY75_HUMAN	sp|O60449|LY75_HUMAN	48	48	48		1	48	48	48	41	41	41	0	323.31	44630000	61651	0	434860	91618	0	456890	0	211760	1299900	66845	334670	27884	133470	63636	148920	48140	54666	650680	1933700	1184400	5510800	0	1973000	2740400	12032	1896500	438930	131530	428690	72761	275790	768870	133110	30523
sp|O60462|NRP2_HUMAN	sp|O60462|NRP2_HUMAN	7	7	7		1	7	7	7	14	14	14	0	36.686	1838900	0	0	0	37208	146310	0	0	976950	0	0	2836.4	0	0	0	0	0	52031	0	37323	0	0	0	72152	0	0	83786	0	110940	231540	0	0	0	6683.5	0
sp|O60476|MA1A2_HUMAN	sp|O60476|MA1A2_HUMAN	6	6	6		1	6	6	6	13.7	13.7	13.7	0.00034495	7.2471	2017900	0	0	0	116700	0	0	0	0	71678	0	0	0	0	0	0	0	0	0	0	0	0	0	19513	526320	136300	129970	178610	0	0	0	0	63579	0	0
sp|O60486|PLXC1_HUMAN	sp|O60486|PLXC1_HUMAN	12	10	10		1	12	10	10	8.7	7.8	7.8	0	13.923	9288300	27477	30646	0	0	827650	0	0	135410	474430	0	20409	35634	13641	0	0	12763	9106.7	55908	455790	0	2215200	202150	62035	940380	59779	15821	36965	0	191570	123300	0	0	0	0
sp|O60488|ACSL4_HUMAN	sp|O60488|ACSL4_HUMAN	26	23	23		1	26	23	23	50.2	45.3	45.3	0	107.52	24072000	232450	599920	351960	26506	415710	261060	1139200	2430700	881200	144800	118610	125220	92617	33943	0	80950	73685	469390	357560	951470	557130	542020	506890	3600700	1167600	265840	388500	25720	274980	929870	30111	248800	29900	10911
sp|O60493|SNX3_HUMAN	sp|O60493|SNX3_HUMAN	13	11	11		1	13	11	11	81.5	77.2	77.2	0	177.84	438570000	1320400	1689100	693250	4356800	5063600	20398000	28938000	12303000	5226600	1343200	75794	3580600	6549700	863000	1361400	1518500	306570	6813300	8266600	33864000	23903000	24317000	5383600	18162000	7303600	7734100	929580	5183600	1467800	33863000	916010	7751500	1593200	593950
sp|O60496|DOK2_HUMAN	sp|O60496|DOK2_HUMAN	14	14	14		1	14	14	14	49.3	49.3	49.3	0	56.861	25486000	40385	0	170380	0	0	0	0	566340	396300	0	0	0	91916	0	381180	618030	38741	187810	559740	6325400	1065400	193840	295890	6037400	0	430800	326920	0	78005	902020	57691	398820	30101	0
sp|O60499|STX10_HUMAN	sp|O60499|STX10_HUMAN	5	5	5		1	5	5	5	32.9	32.9	32.9	0.00050369	6.2134	3206700	0	0	0	0	0	0	0	0	0	0	138370	0	0	0	0	0	0	0	0	0	0	0	186330	0	103540	0	111960	0	0	0	0	0	41863	0
sp|O60502|OGA_HUMAN	sp|O60502|OGA_HUMAN	26	26	26		1	26	26	26	39.4	39.4	39.4	0	96.33	20244000	81678	88608	31791	30221	223760	495060	202590	160160	97436	153440	0	12042	49278	8077.3	264910	137930	35339	0	134330	1490000	3413000	0	225770	2339000	342160	202470	160140	0	34861	685000	0	191670	0	0
sp|O60504|VINEX_HUMAN	sp|O60504|VINEX_HUMAN	21	21	21		1	21	21	21	42	42	42	0	142.93	25379000	159540	116520	396070	0	1624700	0	0	460110	795950	84021	62278	463130	256290	6061.2	524970	95195	9380.5	1715600	593180	926640	369030	0	1061700	1805800	97470	377790	53895	1404100	51839	92477	15048	120380	128110	239610
sp|O60506|HNRPQ_HUMAN	sp|O60506|HNRPQ_HUMAN	47	47	38		1	47	47	38	67.7	67.7	59.6	0	323.31	1472400000	7571800	10863000	5024800	22786000	44692000	59420000	69515000	34552000	20655000	9322900	6709800	5834900	7943700	1998200	4287600	7222200	3661100	28435000	22002000	142200000	127180000	22712000	15573000	116150000	23652000	14531000	5231300	22450000	10558000	39569000	3588200	8065000	2206300	1760500
8358;5088359;5088360;5088361;5088362;5088363;5088364;5088365;5088366;5088367;5088368;5088369;5088370;5088371;5088372;5088373;5088374;5088375;5088376;5088377;5088378;5088379;5088380;5088381;5088382;5088383;5088384;5088385;5088386;5088387;5088388;5088389;5088390;5088391;5088392;5088393;5088394;5088395;5088396;5088397;5088398;5088399;5088400;5088401;5088402;5088403;5088404;5088405;5088406;5088407;50…	127952;127961;160367;186700;186743;285469;397163;650712;652059;731118;787890;800846;872251;1032318;1445956;1446097;1720544;2129423;2262675;2439830;2440166;2523368;2605745;2706341;2706408;2813728;3068177;3323424;3404749;3557199;3639922;3701374;3748012;3808497;4215731;4215912;4251579;4468678;4468679;4470051;4710709;4894441;4894498;4894505;4968015;5088325;5088621	479;585;586;587;588	15;99;194;195;334
sp|O60508|PRP17_HUMAN	sp|O60508|PRP17_HUMAN	22	22	22		1	22	22	22	47	47	47	0	76.911	24385000	36574	0	405550	173580	1476400	520700	1133000	0	247670	205300	197950	113350	76033	44383	64986	128620	41905	424680	249850	917750	2475400	116720	687740	2249000	719770	308550	0	0	96772	150380	0	257260	64368	0
sp|O60524|NEMF_HUMAN	sp|O60524|NEMF_HUMAN	14	14	14		1	14	14	14	16.6	16.6	16.6	0	60.56	4200200	0	0	0	30810	221160	0	6526.5	0	0	0	0	0	7514.2	12059	0	105080	2550.9	0	0	0	0	0	399550	0	30090	140100	24809	0	5571.1	0	0	28773	0	0
sp|O60547|GMDS_HUMAN	sp|O60547|GMDS_HUMAN	18	18	18		1	18	18	18	53.8	53.8	53.8	0	44.301	98981000	172730	87855	0	372680	1392100	6981500	3248400	760710	967430	334470	461360	539770	1156700	68120	689200	474740	72075	1825700	480250	9341600	6122800	705630	1452600	9722600	1066500	2089400	328830	67367	925000	2667200	773920	1649100	216970	520100
sp|O60551|NMT2_HUMAN	sp|O60551|NMT2_HUMAN	9	5	5		1	9	5	5	23.1	12.9	12.9	0.00034188	6.8872	1776200	0	0	0	0	0	0	0	0	0	0	0	0	0	0	174600	0	0	494820	0	0	0	0	47478	0	0	0	0	0	0	0	180920	46988	78164	0
sp|O60563|CCNT1_HUMAN	sp|O60563|CCNT1_HUMAN	7	7	7		1	7	7	7	14.9	14.9	14.9	0	15.497	3792500	0	67108	0	0	513900	0	312400	0	0	674610	137390	123410	73131	93559	0	0	21744	0	80621	0	0	0	95250	0	586090	241020	106050	97080	44152	0	0	75854	0	0
sp|O60565|GREM1_HUMAN;sp|Q9H772|GREM2_HUMAN	sp|O60565|GREM1_HUMAN;sp|Q9H772|GREM2_HUMAN	2;1	2;1	2;1	;	2	2	2	2	15.2	15.2	15.2	0.00048852	5.2588	2886500	0	0	0	0	598590	0	0	479120	0	0	0	121080	0	0	0	0	0	0	0	0	0	0	0	0	0	0	0	1687700	0	0	0	0	0	0
sp|O60568|PLOD3_HUMAN	sp|O60568|PLOD3_HUMAN	22	22	22		1	22	22	22	36.7	36.7	36.7	0	107.11	27118000	54154	1827800	0	50652	4156900	0	1115000	2595100	321810	34559	128110	283110	0	63352	65393	532620	48319	232860	1361100	2587900	0	1899800	116370	559920	192720	0	0	305700	250060	4010900	0	11796	34834	0
sp|O60573|IF4E2_HUMAN	sp|O60573|IF4E2_HUMAN	5	5	5		1	5	5	5	30.2	30.2	30.2	0	10.27	4201600	0	0	0	0	0	0	0	0	0	21034	0	0	52625	0	0	0	0	870310	0	0	0	0	0	1733300	199870	0	228080	207210	0	78474	0	0	0	0
sp|O60603|TLR2_HUMAN	sp|O60603|TLR2_HUMAN	8	8	8		1	8	8	8	14.7	14.7	14.7	0	11.177	1846800	0	200420	0	0	0	0	0	0	0	0	0	10211	39248	0	0	0	0	0	0	0	0	1340600	13654	0	0	23190	0	0	0	159050	0	0	0	0
sp|O60610|DIAP1_HUMAN	sp|O60610|DIAP1_HUMAN	48	48	48		1	48	48	48	42.1	42.1	42.1	0	323.31	110530000	682960	735960	473170	161940	1379400	996600	1708200	544200	1090400	195430	79732	201830	454600	55021	1127500	475110	119190	1058500	532190	6058800	15326000	5621500	891530	10026000	62525	1163400	264980	103470	218340	2853900	349300	860930	63537	94478
sp|O60613|SEP15_HUMAN	sp|O60613|SEP15_HUMAN	5	5	5		1	5	5	5	32.7	32.7	32.7	0	147.94	141680000	556320	986230	131500	0	0	0	0	0	5266900	212940	36531	1094400	17067	35916	437090	1257800	37480	3809800	4853500	12779000	11458000	1320300	4226700	22054000	2367900	3803100	0	506730	554780	9722400	1023100	54345	0	327050
sp|O60635|TSN1_HUMAN	sp|O60635|TSN1_HUMAN	2	2	2		1	2	2	2	7.5	7.5	7.5	0	27.269	60598000	0	0	0	0	0	19787000	0	0	1411800	0	0	0	144890	0	358600	0	0	1630300	767220	0	4832800	0	0	0	0	3016800	0	0	0	0	849150	0	1250800	0
sp|O60645|EXOC3_HUMAN	sp|O60645|EXOC3_HUMAN	12	12	12		1	12	12	12	19.3	19.3	19.3	0	27.431	5226700	92112	0	0	25386	318940	280820	0	0	0	13430	124250	0	226100	37781	0	21890	13255	72828	0	0	475000	0	133910	0	171540	259300	12924	0	103700	0	11033	209540	0	0
sp|O60664|PLIN3_HUMAN	sp|O60664|PLIN3_HUMAN	30	30	30		1	30	30	30	85.3	85.3	85.3	0	323.31	728200000	1409600	2828700	3175200	1970700	27804000	31277000	16196000	32235000	15625000	1636600	1389000	3336800	3769700	579100	7641500	3454800	401430	9602800	10838000	57407000	47911000	9691200	5790900	54313000	2945500	5131800	1740300	8525700	1104000	21883000	2949100	5363900	2090800	1003800
sp|O60674|JAK2_HUMAN	sp|O60674|JAK2_HUMAN	12	11	11		1	12	11	11	16	15.3	15.3	0	12.447	5211900	0	0	0	0	0	0	0	422270	55364	0	0	0	0	0	0	0	38916	51436	0	114720	184650	0	0	1311700	0	0	0	0	0	0	0	3497.2	0	0
sp|O60678|ANM3_HUMAN	sp|O60678|ANM3_HUMAN	6	6	6		1	6	6	6	14.7	14.7	14.7	0	17.587	1762100	0	0	131150	0	433980	0	254880	0	249930	23792	0	0	0	40592	0	85196	0	0	0	0	0	0	0	0	111690	378400	0	0	42376	0	0	10147	0	0
sp|O60684|IMA7_HUMAN;sp|O15131|IMA6_HUMAN	sp|O60684|IMA7_HUMAN	20;8	20;8	13;3		2	20	20	13	37.3	37.3	27.6	0	277.18	80220000	613700	411830	88725	1490800	2924600	3836400	5140900	1625700	1173400	869060	881410	217060	264470	86068	278850	912410	116550	649720	422720	11914000	5327900	322610	398410	5535100	586270	596390	272100	417520	439790	3111800	0	560740	113990	59505
sp|O60701|UGDH_HUMAN	sp|O60701|UGDH_HUMAN	47	47	47		1	47	47	47	87.7	87.7	87.7	0	323.31	691290000	2639800	2349600	715470	1463700	31645000	20964000	345180000	21857000	3101500	3744800	397000	305230	1310100	90536	2108000	6284000	570900	2102600	25876000	41600000	15046000	7834100	125780	6416900	216930	1105500	176010	4294900	65333	11200000	199190	115660	93069	32592
sp|O60711|LPXN_HUMAN	sp|O60711|LPXN_HUMAN	17	17	17		1	17	17	17	58.5	58.5	58.5	0	148.23	366970000	1080300	873700	787790	208390	75100	0	0	2285100	18262000	0	797630	320450	491980	13840	3807500	2168900	120900	3531100	4294500	26685000	36051000	0	906020	47022000	35623	3281200	640700	0	352440	5225900	526310	1100300	137640	0
sp|O60716|CTND1_HUMAN	sp|O60716|CTND1_HUMAN	55	55	55		1	55	55	55	61.6	61.6	61.6	0	323.31	258660000	1733900	1237600	1878800	5719300	2531000	34515000	11460000	7604500	2291300	3038300	2634400	2875400	1875200	606760	1044200	1457200	798490	5638500	2731900	31197000	21527000	0	1151400	9355500	3406600	4005000	1555200	4050900	5964000	7161800	49456	1141800	303220	477300
sp|O60739|EIF1B_HUMAN	sp|O60739|EIF1B_HUMAN	11	2	2		1	11	2	2	67.3	29.2	29.2	0	44.039	8157900	0	0	396930	0	0	0	0	0	0	0	0	0	0	0	137320	0	0	0	0	0	1360100	0	0	0	645220	192960	384200	0	0	2164100	0	0	0	0
sp|O60749|SNX2_HUMAN	sp|O60749|SNX2_HUMAN	30	30	28		1	30	30	28	52.6	52.6	48.6	0	323.31	548890000	1202200	3254600	3508400	4156400	7222000	14612000	8271900	15097000	7486900	1874100	665640	1304000	3621100	391960	4616100	2268400	395980	9100900	8057000	57675000	48796000	2524100	4079900	34086000	1382700	4393500	2028700	3354900	1994900	8723500	2386600	3746300	696430	497290
sp|O60762|DPM1_HUMAN	sp|O60762|DPM1_HUMAN	14	14	14		1	14	14	14	51.5	51.5	51.5	0	20.879	62938000	0	111220	293270	316710	561180	1799600	1134700	1378300	601220	0	32335	5303400	1398600	61830	0	0	42901	264690	308550	0	8218600	3665900	507190	6314500	1251000	2221100	322870	374880	307020	749640	212380	1138600	108550	70562
sp|O60763|USO1_HUMAN	sp|O60763|USO1_HUMAN	48	48	47		1	48	48	47	59	59	58.3	0	323.31	382380000	1423400	5865600	3169700	2835500	10323000	10832000	9359900	12364000	12790000	1602200	1138100	1202100	2027000	779330	2770900	1663300	774280	4406200	5252400	30200000	21940000	2866600	1681500	47610000	965600	2703300	794640	1130300	882150	31421000	414450	1464100	51109	279380
sp|O60783|RT14_HUMAN	sp|O60783|RT14_HUMAN	3	3	3		1	3	3	3	25	25	25	0	19.891	24180000	0	0	0	1345400	603600	0	3483300	0	651540	0	0	0	0	0	0	298340	24767	806570	619850	1070000	5330200	0	0	3074000	0	0	0	59950	298650	0	0	239100	0	0
sp|O60784|TOM1_HUMAN	sp|O60784|TOM1_HUMAN	14	14	14		1	14	14	14	39.4	39.4	39.4	0	189.69	83586000	283240	1060400	2208500	167930	2759200	1342200	697440	1233400	2593600	226790	314510	545900	646620	120610	1327900	589710	62036	1564300	3328000	10834000	4816400	474650	230100	5751900	828750	1815300	415360	1143200	1035900	6308500	521730	340570	37297	233920
sp|O60825|F262_HUMAN;sp|P16118|F261_HUMAN	sp|O60825|F262_HUMAN	12;2	12;2	9;1		2	12	12	9	22.6	22.6	17.2	0.00049636	5.7565	6335000	0	0	0	18413	0	0	0	0	0	132090	231000	0	163630	0	27261	475880	0	81628	0	0	392090	217970	38509	145630	35767	46781	17133	0	1975500	0	5830.5	26733	34200	0
sp|O60826|CCD22_HUMAN	sp|O60826|CCD22_HUMAN	25	25	25		1	25	25	25	54.7	54.7	54.7	0	106.19	25902000	81630	60163	149410	0	201280	315860	400980	0	982250	0	203850	221100	325900	0	239810	197360	13776	744860	192580	2326300	1182200	0	299280	2023200	546150	1012200	190670	283720	42338	1724400	174620	527350	27969	28609
sp|O60828|PQBP1_HUMAN	sp|O60828|PQBP1_HUMAN	6	6	6		1	6	6	6	32.8	32.8	32.8	0	60.487	57739000	605370	0	222650	200970	2418900	1865000	2513800	584150	3433400	1152900	705360	427450	381220	67820	586090	842340	234150	844710	1643700	2333700	2667200	0	326920	4508900	2178000	1092100	896910	116700	666900	2157900	55273	439540	80514	0
sp|O60830|TI17B_HUMAN	sp|O60830|TI17B_HUMAN	2	2	2		1	2	2	2	21.5	21.5	21.5	0.0042876	2.4828	324750	99141	0	0	0	0	0	0	0	204360	0	0	0	0	0	0	0	21249	0	0	0	0	0	0	0	0	0	0	0	0	0	0	0	0	0
sp|O60831|PRAF2_HUMAN	sp|O60831|PRAF2_HUMAN	3	3	3		1	3	3	3	22.5	22.5	22.5	0.00034584	7.3318	60998000	501300	369820	696740	473230	2858600	6981100	0	2260600	1261900	454530	226720	1737700	487620	0	0	0	85442	1577800	1613000	1022600	7205100	0	0	5179000	1225900	2102500	638000	309330	134450	0	329390	350280	0	401570
sp|O60832|DKC1_HUMAN	sp|O60832|DKC1_HUMAN	25	25	25		1	25	25	25	60.5	60.5	60.5	0	229.48	161930000	693620	319080	7018800	2743300	2379100	4464400	9240400	1622200	1536300	972150	1084000	437450	1691300	167900	59964	1480800	320620	6609100	1729800	4913600	28584000	498110	183850	18450000	2073500	1196300	241260	1222100	2202600	4536300	52685	396960	104400	184630
sp|O60841|IF2P_HUMAN	sp|O60841|IF2P_HUMAN	36	36	36		1	36	36	36	36.1	36.1	36.1	0	182.73	84096000	413910	615510	241100	973420	3927000	844450	5445700	1586600	1548300	735430	531580	332440	992140	51954	314170	1352000	304040	1078000	1489600	2280500	8611100	0	298670	7711400	1710700	1529500	472730	1188800	914700	2459400	460580	550920	56916	51493
sp|O60858|TRI13_HUMAN	sp|O60858|TRI13_HUMAN	3	3	3		1	3	3	3	7.9	7.9	7.9	0.0092058	1.9153	1211400	0	0	0	0	0	0	0	0	0	28001	146410	0	0	0	0	0	0	0	0	0	0	0	0	0	52599	0	0	0	0	0	0	0	0	0
sp|O60861|GAS7_HUMAN	sp|O60861|GAS7_HUMAN	4	4	4		1	4	4	4	13.7	13.7	13.7	0	9.7973	451140	0	0	0	0	0	0	0	0	0	0	0	41102	0	0	0	0	0	0	169620	0	0	0	0	0	0	0	0	0	0	95305	0	0	0	0
sp|O60869|EDF1_HUMAN	sp|O60869|EDF1_HUMAN	8	8	8		1	8	8	8	49.3	49.3	49.3	0	17.137	277720000	1157200	2569100	0	3212000	9496300	14147000	23784000	3946800	7406900	0	0	0	129600	0	1324100	310400	91282	5347300	2504600	12032000	32375000	0	675060	14007000	1523100	783680	673160	0	2025100	7482100	0	1010500	0	197340
sp|O60870|KIN17_HUMAN	sp|O60870|KIN17_HUMAN	5	5	5		1	5	5	5	18.1	18.1	18.1	0.0085695	1.9933	692690	38676	0	0	0	17035	0	0	0	0	0	0	0	0	0	0	0	0	0	0	0	523060	0	23880	0	0	0	0	28882	0	0	0	0	0	0
sp|O60879|DIAP2_HUMAN	sp|O60879|DIAP2_HUMAN	11	11	11		1	11	11	11	14.4	14.4	14.4	0	18.43	1293000	0	0	239410	0	0	144160	0	0	0	0	12044	0	0	0	41475	0	1273.9	0	0	0	0	0	0	0	38595	51416	0	0	0	149450	0	45596	5532.1	0
sp|O60880|SH21A_HUMAN	sp|O60880|SH21A_HUMAN	6	6	6		1	6	6	6	67.2	67.2	67.2	0	39.527	61826000	0	0	435300	430550	0	0	848630	0	468350	0	60000	386240	2126100	0	364610	431310	0	2041800	1084500	10533000	8211400	0	555290	8697900	0	482920	274720	0	334070	1703500	0	1163900	0	0
sp|O60884|DNJA2_HUMAN	sp|O60884|DNJA2_HUMAN	25	25	25		1	25	25	25	64.6	64.6	64.6	0	257.78	221920000	519820	920150	1309400	757240	6309500	2409500	17341000	2454100	6354700	1633600	1456200	813910	1772600	222430	1579900	1699000	412360	5246900	3844700	18662000	18820000	4675300	7309900	16491000	4526200	4614700	3577200	1379200	1376600	2779700	832320	3713900	322170	697240
sp|O60885|BRD4_HUMAN	sp|O60885|BRD4_HUMAN	21	21	16		1	21	21	16	19.9	19.9	17	0	77.607	14654000	109590	0	158570	131790	120620	164150	299780	455560	80582	20597	97881	108370	12082	18522	17272	0	19859	196530	0	302620	1019400	0	395550	444090	178320	430940	25853	1030900	341220	184930	76707	229740	13184	0
sp|O60888|CUTA_HUMAN	sp|O60888|CUTA_HUMAN	5	5	5		1	5	5	5	40.8	40.8	40.8	0	40.402	491980000	758550	2350000	1035500	5441200	22282000	8499100	8106500	12521000	30872000	1600100	2641100	1690500	2208900	174430	1758800	5601200	171220	7636000	14450000	47218000	18918000	0	667640	60337000	0	4789600	2251300	2608900	721980	8348500	136270	3875300	0	0
sp|O60906|NSMA_HUMAN	sp|O60906|NSMA_HUMAN	3	3	3		1	3	3	3	10.4	10.4	10.4	0.0049667	2.3851	1136400	0	0	0	0	0	0	0	684040	0	0	0	0	0	0	0	0	0	82024	0	0	116160	0	0	0	0	0	0	0	0	0	20635	24474	0	0
sp|O60921|HUS1_HUMAN	sp|O60921|HUS1_HUMAN	6	6	6		1	6	6	6	28.6	28.6	28.6	0.00050017	5.9788	1730000	0	0	0	0	0	0	0	0	0	20538	0	0	0	0	58894	83476	0	0	0	0	0	0	77828	0	0	0	134060	0	0	0	0	53334	0	0
sp|O60925|PFD1_HUMAN	sp|O60925|PFD1_HUMAN	9	9	9		1	9	9	9	71.3	71.3	71.3	0	65.589	160570000	171200	3705200	2708500	1218400	0	4571200	12699000	3128100	3040500	1948400	734380	1333000	3256000	318220	793040	1483400	19694	1243500	2440800	12652000	14700000	0	6755200	13810000	1084800	4979200	1514400	1057900	503680	5621700	1120000	1952800	91076	593300
sp|O60927|PP1RB_HUMAN	sp|O60927|PP1RB_HUMAN	5	5	5		1	5	5	5	41.3	41.3	41.3	0	34.854	33747000	127300	0	0	0	0	0	734640	975480	0	757750	753430	256790	1172200	35391	477400	1417600	22930	0	0	0	1601200	0	944250	0	296160	998200	1411700	626660	0	4107700	0	526800	574230	0
sp|O60934|NBN_HUMAN	sp|O60934|NBN_HUMAN	22	22	22		1	22	22	22	43.4	43.4	43.4	0	63.702	8098200	43939	0	108010	60757	120330	288880	179480	908890	77085	83348	108130	163700	268870	37601	24008	12157	40702	0	0	271470	0	0	263170	672930	239480	302730	123390	168360	79352	0	0	112060	0	113680
sp|O60936|NOL3_HUMAN	sp|O60936|NOL3_HUMAN	3	3	3		1	3	3	3	30.8	30.8	30.8	0	13.623	4610000	73777	0	0	0	0	0	1099800	0	461350	573610	229210	0	128740	77411	113630	0	0	0	0	0	0	0	208400	0	0	260520	266270	139240	0	0	0	189150	108050	0
sp|O60941|DTNB_HUMAN	sp|O60941|DTNB_HUMAN	8	8	5		1	8	8	5	21.1	21.1	14.7	0	38.964	5653200	0	0	0	0	0	0	0	0	122870	59853	0	0	27476	14652	0	0	0	57355	245290	0	0	0	58201	471190	35533	59151	0	49213	107440	0	0	71976	0	0
sp|O60942|MCE1_HUMAN	sp|O60942|MCE1_HUMAN	10	10	10		1	10	10	10	23.3	23.3	23.3	0	22.891	2869700	0	0	0	0	0	0	0	0	0	0	0	0	0	0	0	0	4382.3	0	0	0	413600	0	153030	629400	0	13695	0	726570	14245	0	0	103540	0	0
sp|O75015|FCG3B_HUMAN	sp|O75015|FCG3B_HUMAN	5	3	3		1	5	3	3	22.7	14.2	14.2	0.005908	2.2558	3921100	0	0	0	0	0	0	0	0	0	0	0	0	0	0	0	0	0	0	0	0	0	0	0	0	0	0	0	0	0	3921100	0	0	0	0
sp|O75023|LIRB5_HUMAN	sp|O75023|LIRB5_HUMAN	5	4	4		1	5	4	4	14.7	11.2	11.2	0	11.623	1093500	0	314870	0	0	0	0	251210	0	0	0	0	0	0	0	0	0	0	0	0	0	0	0	0	0	0	0	134430	0	0	351310	0	18037	0	0
sp|O75027|ABCB7_HUMAN	sp|O75027|ABCB7_HUMAN	6	6	6		1	6	6	6	9.8	9.8	9.8	0	36.154	8253700	0	0	0	64714	0	292280	0	86722	0	0	0	36038	0	0	0	0	0	0	0	6522600	202010	0	29177	140020	77214	0	0	0	0	0	0	0	0	0
sp|O75044|SRGP2_HUMAN;sp|P0DMP2|SRG2B_HUMAN;sp|P0DJJ0|SRG2C_HUMAN	sp|O75044|SRGP2_HUMAN	9;2;2	9;2;2	8;2;2		3	9	9	8	13.7	13.7	12.6	0	25.686	1964800	0	0	0	0	0	0	54425	0	0	0	0	267080	7780.3	0	53760	0	15804	0	64371	0	0	0	0	0	320760	301060	0	64459	50865	0	44676	4407.1	0	0
sp|O75064|DEN4B_HUMAN	sp|O75064|DEN4B_HUMAN	5	5	5		1	5	5	5	5.3	5.3	5.3	0.00050641	6.4218	434430	0	0	0	0	0	0	143080	0	0	0	0	0	3258.1	0	0	0	0	0	0	0	77899	0	19931	0	0	25921	0	0	0	85543	0	0	0	0
sp|O75083|WDR1_HUMAN	sp|O75083|WDR1_HUMAN	43	43	43		1	43	43	43	74.3	74.3	74.3	0	323.31	4413000000	7850600	60452000	27668000	24045000	131350000	137900000	94659000	83990000	71373000	13090000	15712000	11477000	27438000	3593900	47812000	49905000	4827300	79101000	93015000	412770000	379720000	133370000	19519000	310110000	16244000	36488000	9555700	36004000	27365000	129790000	16647000	41927000	7839000	8311200
28;2029429;2029430;2029431;2029432;2029433;2029434;2029435;2029436;2029437;2029438;2029439;2029440;2029441;2029442;2029443;2029444;2029445;2029446;2029447;2029448;2029449;2029450;2029451;2029452;2029453;2029454;2029455;2029456;2029457;2029458;2029459;2029460;2029461;2029462;2029463;2029464;2029465;2029466;2029467;2029468;2029469;2029470;2029471;2029472;2029473;2029474;2029475;2029476;2029477;2029…
07;3301708;3301709;3301710;3301711;3301712;3301713;3301714;3301715;3301716;3301717;3301718;3301719;3301720;3301721;3301722;3301723;3301724;3301725;3301726;3301727;3301728;3301729;3301730;3301731;3301732;3301733;3301734;3301735;3301736;3301737;3301738;3301739;3301740;3301741;3301742;3301743;3301744;3301745;3301746;3301747;3301748;3301749;3301750;3301751;3301752;3301753;3301754;3301755;3301756;3301…	171324;171436;489725;615058;795852;1128386;1177944;1317419;1331503;1500749;1590661;1616523;1898997;1899055;2005677;2029425;2029577;2239401;2239435;2239518;2275309;2422692;2491443;2659124;2737513;3072456;3072673;3073185;3223179;3301265;3369170;3882230;4102127;4102663;4198802;4513205;4579874;4691381;4708324;4959696;5051845;5073606;5201987	631;632	371;384
sp|O75095|MEGF6_HUMAN	sp|O75095|MEGF6_HUMAN	11	11	11		1	11	11	11	10.4	10.4	10.4	0	13.083	1118100	0	0	0	0	0	0	0	0	0	0	0	65021	0	0	0	0	0	0	34621	0	300810	0	6557.5	299960	0	19033	0	341920	50183	0	0	0	0	0
sp|O75112|LDB3_HUMAN	sp|O75112|LDB3_HUMAN	3	3	3		1	3	3	3	6.2	6.2	6.2	0	14.927	319630	0	0	0	0	0	0	0	0	0	0	0	0	0	0	0	0	0	0	0	0	0	0	0	0	0	0	0	0	0	0	0	0	0	24309
sp|O75113|N4BP1_HUMAN	sp|O75113|N4BP1_HUMAN	7	7	7		1	7	7	7	12.8	12.8	12.8	0	26.867	2339300	0	0	0	0	0	195480	0	0	84445	12316	0	0	0	0	76783	0	3746.9	233170	0	0	180270	0	72780	162710	433960	0	26965	69981	53090	0	0	0	9229.4	0
sp|O75116|ROCK2_HUMAN	sp|O75116|ROCK2_HUMAN	31	23	23		1	31	23	23	28.5	23.7	23.7	0	204.07	3616700	196880	0	0	12748	0	431910	0	128670	107860	288710	23291	14384	83917	0	19884	0	9451.4	0	0	0	383170	0	45858	17654	25806	85802	0	126560	30712	0	21540	21770	11405	24814
sp|O75122|CLAP2_HUMAN	sp|O75122|CLAP2_HUMAN	16	13	13		1	16	13	13	15.8	12.8	12.8	0	48.032	1117100	0	0	0	0	0	0	0	0	5970	0	33899	20235	4481.5	5704.6	0	0	506.4	0	0	235220	106760	0	69631	162790	31940	16898	16552	0	0	23191	4779.7	36422	5564.9	0
sp|O75131|CPNE3_HUMAN	sp|O75131|CPNE3_HUMAN	30	30	29		1	30	30	29	55.3	55.3	55.3	0	269.71	465140000	1335900	10033000	6151800	2002900	37145000	10848000	15080000	11203000	6244000	1191500	1189900	1385700	1275400	313590	2948000	1699500	386010	12478000	4031700	30601000	40069000	40763000	4524000	28518000	2273400	4213100	1277700	7845900	3089800	16471000	411980	2350000	115250	751570
sp|O75146|HIP1R_HUMAN	sp|O75146|HIP1R_HUMAN	29	29	27		1	29	29	27	31.6	31.6	29.4	0	129.39	12004000	0	0	31065	0	269810	290260	0	0	0	54643	37446	0	13157	0	72183	0	1905.8	26791	10381	100070	1662800	0	694850	280450	30582	127670	43536	13178	0	66123	126690	122950	23947	15837
sp|O75150|BRE1B_HUMAN	sp|O75150|BRE1B_HUMAN	22	22	20		1	22	22	20	29.2	29.2	26.4	0	167.03	25218000	73336	0	0	16621	0	9827200	201470	0	24493	70474	175620	129090	415490	70003	602640	59747	113870	116470	157660	372330	1842000	0	669860	1962100	791760	132350	96751	73869	21092	236940	117730	314560	53875	0
sp|O75151|PHF2_HUMAN	sp|O75151|PHF2_HUMAN	7	5	5		1	7	5	5	6.9	5	5	0	8.697	581330	0	0	0	0	0	0	45191	0	0	0	59903	17500	63056	0	0	0	0	0	0	0	114860	0	23388	0	53433	24264	19304	6785.7	15318	0	0	12544	0	0
sp|O75152|ZC11A_HUMAN	sp|O75152|ZC11A_HUMAN	21	21	21		1	21	21	21	34.8	34.8	34.8	0	39.901	6820100	7767.1	0	0	50778	0	1040500	249820	121250	152060	130080	105350	105890	566610	37323	0	0	10446	150390	17502	276060	395510	0	335920	279070	335520	304180	107610	132980	0	0	74498	188780	0	0
sp|O75153|CLU_HUMAN	sp|O75153|CLU_HUMAN	25	25	25		1	25	25	25	28.4	28.4	28.4	0	43.116	3627900	86392	0	492110	18890	295960	0	441330	0	44981	139250	28956	8679.6	0	35979	9410.1	54383	20479	0	0	0	652300	0	18212	0	376900	133000	22873	95768	2378.8	0	0	50110	0	0
sp|O75165|DJC13_HUMAN	sp|O75165|DJC13_HUMAN	63	63	63		1	63	63	63	35.2	35.2	35.2	0	323.31	18236000	62362	257240	0	37106	78299	0	299850	124290	152780	89615	196510	111320	77292	25263	27093	23975	47043	29576	194710	564070	971990	4000500	322920	2358200	102020	512110	87987	127790	213160	386110	60045	217410	7106.6	7822.8
sp|O75167|PHAR2_HUMAN	sp|O75167|PHAR2_HUMAN	4	4	4		1	4	4	4	7.7	7.7	7.7	0.0011053	4.4802	187530	0	0	0	0	0	0	0	0	0	0	0	0	0	0	114250	0	0	0	0	0	0	0	36225	0	0	31563	0	0	0	0	0	0	0	0
sp|O75170|PP6R2_HUMAN	sp|O75170|PP6R2_HUMAN	14	14	14		1	14	14	14	21.8	21.8	21.8	0	69.474	2766800	0	0	0	33252	0	0	118290	0	52450	0	68049	12879	115690	16280	14315	9784.6	841.45	0	0	204100	224640	0	378360	0	42060	250200	30494	0	0	0	23131	66664	34470	0
sp|O75175|CNOT3_HUMAN	sp|O75175|CNOT3_HUMAN	8	8	8		1	8	8	8	15.3	15.3	15.3	0	68.468	19353000	127950	0	65540	0	0	0	0	0	139050	387360	234390	238220	0	35430	91359	129800	45353	0	0	3379300	634980	0	691670	1166700	1272600	562950	283220	781070	821730	110350	421920	591170	94130	64714
sp|O75179|ANR17_HUMAN	sp|O75179|ANR17_HUMAN	17	10	10		1	17	10	10	9.3	5.3	5.3	0	15.069	664950	14094	0	0	0	0	0	0	0	0	9829.1	1960.7	10133	10951	14102	0	0	2079.9	0	0	0	0	0	20368	0	73647	20494	21521	42429	0	0	0	0	0	0
sp|O75190|DNJB6_HUMAN;sp|Q8WWF6|DNJB3_HUMAN;sp|Q8NHS0|DNJB8_HUMAN	sp|O75190|DNJB6_HUMAN	7;2;1	7;2;1	6;2;0		3	7	7	6	20.6	20.6	17.5	0	11.627	21361000	360110	0	145100	348650	235080	0	0	1613700	643360	452450	115360	0	0	52556	281190	354430	143070	970040	1018900	1460100	3871000	0	635420	1031000	878030	1924500	158340	33797	198370	0	146710	201230	0	0
sp|O75208|COQ9_HUMAN	sp|O75208|COQ9_HUMAN	9	9	9		1	9	9	9	33.6	33.6	33.6	0	11.638	53470000	389730	0	0	333510	1662100	3140200	3386100	464900	1546700	0	0	74343	0	0	408420	268260	102270	197610	146220	7603000	7377500	0	0	3579200	506740	653430	138610	0	1188600	729510	13349	0	0	85790
sp|O75223|GGCT_HUMAN	sp|O75223|GGCT_HUMAN	15	15	15		1	15	15	15	71.3	71.3	71.3	0	114.92	197360000	401300	1743500	408220	2192100	15270000	7370200	24291000	5281500	6479700	1847200	131250	84915	785820	203710	1543200	6704600	2076200	706270	5240500	18888000	6602300	4784200	432390	7143600	1361100	622440	389650	455910	1753400	6553600	0	291920	0	317310
sp|O75251|NDUS7_HUMAN	sp|O75251|NDUS7_HUMAN	4	4	4		1	4	4	4	15.5	15.5	15.5	0	34.753	91848000	352000	249420	1606300	0	1719600	633640	1993700	2400500	1089300	221840	670550	622520	1236400	0	172660	299680	100740	3248500	1822100	9736000	11227000	0	1362700	7596600	482140	2609100	250250	980230	1253600	711340	557350	1329400	0	162750
sp|O75306|NDUS2_HUMAN	sp|O75306|NDUS2_HUMAN	20	20	20		1	20	20	20	50.8	50.8	50.8	0	251.43	222290000	316660	1396900	2167700	1372500	3837800	7485300	8015400	5825100	4255500	516240	2095400	1219300	1494800	155080	1551100	1411500	163580	5666400	2536900	14454000	23779000	0	1614400	21699000	1620200	1977600	867670	1593100	609450	12887000	183380	1924300	199150	422870
sp|O75312|ZPR1_HUMAN	sp|O75312|ZPR1_HUMAN	14	14	14		1	14	14	14	41.2	41.2	41.2	0	24.278	11998000	0	0	0	42961	204480	0	197510	177470	558680	0	0	0	85407	0	14237	157720	14715	0	0	2978600	1038400	0	0	1948300	0	45986	34252	0	34439	576250	0	50000	0	0
sp|O75319|DUS11_HUMAN	sp|O75319|DUS11_HUMAN	4	4	4		1	4	4	4	13.3	13.3	13.3	0.0085624	1.981	9724000	0	0	61447	0	0	0	0	0	0	11474	17097	0	0	0	0	0	26114	0	622670	0	0	0	44236	3597200	27889	0	0	0	0	204620	0	0	0	0
sp|O75323|NIPS2_HUMAN	sp|O75323|NIPS2_HUMAN	18	18	17		1	18	18	17	74.8	74.8	72	0	171.94	249980000	67113	1421200	1755300	3028400	1740300	13371000	6754000	2207600	1798900	698750	828080	1620400	2748800	100520	3576000	2082100	613310	5926400	7276600	28872000	15685000	0	1536600	15587000	8085800	3172500	1564500	1940500	8678200	4677700	1502700	4144200	588180	87378
sp|O75326|SEM7A_HUMAN	sp|O75326|SEM7A_HUMAN	8	8	8		1	8	8	8	18.3	18.3	18.3	0	25.597	1647200	0	0	0	0	0	0	0	0	47289	0	0	0	21674	0	0	0	0	0	0	0	0	0	137030	0	0	56239	0	0	0	0	0	0	0	0
sp|O75339|CILP1_HUMAN	sp|O75339|CILP1_HUMAN	11	11	11		1	11	11	11	13	13	13	0	11.08	2210100	115200	0	0	0	24082	0	0	1820500	0	0	0	28752	0	0	0	0	1022	0	0	0	0	0	0	0	0	0	0	163730	0	0	0	0	8461.5	0
sp|O75340|PDCD6_HUMAN	sp|O75340|PDCD6_HUMAN	12	12	12		1	12	12	12	74.3	74.3	74.3	0	196.08	576270000	2849800	3561200	3095700	5864000	24967000	47715000	19852000	8471100	10015000	3576400	4950600	2527900	1149500	493910	2278300	4832400	1152000	13279000	14180000	44334000	48369000	12576000	4278500	29059000	5097100	2985800	1805800	6066400	3615400	21034000	1304300	1230600	0	806330
sp|O75342|LX12B_HUMAN	sp|O75342|LX12B_HUMAN	3	3	3		1	3	3	3	4.7	4.7	4.7	0.0012334	3.9422	275700	0	0	0	0	0	0	0	0	0	0	0	0	0	0	0	0	0	0	0	0	0	0	0	0	0	0	0	0	0	0	0	0	0	0
sp|O75347|TBCA_HUMAN	sp|O75347|TBCA_HUMAN	11	11	11		1	11	11	11	73.1	73.1	73.1	0	323.31	1241100000	1284600	1920500	28139000	31791000	42843000	89259000	155410000	56294000	24292000	1192900	2308600	3125700	141940	286870	7641100	17754000	5728200	10054000	39135000	122680000	53844000	14229000	6157400	54148000	3002200	1010500	819600	399660	3081000	41629000	256650	6018800	403290	1361500
sp|O75348|VATG1_HUMAN;sp|O95670|VATG2_HUMAN	sp|O75348|VATG1_HUMAN	10;2	10;2	10;2		2	10	10	10	72.9	72.9	72.9	0	323.31	500240000	4043400	10012000	4422300	7016000	10327000	12839000	24541000	14527000	14912000	3897900	8392800	1847300	1934700	91259	1699700	6599900	235000	5191400	14852000	72843000	39547000	12669000	8564300	28500000	4732000	7553900	0	3582000	1674800	17734000	346880	770930	352710	1687800
sp|O75351|VPS4B_HUMAN	sp|O75351|VPS4B_HUMAN	21	21	17		1	21	21	17	54.7	54.7	46.6	0	150.22	292230000	401450	1368400	3584000	1390500	566690	4740300	4808200	1582600	8854700	565250	705520	277000	1207200	116180	1622000	2906600	419550	6567800	7759000	27124000	22897000	6490200	2285400	25912000	5123600	5598200	1402500	1560400	2892000	8787500	1279600	2944600	310140	111520
sp|O75352|MPU1_HUMAN	sp|O75352|MPU1_HUMAN	4	4	4		1	4	4	4	21.1	21.1	21.1	0	11.807	89845000	0	306150	194680	1980200	0	0	0	2824800	4106300	266320	0	0	1313200	54155	111870	0	139100	3066900	3673100	0	20014000	0	0	11654000	0	6100300	0	0	306890	1623100	214610	0	0	0
sp|O75362|ZN217_HUMAN	sp|O75362|ZN217_HUMAN	2	2	2		1	2	2	2	2.7	2.7	2.7	0.0037464	2.5908	1865.4	0	0	0	0	0	0	0	0	0	0	0	0	0	0	0	0	0	0	0	0	0	0	0	0	0	0	0	0	0	0	0	0	0	0
sp|O75363|BCAS1_HUMAN	sp|O75363|BCAS1_HUMAN	9	9	9		1	9	9	9	23.1	23.1	23.1	0	41.677	3911700	0	0	0	0	0	1250300	284570	0	67528	0	0	0	15564	0	24925	0	0	0	0	0	972040	0	104570	0	0	799020	0	0	0	0	0	37253	24632	0
sp|O75366|AVIL_HUMAN	sp|O75366|AVIL_HUMAN	15	14	14		1	15	14	14	24.4	23.2	23.2	0	19.052	4246100	0	0	0	55575	0	0	0	0	0	0	0	0	68122	0	163950	0	0	0	160430	0	1635300	0	0	0	1703000	0	0	0	0	121620	0	0	0	0
sp|O75367|H2AY_HUMAN	sp|O75367|H2AY_HUMAN	24	24	22		1	24	24	22	55.9	55.9	48.9	0	323.31	2696400000	8281400	31398000	58716000	17349000	45648000	107220000	117010000	75860000	43320000	2888200	12328000	8979900	18200000	352150	8086700	6598600	4483500	104570000	33188000	181500000	310460000	35496000	1405300	268450000	6122900	12428000	2939900	11697000	9881900	56517000	1300400	12039000	853750	3742700
sp|O75368|SH3L1_HUMAN	sp|O75368|SH3L1_HUMAN	14	14	14		1	14	14	14	91.2	91.2	91.2	0	323.31	2802600000	4303000	34773000	29617000	17224000	66173000	51005000	3445600	88109000	100160000	6673200	6674200	8475400	32693000	1377400	32451000	12703000	1877600	37913000	68503000	200410000	254330000	28814000	59522000	167420000	18352000	33247000	8796500	18673000	3337700	76362000	12890000	18938000	7856800	4114200
sp|O75369|FLNB_HUMAN	sp|O75369|FLNB_HUMAN	161	149	147		1	161	149	147	77.9	75.3	74	0	323.31	584170000	1785000	3013400	8012200	1583500	13283000	27001000	2933300	37726000	12758000	4180200	3339300	2097000	3973800	789290	3097100	315090	692700	20152000	2541100	15388000	52700000	4681500	14817000	30616000	1877000	7776900	1417900	7624800	4126300	6297700	3067200	8959900	1643600	3893300
9692;1799693;1799694;1799695;1799696;1799697;1799698;1799699;1799700;1799701;1799702;1799703;1799704;1799705;1799706;1799707;1799708;1799709;1814878;1814879;1814880;1814881;1814882;1814883;1814884;1814885;1814886;1814887;1814888;1814889;1814890;1814891;1814892;1814893;1814894;1814895;1814896;1814897;1814898;1814899;1814900;1814901;1814902;1814903;1814904;1814905;1814906;1814907;1814908;1814909;18…	19859;19860;19861;19862;19863;19864;19865;19866;19867;19868;19869;19870;19871;19872;19873;19874;19875;19876;19877;19878;19879;19880;19881;19882;19883;19884;19885;19886;19887;19888;19889;19890;19891;19892;19893;19894;19895;19896;19897;19898;19899;19900;19901;19902;19903;19904;19905;19906;19907;19908;19909;19910;19911;19912;19913;19914;19915;19916;19917;19918;19919;19920;19921;19922;19923;19924;199…
2312;1112313;1112314;1112315;1112316;1112317;1112318;1112319;1112320;1112321;1112322;1112323;1112324;1112325;1112326;1112327;1112328;1112329;1112330;1112331;1112332;1112333;1112334;1112335;1112336;1112337;1112338;1112339;1112340;1112341;1112342;1112343;1112344;1112345;1112346;1112347;1112348;1112349;1112350;1112351;1112352;1112353;1112354;1112355;1112356;1112357;1112358;1112359;1112360;1112361;11…
4792;2754793;2754794;2754795;2754796;2754797;2754798;2754799;2754800;2754801;2754802;2754803;2754804;2754805;2754806;2754807;2754808;2754809;2754810;2754811;2754812;2754813;2754814;2754815;2754816;2754817;2754818;2754819;2754820;2754821;2754822;2754823;2754824;2754825;2754826;2754827;2754828;2754829;2754830;2754831;2754832;2754833;2754834;2754835;2754836;2754837;2754838;2754839;2754840;2754841;27…
9382;4659383;4659384;4659385;4659386;4659387;4659388;4659389;4659390;4659391;4659392;4659393;4659394;4659395;4659396;4659397;4659398;4659399;4659400;4659401;4659402;4659403;4659404;4659405;4659406;4659407;4659408;4659409;4659410;4659411;4659412;4659413;4659414;4659415;4659416;4659417;4659418;4659419;4659420;4659421;4659422;4659423;4659424;4659425;4659426;4659427;4659428;4659429;4659430;4659431;46…	19968;78467;102439;102634;114610;146198;146203;149963;159900;163810;165983;173301;173503;174018;207948;207994;208044;237035;299313;320124;326042;326129;456975;500631;530594;540118;540341;544171;581125;603040;604029;606014;606028;606051;642469;642608;647947;701443;770846;810174;810861;826470;826573;850307;1014420;1043329;1083586;1083615;1112167;1208127;1260204;1260432;1262949;1349512;1378142;13784…	656;657;658;659;660;661;662;663;664;665;666;667;668;669;670;671	75;491;549;700;918;1492;1798;1993;2020;2129;2162;2293;2441;2445;2544;2561
sp|O75376|NCOR1_HUMAN	sp|O75376|NCOR1_HUMAN	26	26	25		1	26	26	25	15.8	15.8	15.4	0	34.763	13492000	1770.8	44321	24784	0	301870	0	0	7787.6	211220	0	8461.1	46166	71383	1887.4	87907	0	1318.2	135220	67807	2012700	726220	5689300	36714	1491600	0	36556	5164.5	10339	2832.4	116370	0	23265	0	0
sp|O75379|VAMP4_HUMAN	sp|O75379|VAMP4_HUMAN	2	2	2		1	2	2	2	18.4	18.4	18.4	0.0013823	3.8504	1846100	0	0	0	0	0	0	0	0	0	0	0	0	0	0	0	0	0	0	0	0	0	0	0	0	0	0	0	0	0	0	0	0	0	0
sp|O75380|NDUS6_HUMAN	sp|O75380|NDUS6_HUMAN	9	9	9		1	9	9	9	61.3	61.3	61.3	0	158.34	481910000	672500	2112200	4016700	2117700	7657500	19977000	21995000	1544400	15195000	1257900	3674400	1122000	5157900	713890	8638300	6979800	59228	18877000	9062300	34652000	21927000	0	7014100	35109000	10380000	11951000	3835800	0	5452200	26190000	3527300	3805100	271500	2146500
sp|O75381|PEX14_HUMAN	sp|O75381|PEX14_HUMAN	7	7	7		1	7	7	7	29.4	29.4	29.4	0	118.68	10401000	0	0	403080	519470	0	0	564340	0	60931	0	0	28632	477040	10527	65462	48856	103530	201880	242430	0	653720	0	318780	689130	798260	0	0	1249400	963860	0	28636	179750	38239	0
sp|O75382|TRIM3_HUMAN	sp|O75382|TRIM3_HUMAN	6	6	6		1	6	6	6	11.6	11.6	11.6	0.00033904	6.6128	1815100	0	0	0	10607	0	0	0	0	0	0	0	7735.7	23497	0	0	0	0	0	0	0	1136000	0	66081	0	93651	115580	0	165150	0	0	0	24572	0	0
sp|O75390|CISY_HUMAN	sp|O75390|CISY_HUMAN	27	27	27		1	27	27	27	60.5	60.5	60.5	0	288.3	1760100000	9592400	20623000	28212000	11768000	31208000	73314000	103610000	25545000	25368000	4282500	3950800	7898000	2276300	1520500	13663000	28586000	4758200	37561000	36563000	120130000	120540000	21399000	11348000	113120000	18553000	16771000	5658300	8092000	26714000	76127000	4685300	14077000	2188600	3304500
sp|O75391|SPAG7_HUMAN	sp|O75391|SPAG7_HUMAN	8	8	8		1	8	8	8	39.6	39.6	39.6	0	320.41	31954000	191070	0	0	0	0	0	0	0	1043400	0	0	0	0	0	669690	420330	69277	677760	602530	4767700	2598800	0	0	4460000	0	0	0	0	0	0	0	0	0	0
sp|O75396|SC22B_HUMAN	sp|O75396|SC22B_HUMAN	15	15	15		1	15	15	15	52.1	52.1	52.1	0	323.31	977630000	4881700	5806600	6383900	10442000	51188000	93740000	28780000	34178000	25374000	4790500	3972200	10943000	7339300	696600	1092000	446700	1278600	19524000	18083000	10449000	93224000	25321000	14895000	110390000	28571000	5509500	7744200	20507000	6038800	30327000	5178600	7562800	1520500	2166600
sp|O75400|PR40A_HUMAN	sp|O75400|PR40A_HUMAN	27	27	26		1	27	27	26	26	26	25.2	0	310.13	78268000	118960	716310	488950	1184900	415790	4465800	4880500	1575000	1951900	411350	114490	439310	273430	62557	55598	56381	225450	2369000	162220	8753100	3628500	550560	1273500	9616100	813090	239530	642270	1819100	566030	3369800	27772	275550	131070	89530
sp|O75410|TACC1_HUMAN	sp|O75410|TACC1_HUMAN	22	22	21		1	22	22	21	43.1	43.1	41.7	0	171.72	17263000	54399	0	106580	91686	412390	930760	155630	105520	506340	0	55131	126220	55273	8588.3	193520	74292	25036	697280	0	0	654370	0	507670	1929600	42678	105270	136000	207850	9241.5	82924	48411	120020	0	31596
sp|O75420|GGYF1_HUMAN	sp|O75420|GGYF1_HUMAN	6	6	6		1	6	6	6	8.8	8.8	8.8	0.0011134	4.6147	3539300	0	0	0	0	0	0	0	0	0	0	0	0	0	0	0	0	0	0	0	0	0	0	10073	96904	86345	0	0	0	8006.3	0	0	0	9095	0
sp|O75427|LRCH4_HUMAN	sp|O75427|LRCH4_HUMAN	23	23	23		1	23	23	23	61.6	61.6	61.6	0	111.63	19233000	48094	0	186390	0	0	877380	0	0	245550	24712	168920	53522	231550	0	188510	6561	21132	303900	0	0	1031400	510150	862820	1980800	176000	1270600	283640	0	17780	0	116140	537270	12531	0
sp|O75431|MTX2_HUMAN	sp|O75431|MTX2_HUMAN	12	12	12		1	12	12	12	49.4	49.4	49.4	0	126.12	57270000	52828	330260	0	1393200	409490	2510600	2563300	1151300	0	0	96995	0	38773	0	1119600	938430	184130	236390	1965100	10844000	977640	0	0	2509200	247360	666870	37376	158520	113910	3775500	0	0	0	0
sp|O75436|VP26A_HUMAN	sp|O75436|VP26A_HUMAN	20	20	19		1	20	20	19	63.6	63.6	61.5	0	148.46	220240000	1647100	3104800	456120	1683800	11807000	2517700	3946700	8248700	1889700	6570500	2574800	1331300	2211400	294950	1154600	1506000	493200	3813900	3986700	19608000	16912000	5677700	1823800	10885000	2789000	4883000	1065600	1656700	2376300	7178200	1130800	1973000	518840	807910
sp|O75438|NDUB1_HUMAN	sp|O75438|NDUB1_HUMAN	2	2	2		1	2	2	2	32.8	32.8	32.8	0	11.9	334210000	2900400	2689700	541460	1486900	7379500	17109000	12271000	2960900	13625000	143930	823090	0	991860	0	4943400	1203000	1275500	7007700	5333100	17903000	30020000	9595800	0	14243000	2876100	2457400	0	0	1474600	3939900	668110	3166600	265010	593480
sp|O75439|MPPB_HUMAN	sp|O75439|MPPB_HUMAN	17	16	16		1	17	16	16	43.1	41.7	41.7	0	260.28	82681000	308420	241350	1353100	656330	1917200	2309100	2074600	662800	1625100	542370	213710	222070	450770	127760	679960	342430	94645	887850	1060700	11064000	9284900	0	1457800	4537200	2273600	1437000	163620	161460	185850	3185200	506070	665470	268510	243570
sp|O75443|TECTA_HUMAN	sp|O75443|TECTA_HUMAN	6	6	6		1	6	6	6	2.8	2.8	2.8	0.007501	2.0764	4223500	0	100770	0	0	0	0	0	0	0	0	0	0	0	0	609920	0	0	0	0	0	126630	0	0	3114700	0	0	0	0	0	188250	0	0	0	0
sp|O75448|MED24_HUMAN	sp|O75448|MED24_HUMAN	8	8	8		1	8	8	8	11.4	11.4	11.4	0	12.193	2825300	14411	0	0	0	0	0	0	0	0	0	0	54835	0	0	0	0	0	0	0	0	0	0	345150	0	61011	0	269630	0	8970.2	0	41701	0	0	0
sp|O75475|PSIP1_HUMAN	sp|O75475|PSIP1_HUMAN	22	21	21		1	22	21	21	35.8	34.3	34.3	0	303.62	195100000	598870	41860	254590	73296	1856800	7645300	820560	1124000	5452600	343880	94611	1063600	4185200	0	1233600	425440	239240	8453700	1748800	7075800	21392000	244090	3258800	20924000	698330	645000	760650	207760	64738	649040	598670	863420	553620	393620
sp|O75477|ERLN1_HUMAN	sp|O75477|ERLN1_HUMAN	16	13	13		1	16	13	13	41.9	32.9	32.9	0	44.983	23846000	620440	0	0	295920	1233500	3501200	4263200	1134200	169790	0	0	0	0	0	0	88380	42975	491640	0	541620	385010	7424400	0	0	0	37892	0	0	0	346910	0	0	0	0
sp|O75487|GPC4_HUMAN	sp|O75487|GPC4_HUMAN	12	12	11		1	12	12	11	29.9	29.9	26.8	0	86.398	5816700	10487	320390	0	29478	264190	63786	486010	0	0	12315	17818	0	268110	69463	14178	184660	4426.9	242320	123570	0	0	0	58078	1360600	616950	225050	0	432350	0	283680	8114	39900	0	0
sp|O75489|NDUS3_HUMAN	sp|O75489|NDUS3_HUMAN	20	20	20		1	20	20	20	61	61	61	0	180.46	382610000	1119000	2319900	2057800	3366900	3168100	21342000	4270900	6877200	6517200	897820	2664300	1573600	701990	266390	2670500	4159300	219300	12607000	6880500	43459000	34523000	2907800	4935900	30509000	4094900	6060200	2213400	5462200	2274100	18076000	695590	1265200	418730	336070
sp|O75494|SRS10_HUMAN;sp|Q8WXF0|SRS12_HUMAN	sp|O75494|SRS10_HUMAN	9;3	9;3	9;3		2	9	9	9	24.4	24.4	24.4	0	67.757	299710000	1743900	152270	0	371740	3448000	7526300	6333600	5052100	7509900	1757300	2059500	2096200	0	45366	1234600	964000	321290	13427000	2259800	48311000	28809000	2879200	1795000	13215000	11538000	2795000	0	1246700	2609200	9398900	41861	2453300	612820	1008100
sp|O75503|CLN5_HUMAN	sp|O75503|CLN5_HUMAN	5	5	5		1	5	5	5	16.5	16.5	16.5	0.00034447	7.1583	5789000	0	0	0	0	0	1563000	0	215570	212350	18092	0	0	79124	0	65452	0	18560	0	0	245280	0	0	0	0	73863	343860	0	0	0	205920	0	196630	29696	118260
sp|O75506|HSBP1_HUMAN	sp|O75506|HSBP1_HUMAN	3	3	3		1	3	3	3	72.4	72.4	72.4	0	37.22	181290000	325320	3464000	0	0	0	0	0	6010300	5272100	6676600	4265700	3318100	8755400	772480	959890	339820	55613	0	659240	0	2220800	0	14073000	5106500	7320700	44300000	1370400	13761000	5804000	0	3483900	7083800	7037900	1346500
sp|O75521|ECI2_HUMAN	sp|O75521|ECI2_HUMAN	14	14	14		1	14	14	14	49	49	49	0	149.69	42138000	0	0	105170	0	0	315280	0	0	519670	0	124700	308660	260030	0	904020	115080	0	1301300	597690	2237000	2308100	0	1162700	5339300	157760	979320	115500	518120	150510	866760	325550	680510	118520	0
sp|O75525|KHDR3_HUMAN	sp|O75525|KHDR3_HUMAN	6	5	5		1	6	5	5	13.6	13.6	13.6	0.0038782	2.542	6653100	0	56318	0	0	0	0	0	0	102460	0	70133	0	0	21872	0	0	0	2133200	0	0	0	0	239840	0	110970	0	71666	0	0	0	0	0	0	0
sp|O75530|EED_HUMAN	sp|O75530|EED_HUMAN	8	8	8		1	8	8	8	20.2	20.2	20.2	0	13.851	4111500	0	0	0	322530	0	0	0	0	0	15957	117420	68314	121370	26974	0	0	0	157390	115130	0	548480	0	191810	417680	194600	0	49181	0	160210	195200	0	133350	0	0
sp|O75531|BAF_HUMAN	sp|O75531|BAF_HUMAN	10	10	10		1	10	10	10	71.9	71.9	71.9	0	109.12	4421300000	19155000	30318000	168300	17086000	316280000	56070000	38630000	67863000	73267000	22273000	81583000	24335000	49740000	9628900	51325000	31228000	8484600	169560000	88448000	230090000	274930000	37837000	85389000	261110000	99609000	151450000	67280000	83925000	15824000	101660000	37388000	45255000	1373800	10276000
sp|O75533|SF3B1_HUMAN	sp|O75533|SF3B1_HUMAN	72	72	72		1	72	72	72	60.7	60.7	60.7	0	323.31	286980000	1699800	1830800	2853300	2513200	4748200	4175700	12449000	7812700	4419700	1428400	1861500	1154800	2292300	480610	1581700	566710	761020	6193100	1816500	16559000	24258000	3119300	1002000	30846000	5343800	4303700	1553600	2265400	5827200	5892200	300420	1295900	390510	112340
sp|O75534|CSDE1_HUMAN	sp|O75534|CSDE1_HUMAN	37	37	37		1	37	37	37	46.2	46.2	46.2	0	323.31	55057000	303960	102830	436000	373010	2898900	2198400	6480000	2559000	1401500	315310	66615	123340	171300	30722	136960	279040	40671	190730	464340	2917700	5240600	143350	290970	4928300	512490	510970	45012	167100	381930	3081300	42275	64034	13349	9669
sp|O75558|STX11_HUMAN	sp|O75558|STX11_HUMAN	7	7	7		1	7	7	7	27.9	27.9	27.9	0	54.467	4651500	88018	0	0	136540	0	0	0	0	0	0	0	0	54936	0	0	0	4710.4	0	69922	1030700	0	1374100	155770	0	85113	0	0	0	37529	0	0	0	0	0
sp|O75563|SKAP2_HUMAN	sp|O75563|SKAP2_HUMAN	17	17	17		1	17	17	17	49.9	49.9	49.9	0	56.656	19460000	178980	163550	0	0	0	0	0	289230	1513500	0	25966	36639	70357	0	47094	20316	12369	0	315050	1737300	81211	3792900	288820	1262000	0	865890	107100	0	140170	708570	0	370100	15603	0
sp|O75569|PRKRA_HUMAN	sp|O75569|PRKRA_HUMAN	10	10	10		1	10	10	10	36.7	36.7	36.7	0	96.458	118240000	376840	0	3261800	750660	15539000	1553700	4943200	5995000	1632100	378040	143060	241000	202390	0	424460	1479100	175550	3213400	1432600	7494600	11600000	735700	0	5929600	336760	720400	315280	2631800	86481	4301200	0	112990	72614	268940
sp|O75582|KS6A5_HUMAN	sp|O75582|KS6A5_HUMAN	10	9	9		1	10	9	9	15.1	15.1	15.1	0.00050822	6.5799	2375500	0	0	0	145020	0	184570	0	0	0	0	108460	7580	0	0	0	6243.5	2626.4	50885	0	0	223120	0	44865	158210	0	67278	24656	0	14303	0	0	53875	0	0
sp|O75592|MYCB2_HUMAN	sp|O75592|MYCB2_HUMAN	39	39	39		1	39	39	39	12.4	12.4	12.4	0	66.513	1435100	11628	0	0	0	18209	142660	23358	0	0	0	16547	3846.3	67632	0	0	0	329.24	0	28520	360530	114710	0	28281	102720	7107.8	3532.2	6203.4	0	0	0	3086.4	29331	640.84	99357
sp|O75594|PGRP1_HUMAN	sp|O75594|PGRP1_HUMAN	6	6	6		1	6	6	6	45.4	45.4	45.4	0	33.327	93010000	0	29458000	0	0	0	0	0	0	0	259470	0	0	0	0	0	0	0	0	0	0	0	35813000	0	0	0	0	0	0	0	24394000	0	0	0	0
sp|O75602|SPAG6_HUMAN	sp|O75602|SPAG6_HUMAN	7	7	7		1	7	7	7	17.9	17.9	17.9	0	23.923	5528200	0	0	0	0	0	841860	0	0	0	0	0	0	0	0	118030	0	0	432970	0	487880	1200800	0	0	399740	0	422450	0	0	0	0	26803	94086	43708	0
sp|O75607|NPM3_HUMAN	sp|O75607|NPM3_HUMAN	5	5	5		1	5	5	5	47.2	47.2	47.2	0	77.382	116610000	412000	939340	63654	871210	19195000	0	15789000	0	2065500	340930	620370	2354000	100060	26988	0	2889300	243610	218460	0	21147000	4828000	0	1388600	5406200	20031000	1053400	549280	306590	144850	3184100	0	635290	60810	0
sp|O75608|LYPA1_HUMAN	sp|O75608|LYPA1_HUMAN	9	9	9		1	9	9	9	75.2	75.2	75.2	0	173.74	378870000	580350	5429200	3454600	2855900	17614000	0	8869400	3437500	8194200	299020	630310	829520	186450	16672	2983300	3710700	885020	2763300	8137800	35582000	22792000	1540700	2519800	34501000	1223300	3550200	261380	0	2317500	10322000	296260	2292600	0	0
sp|O75616|ERAL1_HUMAN	sp|O75616|ERAL1_HUMAN	5	5	5		1	5	5	5	14.2	14.2	14.2	0.0011145	4.6287	734480	0	0	0	0	0	0	0	0	0	41751	0	0	0	0	0	22764	0	0	0	0	0	0	0	0	19975	93602	0	0	0	0	0	0	0	0
sp|O75626|PRDM1_HUMAN	sp|O75626|PRDM1_HUMAN	3	3	3		1	3	3	3	5.1	5.1	5.1	0.0010829	3.9975	956940	0	0	0	0	0	0	0	0	0	0	0	36383	0	0	0	0	0	0	0	0	0	875550	0	0	0	0	45000	0	0	0	0	0	0	0
sp|O75629|CREG1_HUMAN	sp|O75629|CREG1_HUMAN	2	2	2		1	2	2	2	15	15	15	0	71.752	50913000	0	178110	0	0	0	0	9218900	0	5668300	0	0	0	0	0	0	0	0	451520	0	1152500	0	0	0	0	0	0	64629	0	0	579420	0	0	0	0
sp|O75636|FCN3_HUMAN	sp|O75636|FCN3_HUMAN	4	4	4		1	4	4	4	20.1	20.1	20.1	0	12.039	13906000	114550	0	0	0	0	0	0	380400	0	0	0	0	0	0	0	0	0	0	0	0	0	12420000	0	0	0	0	0	0	0	0	0	0	0	0
sp|O75643|U520_HUMAN	sp|O75643|U520_HUMAN	111	111	111		1	111	111	111	56.5	56.5	56.5	0	323.31	171300000	746750	187530	1164400	1078200	3308100	4053700	4456600	3424600	3723000	1036000	1311200	1104800	1556200	176310	184580	64103	369780	4211800	1504600	12259000	16104000	1096700	2596000	18357000	5080100	2586600	868560	1645200	1183900	3149100	318890	1362500	299210	503660
91;5017992;5017993;5017994;5017995;5017996;5017997;5017998;5017999;5018000;5018001;5018002;5018003;5018004;5018005;5018006;5018007;5018008;5018009;5018010;5018011;5018012;5018013;5018014;5018015;5018016;5018017;5018018;5018019;5018020;5018021;5018022;5018023;5018024;5018025;5018026;5018027;5018028;5018029;5018030;5018031;5018032;5018033;5018034;5018035;5018036;5018037;5018038;5018039;5018040;5018…	26558;162981;189047;201263;307700;307814;518360;529030;573727;615902;622357;655780;663354;756091;848954;849010;851270;853227;899966;917047;921229;1066997;1235357;1235374;1251150;1251368;1251424;1251464;1289146;1362615;1549287;1549290;1559317;1589014;1589048;1615301;1683451;1694155;1714159;1722343;1734245;1778837;1786452;1797784;1806802;1893358;2028127;2219427;2262548;2323675;2384392;2433568;24945…	708;709;710;711;712;713;714;715	527;551;704;900;1122;1126;1367;1764
sp|O75663|TIPRL_HUMAN	sp|O75663|TIPRL_HUMAN	16	16	16		1	16	16	16	71.3	71.3	71.3	0	57.451	78908000	0	864360	32830	615600	1667300	0	9022600	5588900	1558400	0	116520	165800	137860	56447	207560	511860	97974	388590	1271000	7434800	7604400	0	0	3001300	678590	1118000	173310	104980	1058800	5170800	251530	1073800	143230	0
sp|O75674|TM1L1_HUMAN	sp|O75674|TM1L1_HUMAN	5	5	5		1	5	5	5	16	16	16	0.00034299	6.9998	1124700	0	0	0	81374	0	0	0	0	0	783820	0	0	0	20537	0	0	34572	0	0	0	0	0	95002	0	68982	0	0	0	0	0	0	0	0	0
sp|O75676|KS6A4_HUMAN	sp|O75676|KS6A4_HUMAN	10	10	9		1	10	10	9	16.2	16.2	15.2	0.00034223	6.9343	2295000	68316	0	0	48392	0	163020	0	0	0	0	0	0	31313	9293.2	92781	0	6900.9	0	0	0	377390	0	109200	167350	0	0	23679	0	11174	0	0	0	0	0
sp|O75683|SURF6_HUMAN	sp|O75683|SURF6_HUMAN	10	10	10		1	10	10	10	32.7	32.7	32.7	0	24.945	5454000	0	0	0	0	38400	0	845630	0	0	70526	288850	230870	250510	25647	207480	0	0	241790	297300	0	274920	0	248070	0	716580	0	0	35993	0	60318	22787	0	0	0
sp|O75688|PPM1B_HUMAN	sp|O75688|PPM1B_HUMAN	15	11	11		1	15	11	11	42.8	34.9	34.9	0	37.256	15225000	44980	174010	104610	79753	0	0	567190	0	881650	8221.3	0	0	68406	0	93314	230920	0	0	62727	1208400	0	697340	336940	1230100	0	264290	112610	14390	91920	0	49066	175960	19752	0
sp|O75691|UTP20_HUMAN	sp|O75691|UTP20_HUMAN	17	17	17		1	17	17	17	7.5	7.5	7.5	0	77.605	1090200	1583.8	0	0	0	0	0	0	0	0	156420	74747	11524	33979	28155	0	0	6735.9	11719	0	0	109440	0	18263	0	143310	11440	10472	10139	171170	0	0	0	3923.1	0
sp|O75694|NU155_HUMAN	sp|O75694|NU155_HUMAN	34	34	34		1	34	34	34	33.7	33.7	33.7	0	323.31	47409000	321390	43707	381810	646640	1301200	2349200	1730200	2974300	861990	478700	698930	202780	647150	75316	47657	0	93616	686140	449770	3160800	2598700	1521100	571910	4722900	1656600	539430	171280	494340	1135900	858470	0	363940	143550	177860
sp|O75695|XRP2_HUMAN	sp|O75695|XRP2_HUMAN	8	8	8		1	8	8	8	20.9	20.9	20.9	0	28.443	37506000	0	1045200	643900	103140	1469000	0	0	389560	395720	215830	61900	46781	275870	32753	54051	110790	14309	155920	261450	0	3526300	6332900	1717400	2499400	0	80737	200230	761700	16816	1435200	550090	0	0	88691
sp|O75717|WDHD1_HUMAN	sp|O75717|WDHD1_HUMAN	12	12	12		1	12	12	12	15.5	15.5	15.5	0	48.554	2268800	0	0	0	0	15824	0	0	0	0	61826	0	0	0	0	0	0	0	0	0	465420	0	1191000	8293	0	169550	31239	59112	16803	15235	0	0	10831	0	0
sp|O75718|CRTAP_HUMAN	sp|O75718|CRTAP_HUMAN	16	16	15		1	16	16	15	49.9	49.9	46.1	0	51.327	18734000	0	2117000	0	197280	4835700	0	0	2715400	0	158750	0	154440	17599	73921	0	49969	0	0	759320	0	0	0	35203	344660	943580	0	0	1472300	0	4604400	0	0	96319	7541.7
sp|O75746|CMC1_HUMAN	sp|O75746|CMC1_HUMAN	30	30	23		1	30	30	23	50.1	50.1	42.2	0	158.92	81950000	248520	126690	2806600	630350	1548200	3810200	3770400	1768800	1093600	815980	1566300	787490	1390400	317100	14748	19674	135950	2729000	722140	0	6862500	978700	1553100	9539700	1328800	2635500	554320	704680	1088500	411310	199430	1063700	241160	417760
sp|O75762|TRPA1_HUMAN	sp|O75762|TRPA1_HUMAN	9	9	9		1	9	9	9	10.6	10.6	10.6	0	12.109	1251000	0	0	0	138830	0	0	0	0	0	0	0	0	19445	0	0	0	0	0	0	0	0	0	0	0	0	0	0	0	0	0	0	0	0	0
sp|O75764|TCEA3_HUMAN	sp|O75764|TCEA3_HUMAN	2	2	2		1	2	2	2	7.8	7.8	7.8	0.0011015	4.4096	120330	84667	0	0	0	0	0	0	0	0	22753	0	0	0	0	0	0	0	12905	0	0	0	0	0	0	0	0	0	0	0	0	0	0	0	0
sp|O75781|PALM_HUMAN	sp|O75781|PALM_HUMAN	8	8	7		1	8	8	7	26.9	26.9	25.1	0	56.278	2357500	0	0	0	29321	0	851770	0	269800	0	35895	72660	0	66390	22021	0	0	31145	0	43516	0	0	0	0	0	0	31844	0	33874	0	0	0	0	0	0
sp|O75787|RENR_HUMAN	sp|O75787|RENR_HUMAN	4	4	4		1	4	4	4	11.7	11.7	11.7	0.0016758	3.6334	5861000	0	390010	0	82893	0	0	0	350190	0	79976	204780	0	65279	74949	0	0	0	0	0	0	818520	659460	402300	0	317250	217970	185620	0	88666	0	0	132520	0	0
sp|O75791|GRAP2_HUMAN	sp|O75791|GRAP2_HUMAN	16	16	16		1	16	16	16	52.7	52.7	52.7	0	47.075	73531000	0	0	1935100	0	0	0	0	0	1886600	35172	62212	275130	814680	0	223350	101130	0	1095100	488200	11462000	4651700	0	1045900	8646900	0	1027800	388990	0	1177300	750950	47625	2712100	254900	0
sp|O75792|RNH2A_HUMAN	sp|O75792|RNH2A_HUMAN	11	11	11		1	11	11	11	42.5	42.5	42.5	0	103.94	77890000	98365	0	386810	0	1655900	660660	0	230900	3927000	250340	22664	0	0	0	597890	792210	11885	5925200	519090	2901300	3891100	0	461000	16407000	517680	501070	0	0	338490	485560	0	499180	0	0
sp|O75794|CD123_HUMAN	sp|O75794|CD123_HUMAN	5	5	5		1	5	5	5	19.6	19.6	19.6	0.00034136	6.8233	760040	0	0	0	0	99453	0	216530	0	0	31415	0	0	0	0	0	0	0	0	0	0	0	0	0	0	20218	0	0	0	0	0	0	0	0	0
sp|O75800|ZMY10_HUMAN	sp|O75800|ZMY10_HUMAN	2	2	2		1	2	2	2	6.6	6.6	6.6	0.0013829	3.8618	64331	0	0	0	0	0	0	0	0	0	0	0	0	0	0	32459	0	0	0	0	0	0	0	31872	0	0	0	0	0	0	0	0	0	0	0
sp|O75817|POP7_HUMAN	sp|O75817|POP7_HUMAN	4	4	4		1	4	4	4	36.4	36.4	36.4	0.0037486	2.5985	5080900	0	0	0	0	0	0	0	0	727890	0	0	0	0	0	648930	0	0	0	0	0	0	0	0	0	0	0	0	0	0	0	0	0	0	0
sp|O75818|RPP40_HUMAN	sp|O75818|RPP40_HUMAN	4	4	4		1	4	4	4	14.3	14.3	14.3	0	14.385	6880600	0	0	0	72219	400220	0	0	361010	0	0	55296	0	0	0	0	308710	15169	0	62028	0	1619400	0	0	0	0	0	0	0	0	0	0	0	0	0
sp|O75821|EIF3G_HUMAN	sp|O75821|EIF3G_HUMAN	22	22	22		1	22	22	22	63.8	63.8	63.8	0	323.31	253550000	1480200	337830	1103100	2556200	5204400	7633500	6657400	6246600	8044000	697370	1393500	198090	1412000	157530	2714100	1531500	374720	4515500	4543700	23692000	29497000	0	1714500	26621000	1206500	2494100	861110	978300	530040	11825000	320110	590560	201530	80411
sp|O75822|EIF3J_HUMAN	sp|O75822|EIF3J_HUMAN	15	15	15		1	15	15	15	56.2	56.2	56.2	0	195.08	131110000	441890	476450	2712800	171370	11411000	5262000	6636500	2382000	916960	1485400	81485	627060	2016100	227930	559920	999780	389130	285750	1151500	20206000	7543000	0	1132600	6274300	1372400	1900900	1109000	646950	1152100	9067900	250710	317890	0	492260
sp|O75828|CBR3_HUMAN	sp|O75828|CBR3_HUMAN	24	24	21		1	24	24	21	87.4	87.4	74.4	0	323.31	930520000	562160	3273700	18100000	5343000	24012000	84575000	144840000	8773200	10270000	9628300	5076700	1056000	6199500	555320	6195200	20346000	745000	16112000	22120000	66023000	62769000	8611900	9821200	45471000	4814200	10625000	10502000	2968900	12116000	20183000	5815900	5717200	2304500	1597900
sp|O75832|PSD10_HUMAN	sp|O75832|PSD10_HUMAN	14	14	14		1	14	14	14	65	65	65	0	69.949	160260000	1004500	1188800	2739400	316480	5461700	3167700	3866300	3308200	2899400	298610	143700	115720	80902	158070	4483300	2035400	503450	766320	3682600	12182000	8747400	3858800	3292100	10767000	185450	568160	0	340110	2044500	10089000	265380	177610	0	64115
sp|O75841|UPK1B_HUMAN	sp|O75841|UPK1B_HUMAN	5	5	5		1	5	5	5	29.2	29.2	29.2	0	100.53	24050000	0	0	0	0	0	11453000	0	0	0	0	0	183430	0	0	0	0	0	0	0	0	1699800	0	593090	0	0	417470	0	0	0	0	0	364410	130280	0
sp|O75843|AP1G2_HUMAN	sp|O75843|AP1G2_HUMAN	14	14	14		1	14	14	14	19.9	19.9	19.9	0	22.346	8023200	0	0	296430	0	0	0	931280	152590	0	0	0	0	29678	0	43241	0	0	0	0	669250	1197800	0	0	1077200	0	251690	0	0	0	36831	41431	163020	19636	0
sp|O75844|FACE1_HUMAN	sp|O75844|FACE1_HUMAN	10	10	10		1	10	10	10	26.1	26.1	26.1	0	50.094	67058000	799670	754000	436500	0	5610700	0	4509800	2470200	387860	39180	208090	360260	83847	99837	13724	0	98861	594240	1066800	0	6127900	2336500	651620	4305600	1676300	462540	547610	2165400	399070	3512500	302730	19300	0	522310
sp|O75874|IDHC_HUMAN	sp|O75874|IDHC_HUMAN	35	33	33		1	35	33	33	80	76.1	76.1	0	323.31	1055200000	4478700	9545800	517020	16741000	68098000	61838000	108410000	64676000	23877000	6843700	2851100	1599900	2625600	731090	7917600	62243000	4747300	11419000	24566000	119740000	29675000	15362000	4897200	43658000	6073000	6761800	2610200	2863400	3683900	36880000	2003200	2831100	1363700	654040
sp|O75879|GATB_HUMAN	sp|O75879|GATB_HUMAN	3	3	3		1	3	3	3	7.9	7.9	7.9	0.00034106	6.7962	656560	0	0	0	0	0	0	0	0	0	0	0	0	0	0	0	10037	0	0	0	0	0	0	0	0	41106	281880	0	0	0	0	0	0	0	0
sp|O75880|SCO1_HUMAN	sp|O75880|SCO1_HUMAN	4	4	4		1	4	4	4	15	15	15	0.0018179	3.5196	13156000	0	0	1419500	543050	213450	1617800	1362700	0	0	0	181300	354620	49042	27914	0	0	0	0	73614	0	0	0	359820	0	239030	0	70487	28034	139690	527190	271340	273700	0	0
sp|O75881|CP7B1_HUMAN	sp|O75881|CP7B1_HUMAN	10	10	10		1	10	10	10	22.7	22.7	22.7	0.00049213	5.4837	5282200	0	0	0	0	199980	0	0	93683	0	29817	231420	116180	1114800	0	0	0	0	0	0	0	2439600	0	0	0	0	124900	0	0	0	0	0	0	16875	13191
sp|O75882|ATRN_HUMAN	sp|O75882|ATRN_HUMAN	7	7	7		1	7	7	7	8.1	8.1	8.1	0	24.742	1293700	0	320430	0	0	0	0	0	51395	0	29140	0	10632	19071	13588	0	25914	0	0	61070	0	0	0	30686	0	12776	0	15363	8474.2	0	0	0	0	0	17718
sp|O75884|RBBP9_HUMAN	sp|O75884|RBBP9_HUMAN	8	8	8		1	8	8	8	57	57	57	0	52.295	77371000	0	1535200	335480	214040	9103700	3097500	3435700	0	560660	355500	0	0	0	0	125570	561590	11355	46707	853520	9771200	7638100	0	0	6255000	0	0	0	205290	69400	7897100	0	505120	0	0
sp|O75886|STAM2_HUMAN	sp|O75886|STAM2_HUMAN	11	9	9		1	11	9	9	31.4	27.8	27.8	0	33.499	16223000	11737	0	0	126940	133290	320150	0	122060	320000	93552	165130	116340	271310	62877	197510	67989	28684	384420	176870	1986300	936120	509950	440980	1067200	137370	615730	35211	411300	151770	319400	64411	518630	81761	0
sp|O75888|TNF13_HUMAN	sp|O75888|TNF13_HUMAN	2	2	2		1	2	2	2	8.8	8.8	8.8	0.0061824	2.2336	1046200	0	0	0	0	0	0	0	0	0	0	0	0	0	25725	0	0	0	0	0	0	0	0	0	870390	127850	0	0	0	0	0	0	0	0	22181
sp|O75891|AL1L1_HUMAN	sp|O75891|AL1L1_HUMAN	19	16	16		1	19	16	16	28.7	25.5	25.5	0	20.558	4893100	0	184010	0	0	0	254530	0	0	54735	0	0	0	0	0	26513	66022	0	0	93576	0	1648000	0	14810	0	1044200	0	0	53974	0	37698	0	0	0	0
sp|O75907|DGAT1_HUMAN	sp|O75907|DGAT1_HUMAN	3	3	3		1	3	3	3	11.5	11.5	11.5	0	67.646	2948400	0	0	0	56042	0	0	0	369170	0	189740	147810	62329	110960	23069	0	0	24450	121850	0	0	0	0	137430	308600	122270	321560	120040	0	53960	0	0	0	0	0
sp|O75909|CCNK_HUMAN	sp|O75909|CCNK_HUMAN	9	9	9		1	9	9	9	25	25	25	0	14.588	7825900	0	0	68301	0	0	617080	0	0	0	0	71163	107140	0	16780	25200	0	55191	0	287110	0	1067700	0	682850	0	1449600	521050	254210	11686	59365	0	41281	85434	0	0
sp|O75915|PRAF3_HUMAN	sp|O75915|PRAF3_HUMAN	8	8	8		1	8	8	8	32.4	32.4	32.4	0	241.67	2618300000	8724600	2808300	1416300	1602800	18027000	23835000	6182600	44172000	90716000	8277400	23021000	14726000	10293000	582280	1157700	276310	2100400	93549000	25645000	27707000	313860000	45430000	100850000	261730000	37286000	36747000	30536000	28224000	26213000	55358000	23370000	77789000	5874400	8123900
sp|O75923|DYSF_HUMAN	sp|O75923|DYSF_HUMAN	54	53	53		1	54	53	53	34.1	33.4	33.4	0	204.12	16654000	59924	618190	0	0	0	0	0	0	0	23884	2673.4	11827	32816	6622.8	0	0	1406.6	0	116990	0	0	14759000	52163	55428	21930	0	41223	0	0	464830	18493	27949	10897	41738
sp|O75928|PIAS2_HUMAN;sp|O75925|PIAS1_HUMAN	sp|O75928|PIAS2_HUMAN	3;1	3;1	3;1		2	3	3	3	7.9	7.9	7.9	0.0011187	4.6937	2539800	0	0	0	0	0	284830	0	0	0	0	0	0	0	0	0	31266	10586	187180	21306	0	320010	0	0	251100	20007	0	0	0	0	0	0	0	0	0
sp|O75934|SPF27_HUMAN	sp|O75934|SPF27_HUMAN	15	15	15		1	15	15	15	87.6	87.6	87.6	0	218.38	173020000	290810	425420	618030	847170	3648000	620630	2230600	3116400	6186200	2914500	2819600	1237200	4836900	331990	1277800	740490	112420	1652900	464170	14354000	8485600	0	5170900	9789600	2718100	4568400	1287800	598740	6734800	10320000	606540	2521900	186750	68837
sp|O75935|DCTN3_HUMAN	sp|O75935|DCTN3_HUMAN	7	7	7		1	7	7	7	32.3	32.3	32.3	0.0044223	2.4621	38873000	138240	0	0	269450	0	636910	0	0	566190	0	288620	462380	837060	160600	99442	1475100	0	255800	635580	5802200	2834900	0	863480	4556000	488770	0	397700	535960	0	611620	518330	2791300	230110	169690
sp|O75937|DNJC8_HUMAN	sp|O75937|DNJC8_HUMAN	17	17	17		1	17	17	17	60.9	60.9	60.9	0	183.95	222150000	783850	786200	2527400	914530	0	13428000	2451800	2767500	10368000	389670	148480	483400	539770	93010	5025100	604970	508970	6663700	3328900	10452000	28534000	0	2792600	16452000	285170	2598300	753560	182170	655350	2737500	20566	1542100	202910	0
sp|O75940|SPF30_HUMAN	sp|O75940|SPF30_HUMAN	8	8	8		1	8	8	8	51.3	51.3	51.3	0	109.73	124310000	65470	225770	49619	1072800	928020	0	0	2917100	5393500	2716100	2137200	471770	1102600	337700	694960	824850	154550	2047400	1942000	10471000	10311000	1167100	5525800	18712000	5401400	3552000	1307000	1216000	440990	1147200	78577	808370	0	174820
sp|O75947|ATP5H_HUMAN	sp|O75947|ATP5H_HUMAN	17	17	17		1	17	17	17	85.7	85.7	85.7	0	156.68	2108200000	6206100	14283000	2821000	12542000	22807000	56059000	69073000	17431000	73569000	22238000	24858000	18004000	21658000	2466200	11603000	14444000	4076500	50335000	30823000	251930000	173160000	24296000	40774000	164110000	32327000	49107000	26126000	9732300	9422500	30330000	7761300	21329000	2735100	8722100
sp|O75954|TSN9_HUMAN	sp|O75954|TSN9_HUMAN	2	2	2		1	2	2	2	10.9	10.9	10.9	0	17.217	1398500	0	190470	0	0	0	0	0	0	0	0	108900	54025	0	0	0	0	0	0	0	0	0	0	0	0	0	138250	0	180650	0	197590	0	132860	0	0
sp|O75955|FLOT1_HUMAN	sp|O75955|FLOT1_HUMAN	27	27	27		1	27	27	27	75.6	75.6	75.6	0	323.31	267580000	601190	5610400	244580	341910	2552500	4051700	4313700	5294100	2631800	420430	1061700	591790	1460800	181290	1228400	368360	90866	6385900	1336700	15330000	12746000	46723000	2814000	26359000	744070	2862400	2102400	982080	2491500	4712900	790780	2680700	479820	524010
sp|O75964|ATP5L_HUMAN	sp|O75964|ATP5L_HUMAN	7	7	6		1	7	7	6	53.4	53.4	47.6	0	35.229	804850000	3106300	0	24354000	18350000	15993000	66724000	27442000	21489000	18324000	8442700	5315400	2900900	4828600	1675800	2976100	1842000	1414800	19171000	9995800	34471000	57333000	5130000	12933000	53870000	13911000	21512000	9320900	9734700	13529000	2278200	1628600	7293900	0	237320
sp|O75976|CBPD_HUMAN	sp|O75976|CBPD_HUMAN	15	15	15		1	15	15	15	13.8	13.8	13.8	0	35.654	1601800	29633	23011	18367	0	96729	0	0	0	0	139820	9251.5	0	12306	38880	0	0	4421.5	0	0	0	120040	0	95582	0	227090	21143	15958	52717	43121	0	0	0	0	3379.8
sp|O75995|SASH3_HUMAN	sp|O75995|SASH3_HUMAN	13	13	13		1	13	13	13	61.6	61.6	61.6	0	323.31	467290000	400440	2037100	637030	442630	1239200	0	0	1662000	11994000	0	1624200	810530	0	0	5402700	4299600	280470	6487400	7013800	36127000	28753000	5717900	4550000	49893000	906550	2594800	747440	0	1773800	9349700	1723800	2373500	524750	259150
sp|O76003|GLRX3_HUMAN	sp|O76003|GLRX3_HUMAN	23	23	23		1	23	23	23	69	69	69	0	237.24	225900000	602770	1148000	320620	2117900	23522000	6857500	9814800	7207800	4027300	2171700	248500	823730	321120	188860	1206900	3359200	642080	2737800	3722500	31546000	14354000	4345100	938710	10084000	2706400	3100500	158330	728660	652320	9196400	1383900	1842000	98668	57089
sp|O76021|RL1D1_HUMAN	sp|O76021|RL1D1_HUMAN	27	27	27		1	27	27	27	59	59	59	0	218.01	126880000	1253600	0	134220	1331500	4137700	297170	21533000	175610	1145600	2535800	2469300	885110	877270	177420	76920	260160	460670	1488900	666020	16309000	20193000	1871100	530930	13774000	2922400	827600	638920	345020	967920	3452300	0	503710	0	95658
sp|O76024|WFS1_HUMAN	sp|O76024|WFS1_HUMAN	12	12	12		1	12	12	12	20.4	20.4	20.4	0	22.696	4440100	7985.2	0	0	0	0	0	269840	435120	0	0	11563	0	15175	58131	0	0	0	0	0	0	0	0	40771	0	297550	101470	44625	135390	0	183900	0	0	0	22030
sp|O76027|ANXA9_HUMAN	sp|O76027|ANXA9_HUMAN	8	8	8		1	8	8	8	29	29	29	0	20.148	4830000	0	0	0	0	0	0	0	0	0	0	0	0	0	0	0	0	0	0	0	0	819420	0	15053	0	0	0	0	0	0	0	0	0	0	0
sp|O76031|CLPX_HUMAN	sp|O76031|CLPX_HUMAN	17	17	17		1	17	17	17	38.2	38.2	38.2	0	64.488	7619800	87081	36826	148150	164060	536670	0	982280	237330	84772	170140	23885	47432	24824	6149.1	0	181000	15189	0	129800	172670	646220	0	120370	711840	367140	141360	72065	60001	172210	226810	9764.4	31051	20009	7922.6
sp|O76041|NEBL_HUMAN	sp|O76041|NEBL_HUMAN	7	7	7		1	7	7	7	8.8	8.8	8.8	0	50.333	1723700	0	0	0	0	0	223020	0	0	0	0	0	0	0	0	9264.9	0	0	131420	0	0	0	0	117710	93889	398630	88837	0	0	0	0	0	0	0	0
sp|O76054|S14L2_HUMAN	sp|O76054|S14L2_HUMAN	4	4	4		1	4	4	4	13.4	13.4	13.4	0.0037518	2.6168	541910	0	75015	0	0	0	0	107490	0	0	0	0	0	44733	0	0	54405	4178.8	0	0	0	0	0	0	0	0	0	0	0	0	0	0	0	0	0
sp|O76062|ERG24_HUMAN	sp|O76062|ERG24_HUMAN	2	2	2		1	2	2	2	5.5	5.5	5.5	0.0032117	2.7946	1778300	0	0	0	0	316360	923710	0	0	0	0	0	0	0	31636	0	0	0	0	0	0	0	0	0	0	0	0	0	0	0	0	0	269960	44930	0
sp|O76070|SYUG_HUMAN	sp|O76070|SYUG_HUMAN	9	9	9		1	9	9	9	73.2	73.2	73.2	0	318.14	111920000	5356700	0	2928600	900610	0	1213400	0	0	3081100	3882700	0	0	582370	222290	2274900	4171800	117330	3857100	0	14280000	14613000	0	1063800	1551900	0	435400	0	541980	322940	919400	148180	263860	205390	1467600
sp|O76071|CIAO1_HUMAN	sp|O76071|CIAO1_HUMAN	13	13	13		1	13	13	13	53.7	53.7	53.7	0	154.05	76554000	304680	324820	212070	64453	2486300	991180	1990600	303780	1909800	763440	398020	259390	557220	63353	576730	1221500	139220	0	793650	11092000	3762800	912540	800630	5292400	55257	416240	235150	602200	57391	2755400	78400	322480	0	0
sp|O76094|SRP72_HUMAN	sp|O76094|SRP72_HUMAN	36	36	36		1	36	36	36	66.2	66.2	66.2	0	323.31	294490000	649030	2225500	1678200	937840	70807000	67962000	7133900	3069700	891750	732750	733060	1827300	759890	198840	736380	1569500	122030	2475300	2546300	21968000	10607000	1468100	2005000	13740000	1508200	1833200	1066000	1279700	835240	10316000	417550	1255700	54806	268620
sp|O94760|DDAH1_HUMAN	sp|O94760|DDAH1_HUMAN	18	18	17		1	18	18	17	65.3	65.3	62.5	0	66.656	72395000	19031	1015300	1346800	1364600	836940	1603500	0	968440	4530800	730000	0	0	801880	0	427140	921680	0	775050	399280	13479000	2203800	0	2121900	3643500	450290	1392500	80817	339320	484190	2967900	1240000	1677900	428230	80193
sp|O94763|RMP_HUMAN	sp|O94763|RMP_HUMAN	8	8	8		1	8	8	8	26.5	26.5	26.5	0.0011157	4.6579	2816400	0	0	477150	0	132460	0	471210	0	0	0	0	0	154140	0	0	151430	0	0	0	0	0	0	0	0	419820	250310	0	0	0	0	0	197300	0	0
sp|O94768|ST17B_HUMAN	sp|O94768|ST17B_HUMAN	5	5	5		1	5	5	5	18	18	18	0	17.83	19900000	0	0	0	0	0	0	0	0	120160	0	0	0	0	0	33831	18070	0	276190	260450	0	6806800	512930	0	1294900	0	0	0	0	0	112360	353920	418180	0	0
sp|O94776|MTA2_HUMAN	sp|O94776|MTA2_HUMAN	30	30	25		1	30	30	25	52.7	52.7	47.8	0	290.89	88892000	183570	369880	958450	361550	422820	3937500	1882300	1834500	784900	620580	575050	634750	661550	75093	434920	348720	142490	1501700	818600	8037100	7144500	477140	1297000	6091400	1282800	698510	179650	385180	1318500	1339500	454670	845330	64439	242890
sp|O94788|AL1A2_HUMAN	sp|O94788|AL1A2_HUMAN	10	8	7		1	10	8	7	22.6	19.5	17.4	0	18.763	2462000	273950	0	0	0	738730	0	0	0	170700	0	0	0	0	0	0	0	0	0	0	272060	0	0	0	0	0	0	0	0	20540	0	0	0	0	469790
sp|O94804|STK10_HUMAN	sp|O94804|STK10_HUMAN	34	34	32		1	34	34	32	36.5	36.5	34.4	0	323.31	94941000	46969	232180	181190	50283	91069	1272400	0	473410	2898100	13749	302390	132460	427190	43204	945120	128330	35545	974680	680040	1859400	12969000	3469100	782150	8485400	232800	157570	214700	160640	761910	2547900	465460	1399100	265800	163850
sp|O94808|GFPT2_HUMAN	sp|O94808|GFPT2_HUMAN	8	3	3		1	8	3	3	14.7	4.8	4.8	0.0075146	2.1048	203580	0	43817	0	0	0	0	0	0	0	0	0	0	0	0	0	0	0	0	0	0	0	0	0	0	0	0	36215	0	0	0	0	0	0	0
sp|O94819|KBTBB_HUMAN	sp|O94819|KBTBB_HUMAN	4	4	4		1	4	4	4	11.1	11.1	11.1	0	15.443	375360	0	0	0	26709	0	0	0	0	0	0	0	0	0	0	0	0	0	0	0	0	0	0	0	0	0	0	0	0	0	165130	0	0	0	0
sp|O94822|LTN1_HUMAN	sp|O94822|LTN1_HUMAN	10	10	10		1	10	10	10	8.1	8.1	8.1	0	16.76	1041000	0	0	0	0	0	0	87200	333380	0	13766	0	4643.6	0	0	0	0	3967.5	0	0	0	0	0	15283	95649	5814.4	0	0	0	0	0	0	0	0	0
sp|O94826|TOM70_HUMAN	sp|O94826|TOM70_HUMAN	26	26	26		1	26	26	26	57.4	57.4	57.4	0	323.31	179650000	866890	665450	2227200	2052300	7323300	11435000	27696000	5671700	2258900	2917500	3946300	1059500	910790	202110	49287	22365	903750	1994600	923250	4488200	11567000	256720	3023800	12272000	9534700	4746600	1307000	621370	2601200	4928300	189770	2562200	675960	304520
sp|O94830|DDHD2_HUMAN	sp|O94830|DDHD2_HUMAN	4	3	3		1	4	3	3	7.7	6.6	6.6	0.0040126	2.5157	378390	0	0	0	0	172540	0	0	0	0	0	0	8340.1	0	0	0	0	0	0	0	0	0	0	37967	0	0	39231	0	0	0	0	0	0	0	0
sp|O94832|MYO1D_HUMAN	sp|O94832|MYO1D_HUMAN	46	44	44		1	46	44	44	47.6	46.7	46.7	0	281.96	39292000	70304	140660	357920	50550	372450	6054300	1209100	561420	341470	0	302400	838840	449080	317080	159260	0	5467.4	1224300	186660	170970	2292400	0	461200	3185700	709850	1749400	343950	379770	93101	947510	151860	924470	222220	420820
sp|O94842|TOX4_HUMAN;sp|O15405|TOX3_HUMAN	sp|O94842|TOX4_HUMAN	6;2	6;2	4;0		2	6	6	4	13.8	13.8	9.5	0	157.37	8060100	100160	0	146160	0	403420	0	242220	270500	676490	0	45767	54963	330430	0	217460	48739	52442	130080	99365	719260	281160	0	0	369570	512020	119810	49735	331580	80243	0	0	26338	0	0
sp|O94851|MICA2_HUMAN	sp|O94851|MICA2_HUMAN	6	6	6		1	6	6	6	7.1	7.1	7.1	0.00034965	7.691	581800	0	0	0	0	0	0	0	0	0	0	0	36495	0	18254	0	0	1624.6	81656	0	0	0	0	0	0	14572	0	0	409510	19695	0	0	0	0	0
sp|O94855|SC24D_HUMAN	sp|O94855|SC24D_HUMAN	29	29	28		1	29	29	28	37.3	37.3	35.9	0	99.101	58738000	196490	1246700	52426	430200	4776400	1759100	1145400	2233700	587840	594570	832720	1148300	861790	360050	240520	144620	62605	245990	1185700	3935200	549610	0	178100	6019400	594460	611470	426380	2839600	341010	10108000	17884	729990	126840	102180
sp|O94864|ST65G_HUMAN	sp|O94864|ST65G_HUMAN	3	3	3		1	3	3	3	8.5	8.5	8.5	0	157.05	949810	0	0	0	0	0	0	0	0	0	14690	33551	0	86638	0	82550	64387	0	0	0	0	0	0	117880	0	84560	0	0	0	0	0	0	43853	0	0
sp|O94868|FCSD2_HUMAN	sp|O94868|FCSD2_HUMAN	9	9	9		1	9	9	9	17.6	17.6	17.6	0	17.522	2653200	0	0	0	0	0	0	0	0	101060	0	0	0	33205	0	0	0	0	0	0	0	108180	0	0	0	96869	0	0	0	10068	0	0	112420	0	0
sp|O94874|UFL1_HUMAN	sp|O94874|UFL1_HUMAN	40	40	39		1	40	40	39	49.5	49.5	48.6	0	289.76	93027000	488420	203190	397750	854670	2114500	4343300	2975200	2554400	1715900	472760	1022700	1050800	1572900	166900	543510	504630	64962	2950100	1029700	5533100	8055600	0	1053400	8054100	904140	2321000	280640	817270	1248300	2765300	506740	1219800	92143	129630
sp|O94875|SRBS2_HUMAN	sp|O94875|SRBS2_HUMAN	14	14	14		1	14	14	14	16.1	16.1	16.1	0	20.363	7343800	0	0	795110	0	0	249260	0	0	55191	0	0	0	69958	16681	13218	0	0	243870	0	0	0	0	897950	0	240000	138180	92391	132000	10798	256470	58860	195570	172700	404840
sp|O94880|PHF14_HUMAN	sp|O94880|PHF14_HUMAN	9	9	9		1	9	9	9	12.8	12.8	12.8	0	24.575	1915700	45233	0	80264	0	0	0	0	0	0	0	33440	25313	0	0	0	0	2517.5	0	0	0	0	0	116400	153910	65830	65551	54754	74590	57426	0	0	0	0	0
sp|O94886|CSCL1_HUMAN	sp|O94886|CSCL1_HUMAN	4	4	4		1	4	4	4	5.8	5.8	5.8	0.0018165	3.4965	1599700	0	91010	29284	0	0	0	0	0	0	0	0	0	0	0	0	0	0	0	0	0	321110	0	0	0	0	0	0	0	0	0	0	83241	0	0
sp|O94887|FARP2_HUMAN	sp|O94887|FARP2_HUMAN	6	6	6		1	6	6	6	8.8	8.8	8.8	0	25.473	447530	32766	0	5467.3	0	0	0	0	0	0	82271	0	0	32433	25972	0	0	0	0	0	0	0	0	0	0	38411	28780	0	164830	21897	0	0	7870.3	0	0
sp|O94888|UBXN7_HUMAN	sp|O94888|UBXN7_HUMAN	13	13	13		1	13	13	13	34.2	34.2	34.2	0	140.93	41473000	221650	0	20712	29598	419350	0	0	0	511250	42829	379840	574780	1107400	512680	753690	83061	34684	1051800	1402200	1821200	4544500	0	624330	2463200	1803800	1690600	679750	1783300	84619	220910	316850	1521600	21915	199190
sp|O94901|SUN1_HUMAN	sp|O94901|SUN1_HUMAN	19	19	19		1	19	19	19	32.4	32.4	32.4	0	86.099	7664900	45739	0	413310	169200	0	1140400	0	161510	104090	6410.2	72716	20592	98300	70474	0	0	3823.1	734070	126640	0	422170	0	157610	0	314870	169640	74037	745450	421850	0	0	77560	11132	100200
sp|O94903|PROSC_HUMAN	sp|O94903|PROSC_HUMAN	15	15	15		1	15	15	15	52.7	52.7	52.7	0	132.68	177930000	460570	266380	3517700	746670	7010100	0	1612900	7871400	3160000	283460	757080	1267400	2127500	246250	510500	1562600	53655	3486600	127650	5744500	13098000	1542600	5991500	9339500	2060400	3848900	2146700	1770400	1185100	7691700	2507900	2224700	250320	478780
sp|O94905|ERLN2_HUMAN	sp|O94905|ERLN2_HUMAN	22	22	19		1	22	22	19	60.8	60.8	55.2	0	167.35	212080000	2575200	1617200	452050	1120300	7460400	5494000	4848300	3910400	4982100	946850	1310000	313240	260380	363410	2497000	2607300	252880	14135000	3134100	21854000	24457000	11774000	1848200	14444000	1528800	1425400	1511900	967840	2216800	1949100	443060	896490	297390	569380
sp|O94906|PRP6_HUMAN	sp|O94906|PRP6_HUMAN	31	31	31		1	31	31	31	38.2	38.2	38.2	0	289.09	38135000	308100	42740	337190	188860	271710	385970	435420	1053200	322470	312630	414550	329260	341870	153380	154270	29291	82512	764330	152630	1707000	2306100	188380	516620	3381700	1266600	720590	346110	666280	1801700	991450	138030	722150	88003	110490
sp|O94911|ABCA8_HUMAN	sp|O94911|ABCA8_HUMAN	5	5	5		1	5	5	5	3.5	3.5	3.5	0	12.121	2934600	0	0	0	0	0	0	0	0	0	0	15245	0	0	0	0	0	0	0	0	0	0	2795800	0	0	0	0	0	0	0	0	0	0	0	37636
sp|O94913|PCF11_HUMAN	sp|O94913|PCF11_HUMAN	12	12	12		1	12	12	12	10.8	10.8	10.8	0	110.63	619240	0	0	0	0	0	0	0	0	0	0	20161	24412	23626	1603.6	0	73762	0	0	0	0	0	305060	40148	0	16612	23181	12418	0	4377.9	0	0	46389	2710.1	0
sp|O94915|FRYL_HUMAN	sp|O94915|FRYL_HUMAN	28	28	27		1	28	28	27	12	12	11.7	0	46.048	3539500	0	0	0	0	0	0	0	0	89189	24303	22311	3361.9	8519.6	0	0	0	0	0	14749	101030	180080	26614	55379	226840	5730.7	1919300	14024	0	4982.9	0	2913.7	39096	1793.9	0
sp|O94919|ENDD1_HUMAN	sp|O94919|ENDD1_HUMAN	11	11	11		1	11	11	11	39.6	39.6	39.6	0	31.846	10823000	0	0	33774	0	0	1134900	1084100	0	412630	0	107240	0	0	113800	25887	0	3133.5	0	0	0	2437600	0	698040	405470	53740	436700	165650	68416	10144	0	0	159400	0	49304
sp|O94923|GLCE_HUMAN	sp|O94923|GLCE_HUMAN	8	8	8		1	8	8	8	16.4	16.4	16.4	0.00034095	6.7867	1505500	0	0	0	239440	186330	0	0	131280	0	6049.4	0	0	0	18387	0	0	0	300250	0	0	0	0	0	0	204050	0	32461	35289	277980	0	0	0	0	0
sp|O94925|GLSK_HUMAN	sp|O94925|GLSK_HUMAN	27	27	27		1	27	27	27	51.6	51.6	51.6	0	252.37	137840000	383680	455720	930050	536680	3523700	0	1503000	3160700	1585300	419580	473950	830080	1006000	85998	1672800	337790	203750	2136900	2914300	12283000	8367300	335610	1190200	10168000	569110	2759000	469240	1597200	1580200	1593000	490610	1666200	208180	58002
sp|O94953|KDM4B_HUMAN	sp|O94953|KDM4B_HUMAN	6	6	6		1	6	6	6	5.9	5.9	5.9	0.0015295	3.7299	1873700	0	0	0	0	0	0	0	0	0	0	4836.1	70926	0	0	13785	0	0	311990	0	0	157170	0	0	189680	0	0	43489	0	0	0	0	0	0	0
sp|O94956|SO2B1_HUMAN	sp|O94956|SO2B1_HUMAN	3	3	3		1	3	3	3	5.6	5.6	5.6	0	24.531	3219500	0	0	0	0	0	0	0	0	0	18319	105130	34919	114370	8891	0	0	7605.7	126050	0	0	372090	0	296650	525190	135590	0	0	0	197220	0	37082	95861	0	10406
sp|O94966|UBP19_HUMAN	sp|O94966|UBP19_HUMAN	6	6	6		1	6	6	6	10	10	10	0	23.954	1319600	15136	0	37402	0	87948	0	0	0	0	0	42931	12064	17228	0	24707	18332	14119	0	114560	0	0	0	44364	143940	20626	47911	0	6420.1	16022	0	0	14378	7836.1	0
sp|O94967|WDR47_HUMAN	sp|O94967|WDR47_HUMAN	6	6	6		1	6	6	6	9.4	9.4	9.4	0	11.464	441290	0	0	0	0	200940	0	0	0	0	77972	0	0	0	6025.6	0	89167	0	0	0	0	0	0	0	0	0	0	0	0	0	0	0	0	0	0
sp|O94973|AP2A2_HUMAN	sp|O94973|AP2A2_HUMAN	44	32	32		1	44	32	32	57.4	44.2	44.2	0	323.31	73695000	392450	752270	283550	55910	598400	589080	3938100	1103900	2368100	171510	906400	230650	541170	124810	247810	318610	91692	1614600	1122900	3409600	5495800	0	320510	8278000	757530	1270500	245340	1345700	192340	3593500	215930	682770	188660	201080
sp|O94979|SC31A_HUMAN	sp|O94979|SC31A_HUMAN	52	52	52		1	52	52	52	46.4	46.4	46.4	0	323.31	270940000	788640	4158900	2302000	1724800	7284200	7503400	7748800	8739700	6231500	1673900	2516700	2478600	3004600	584440	2284500	1144600	208030	4094400	5581100	20512000	17261000	343400	4227300	22399000	3100800	2679100	1909300	5296800	536200	16228000	773510	3155000	728280	907550
sp|O94992|HEXI1_HUMAN	sp|O94992|HEXI1_HUMAN	6	6	6		1	6	6	6	28.7	28.7	28.7	0	92.335	32916000	95670	0	1269600	337360	764280	1091000	609540	0	682020	2326900	257600	0	0	683610	211040	613060	106280	418430	731390	8584500	623980	0	569760	3518300	410230	206140	154960	1645600	53017	1908100	27916	90943	0	0
sp|O95049|ZO3_HUMAN	sp|O95049|ZO3_HUMAN	5	5	5		1	5	5	5	8.7	8.7	8.7	0	11.54	1563000	0	0	0	0	0	1250700	0	0	0	17124	0	0	0	13862	8702.4	0	0	18707	0	0	93486	0	71236	0	0	36595	0	0	0	0	0	0	0	0
sp|O95050|INMT_HUMAN	sp|O95050|INMT_HUMAN	3	3	3		1	3	3	3	16	16	16	0	12.535	5911800	0	0	0	0	0	0	0	0	2856800	0	0	0	0	0	0	0	0	0	0	518210	0	0	0	0	0	0	0	0	0	0	0	0	0	0
sp|O95070|YIF1A_HUMAN	sp|O95070|YIF1A_HUMAN	3	3	3		1	3	3	3	13.3	13.3	13.3	0	17.394	22785000	39604	0	0	818660	1189200	758930	1362500	0	0	252190	0	151780	142470	45422	88097	0	55572	0	425080	0	767200	0	213630	3009700	461530	319720	378550	2207700	158240	2384300	46593	136770	0	40263
sp|O95071|UBR5_HUMAN	sp|O95071|UBR5_HUMAN	21	21	21		1	21	21	21	11.7	11.7	11.7	0	50.591	984570	10382	43505	9610.6	9871.3	6695.5	0	0	0	0	4259.9	7585.3	4051.9	0	7019.5	0	1426.4	4358.7	38575	0	0	97985	293680	13419	0	134300	135050	6119.2	0	33966	0	0	9061.9	0	0
sp|O95104|SFR15_HUMAN	sp|O95104|SFR15_HUMAN	12	12	9		1	12	12	9	15	15	12.7	0	75.48	30622000	90099	55762	54955	187230	0	0	623020	86947	1156500	35912	14005	0	102590	0	437150	50084	87027	1359900	80294	1444800	2381000	0	0	3792700	0	180430	0	29230	127730	600900	0	0	0	0
sp|O95139|NDUB6_HUMAN	sp|O95139|NDUB6_HUMAN	5	5	5		1	5	5	5	43.8	43.8	43.8	0	36.346	64207000	0	0	0	0	1487800	0	0	964030	2085100	142380	1000800	662430	0	0	330550	114640	416470	2464200	498850	0	10738000	0	1744300	12131000	3572100	2205500	550380	245800	245090	2584600	145520	0	0	0
sp|O95140|MFN2_HUMAN	sp|O95140|MFN2_HUMAN	15	15	15		1	15	15	15	23.4	23.4	23.4	0	60.311	7170400	0	0	0	0	0	3479300	228310	0	0	373870	392170	171920	106900	13883	0	0	3671.1	0	0	0	0	0	134160	0	125170	0	67371	0	285060	0	0	107180	62810	14652
sp|O95147|DUS14_HUMAN	sp|O95147|DUS14_HUMAN	3	3	3		1	3	3	3	30.8	30.8	30.8	0.00049743	5.8052	404800	0	0	0	0	0	0	0	0	0	0	0	0	0	0	0	0	0	0	0	0	0	0	0	0	0	319860	0	0	0	0	0	66692	0	0
sp|O95155|UBE4B_HUMAN	sp|O95155|UBE4B_HUMAN	12	12	12		1	12	12	12	17.3	17.3	17.3	0	50.907	970880	16675	0	183220	80457	0	0	0	0	0	114190	98349	0	31633	11681	39211	7221.3	7279.7	0	0	0	0	0	27436	0	30795	55303	28278	18377	72003	0	0	16880	0	0
sp|O95159|ZFPL1_HUMAN	sp|O95159|ZFPL1_HUMAN	6	6	6		1	6	6	6	23.9	23.9	23.9	0	15.232	13642000	666250	390540	305910	0	1522100	625470	319950	818630	0	22050	212770	142960	160780	0	0	0	69901	0	258960	0	0	0	0	1755700	967130	317790	151860	804530	691140	0	0	293610	139050	0
sp|O95163|ELP1_HUMAN	sp|O95163|ELP1_HUMAN	26	26	26		1	26	26	26	24.3	24.3	24.3	0	93.916	7229300	5438.7	174640	7096.8	79173	154930	0	548950	121770	107530	35900	77054	12476	31287	7807.2	65180	84137	23119	62189	12720	1237100	583440	243360	73872	498290	102520	76443	74473	0	12515	112450	26739	56286	377820	3110.8
sp|O95166|GBRAP_HUMAN	sp|O95166|GBRAP_HUMAN	4	2	2		1	4	2	2	19.7	10.3	10.3	0	45.543	181460000	0	7413900	0	0	0	0	0	3464800	0	0	0	0	0	0	1624300	2910600	441000	5189600	2488200	15484000	9819600	4920900	0	16195000	0	0	0	8750600	620740	17028000	0	0	0	0
sp|O95167|NDUA3_HUMAN	sp|O95167|NDUA3_HUMAN	4	4	4		1	4	4	4	50	50	50	0	11.089	165690000	0	1498600	2240200	0	0	5515100	1614000	0	883710	150860	0	987060	1119500	60546	2563300	2596300	0	3893900	6116800	0	12974000	0	0	0	2504800	0	3494000	2223500	4031700	2532600	0	957970	0	0
sp|O95168|NDUB4_HUMAN	sp|O95168|NDUB4_HUMAN	6	6	6		1	6	6	6	48.1	48.1	48.1	0	48.122	421160000	971320	2728300	595100	5223200	2374900	26977000	20483000	10071000	9664100	600710	2825000	3484900	7959300	284440	1349400	501490	209920	5084700	5213500	10930000	51379000	0	3974700	44982000	3111600	8482400	807960	3841000	5224600	18451000	4380700	4008200	1042100	835130
sp|O95169|NDUB8_HUMAN	sp|O95169|NDUB8_HUMAN	8	8	8		1	8	8	8	49.5	49.5	49.5	0	97.538	193250000	966820	352210	0	2579500	2765500	11231000	0	2316800	4841400	0	365200	789980	1668400	288750	1090500	901560	186270	3934900	2344300	11883000	14466000	828120	4155500	18657000	2750000	2828800	1896400	789750	1423800	12315000	586640	1355000	51057	572950
sp|O95171|SCEL_HUMAN	sp|O95171|SCEL_HUMAN	22	22	22		1	22	22	22	42	42	42	0	69.976	9626500	0	0	0	0	0	2138600	0	0	0	0	0	85018	0	0	0	0	0	12677	0	0	0	0	23944	0	0	0	0	0	0	0	0	0	0	0
sp|O95182|NDUA7_HUMAN	sp|O95182|NDUA7_HUMAN	15	15	15		1	15	15	15	86.7	86.7	86.7	0	50.348	347600000	345010	507710	4954900	715600	1935500	8634600	16385000	0	280610	0	9836700	4156600	1742000	459850	5285700	2808400	0	7711600	2011300	18369000	28782000	0	12989000	13753000	8715200	1527300	1729700	3499300	4557400	8445300	2494700	12742000	2047300	1331000
sp|O95183|VAMP5_HUMAN	sp|O95183|VAMP5_HUMAN	4	4	4		1	4	4	4	35.3	35.3	35.3	0	29.857	16764000	240940	0	0	0	0	0	974130	0	0	2985200	0	0	0	0	0	0	0	0	0	0	0	0	1443200	0	989690	1652100	1917100	0	537640	2317400	0	281970	386410	206820
sp|O95197|RTN3_HUMAN	sp|O95197|RTN3_HUMAN	6	6	6		1	6	6	6	9.9	9.9	9.9	0	53.846	92848000	649510	2120500	891420	420750	449430	2530200	2979800	2607200	897620	1032100	1944800	213970	893410	197270	111730	0	225550	1726200	1850100	1073600	4016500	27654000	886320	7153500	2357700	1004500	579770	2408300	1238500	2076400	107190	237470	0	197730
sp|O95202|LETM1_HUMAN	sp|O95202|LETM1_HUMAN	29	29	29		1	29	29	29	45.7	45.7	45.7	0	171.01	83237000	435100	956230	0	1582800	2152900	3280200	7057600	1721200	1297300	1802800	1549100	966150	1257300	173710	178950	228600	183880	719890	2281600	984350	5323500	1334700	1991100	8145000	2116500	2724000	844680	323000	790020	645640	261670	1561500	33400	162130
sp|O95208|EPN2_HUMAN	sp|O95208|EPN2_HUMAN	2	2	2		1	2	2	2	8.4	8.4	8.4	0.0040109	2.5063	379890	0	0	0	0	0	0	0	0	0	72564	0	0	0	10957	0	0	0	0	0	0	0	0	0	0	0	0	0	165270	0	0	0	0	0	0
sp|O95210|STBD1_HUMAN	sp|O95210|STBD1_HUMAN	6	6	6		1	6	6	6	20.9	20.9	20.9	0.0010987	4.3471	1170400	0	0	0	0	0	0	44316	114250	0	0	0	0	0	0	0	0	0	0	0	0	0	259420	0	0	0	0	265980	0	0	0	21364	0	0	0
sp|O95218|ZRAB2_HUMAN	sp|O95218|ZRAB2_HUMAN	12	12	12		1	12	12	12	30	30	30	0	88.977	66986000	275690	0	632900	106250	1474400	5088400	4356400	1679200	1102300	920640	655970	388670	111200	302710	353290	69526	89064	231020	187430	7070300	4029100	0	2135200	3817100	1351500	711210	657480	532650	1701900	2408100	28072	397820	29472	154800
sp|O95219|SNX4_HUMAN	sp|O95219|SNX4_HUMAN	8	8	8		1	8	8	8	24.7	24.7	24.7	0	39.899	6089300	0	43459	0	0	0	1117900	0	240520	150910	0	0	0	107050	10774	69512	92205	0	495840	98455	114750	842150	0	0	126820	111130	45362	27970	435440	0	0	0	0	0	0
sp|O95232|LC7L3_HUMAN	sp|O95232|LC7L3_HUMAN	14	14	14		1	14	14	14	31.2	31.2	31.2	0	323.31	112850000	528890	225070	3944200	893060	1574600	2136200	811090	1637200	2616900	935350	920450	439420	1599900	208570	408670	342050	125380	2060500	863150	11644000	8711100	3694000	1511500	6500600	5548300	4383800	1192500	315190	912510	2065700	18631	541310	358500	198810
sp|O95235|KI20A_HUMAN	sp|O95235|KI20A_HUMAN	4	4	4		1	4	4	4	7.6	7.6	7.6	0.00643	2.1796	208520	0	0	0	0	0	0	0	0	84154	32155	0	0	0	0	0	0	0	0	92214	0	0	0	0	0	0	0	0	0	0	0	0	0	0	0
sp|O95236|APOL3_HUMAN	sp|O95236|APOL3_HUMAN	11	11	11		1	11	11	11	29.1	29.1	29.1	0	202.02	20860000	49338	0	0	0	0	0	811170	0	610400	0	0	0	140190	0	0	528320	0	142530	2013200	4011700	1914000	0	0	2176100	0	778530	37340	0	69784	429570	89109	0	0	0
sp|O95239|KIF4A_HUMAN	sp|O95239|KIF4A_HUMAN	6	6	4		1	6	6	4	5.8	5.8	3.9	0.0010828	3.9961	237740	0	0	0	0	0	0	105850	0	0	0	0	0	0	0	0	0	0	0	0	0	0	0	0	0	18337	0	0	21844	0	0	0	19947	0	0
sp|O95248|MTMR5_HUMAN	sp|O95248|MTMR5_HUMAN	36	36	34		1	36	36	34	27.4	27.4	26.5	0	294.37	4505200	0	0	0	12647	0	0	0	0	87666	20768	103860	0	39317	6711.8	45182	4254.7	8397	126370	12221	0	547150	0	192310	355650	15197	304270	65589	0	33129	0	0	89357	0	0
sp|O95249|GOSR1_HUMAN	sp|O95249|GOSR1_HUMAN	11	11	11		1	11	11	11	53.6	53.6	53.6	0	31.291	37217000	595700	364390	0	435210	4778100	1509800	3422800	2116500	518970	508340	738710	24731	753250	73807	0	0	50752	351160	512170	0	767200	0	716370	2474100	944130	881590	633280	836720	235820	1434600	0	153310	0	171770
sp|O95251|KAT7_HUMAN	sp|O95251|KAT7_HUMAN	10	10	10		1	10	10	10	22.6	22.6	22.6	0	56.13	10463000	36987	0	0	58654	0	0	0	300080	0	347370	287450	54645	334680	38217	0	0	47052	257090	25415	0	436170	0	63258	732220	121050	412470	157490	86949	1653200	424840	0	66624	195660	353060
sp|O95260|ATE1_HUMAN	sp|O95260|ATE1_HUMAN	6	6	6		1	6	6	6	18.7	18.7	18.7	0.0011057	4.4874	21224000	0	0	0	0	2183200	0	0	0	0	0	0	0	0	0	39646	0	0	148660	0	0	8908500	0	21298	396740	0	178540	0	0	0	5207400	0	616800	0	0
sp|O95274|LYPD3_HUMAN	sp|O95274|LYPD3_HUMAN	4	4	4		1	4	4	4	15.6	15.6	15.6	0	57.85	7826500	0	0	0	0	0	3243900	818410	0	0	108120	223080	0	0	0	0	0	0	0	0	0	0	0	83906	0	0	0	0	0	0	0	0	0	0	0
sp|O95292|VAPB_HUMAN	sp|O95292|VAPB_HUMAN	15	14	14		1	15	14	14	62.1	62.1	62.1	0	53.36	169720000	1410500	898390	1430200	2347200	11043000	836850	24953000	10202000	3692600	643950	297750	92872	135550	0	169290	1329600	541200	1519300	6539200	6655000	12562000	0	0	12630000	524210	307500	0	9760800	1563600	2840800	0	132450	0	0
sp|O95295|SNAPN_HUMAN	sp|O95295|SNAPN_HUMAN	6	6	6		1	6	6	6	63.2	63.2	63.2	0	200.82	82856000	394220	240960	5075300	137790	2867300	0	380120	0	1453100	316600	1301500	559620	1255400	48661	547820	548920	15787	1170200	1533200	10267000	11380000	0	2848000	4963100	458970	3224900	553830	0	155440	1289700	25932	2734800	365950	448710
sp|O95297|MPZL1_HUMAN	sp|O95297|MPZL1_HUMAN	7	7	7		1	7	7	7	32.7	32.7	32.7	0	12.253	10698000	0	199080	0	455650	1410000	2137400	262710	533730	372540	527570	124670	160240	426790	151760	0	0	0	243610	0	0	0	0	291450	474260	0	304620	142910	265860	605610	213150	44658	296760	0	41948
sp|O95298|NDUC2_HUMAN;sp|E9PQ53|NDUCR_HUMAN	sp|O95298|NDUC2_HUMAN;sp|E9PQ53|NDUCR_HUMAN	6;3	6;3	6;3	;	2	6	6	6	31.1	31.1	31.1	0.0016733	3.6064	28249000	369430	0	0	0	0	0	3646500	0	1467100	0	0	0	0	170330	0	267730	0	0	0	0	1194500	0	0	1205900	0	0	185250	0	0	0	0	0	0	0
sp|O95299|NDUAA_HUMAN	sp|O95299|NDUAA_HUMAN	19	19	19		1	19	19	19	53.8	53.8	53.8	0	221.38	290270000	689150	892580	68194	5757100	606710	6542000	12956000	4125700	4995600	262490	567920	873530	1268800	153130	2542000	1015800	80735	10095000	7560800	41118000	26430000	2230400	325340	29768000	927260	464800	261150	0	86185	9286600	65636	1909500	243950	136070
sp|O95302|FKBP9_HUMAN	sp|O95302|FKBP9_HUMAN	11	11	10		1	11	11	10	23.9	23.9	21.8	0	45.809	38455000	0	1606500	0	99396	13325000	803750	0	3563200	278850	271270	168760	346610	333240	609770	25586	43881	0	0	1241300	0	0	0	165660	0	887250	1179900	216870	7643700	1424800	2128200	76525	95628	295940	556910
sp|O95319|CELF2_HUMAN	sp|O95319|CELF2_HUMAN	15	15	13		1	15	15	13	30.3	30.3	26.2	0	160.9	250820000	144170	2979400	4625100	63808	380740	3659000	3481600	958630	10897000	104340	1162400	264730	1381100	105630	3751600	542340	634250	10490000	6355400	15596000	22418000	3058200	4713000	18649000	244060	3124100	1881100	245130	1080900	7142600	760390	4983600	425490	11903
sp|O95336|6PGL_HUMAN	sp|O95336|6PGL_HUMAN	16	16	16		1	16	16	16	67.1	67.1	67.1	0	189.3	796170000	2769600	9672900	5196800	5326000	25347000	20692000	16760000	23101000	16921000	2278800	1289300	2677200	6263600	205350	3964300	11598000	723230	9789700	21350000	72897000	40118000	6424000	16440000	64097000	7702400	13499000	4581300	3023600	7943400	19118000	5655600	10501000	2013600	1138700
sp|O95340|PAPS2_HUMAN	sp|O95340|PAPS2_HUMAN	32	32	31		1	32	32	31	49.8	49.8	47.6	0	204.64	140120000	261370	4530300	0	4035100	8553600	510250	0	40759000	1703800	241290	562390	379400	145680	289670	132320	483070	85156	1482900	2391900	33498000	4190200	784200	364920	6048500	32989	465700	136910	4739500	366860	2489700	161900	497420	140090	0
sp|O95347|SMC2_HUMAN	sp|O95347|SMC2_HUMAN	24	24	24		1	24	24	24	25.5	25.5	25.5	0	26.921	2619800	23728	0	0	13727	96704	0	594190	0	0	23154	13429	0	27020	0	0	0	3120.9	0	0	243000	449850	51960	21164	131240	118850	96304	18375	12155	86773	83045	0	57486	0	0
sp|O95352|ATG7_HUMAN	sp|O95352|ATG7_HUMAN	24	24	24		1	24	24	24	47.4	47.4	47.4	0	69.836	21028000	190260	70785	0	274340	0	749450	0	106560	350910	152470	65678	126530	86504	12398	43864	88140	13869	28838	439120	716840	1057300	432550	459100	3074600	278970	810130	240810	16269	387130	1175200	143790	326680	49697	66314
sp|O95359|TACC2_HUMAN	sp|O95359|TACC2_HUMAN	16	15	15		1	16	15	15	8.9	8.5	8.5	0	28.454	2465100	7262.7	0	0	362850	0	87697	0	0	103040	123750	0	27416	16853	0	8994.3	7090.1	4638.5	27239	23046	401620	504970	0	0	203680	19181	62808	0	3211.8	7989.7	0	4336.9	0	0	0
sp|O95361|TRI16_HUMAN;sp|Q309B1|TR16L_HUMAN	sp|O95361|TRI16_HUMAN	13;5	13;5	13;5		2	13	13	13	34.6	34.6	34.6	0	48.926	5416800	45986	0	0	0	0	0	0	0	0	0	23615	0	0	58724	0	0	0	0	0	0	1901100	0	228870	0	0	177580	0	319730	0	0	135180	26139	0	0
sp|O95363|SYFM_HUMAN	sp|O95363|SYFM_HUMAN	3	3	3		1	3	3	3	10.2	10.2	10.2	0.00017596	7.9583	1289100	0	0	0	57056	0	0	169250	0	0	0	0	0	0	0	0	20587	3678.1	120620	0	0	0	0	0	0	0	0	0	0	0	213570	0	0	0	0
sp|O95365|ZBT7A_HUMAN	sp|O95365|ZBT7A_HUMAN	3	3	3		1	3	3	3	9.4	9.4	9.4	0.00017649	8.0989	540000	0	0	69988	0	0	0	0	0	0	0	0	0	0	0	0	0	0	0	0	0	0	0	0	0	0	321500	0	0	83697	0	0	64815	0	0
sp|O95372|LYPA2_HUMAN	sp|O95372|LYPA2_HUMAN	12	12	12		1	12	12	12	57.6	57.6	57.6	0	95.428	467970000	1098200	1040800	0	1376600	1663100	5803800	16430000	3728700	20194000	1771100	445370	2000500	1282000	35833	3098100	5549100	563020	6157600	7534600	69738000	33595000	2346100	3315300	29170000	2386600	3844700	1570700	195870	715900	7948200	1353900	5164600	483750	0
sp|O95373|IPO7_HUMAN	sp|O95373|IPO7_HUMAN	27	27	26		1	27	27	26	28.2	28.2	27.3	0	212.16	65606000	146660	443260	202710	242580	4386500	778040	2603000	2041800	1311300	421260	380820	141690	589560	55218	36583	278670	64125	292260	781090	5567300	6393300	1187200	203340	4883000	887050	1182600	214980	367610	84600	1846000	54650	564470	21253	139510
sp|O95376|ARI2_HUMAN	sp|O95376|ARI2_HUMAN	7	7	7		1	7	7	7	18.7	18.7	18.7	0	27.758	2860700	0	0	0	0	0	0	0	0	0	120860	0	0	96400	0	67315	35045	0	0	0	0	288510	0	314610	0	0	382060	0	0	15963	0	0	78185	0	0
sp|O95379|TFIP8_HUMAN	sp|O95379|TFIP8_HUMAN	8	8	8		1	8	8	8	51.5	51.5	51.5	0	149.17	189970000	0	1001300	0	524910	0	5889300	2519200	6767300	608580	119850	0	281020	282010	0	795080	482720	132740	236600	1442800	0	24057000	11131000	0	19499000	0	202540	86226	0	0	3553500	0	1126500	0	0
sp|O95382|M3K6_HUMAN	sp|O95382|M3K6_HUMAN	3	3	3		1	3	3	3	3	3	3	0.0015319	3.7759	5903100	0	0	0	0	0	0	141830	0	302080	0	0	0	0	0	0	0	0	0	0	0	0	0	0	0	0	0	0	0	0	0	0	0	0	0
sp|O95391|SLU7_HUMAN	sp|O95391|SLU7_HUMAN	8	8	8		1	8	8	8	14.8	14.8	14.8	0.00034868	7.6063	1596300	0	0	0	0	0	0	0	0	0	0	8133.8	10381	31120	0	0	0	0	0	0	0	143360	0	0	528950	0	37558	28333	0	0	0	0	0	0	0
sp|O95394|AGM1_HUMAN	sp|O95394|AGM1_HUMAN	20	20	20		1	20	20	20	44.6	44.6	44.6	0	39.084	47798000	107470	1429700	0	612120	6220600	340580	1929000	1260400	1415100	207050	233640	295520	321040	211300	0	794520	49064	310170	1809500	3637400	579210	0	0	3270300	434150	1103900	485290	762230	366020	5134700	70021	761300	112120	29187
sp|O95396|MOCS3_HUMAN	sp|O95396|MOCS3_HUMAN	8	8	8		1	8	8	8	22.6	22.6	22.6	0	12.444	1776000	0	164430	0	0	0	0	0	0	126230	0	0	38193	0	11838	14536	265640	15216	0	50249	0	0	0	49645	393620	0	223430	0	112720	0	0	0	81163	12310	0
sp|O95400|CD2B2_HUMAN	sp|O95400|CD2B2_HUMAN	10	10	10		1	10	10	10	54.5	54.5	54.5	0	57.583	71483000	525580	0	0	1179900	215340	1031200	1873100	1963200	1559400	92437	474180	217590	665200	328130	637210	351240	150930	4649800	0	12213000	1463600	0	3815000	4678400	2822700	3085900	998690	1266400	298190	3438000	89464	634580	46763	212490
sp|O95406|CNIH1_HUMAN	sp|O95406|CNIH1_HUMAN	2	2	2		1	2	2	2	20.1	20.1	20.1	0	25.395	13299000	0	0	0	0	6831500	0	0	0	2266800	0	0	0	0	0	0	0	0	0	0	0	0	0	0	0	0	0	0	0	0	0	0	0	0	0
sp|O95425|SVIL_HUMAN	sp|O95425|SVIL_HUMAN	42	42	42		1	42	42	42	25.3	25.3	25.3	0	259.03	5614000	24701	0	0	15133	225660	19071	358050	147250	26670	86949	245140	178410	860910	20582	0	3964.6	728.27	0	30092	0	0	74500	125690	0	403480	181780	49604	644510	174640	506260	37126	90490	8781.4	17111
sp|O95428|PPN_HUMAN	sp|O95428|PPN_HUMAN	28	28	28		1	28	28	28	39.2	39.2	39.2	0	272.64	12821000	6102.1	0	95752	0	0	441570	0	0	368240	0	0	0	126770	0	497610	0	0	1490600	41718	0	42541	0	433060	192390	0	45261	0	0	0	0	0	447730	144340	50947
sp|O95429|BAG4_HUMAN	sp|O95429|BAG4_HUMAN	4	4	4		1	4	4	4	16	16	16	0.00050565	6.3349	1231800	0	0	0	0	217280	0	0	0	0	0	39608	0	0	0	31623	18319	0	0	35413	0	0	0	0	0	29709	0	0	0	0	346290	0	0	0	0
sp|O95433|AHSA1_HUMAN	sp|O95433|AHSA1_HUMAN	17	17	17		1	17	17	17	59.2	59.2	59.2	0	184.44	409370000	935890	912340	149410	3315300	15806000	1169700	4415300	1423900	6690900	743480	349110	338240	551850	93948	2490800	2056800	486800	6855600	3615600	28591000	36235000	5887600	0	26582000	5828100	3993400	1055900	2893600	664950	5438300	1461900	2172900	189530	0
sp|O95436|NPT2B_HUMAN	sp|O95436|NPT2B_HUMAN	5	5	5		1	5	5	5	9	9	9	0	16.683	1690600	0	0	0	0	230930	0	0	0	95346	0	0	0	0	0	214330	0	0	0	0	0	0	0	110570	0	0	508660	0	0	0	57338	0	0	51909	0
sp|O95445|APOM_HUMAN	sp|O95445|APOM_HUMAN	3	3	3		1	3	3	3	21.3	21.3	21.3	0.0038765	2.5315	2324400	0	363460	0	0	0	0	0	0	0	128820	0	0	0	0	0	0	0	0	0	0	0	914460	0	0	0	0	0	0	54053	0	0	0	0	0
sp|O95453|PARN_HUMAN	sp|O95453|PARN_HUMAN	16	16	16		1	16	16	16	27.1	27.1	27.1	0	69.543	11355000	94916	28244	39225	0	282890	0	766770	255150	103730	49980	0	451220	90858	25033	0	314860	86458	9080.1	74091	0	935060	0	147710	571180	589910	204210	201120	467750	519470	70195	0	45316	12776	0
sp|O95456|PSMG1_HUMAN	sp|O95456|PSMG1_HUMAN	5	5	5		1	5	5	5	20.5	20.5	20.5	0	14.038	13891000	38318	157680	0	366150	3406800	0	1233700	1187100	0	0	0	30661	0	43361	74190	667640	17941	0	0	1715000	745620	0	332750	387890	707900	277870	0	289010	649270	871350	36794	0	0	0
sp|O95466|FMNL1_HUMAN	sp|O95466|FMNL1_HUMAN	34	34	31		1	34	34	31	34.5	34.5	32.7	0	323.31	119620000	61060	1035700	289330	109850	0	266270	199030	234340	4599500	11991	107260	78891	72442	63800	628620	238190	76055	1548700	794940	4484800	12398000	15831000	485580	15089000	38488	1526600	934410	169290	284570	1563500	226880	981280	26109	25351
sp|O95470|SGPL1_HUMAN	sp|O95470|SGPL1_HUMAN	22	22	22		1	22	22	22	48.9	48.9	48.9	0	138.63	96039000	565130	817580	1427700	1064200	2466600	4526500	6774000	7712400	2474900	913340	1677400	575390	1534200	258630	37306	45472	281490	627510	2016300	4536800	5795500	585970	917080	9583600	973270	2294900	1330600	1169600	955640	2476900	71807	882500	80263	0
sp|O95478|NSA2_HUMAN	sp|O95478|NSA2_HUMAN	2	2	2		1	2	2	2	8.8	8.8	8.8	0.0056417	2.2854	863290	0	0	0	0	0	0	0	0	0	0	85067	127040	256470	0	0	0	0	0	0	0	0	0	105750	0	0	0	136860	0	0	0	0	0	0	0
sp|O95479|G6PE_HUMAN	sp|O95479|G6PE_HUMAN	34	34	34		1	34	34	34	50.3	50.3	50.3	0	323.31	44135000	37196	576550	185500	631780	1144300	1960200	455110	516840	964660	351160	242150	141460	567290	61037	203790	423780	12127	2119100	1421300	3891000	667300	286410	716580	3284900	182560	861900	91672	298110	470890	2298500	111850	301040	111980	474410
sp|O95486|SC24A_HUMAN	sp|O95486|SC24A_HUMAN	24	24	23		1	24	24	23	28.1	28.1	27.4	0	144.07	26772000	64085	134680	474190	269350	554390	847700	640170	239270	605400	65282	52806	478150	751890	29734	54816	165550	20616	110330	62142	451870	1036300	0	493050	6158000	468540	370850	490500	65895	38891	3534900	98496	353150	0	55820
sp|O95487|SC24B_HUMAN	sp|O95487|SC24B_HUMAN	23	22	22		1	23	22	22	24	23.3	23.3	0	59.069	25779000	0	64458	422170	18094	129600	1086200	2291100	316350	401870	481240	157640	423650	360920	45905	269210	81696	27247	421640	447470	1295000	1481900	0	297410	1348600	156540	82027	100500	494540	79457	603190	115170	129690	0	0
sp|O95498|VNN2_HUMAN	sp|O95498|VNN2_HUMAN	6	6	6		1	6	6	6	18.8	18.8	18.8	0	14.008	11092000	0	701440	0	0	0	0	0	0	0	0	0	0	0	0	0	0	0	0	0	0	0	9346900	0	0	0	0	0	0	0	817550	0	0	0	0
sp|O95544|NADK_HUMAN	sp|O95544|NADK_HUMAN	7	7	7		1	7	7	7	19.5	19.5	19.5	0	17.693	15588000	73332	263680	0	0	0	0	0	0	236680	0	0	0	42068	0	87295	165020	9481.1	210960	310950	3504300	507340	1787700	0	1626500	460770	76221	146760	0	0	718990	0	0	0	0
sp|O95563|MPC2_HUMAN	sp|O95563|MPC2_HUMAN	6	6	6		1	6	6	6	43.3	43.3	43.3	0	13.239	23404000	0	0	1595400	428720	1322400	4295800	0	2276400	0	177210	48987	143180	0	0	0	0	16433	0	0	0	1632600	0	95120	3376500	54518	0	134140	0	0	0	64121	0	0	0
sp|O95571|ETHE1_HUMAN	sp|O95571|ETHE1_HUMAN	15	15	15		1	15	15	15	82.3	82.3	82.3	0	177.66	365430000	1774200	2246400	1954100	473670	2147300	22519000	6271100	1950000	8570100	345550	915280	1207500	1775000	74877	4142700	2334600	162290	7408000	8807700	23107000	17002000	1766400	2734500	43842000	1032800	1846000	499500	2039900	423330	12434000	1876200	775800	201740	0
sp|O95573|ACSL3_HUMAN	sp|O95573|ACSL3_HUMAN	29	29	26		1	29	29	26	52.5	52.5	47.6	0	205.8	72621000	216290	621390	308090	175940	1670000	152770	9655300	1640700	1164000	170140	1699600	351970	1160900	364220	64211	91819	177800	956180	819780	1886400	2849600	2413100	2467500	6461500	3600600	1110500	1893200	1869400	2620300	3422400	169420	651090	0	427250
sp|O95602|RPA1_HUMAN	sp|O95602|RPA1_HUMAN	26	26	25		1	26	26	25	20.5	20.5	19.9	0	47.549	1496600	0	0	3803.8	17695	178850	0	124280	0	0	103800	57672	31303	0	9522.3	0	0	8301.8	0	0	0	0	218480	6104	0	174600	13559	16161	8456.3	43821	0	0	0	6555.7	0
sp|O95613|PCNT_HUMAN	sp|O95613|PCNT_HUMAN	20	20	20		1	20	20	20	7.7	7.7	7.7	0	37.22	628750	0	34910	0	12662	0	0	0	0	0	0	16406	0	7834.1	8147.5	5631.3	0	0	61044	10714	0	0	0	25284	0	9991.9	288930	3963.8	0	3901.9	0	0	12022	3900	0
sp|O95619|YETS4_HUMAN	sp|O95619|YETS4_HUMAN	3	3	3		1	3	3	3	14.5	14.5	14.5	0.0033348	2.6875	1160600	21532	0	0	33327	0	0	0	0	0	0	0	99957	66983	0	0	0	0	0	0	0	0	0	0	0	0	0	0	0	0	177000	0	0	14623	0
sp|O95625|ZBT11_HUMAN	sp|O95625|ZBT11_HUMAN	5	5	5		1	5	5	5	5.4	5.4	5.4	0.00049933	5.9303	409390	0	0	0	0	0	0	0	0	0	0	0	0	0	0	7247.8	0	0	0	0	0	0	0	22111	0	0	0	0	0	0	0	0	0	0	0
sp|O95628|CNOT4_HUMAN	sp|O95628|CNOT4_HUMAN	4	4	4		1	4	4	4	12.7	12.7	12.7	0.00034898	7.633	824550	0	0	0	0	0	0	0	0	0	24085	50351	0	92720	19263	0	0	0	0	0	0	0	0	74100	0	44455	156340	53621	0	11812	192800	0	0	0	0
sp|O95630|STABP_HUMAN	sp|O95630|STABP_HUMAN	14	14	14		1	14	14	14	37.7	37.7	37.7	0	38.799	36723000	0	277000	90456	391040	1184400	1110100	1433100	198920	72971	327130	48177	44578	321700	65793	459530	709900	80022	527760	255280	3203300	2327900	0	0	3914600	193900	253410	83474	16564	18728	457440	0	234540	32961	31929
sp|O95639|CPSF4_HUMAN	sp|O95639|CPSF4_HUMAN	6	6	6		1	6	6	6	30.5	30.5	30.5	0	87.553	34115000	162650	0	0	104340	0	0	1058100	0	703220	260230	762260	234570	492280	38845	228680	447170	105180	741930	253010	1821200	3103400	372670	2197100	3117000	2568100	1723300	491000	0	172210	0	50208	404960	32425	0
sp|O95644|NFAC1_HUMAN	sp|O95644|NFAC1_HUMAN	11	11	11		1	11	11	11	18.7	18.7	18.7	0	13.355	1581500	0	0	0	0	0	0	0	0	0	0	0	0	0	0	0	14465	0	0	209950	0	0	0	29779	0	0	16492	0	0	10175	0	0	0	0	0
sp|O95671|ASML_HUMAN	sp|O95671|ASML_HUMAN	24	24	24		1	24	24	24	50.1	50.1	50.1	0	139.77	107360000	0	217090	229130	0	662200	0	326640	223690	387120	161800	423000	62660	277040	37381	375090	125930	155250	717300	1799000	30859000	11918000	1270500	238330	29174000	323800	1453200	113900	49210	155430	1423300	33035	162100	59690	25015
sp|O95674|CDS2_HUMAN	sp|O95674|CDS2_HUMAN	5	5	5		1	5	5	5	18.7	18.7	18.7	0	68.372	19889000	306550	0	87793	0	0	1223400	0	0	669090	0	0	0	0	0	48666	0	125270	1115400	444370	0	3233300	0	0	3024800	535420	0	105020	0	0	0	0	0	0	0
sp|O95684|FR1OP_HUMAN	sp|O95684|FR1OP_HUMAN	5	5	5		1	5	5	5	19.8	19.8	19.8	0	32.255	2233600	0	0	0	0	379440	0	0	0	0	0	0	0	0	0	167310	64794	7345.8	431460	0	0	0	0	0	0	0	0	0	47195	0	0	0	0	0	0
sp|O95696|BRD1_HUMAN	sp|O95696|BRD1_HUMAN	9	9	9		1	9	9	9	14	14	14	0	15.504	575820	0	0	0	0	0	0	0	0	0	0	0	0	7094.4	4097.7	0	0	0	3945.3	0	0	0	114840	0	0	40568	13012	0	0	17394	183960	0	10573	0	0
sp|O95716|RAB3D_HUMAN	sp|O95716|RAB3D_HUMAN	7	6	4		1	7	6	4	38.4	34.7	22.4	0	38.735	37011000	0	828900	0	0	1034600	2899600	611530	0	0	120960	630700	0	36336	0	0	0	0	0	66779	0	392090	19062000	0	853210	727960	0	394330	0	110270	1080400	0	29633	109360	397700
sp|O95721|SNP29_HUMAN	sp|O95721|SNP29_HUMAN	11	11	11		1	11	11	11	43.4	43.4	43.4	0	71.199	25855000	0	0	0	62230	78317	0	211690	4843100	0	0	0	0	761350	0	146140	0	0	158710	0	590360	1659800	0	2346800	729340	0	348480	263940	0	68660	508410	556470	0	64814	0
sp|O95747|OXSR1_HUMAN	sp|O95747|OXSR1_HUMAN	19	19	14		1	19	19	14	40.8	40.8	32.4	0	230.71	57019000	141290	22806	72169	67976	992790	0	466700	686340	722590	27168	0	0	275560	0	807110	445390	45269	119150	1186300	3045000	6398400	2608100	1180800	3393100	86311	68686	303690	150010	16185	608060	444700	236720	39997	0
sp|O95749|GGPPS_HUMAN	sp|O95749|GGPPS_HUMAN	5	5	5		1	5	5	5	19.3	19.3	19.3	0.0011034	4.4459	1590800	0	0	0	0	0	0	0	0	0	0	0	0	0	0	0	24747	0	0	0	640640	0	0	0	0	0	0	0	0	0	0	30746	0	0	0
sp|O95757|HS74L_HUMAN	sp|O95757|HS74L_HUMAN	34	29	29		1	34	29	29	51.6	47	47	0	99.909	13056000	0	0	0	788090	880140	393690	166030	0	0	570000	29301	50735	98646	211680	30092	564170	267070	0	513000	5839300	621040	241050	141380	664130	188890	516350	0	74030	8819.7	0	0	0	13853	0
sp|O95758|PTBP3_HUMAN	sp|O95758|PTBP3_HUMAN	19	16	16		1	19	16	16	46	40.6	40.6	0	129.53	156030000	36768	612230	4468500	817620	946160	2028600	3649200	235230	865280	437600	1162800	337200	472760	196630	1414300	674990	62743	5371500	1283800	7789200	20410000	0	1014700	13702000	2621100	2544500	730940	1253000	463310	5529200	62337	1284700	0	266780
sp|O95760|IL33_HUMAN	sp|O95760|IL33_HUMAN	7	7	7		1	7	7	7	27.8	27.8	27.8	0	46.545	21392000	0	0	0	0	0	1527000	0	0	380930	54754	0	0	0	0	1238400	0	0	6382000	0	0	1740200	0	1596200	3049300	0	0	0	0	0	0	0	62157	0	0
sp|O95777|LSM8_HUMAN	sp|O95777|LSM8_HUMAN	4	4	4		1	4	4	4	62.5	62.5	62.5	0	140.9	614500000	276000	362440	2452300	1559200	9632100	8800600	2851700	21348000	6675900	1318500	0	791320	3532900	1995400	341690	4311700	124910	7772100	4550600	65486000	49990000	2209800	18932000	71125000	9330500	3424300	441270	1815700	2099000	25729000	1564100	5363900	1838400	1493700
sp|O95782|AP2A1_HUMAN	sp|O95782|AP2A1_HUMAN	48	48	36		1	48	48	36	58.1	58.1	44.5	0	285.51	233830000	1264100	3517600	3253200	2343800	9936600	9247500	7881200	4831700	2975400	1173300	2368200	1327900	1206300	601970	406340	706740	277250	5391100	3052500	19380000	18715000	1972800	2383000	17024000	1236300	5414500	1124700	2740300	2693200	5779400	662770	3317200	632740	688570
sp|O95785|WIZ_HUMAN	sp|O95785|WIZ_HUMAN	9	9	9		1	9	9	9	7.8	7.8	7.8	0.00034294	6.9995	793230	0	0	36951	0	0	0	53018	0	0	0	19016	0	0	0	0	0	0	0	0	0	0	0	0	0	169890	0	16459	5825.9	0	0	0	0	0	0
sp|O95786|DDX58_HUMAN	sp|O95786|DDX58_HUMAN	40	40	40		1	40	40	40	46.9	46.9	46.9	0	237.12	57591000	171900	572780	144530	479750	5883700	618350	218440	1132300	1200900	28670	731920	133930	737410	71076	76343	296870	12144	241460	222140	12422000	3346900	5285600	223610	6916900	0	891390	391460	920840	166230	679590	197900	541550	31197	0
sp|O95793|STAU1_HUMAN	sp|O95793|STAU1_HUMAN	21	21	20		1	21	21	20	40.4	40.4	39	0	214.33	25070000	188040	73457	1663300	372660	1472800	766470	1531300	1134700	240070	507670	189110	212480	176730	74717	0	72974	35086	254570	86450	2470800	1444100	0	240270	1715200	1357100	436270	134310	553930	465870	780420	144680	213720	48686	0
sp|O95807|TM50A_HUMAN	sp|O95807|TM50A_HUMAN	2	2	2		1	2	2	2	12.1	12.1	12.1	0.0053695	2.3141	2482200	0	0	0	222580	1421100	0	0	0	0	0	0	0	0	0	0	0	0	0	0	0	0	0	0	0	355510	52976	47556	0	0	0	0	0	0	0
sp|O95810|SDPR_HUMAN	sp|O95810|SDPR_HUMAN	13	13	13		1	13	13	13	38.4	38.4	38.4	0	323.31	66044000	80681	220750	396720	61513	0	4518700	0	0	4976800	0	537480	30906	860060	93234	1298500	1032000	0	10116000	754930	0	1487500	0	2786500	1618900	0	1834800	460180	37738	0	0	44822	836780	30379	200860
sp|O95816|BAG2_HUMAN	sp|O95816|BAG2_HUMAN	12	12	12		1	12	12	12	60.7	60.7	60.7	0	48.488	28932000	0	112100	320820	183590	6408500	0	0	0	620530	772100	93467	0	0	210760	239880	203690	17279	444620	348660	424370	804650	0	2242200	1134100	485910	977920	0	1313000	146260	2455200	320390	92621	67395	0
sp|O95817|BAG3_HUMAN	sp|O95817|BAG3_HUMAN	28	28	28		1	28	28	28	66.3	66.3	66.3	0	188.84	34847000	0	39134	109150	0	751200	2160200	4904700	0	648770	218840	647610	90621	301650	32171	613540	162160	0	162290	167470	809320	2267300	0	1163600	498650	0	245480	189050	1570700	58718	1877100	4402.6	222050	202010	48130
sp|O95819|M4K4_HUMAN	sp|O95819|M4K4_HUMAN	22	22	12		1	22	22	12	21.2	21.2	13.6	0	44.153	3582200	0	28935	117770	6929.8	79151	281390	0	80523	0	0	0	0	52886	13996	0	0	3564.5	39476	31392	0	241420	0	0	158850	21767	157900	12468	39881	234840	162360	51449	96226	0	0
sp|O95822|DCMC_HUMAN	sp|O95822|DCMC_HUMAN	7	7	7		1	7	7	7	20.3	20.3	20.3	0	58.013	4360100	34073	0	0	0	0	0	0	0	154310	0	46915	43197	13499	0	26434	115380	4432.9	113430	234480	0	602020	0	288650	709090	0	0	0	0	0	0	26800	0	0	221350
sp|O95825|QORL1_HUMAN	sp|O95825|QORL1_HUMAN	11	11	11		1	11	11	11	37.2	37.2	37.2	0	37.264	6379500	124410	0	486530	0	0	0	0	0	592500	7748	0	73681	0	22607	73403	412260	0	0	0	0	548290	0	78554	0	39237	513580	0	0	0	0	63064	155930	0	75578
sp|O95831|AIFM1_HUMAN	sp|O95831|AIFM1_HUMAN	34	34	34		1	34	34	34	57.1	57.1	57.1	0	323.31	324490000	1507300	1854800	11630000	1505600	3269700	19273000	14507000	4323300	4924500	659480	3713800	997450	1048000	188800	3439900	2585100	370710	7659600	6450500	17077000	26481000	2072100	3209700	28198000	8240300	3418000	1696500	1224400	778900	10659000	1227400	3175000	762220	109250
sp|O95832|CLD1_HUMAN	sp|O95832|CLD1_HUMAN	6	6	6		1	6	6	6	25.6	25.6	25.6	0.00049776	5.8373	24478000	0	0	0	1225900	10965000	0	0	3895000	0	2009300	369610	0	546260	165860	0	212980	266260	0	1288100	0	1533900	0	0	0	0	796250	532290	142110	321850	0	0	0	0	0
sp|O95833|CLIC3_HUMAN	sp|O95833|CLIC3_HUMAN	10	10	10		1	10	10	10	56.8	56.8	56.8	0	30.535	38742000	0	0	0	0	0	0	0	0	0	0	0	0	0	0	0	0	0	0	0	0	2681800	0	1282300	0	398830	546740	0	0	0	0	40749	0	0	0
sp|O95834|EMAL2_HUMAN	sp|O95834|EMAL2_HUMAN	25	25	24		1	25	25	24	42.8	42.8	41.6	0	156.91	124190000	116130	245820	106840	413210	3524100	10732000	4750000	2627400	2328000	0	0	128480	417550	46833	1701000	1236800	82454	4384700	678410	9147700	10741000	348900	1062500	13745000	13857	320840	245360	0	516990	1976800	481630	895350	138190	342570
sp|O95837|GNA14_HUMAN	sp|O95837|GNA14_HUMAN	7	4	4		1	7	4	4	19.4	12.1	12.1	0	66.502	423800	0	0	0	0	0	0	0	0	0	0	0	0	287050	0	65728	0	0	0	0	0	0	0	0	0	0	0	0	0	0	0	0	0	0	14221
sp|O95848|NUD14_HUMAN	sp|O95848|NUD14_HUMAN	4	4	4		1	4	4	4	27.9	27.9	27.9	0.00034953	7.6867	4280500	0	0	0	174100	0	0	2530300	0	0	0	0	0	0	0	0	0	0	0	0	0	0	0	0	0	31625	0	0	0	0	0	0	0	0	0
sp|O95857|TSN13_HUMAN	sp|O95857|TSN13_HUMAN	2	2	2		1	2	2	2	14.2	14.2	14.2	0.0003413	6.8221	19026000	0	0	0	0	2141000	4215800	2231900	0	0	1141700	174780	0	334830	328670	0	0	0	0	0	0	0	0	1461500	0	930000	381250	146430	134550	0	0	74193	230250	0	86756
sp|O95858|TSN15_HUMAN	sp|O95858|TSN15_HUMAN	2	2	2		1	2	2	2	7.1	7.1	7.1	0.006439	2.1916	588100	0	0	0	0	0	0	0	0	0	0	0	0	0	0	0	0	0	0	0	0	0	0	182700	0	0	315930	0	0	0	89467	0	0	0	0
sp|O95861|BPNT1_HUMAN	sp|O95861|BPNT1_HUMAN	18	18	18		1	18	18	18	65.3	65.3	65.3	0	128.58	230140000	276400	2288300	2367000	1654300	10527000	7910600	3399900	5688200	6147700	891630	688950	354420	432200	74677	1045000	2309100	508070	1908000	1625100	27302000	19848000	0	2499200	14912000	267680	1204000	101460	1142000	532500	6681900	331590	2970300	357010	49078
sp|O95864|FADS2_HUMAN;sp|Q9Y5Q0|FADS3_HUMAN	sp|O95864|FADS2_HUMAN	4;1	4;1	4;1		2	4	4	4	10.6	10.6	10.6	0.00034471	7.1997	1612600	0	0	0	0	0	0	0	205560	0	0	0	0	0	31745	0	0	0	0	0	0	0	0	117090	0	0	235870	0	0	723310	0	0	0	0	0
sp|O95865|DDAH2_HUMAN	sp|O95865|DDAH2_HUMAN	15	14	14		1	15	14	14	60	57.2	57.2	0	196.09	314020000	307000	3153600	3568800	451960	8377400	10794000	350540	3110700	7001100	395450	679210	1779200	3666300	117330	3743000	867520	79657	8945900	4999500	3544000	15974000	0	23480000	15290000	3201400	4868300	1766000	1381800	2860500	7613300	4164500	5771700	925290	1259500
sp|O95870|ABHGA_HUMAN	sp|O95870|ABHGA_HUMAN	18	18	18		1	18	18	18	34.8	34.8	34.8	0	30.75	14137000	64399	108560	0	50438	588990	1167800	2629300	758610	70845	95909	715350	163470	561300	52934	0	0	11690	0	0	0	0	0	0	533490	34403	559280	28457	1081300	355950	510190	173970	186540	0	29624
sp|O95881|TXD12_HUMAN	sp|O95881|TXD12_HUMAN	8	8	8		1	8	8	8	62.8	62.8	62.8	0	63.055	169710000	368700	3651400	1752000	2450500	15609000	4721800	22155000	0	2391600	342130	338000	886250	906010	116260	933160	4621200	126170	672170	5502700	19185000	3357300	3154800	2179900	12576000	2355200	150390	341310	3113600	986350	9092400	407700	1206300	89997	81837
sp|O95926|SYF2_HUMAN	sp|O95926|SYF2_HUMAN	5	5	5		1	5	5	5	27.2	27.2	27.2	0.0015323	3.7786	7479400	0	0	0	0	0	0	0	0	0	0	0	0	0	0	119400	0	0	30284	0	0	1534100	0	0	860240	0	0	0	0	0	0	0	191200	0	0
sp|O95965|ITGBL_HUMAN	sp|O95965|ITGBL_HUMAN	3	3	3		1	3	3	3	9.1	9.1	9.1	0.0012338	3.947	681590	0	0	0	0	0	0	0	0	0	0	0	0	0	75932	0	0	0	0	0	0	0	0	0	0	0	0	0	605660	0	0	0	0	0	0
sp|O95967|FBLN4_HUMAN	sp|O95967|FBLN4_HUMAN	11	11	11		1	11	11	11	33	33	33	0	181.76	26911000	232040	87058	2851600	0	2375200	0	0	2553500	295450	0	0	715310	7982	31367	134730	0	0	0	8375600	0	0	0	60383	527700	0	0	0	3926800	34486	1030000	0	125950	0	873530
sp|O95980|RECK_HUMAN	sp|O95980|RECK_HUMAN	5	5	5		1	5	5	5	7.6	7.6	7.6	0.00017621	8.0393	901380	0	0	0	0	0	0	0	0	0	0	0	40463	8670.5	0	0	0	0	0	0	0	0	0	114740	0	0	0	0	63295	0	0	0	57708	17643	26807
sp|O95983|MBD3_HUMAN	sp|O95983|MBD3_HUMAN	7	7	7		1	7	7	7	28.9	28.9	28.9	0	21.27	8977100	195710	0	357410	0	369930	0	0	0	218050	96553	0	33184	0	0	0	0	5579.2	0	88856	2065200	467580	0	0	687240	232040	144150	0	310520	166400	0	0	43387	0	0
sp|O95989|NUDT3_HUMAN	sp|O95989|NUDT3_HUMAN	5	4	4		1	5	4	4	39.5	35.5	35.5	0	15.977	25720000	47893	0	0	0	0	0	0	0	341750	101050	83373	141320	59078	62102	0	595880	25609	0	0	1769600	0	0	0	2408200	259260	0	0	241320	0	0	276260	0	0	0
sp|O95994|AGR2_HUMAN	sp|O95994|AGR2_HUMAN	12	12	11		1	12	12	11	65.7	65.7	59.4	0	323.31	3798000000	8609200	0	1384800	655090	5789700	798040000	26103000	9792100	81856000	341630	2247800	130200	13534000	0	17271000	4579400	0	119730000	3327900	357810000	215890000	24940000	20673000	158900000	29416000	27121000	5443800	7594400	6709400	26165000	7983000	7671900	0	6484700
sp|O95999|BCL10_HUMAN	sp|O95999|BCL10_HUMAN	9	9	9		1	9	9	9	55.8	55.8	55.8	0	22.903	17394000	324720	0	0	0	0	1655900	577190	0	0	274680	0	0	345140	74443	105810	241830	0	0	264980	1077000	2282200	0	1665200	741470	77615	281430	396470	0	97920	0	325270	432240	0	69803
sp|O96000|NDUBA_HUMAN	sp|O96000|NDUBA_HUMAN	15	15	15		1	15	15	15	69.2	69.2	69.2	0	157.01	418980000	829110	1058100	325200	4015000	5355800	41828000	26617000	4773400	7849000	910360	1723800	123400	736620	12887	2800600	3092500	573670	15355000	10324000	40424000	42571000	1947600	883640	37103000	958560	2252600	775230	4309000	709600	6216800	1637200	2082400	982170	1247000
sp|O96005|CLPT1_HUMAN	sp|O96005|CLPT1_HUMAN	12	12	12		1	12	12	12	27.1	27.1	27.1	0	155.03	16282000	893090	258140	0	140300	234560	0	0	1345800	686140	272310	236650	0	7257.9	78920	34714	0	72752	0	434130	0	721300	0	374020	2032200	49272	533370	352310	70744	735740	449610	0	55939	0	0
sp|O96008|TOM40_HUMAN	sp|O96008|TOM40_HUMAN	14	14	14		1	14	14	14	48.5	48.5	48.5	0	191.11	413430000	4100500	2071000	0	4299200	16388000	6398200	36309000	9149000	5919200	4221000	4406200	1926300	4182000	846940	741190	6053000	2266300	6069200	10525000	30658000	20832000	9817000	2953600	33462000	15457000	4936400	2644600	4058300	11012000	5736000	858730	1348200	616240	847430
sp|O96011|PX11B_HUMAN	sp|O96011|PX11B_HUMAN	9	9	9		1	9	9	9	44.4	44.4	44.4	0	17.452	13165000	0	0	226320	44762	0	0	1864400	439810	0	0	145220	0	79905	0	39912	0	26319	252440	0	0	4287300	765770	0	644670	216590	123080	0	0	0	0	0	24502	0	0
sp|O96013|PAK4_HUMAN	sp|O96013|PAK4_HUMAN	10	10	10		1	10	10	10	26.9	26.9	26.9	0	24.172	30009000	16606	110940	19869	149500	366070	0	312850	154970	0	209500	201300	0	69802	108740	0	0	0	337380	0	997860	2036800	0	0	0	262870	54902	102500	154240	27912	607610	0	40960	0	0
sp|O96019|ACL6A_HUMAN;sp|O94805|ACL6B_HUMAN	sp|O96019|ACL6A_HUMAN	18;2	18;2	18;2		2	18	18	18	50.6	50.6	50.6	0	227.12	460490000	1928400	1561300	896970	7488000	11657000	12359000	12869000	14616000	7017300	3570900	2903100	1824900	3096800	336460	3649400	3160300	988000	11007000	5306000	45045000	32877000	3794400	5531800	47811000	10143000	5494800	1064600	2339500	7775800	14983000	704980	4676700	384220	295000
sp|P00156|CYB_HUMAN	sp|P00156|CYB_HUMAN	2	2	2		1	2	2	2	5.5	5.5	5.5	0.0016702	3.5763	13850000	0	0	0	1360800	0	0	1264700	1125300	0	0	0	0	0	0	0	0	0	522730	0	0	5469500	0	0	0	707790	737730	0	0	0	0	154000	0	0	0
sp|P00167|CYB5_HUMAN	sp|P00167|CYB5_HUMAN	7	7	7		1	7	7	7	56	56	56	0	250.71	702110000	6853900	0	0	10700000	0	32216000	11998000	22287000	18072000	960570	0	1869700	834050	0	6540400	36714000	3617900	12529000	8740800	127620000	34859000	2977400	0	13721000	12575000	4051500	0	270890	66504	30648000	1158400	0	0	0
sp|P00325|ADH1B_HUMAN;sp|P08319|ADH4_HUMAN	sp|P00325|ADH1B_HUMAN	25;1	25;1	10;1		2	25	25	10	73.3	73.3	38.9	0	323.31	1985500000	137970	0	11789000	0	0	24751000	814940	0	24687000	0	0	0	1936900	0	90629000	0	0	170340000	7868400	0	254310000	0	9888900	67573000	0	16147000	594130	0	0	0	12263000	8570500	1559200	1050700
sp|P00326|ADH1G_HUMAN	sp|P00326|ADH1G_HUMAN	21	10	6		1	21	10	6	51.2	29.6	19.2	0	19.718	12934000	213110	0	0	0	0	1315700	7296300	0	0	0	0	0	0	0	340690	0	0	565840	0	0	0	0	0	0	69144	0	305100	0	0	0	44181	37808	17299	284480
sp|P00338|LDHA_HUMAN	sp|P00338|LDHA_HUMAN	36	36	33		1	36	36	33	84	84	75.9	0	323.31	9678800000	7578900	149740000	30769000	75099000	529990000	327580000	730070000	281990000	126900000	42350000	12407000	19956000	37699000	5428200	41315000	108400000	11240000	144700000	96934000	830380000	648250000	263280000	63008000	500250000	80037000	71034000	16148000	56533000	72106000	362940000	36334000	36267000	7483400	19233000
3745608;3745609;3745610;3745611;3745612;3745613;3745614;3745615;3745616;3745617;3745618;3745619;3745620;3745621;3745622;3745623;3745624;3745625;3745626;3745627;3745628;3745629;3745630;3745631;3745632;3745633;3745634;3745635;3745636;3745637;3745638;3745639;3745640;3745641;3745642;3745643;3745644;3745645;3745646;3745647;3745648;3745649;3745650;3745651;3745652;3745653;3745654;3745655;3745656;3745657…	405181;405261;569809;642203;642281;642284;719717;720137;794327;1085609;1205999;1431370;1576365;1734810;2233633;2396163;2396195;2649904;2712632;2759328;3008281;3407162;3615423;3659335;3659424;3737974;3745647;3745921;4267601;4267657;4267700;4657251;4679543;4904248;4904274;4904280	908;909;910	62;63;204
sp|P00352|AL1A1_HUMAN	sp|P00352|AL1A1_HUMAN	41	41	38		1	41	41	38	76.8	76.8	73.5	0	323.31	1713300000	4517100	8239600	8478000	808160	59381000	161390000	42438000	72716000	53646000	691630	184850	322760	5099800	245500	31833000	9856400	501950	69137000	81793000	162040000	124750000	6350500	6941800	92283000	21357000	16179000	3401200	1490800	8391800	5469200	4283300	7116700	1680500	5357900
sp|P00367|DHE3_HUMAN;sp|P49448|DHE4_HUMAN	sp|P00367|DHE3_HUMAN;sp|P49448|DHE4_HUMAN	40;26	40;26	40;26	;	2	40	40	40	70.1	70.1	70.1	0	323.31	1632800000	17262000	10750000	7980000	6299600	48183000	113060000	34353000	25919000	18844000	9890200	10927000	9826900	12266000	914600	16897000	15912000	1871000	35473000	39291000	135750000	109920000	14703000	22388000	109870000	9593700	22223000	5103000	8043400	9238700	48733000	10529000	13514000	1703300	6423000
995910;1995911;1995912;1995913;1995914;1995915;1995916;1995917;1995918;1995919;1995920;1995921;1995922;1995923;1995924;1995925;1995926;1995927;1995928;1995929;1995930;1995931;1995932;1995933;1995934;1995935;1995936;1995937;1995938;1995939;1995940;1995941;1995942;1995943;1995944;1995945;1995946;1995947;1995948;1995949;1995950;1995951;1995952;1995953;1995954;1995955;1995956;1995957;1995958;1995959;…	212422;214064;220920;340610;476958;494097;494268;494269;566581;631615;741456;741941;835093;957507;1001666;1333080;1333099;1391096;1461016;1694650;1768093;1995911;1996080;2008012;2167223;2311323;2883989;3225007;3225160;3342780;3457432;3457443;3477233;3672865;4113050;4192639;4985225;5151738;5189918;5189925	916;917;918;919;920;921	168;226;290;295;468;514
sp|P00374|DYR_HUMAN;sp|Q86XF0|DYR2_HUMAN	sp|P00374|DYR_HUMAN	4;1	4;1	4;1		2	4	4	4	28.9	28.9	28.9	0	18.064	7114500	0	0	0	0	98680	0	202260	0	0	0	0	0	0	0	0	0	20694	0	0	731030	1250500	0	0	1532800	0	0	0	0	42012	358560	0	0	0	0
sp|P00387|NB5R3_HUMAN	sp|P00387|NB5R3_HUMAN	25	25	25		1	25	25	25	80.7	80.7	80.7	0	323.31	1233700000	5351900	7220900	10307000	20297000	25864000	41679000	21718000	22011000	22087000	2024300	12821000	15751000	7359300	1950600	1134300	1128700	1554700	43858000	20525000	24207000	102050000	22931000	50533000	110640000	8396700	10354000	9723000	47036000	6628100	29074000	11017000	16083000	1479700	8177700
sp|P00390|GSHR_HUMAN	sp|P00390|GSHR_HUMAN	30	30	30		1	30	30	30	67	67	67	0	323.31	1257900000	1853700	7227100	18276000	2392100	25689000	44311000	99712000	10651000	15329000	4061600	5340700	2998100	3923100	242210	12374000	14483000	852010	28740000	21837000	117520000	108600000	6251500	5879000	95486000	6955000	6659200	3788600	3350700	3108700	18407000	9934100	17656000	2267000	3721500
sp|P00395|COX1_HUMAN	sp|P00395|COX1_HUMAN	4	4	4		1	4	4	4	10.5	10.5	10.5	0	10.092	235440000	6142800	6812400	0	0	0	10825000	0	0	936980	0	2288200	0	560430	0	0	0	637230	3415800	2685400	0	4211500	7054100	0	10242000	2823200	13720000	6018000	0	75355	10502000	0	244700	0	0
sp|P00403|COX2_HUMAN	sp|P00403|COX2_HUMAN	11	11	11		1	11	11	11	48	48	48	0	323.31	2653400000	7265100	8909500	16756000	31346000	7882800	212470000	114900000	43576000	76223000	11762000	31343000	9724800	12320000	1748100	5690000	1393400	3937900	51589000	19567000	38605000	336780000	50035000	13128000	317980000	17755000	38022000	11178000	6346900	4732700	30179000	2768600	5661600	0	4206000
sp|P00414|COX3_HUMAN	sp|P00414|COX3_HUMAN	3	3	3		1	3	3	3	10	10	10	0	38.612	411830000	219920	8924400	0	3854200	2036800	2470600	4091200	8410600	5470400	0	0	0	0	0	2915800	48458	2776500	31546000	2823400	2686800	17718000	9861100	0	30839000	0	0	0	0	0	8447300	0	0	0	0
sp|P00441|SODC_HUMAN	sp|P00441|SODC_HUMAN	15	15	15		1	15	15	15	91.6	91.6	91.6	0	305.38	11601000000	9485400	95036000	38885000	145800000	697080000	556640000	1095900000	159880000	298470000	58275000	16044000	6816400	40275000	2126500	75286000	86395000	14760000	204060000	180010000	846840000	473460000	54884000	87120000	605400000	65111000	137320000	45045000	15095000	43376000	377670000	51619000	60865000	14852000	19829000
sp|P00450|CERU_HUMAN	sp|P00450|CERU_HUMAN	54	54	48		1	54	54	48	66.3	66.3	61.5	0	323.31	598960000	1319100	25620000	1093900	1005500	8200400	5981000	6745400	14877000	8301000	446150	98399	892460	1042500	116950	12312000	3444000	76808	12038000	9924200	53716000	9633900	126950000	1387500	18303000	123120	1380100	267830	1019300	1230000	27368000	477420	2036700	405510	835710
sp|P00488|F13A_HUMAN	sp|P00488|F13A_HUMAN	33	33	32		1	33	33	32	45.1	45.1	44.1	0	323.31	258500000	71742	2529700	221210	44404	7283000	16432000	15753000	5748000	10881000	3144500	291240	1585900	215850	124390	2109000	0	0	8936000	2845600	8745400	597360	7920900	135760	23002000	618980	1475900	2291900	2756100	656220	26012000	795010	823290	517300	2988100
sp|P00491|PNPH_HUMAN	sp|P00491|PNPH_HUMAN	23	23	23		1	23	23	23	87.2	87.2	87.2	0	323.31	1348900000	486340	20374000	4054900	7268400	39236000	20361000	8893800	22133000	19912000	885450	485920	950400	2354200	18035	11654000	8517300	813840	22752000	17043000	115660000	89096000	48437000	5673100	101390000	3655400	3703600	1081600	477230	536770	41748000	2248200	8691800	813930	615310
sp|P00492|HPRT_HUMAN	sp|P00492|HPRT_HUMAN	19	19	18		1	19	19	18	82.1	82.1	78.9	0	152.71	568750000	704920	5079600	784110	4502100	24513000	1699200	38101000	4451500	7510500	2749800	744100	1196900	1788900	264520	2640300	9497000	1126900	4127200	13436000	89385000	31014000	22843000	4210500	39231000	3406300	4768500	2163400	4117000	3449100	21105000	3035000	2253200	187370	1014500
sp|P00505|AATM_HUMAN	sp|P00505|AATM_HUMAN	33	33	33		1	33	33	33	70.9	70.9	70.9	0	323.31	1309200000	3204800	4507800	18964000	16880000	29475000	76350000	121510000	27099000	16878000	4684200	1199800	5246300	2755300	344760	8741800	12016000	2021900	25105000	31297000	159500000	93784000	1151800	7035100	93857000	11069000	7138500	2326000	2271500	3429200	21762000	4974700	7789800	1154900	1583000
sp|P00533|EGFR_HUMAN	sp|P00533|EGFR_HUMAN	28	28	27		1	28	28	27	35.6	35.6	34.6	0	173.93	17598000	0	132560	1231800	662930	1165600	1365400	176740	653670	5316.6	951210	972900	141510	579710	369680	10942	17123	68792	0	348750	232040	820320	236160	224090	268620	0	1058700	136290	2272900	851600	282700	35588	24767	80729	305600
sp|P00558|PGK1_HUMAN	sp|P00558|PGK1_HUMAN	57	57	48		1	57	57	48	96.2	96.2	85.6	0	323.31	13618000000	23783000	115150000	86286000	160980000	420980000	507710000	762750000	374040000	245830000	62102000	34955000	43364000	55510000	3611600	93036000	127320000	18565000	209340000	214040000	1391400000	926910000	368040000	153290000	939120000	100670000	130810000	49567000	59974000	61950000	532500000	50899000	146250000	19746000	19007000
1881993;1881994;1881995;1881996;1881997;1881998;1881999;1882000;1882001;1882002;1882003;1882004;1882005;1882006;1882007;1882008;1882009;1882010;1882011;1882012;1882013;1882014;1882015;1882016;1882017;1882018;1882019;1882020;1882021;1882022;1882023;1882024;1882025;1882026;1882027;1882028;1882029;1882030;1882031;1882032;1882033;1882034;1882035;1882036;1882037;1882038;1882039;1882040;1882041;1882042…	56903;56904;56905;56906;56907;61838;61839;61840;61841;61842;61843;61844;61845;61846;61847;61848;61849;61850;61851;61852;61853;61854;61855;61856;61857;61858;61859;61860;61861;61862;61863;61864;61865;61866;61867;61868;61869;61870;61871;61872;61873;61874;61875;61876;61877;61878;61879;61880;61881;61882;61883;61884;61885;61886;61887;61888;61889;61890;61891;61892;61893;61894;61895;61896;61897;61898;618…
01012;1401013;1401014;1401015;1401016;1401017;1401018;1401019;1401020;1401021;1401022;1401023;1401024;1401025;1401026;1401027;1401028;1401029;1401030;1401031;1401032;1401033;1401034;1401035;1401036;1401037;1401038;1401039;1401040;1401041;1401042;1401043;1401044;1401045;1401046;1401047;1401048;1401049;1401050;1401051;1401052;1401053;1401054;1401055;1401056;1401057;1401058;1401059;1401060;1401061;1…
68690;3468691;3468692;3468693;3468694;3468695;3468696;3468697;3468698;3468699;3468700;3468701;3468702;3468703;3468704;3468705;3468706;3468707;3468708;3468709;3468710;3468711;3468712;3468713;3468714;3468715;3468716;3468717;3468718;3468719;3468720;3468721;3468722;3468723;3468724;3468725;3468726;3468727;3468728;3468729;3468730;3468731;3468732;3468733;3468734;3468735;3468736;3468737;3468738;3468739;3…
06847;4206848;4206849;4206850;4206851;4206852;4206853;4206854;4206855;4206856;4206857;4206858;4206859;4206860;4206861;4206862;4206863;4206864;4206865;4206866;4206867;4206868;4206869;4206870;4206871;4206872;4206873;4206874;4206875;4206876;4206877;4206878;4206879;4206880;4206881;4206882;4206883;4206884;4206885;4206886;4206887;4206888;4206889;4206890;4206891;4206892;4206893;4206894;4206895;4206896;4…
71863;4871864;4871865;4871866;4871867;4871868;4871869;4871870;4871871;4871872;4871873;4871874;4871875;4871876;4871877;4871878;4871879;4871880;4871881;4871882;4871883;4871884;4871885;4871886;4871887;4871888;4871889;4871890;4871891;4871892;4871893;4871894;4871895;4871896;4871897;4871898;4871899;4871900;4871901;4871902;4871903;4871904;4871905;4871906;4871907;4871908;4871909;4871910;4871911;4871912;4…	56904;62115;108208;144935;179249;214753;234817;253851;253889;378350;563149;772983;773037;975518;1132901;1200818;1200821;1200850;1401183;2144491;2207701;2208322;2227342;2227348;2295295;2436432;2614933;2970398;3211774;3370356;3466455;3466491;3468595;3571373;3926330;3926386;3935863;3935881;4083846;4084447;4085547;4205961;4206677;4207022;4467192;4526711;4527077;4700636;4752434;4752902;4752935;4755055…	959;960;961;962;963;964;965;966;967	29;61;72;176;227;234;240;251;312
sp|P00568|KAD1_HUMAN	sp|P00568|KAD1_HUMAN	10	10	9		1	10	10	9	56.2	56.2	51.5	0	60.254	169370000	0	2970700	0	541530	992980	21397000	690310	510450	3541300	0	0	0	125310	0	4537700	392140	0	10111000	3674300	5891600	56030000	0	0	8257800	0	161760	0	3016000	145800	3586200	444070	761020	98197	67138
sp|P00734|THRB_HUMAN;CON__P00735	sp|P00734|THRB_HUMAN	31;7	31;7	31;7		2	31	31	31	60.1	60.1	60.1	0	323.31	440800000	445550	17688000	3071300	1315000	6703400	2971600	4381800	6939400	2502800	1358100	497310	606600	326980	207900	819690	599910	27356	1928900	3708400	15574000	1281700	227770000	2392500	5126800	116540	656620	672690	5715700	3120600	9976300	328410	1784600	1093700	2438000
sp|P00736|C1R_HUMAN	sp|P00736|C1R_HUMAN	25	25	25		1	25	25	25	46.8	46.8	46.8	0	188.54	54996000	20324	4923900	124980	36692	1811400	243160	133570	3454600	231510	11088	8269.5	185250	45910	40471	157430	143540	3161.1	3516200	2062600	2260700	316850	14961000	53182	872130	36741	135060	94590	2166300	171490	5272500	18761	185790	153890	31103
sp|P00738|HPT_HUMAN	sp|P00738|HPT_HUMAN	36	36	17		1	36	36	17	67.7	67.7	44.6	0	323.31	6320000000	2714000	382350000	15524000	9866200	295500000	404720000	147300000	203300000	29292000	26162000	8419800	19918000	21101000	8656300	43895000	52332000	3759800	36249000	4835100	272880000	207260000	1309900000	11623000	168370000	1783100	18545000	5279100	23917000	16502000	301640000	2699000	22386000	16540000	1039600
2;3983673;3983674;3983675;3983676;3983677;3983678;3983679;3983680;3983681;3983682;3983683;3983684;3983685;3983686;3983687;3983688;3983689;3983690;3983691;3983692;3983693;3983694;3983695;3983696;3983697;3983698;3983699;3983700;3983701;3983702;3983703;3983704;3983705;3983706;3983707;3983708;3983709;3983710;3983711;3983712;3983713;3983714;3983715;3983716;3983717;3983718;3983719;3983720;3983721;39837…	431715;432260;432582;614242;614403;787834;1649157;1871616;1871701;2057799;2057886;2390099;2845642;2845791;2845922;2914713;2914857;2915093;2915153;3373479;3596779;3770489;3983388;4162642;4162691;4162704;4162750;4162918;4651658;4782878;4782920;4909389;4947232;5173723;5210238;5210824	974;975	300;343
sp|P00739|HPTR_HUMAN	sp|P00739|HPTR_HUMAN	24	5	5		1	24	5	5	53.4	23.9	23.9	0	78.475	30731000	0	2119300	744670	72987	0	0	0	850000	0	178740	112010	0	79506	0	78651	50464	0	0	0	927440	0	7597700	52007	0	0	0	47833	61869	24492	2220600	0	0	145130	0
sp|P00740|FA9_HUMAN	sp|P00740|FA9_HUMAN	12	12	12		1	12	12	12	32.8	32.8	32.8	0	51.337	66144000	21274	666310	266880	65693	0	1750600	0	2409000	378810	0	0	0	22634	0	438710	81452	0	1835400	518030	0	1579100	31447000	514640	1501500	0	0	16542	0	726940	1674000	48277	54381	309500	0
sp|P00742|FA10_HUMAN	sp|P00742|FA10_HUMAN	6	6	6		1	6	6	6	15.8	15.8	15.8	0	90.44	6348300	0	0	0	0	0	0	0	0	0	0	0	0	0	0	0	0	0	0	0	0	0	6321000	0	0	0	0	0	0	27305	0	0	0	0	0
sp|P00746|CFAD_HUMAN	sp|P00746|CFAD_HUMAN	5	5	5		1	5	5	5	32.8	32.8	32.8	0	20.004	6915600	0	714470	578530	0	0	0	0	0	0	0	0	74579	0	0	0	0	0	640730	318490	0	0	2492800	41270	0	0	0	0	0	0	557700	0	38879	0	0
sp|P00747|PLMN_HUMAN;sp|Q02325|PLGB_HUMAN;sp|Q15195|PLGA_HUMAN	sp|P00747|PLMN_HUMAN	54;3;2	54;3;2	49;2;1		3	54	54	49	71	71	64	0	323.31	1064700000	1708100	28720000	1464600	921480	13401000	3597300	7496600	15119000	3595900	3094700	2587000	725750	564990	614550	1629600	1344900	25937	6135400	5922800	17606000	7798700	741640000	1834200	10676000	340430	934480	986650	9883200	9697700	18993000	603430	2215400	876430	1693500
sp|P00748|FA12_HUMAN	sp|P00748|FA12_HUMAN	7	7	7		1	7	7	7	20	20	20	0	93.145	7780800	0	750720	191930	0	158340	0	0	186490	0	31613	77661	0	6516.5	40602	0	45458	0	0	156430	0	0	527480	48587	0	0	36491	29884	361950	12614	745960	0	68131	0	0
sp|P00749|UROK_HUMAN	sp|P00749|UROK_HUMAN	6	6	6		1	6	6	6	17.6	17.6	17.6	0	13.849	5180800	0	0	0	0	342840	0	151140	214370	0	0	12958	0	0	10130	0	0	2362.4	0	372300	0	0	4025500	0	0	0	0	0	49207	0	0	0	0	0	0
sp|P00750|TPA_HUMAN	sp|P00750|TPA_HUMAN	9	9	9		1	9	9	9	28.5	28.5	28.5	0	29.31	511020	0	0	0	0	0	0	0	0	0	0	0	0	0	0	0	0	153640	0	0	0	0	0	0	0	0	0	0	0	0	0	0	0	0	0
sp|P00751|CFAB_HUMAN	sp|P00751|CFAB_HUMAN	39	39	39		1	39	39	39	48.4	48.4	48.4	0	224.96	223680000	294220	11220000	2010800	173260	6819700	1469200	6081000	12039000	1417600	312930	94211	521360	145020	225110	2470600	1251100	23898	3952200	3755300	7046100	12829000	41710000	380190	6427500	0	226290	173950	3697000	894190	18738000	451340	472640	68587	1409400
sp|P00813|ADA_HUMAN	sp|P00813|ADA_HUMAN	23	23	23		1	23	23	23	66.4	66.4	66.4	0	173.51	123310000	48075	2545300	144520	348450	3183500	287770	2362000	2158200	3996700	791960	167430	101020	438720	261660	1083500	8791500	236390	689250	4469300	12964000	717950	0	2914500	9430700	4796400	1015600	402390	822320	7550500	2520100	241930	921610	22137	0
sp|P00846|ATP6_HUMAN	sp|P00846|ATP6_HUMAN	2	2	2		1	2	2	2	8.4	8.4	8.4	0	23.585	1500300000	2597000	0	60181000	18597000	63009000	25963000	0	18136000	10302000	5938700	14507000	9531100	24687000	1036300	1604900	1295300	1833500	31197000	17269000	6161400	162640000	44346000	1462000	108130000	9676200	19226000	3315400	0	4031900	34505000	7780700	30039000	2763500	8553500
sp|P00915|CAH1_HUMAN	sp|P00915|CAH1_HUMAN	23	23	23		1	23	23	23	80.1	80.1	80.1	0	323.31	4248600000	2062100	491280000	49253000	53544000	156870000	112890000	120570000	61270000	31985000	4492100	15208000	1956800	2001000	2747800	9656500	111250000	179790	34906000	79465000	290090000	19417000	194010000	2459800	97210000	3289100	9148400	847500	28969000	7033500	111540000	7151100	30986000	2013900	4350000
9;5181390;5181391;5181392;5181393;5181394;5181395;5181396;5181397;5181398;5181399;5181400;5181401;5181402;5181403;5181404;5181405;5181406;5181407;5181408;5181409;5181410;5181411;5181412;5181413;5181414;5181415;5181416;5181417;5181418;5181419;5181420;5181421;5181422;5181423;5181424;5181425;5181426;5181427;5181428;5181429;5181430;5181431;5181432;5181433;5181434;5181435;5181436;5181437;5181438;51814…	76667;380838;380921;923385;923496;1051000;1483497;1743419;2598531;2889296;3068957;3293251;3477337;3927568;3927854;3928279;4362271;4624944;4719019;5181281;5189780;5189818;5189828	980;981	149;242
sp|P00918|CAH2_HUMAN	sp|P00918|CAH2_HUMAN	20	20	20		1	20	20	20	76.2	76.2	76.2	0	135.49	459640000	338230	43853000	1538200	5163700	17031000	5730500	7865700	2558600	6457100	262490	1330500	0	89231	303220	71763	7704000	177590	2092400	19881000	5959500	0	7402900	1106000	4519500	0	416930	569300	2299300	0	4367600	307610	2347900	0	367780
sp|P00966|ASSY_HUMAN	sp|P00966|ASSY_HUMAN	22	22	22		1	22	22	22	51.7	51.7	51.7	0	138.84	198900000	432690	1468900	23424	351010	8901400	24920000	23040000	1459600	1873100	727750	858480	59691	2219400	0	1675700	428150	139250	2820600	869150	44979000	10636000	0	825860	5613600	179290	400710	563210	292250	401240	1969300	149420	356220	204140	542440
sp|P00973|OAS1_HUMAN	sp|P00973|OAS1_HUMAN	6	6	6		1	6	6	6	23.2	23.2	23.2	0	19.515	5190700	0	0	0	0	311270	0	0	0	832230	0	55033	380540	0	0	0	45491	0	150850	0	198680	198990	1977300	0	580300	129630	99919	60414	0	23233	0	0	92774	0	0
sp|P01008|ANT3_HUMAN	sp|P01008|ANT3_HUMAN	27	27	23		1	27	27	23	50.6	50.6	46.8	0	323.31	428400000	378910	2077100	123950	2517700	11841000	13697000	15471000	16047000	4552200	796140	449870	741930	428510	101010	2867200	5833100	126900	20821000	10164000	54718000	9258200	65510000	2822600	15771000	251570	1148300	1460700	2023500	1581400	12517000	1230200	1722100	541930	3749600
sp|P01009|A1AT_HUMAN;sp|P20848|A1ATR_HUMAN	sp|P01009|A1AT_HUMAN	38;1	38;1	38;1		2	38	38	38	69.4	69.4	69.4	0	323.31	8755600000	6459200	35037000	34817000	33651000	320590000	213660000	137310000	342750000	88807000	8137900	8707700	10948000	20283000	4395600	94725000	75864000	4074200	76820000	193110000	705470000	204990000	2229800000	18730000	577950000	13815000	19135000	6964600	36704000	20705000	115080000	24898000	15597000	8213200	23928000
2831;2932832;2932833;2932834;2932835;2932836;2932837;2932838;2932839;2932840;2932841;2932842;2932843;2932844;2932845;2932846;2932847;2932848;2932849;2932850;2932851;2932852;2932853;2932854;2932855;2932856;2932857;2932858;2932859;2932860;2932861;2932862;2932863;2932864;2932865;2932866;2932867;2932868;2932869;2932870;2932871;2932872;2932873;2932874;2932875;2932876;2932877;2932878;2932879;2932880;29…
5344;4155345;4155346;4155347;4155348;4155349;4155350;4155351;4155352;4155353;4155354;4155355;4155356;4155357;4155358;4155359;4155360;4155361;4155362;4155363;4155364;4155365;4155366;4155367;4155368;4155369;4155370;4155371;4155372;4155373;4155374;4155375;4155376;4155377;4155378;4155379;4155380;4155381;4155382;4155383;4155384;4155385;4155386;4155387;4155388;4155389;4155390;4155391;4155392;4155393;41…	439912;439918;753465;956427;1229374;1231133;1263852;1536788;1670482;2210433;2362079;2367336;2389444;2389465;2638845;2884919;2932752;2951199;2995436;2995598;3064273;3064508;3065707;3467911;3566414;3566427;3759682;3974375;4075188;4075426;4155169;4155440;4277275;4610725;4611167;4950843;4999740;4999793	990;991;992;993;994	250;266;375;382;398
sp|P01011|AACT_HUMAN	sp|P01011|AACT_HUMAN	22	22	22		1	22	22	22	40.9	40.9	40.9	0	323.31	657690000	2359400	372740	5902200	3912900	19945000	15726000	23179000	31012000	6201900	96250	857720	3900300	1644700	1025200	5302900	3775300	81012	14395000	10851000	30747000	32553000	200480000	8889400	11280000	1058100	3116000	1310100	6546000	1136500	18316000	3333800	1408300	834110	2083200
sp|P01019|ANGT_HUMAN	sp|P01019|ANGT_HUMAN	8	8	8		1	8	8	8	19.2	19.2	19.2	0	66.761	58262000	51711	6029300	331650	136860	1161400	631430	0	494860	0	0	0	90484	32717	20286	1015000	544200	10268	502180	1479500	3328900	1037200	8685200	0	1739600	38994	87730	74009	143600	455970	3038100	73876	260270	138780	132410
sp|P01023|A2MG_HUMAN	sp|P01023|A2MG_HUMAN	75	75	64		1	75	75	64	66.1	66.1	57.5	0	323.31	1203400000	846560	72813000	3828000	3345600	33376000	9033600	13620000	21494000	15204000	1300000	592620	1009700	1224200	931570	6727300	4432200	165070	11898000	24033000	113530000	8436500	147720000	2503400	194100000	1433000	4300000	1183200	2265100	1819000	16067000	2434300	13658000	665080	1704500
759908;3759909;3759910;3759911;3759912;3759913;3759914;3759915;3759916;3759917;3759918;3759919;3759920;3759921;3759922;3759923;3759924;3759925;3759926;3759927;3759928;3759929;3759930;3759931;3759932;3759933;3759934;3759935;3759936;3759937;3759938;3759939;3759940;3759941;3759942;3759943;3759944;3759945;3759946;3759947;3759948;3759949;3759950;3759951;3759952;3759953;3759954;3759955;3759956;3759957;…	39615;125870;134255;192264;247828;411815;422842;466282;658422;695078;705096;761487;761739;849462;1027647;1072792;1159981;1299450;1302027;1306555;1422056;1497255;1497259;1817318;1817357;1871278;1892712;2287828;2288379;2441784;2666098;2760016;2771204;2856275;3006979;3007122;3093564;3234093;3249643;3271551;3392183;3491271;3499571;3547091;3553230;3618864;3645243;3759951;3783091;3825226;3843583;388879…	998;999;1000;1001;1002;1003;1004;1005;1006	101;151;666;673;688;697;713;1314;1378
sp|P01024|CO3_HUMAN	sp|P01024|CO3_HUMAN	125	125	113		1	125	125	113	75.5	75.5	70.9	0	323.31	1381900000	2118700	63683000	4852700	5610300	41135000	12842000	22483000	40865000	11079000	2681700	1712300	4482600	4290400	549470	7981800	9777300	408530	19420000	20985000	90344000	58861000	233390000	18130000	54691000	1133200	3980600	3515500	16830000	8624500	33713000	3992700	9648900	2245900	4010500
1916041;1916042;1916043;1916044;1916045;1916046;1916047;1916048;1916049;1916050;1916051;1916052;1916053;1916054;1916055;1916056;1916057;1916058;1916059;1916060;1916061;1916062;1916063;1916064;1916065;1916066;1916067;1916068;1916069;1916070;1916071;1916072;1916073;1916074;1916075;1916076;1916077;1916078;1916079;1916080;1916081;1916082;1916083;1916084;1916085;1916086;1916087;1916088;1916089;1916090…	57611;57612;57613;57614;57615;57616;57617;57618;57619;57620;57621;57622;57623;57624;57625;57626;57627;57628;57629;57630;57631;57632;57633;57634;57635;57636;57637;57638;57639;57640;57641;57642;57643;57644;57645;57646;57647;57648;57649;57650;57651;57652;57653;57654;57655;57656;57657;57658;57659;57660;57661;57662;57663;57664;57665;57666;57667;57668;57669;57670;57671;57672;57673;57674;57675;57676;576…
8;1837599;1837600;1837601;1837602;1837603;1837604;1837605;1837606;1837607;1837608;1837609;1837610;1837611;1837612;1837613;1837614;1837615;1837616;1837617;1837618;1837619;1837620;1837621;1837622;1837623;1837624;1837625;1837626;1837627;1837628;1837629;1837630;1837631;1837632;1837633;1837634;1837635;1837636;1837637;1837638;1837639;1837640;1837641;1837642;1837643;1837644;1837645;1837646;1837647;18376…
1;3699202;3699203;3699204;3699205;3699206;3699207;3699208;3699209;3699210;3699211;3699212;3699213;3699214;3699215;3699216;3699217;3699218;3699219;3699220;3699221;3699222;3699223;3699224;3699225;3699226;3699227;3699228;3699229;3699230;3728410;3728411;3728412;3728413;3728414;3728415;3728416;3728417;3728418;3728419;3728420;3780861;3800247;3800248;3800249;3800250;3800251;3800252;3800253;3800254;38002…
4;4837685;4837686;4837687;4837688;4837689;4837690;4837691;4837692;4837693;4837694;4837695;4837696;4837697;4837698;4837699;4837700;4837701;4837702;4837703;4837704;4837705;4837706;4837707;4837708;4837709;4837710;4837711;4837712;4837713;4837714;4837715;4837716;4837717;4837718;4837719;4837720;4837721;4837722;4837723;4837724;4837725;4837726;4837727;4837728;4837729;4837730;4837731;4837732;4837733;48377…	57696;57815;63555;78682;78713;105085;139628;210425;210450;325082;373315;440643;472385;474097;478008;548423;577133;615075;722291;731039;735349;761999;788161;816986;836903;902687;1004375;1014591;1096382;1108950;1210287;1210303;1364876;1364888;1369385;1545241;1623269;1695018;1695041;1734735;1798248;1837645;1958528;1994771;2069252;2070038;2122919;2123037;2176676;2176710;2239562;2274665;2323965;236645…	1007;1008;1009;1010;1011;1012;1013;1014;1015;1016;1017;1018;1019	164;368;373;441;495;990;1129;1181;1384;1400;1407;1408;1563
sp|P01031|CO5_HUMAN	sp|P01031|CO5_HUMAN	50	50	48		1	50	50	48	39.2	39.2	37.9	0	323.31	66667000	74816	1892200	21544	230120	146660	0	35342	662370	350760	30871	158920	26040	195080	33422	246360	95360	0	99027	371680	3062700	2370500	38903000	0	3228200	52540	58979	7032.1	178560	1120700	1765300	27177	56188	4248.1	14013
sp|P01033|TIMP1_HUMAN	sp|P01033|TIMP1_HUMAN	8	8	8		1	8	8	8	55.1	55.1	55.1	0	168.76	57809000	0	5890700	0	181490	2479000	0	0	11310000	800860	106600	0	496530	162800	130620	0	0	186260	0	0	0	0	1056300	0	582590	307020	0	0	1861500	0	8497000	0	0	0	633560
sp|P01034|CYTC_HUMAN	sp|P01034|CYTC_HUMAN	6	6	6		1	6	6	6	37.7	37.7	37.7	0	18.768	129580000	0	813720	0	239730	0	13590000	1422100	1546900	3432300	0	0	0	893710	0	872930	772550	128240	410750	1102400	3768400	5354100	2978100	3007800	4314100	0	0	365970	0	79321	1898000	1535300	0	319300	35829
sp|P01040|CYTA_HUMAN	sp|P01040|CYTA_HUMAN	10	10	10		1	10	10	10	94.9	94.9	94.9	0	99.886	327900000	218730	10199000	4753100	4156000	14634000	0	755320	12433000	0	15773000	1292500	412800	0	2112100	0	7725500	1032200	6198400	25851000	2264500	55284000	12932000	11316000	1505700	0	7939300	2552100	5121100	504760	413430	360790	5171100	303660	96346
sp|P01042|KNG1_HUMAN	sp|P01042|KNG1_HUMAN	22	22	22		1	22	22	22	33.1	33.1	33.1	0	258.66	197420000	10413	8449800	1055300	851650	4056600	4307900	3809300	7034600	2009300	1270700	430330	767970	490850	292850	1928100	1160500	36199	1726200	4294400	10195000	3005400	56595000	1422900	3183300	262670	804600	643290	3271600	842850	7103500	512420	918780	65172	784780
sp|P01111|RASN_HUMAN	sp|P01111|RASN_HUMAN	11	6	3		1	11	6	3	69.8	30.2	23.8	0	21.187	55602000	0	105480	429460	988840	669600	0	740770	1524900	0	512870	914100	795290	563570	112430	515370	584490	52535	1038000	1313300	6112200	427710	0	2528800	1512800	2545600	1417500	333680	1160200	425230	888150	501700	381840	0	234520
sp|P01116|RASK_HUMAN	sp|P01116|RASK_HUMAN	11	11	5		1	11	11	5	72.5	72.5	24.9	0	57.047	245900000	55182	3687500	192840	862270	746790	11178000	14456000	934990	5800400	569070	1594500	1881700	2308600	278010	1395700	1353600	265600	7316500	1075100	18355000	19687000	7910300	4045700	15548000	2767800	2840500	496240	2759400	3590000	6318200	1749100	1316400	170730	652020
sp|P01137|TGFB1_HUMAN	sp|P01137|TGFB1_HUMAN	7	7	7		1	7	7	7	24.6	24.6	24.6	0	21.567	2669300	34335	0	0	0	0	0	0	0	0	0	0	0	0	0	0	85959	10184	0	0	0	0	1262800	0	609310	0	0	0	0	0	0	0	0	0	0
sp|P01591|IGJ_HUMAN	sp|P01591|IGJ_HUMAN	8	8	8		1	8	8	8	64.2	64.2	64.2	0	28.831	1093500000	2270400	8122200	801690	833190	3278200	70821000	6307900	5522400	13991000	405410	1673300	2489500	5047600	231670	3859300	2024200	286820	5778500	4749200	29368000	16196000	42908000	2236000	25057000	1946900	9480600	465100	4165600	3329000	44122000	37180	4772800	678590	447930
sp|P01594|KV133_HUMAN;sp|P01593|KVD33_HUMAN	sp|P01594|KV133_HUMAN;sp|P01593|KVD33_HUMAN	3;3	3;3	3;3	;	2	3	3	3	34.2	34.2	34.2	0	101.2	522310000	1728300	15272000	610420	934900	8308800	31220000	0	8112900	39482000	635580	5354900	1375000	11014000	56446	1729600	5020800	0	3561700	3623200	153050000	17774000	27186000	0	5653000	0	3379400	5509500	663720	2896500	5615500	1112000	5106300	0	4092000
sp|P04432|KVD39_HUMAN;sp|P01597|KV139_HUMAN	sp|P04432|KVD39_HUMAN;sp|P01597|KV139_HUMAN	3;3	3;3	2;2	;	2	3	3	2	29.1	29.1	15.4	0	31.54	129530000	187520	702530	0	643200	0	2475900	0	843260	3711900	0	0	0	2146800	0	441910	2578100	0	1973200	1055400	20902000	3604700	0	0	10440000	0	0	0	0	0	12973000	0	185230	0	0
sp|P01619|KV320_HUMAN	sp|P01619|KV320_HUMAN	5	5	3		1	5	5	3	46.6	46.6	26.7	0	160.02	2486800000	8007600	61144000	10833000	3384300	22735000	129380000	39238000	352720000	91544000	732250	1774900	12724000	7517300	1619300	4497600	18804000	432180	42103000	24931000	265610000	7977900	152550000	443840	164110000	9301600	2288400	229790	4090600	3435800	152760000	409270	2748400	0	2157000
sp|P01701|LV151_HUMAN	sp|P01701|LV151_HUMAN	5	4	4		1	5	4	4	38.5	38.5	38.5	0	28.808	682260000	49334000	0	4560800	0	6605200	0	0	5632200	36020000	0	7137500	1133200	0	0	1487700	7962000	0	0	5590100	0	29697000	0	0	34048000	1413600	0	0	0	0	30850000	0	1206300	0	0
sp|P01703|LV140_HUMAN	sp|P01703|LV140_HUMAN	4	3	3		1	4	3	3	39	39	39	0	20.633	81893000	687430	8904500	0	0	0	0	0	2399300	2468800	0	591390	1892800	601980	0	293750	1311000	51737	571120	0	5927600	0	0	0	0	0	0	0	0	0	5561300	0	0	0	0
sp|P01706|LV211_HUMAN	sp|P01706|LV211_HUMAN	6	4	4		1	6	4	4	46.2	40.3	40.3	0	29.943	63796000	0	0	0	0	0	0	3738000	0	0	0	0	0	300910	191070	156750	0	353270	0	0	44843000	0	0	0	0	0	0	0	0	0	1363300	0	0	0	0
sp|P01714|LV319_HUMAN	sp|P01714|LV319_HUMAN	7	7	6		1	7	7	6	63.4	63.4	63.4	0	39.932	536770000	3363600	24197000	0	1152900	4345600	17809000	9353800	24748000	23714000	635530	0	0	0	0	5819300	2258400	426740	3388300	6315300	33444000	10403000	9613900	6678400	36745000	0	353630	0	0	4308500	140440000	0	0	0	0
sp|P01715|LV301_HUMAN	sp|P01715|LV301_HUMAN	4	2	2		1	4	2	2	26.1	19.1	19.1	0	21.417	48265000	1673700	611780	0	0	0	0	0	0	0	0	0	0	0	0	0	0	0	0	0	32686000	0	0	0	0	0	0	0	0	0	0	0	0	0	0
sp|P01721|LV657_HUMAN	sp|P01721|LV657_HUMAN	3	2	2		1	3	2	2	35.9	35.9	35.9	0.00049407	5.62	107480000	2027700	0	0	0	2182700	0	0	2311400	589930	0	13760000	3810800	7279900	351530	0	0	0	2140600	0	4295600	0	0	2860000	0	1184500	0	2323400	3477700	0	0	1277100	2784300	0	0
sp|P01730|CD4_HUMAN	sp|P01730|CD4_HUMAN	8	8	8		1	8	8	8	20.1	20.1	20.1	0	155.09	19794000	0	0	0	0	0	0	0	0	0	0	33291	72314	82960	0	323350	0	21204	812420	34632	0	3788600	0	72005	2024400	55129	359410	0	0	95170	0	0	416480	0	0
sp|P01732|CD8A_HUMAN	sp|P01732|CD8A_HUMAN	4	4	4		1	4	4	4	22.6	22.6	22.6	0	41.14	14715000	0	0	0	0	0	0	0	0	2718900	0	52763	0	0	0	0	0	0	0	0	1100100	2643600	0	0	3872600	0	131020	0	0	386290	426440	424740	232190	54984	0
sp|P01742|HV169_HUMAN;sp|A0A0B4J2H0|HV69D_HUMAN	sp|P01742|HV169_HUMAN;sp|A0A0B4J2H0|HV69D_HUMAN	3;2	3;2	2;1	;	2	3	3	2	33.3	33.3	23.9	0	29.44	175520000	1751500	8308500	0	0	0	0	3613900	8209000	5847900	0	54116	0	87901	0	3432000	1657200	348090	92430	1641700	32278000	0	6647200	106630	4779200	40027	0	0	0	0	5431500	0	115560	0	0
sp|P01766|HV313_HUMAN	sp|P01766|HV313_HUMAN	3	2	2		1	3	2	2	35.3	25.9	25.9	0.00049205	5.4694	29714000	0	6498400	0	0	1535600	0	1571500	0	9772400	0	0	0	0	0	0	0	0	0	0	0	0	0	0	0	0	0	0	0	0	1810300	0	0	0	0
sp|P01833|PIGR_HUMAN	sp|P01833|PIGR_HUMAN	36	36	36		1	36	36	36	59.9	59.9	59.9	0	323.31	630930000	0	0	51656	0	180910	12287000	0	0	1792400	0	0	0	0	0	1208600	48493	62978	1187500	50984	3691500	3925700	70661000	147930	622090	0	0	0	0	8488	18435000	23411	0	180860	950840
sp|P01834|IGKC_HUMAN	sp|P01834|IGKC_HUMAN	17	3	3		1	17	3	3	100	32.7	32.7	0	43.754	31328000000	58499000	393540000	30546000	61913000	1363500000	1684400000	561420000	1613200000	1345200000	114310000	135630000	206660000	531340000	26163000	169580000	400110000	12818000	496930000	289060000	2759100000	759550000	3082100000	410810000	2914600000	299500000	108080000	125970000	128900000	64886000	687940000	25266000	271260000	206870	34197000
70703;1970704;1970705;1970706;1970707;1970708;1970709;1970710;1970711;1970712;1970713;1970714;1970715;1970716;1970717;1970718;1970719;1970720;1970721;1970722;1970723;1970724;1970725;1970726;1970727;1970728;1970729;1970730;1970731;1970732;1970733;1970734;1970735;1970736;1970737;1970738;1970739;1970740;1970741;1970742;1970743;1970744;1970745;1970746;1970747;1970748;1970749;1970750;1970751;1970752;1…	91668;91669;91670;91671;91672;91673;91674;91675;91676;91677;91678;91679;91680;91681;91682;91683;91684;91685;91686;91687;91688;91689;91690;91691;91692;91693;91694;91695;91696;91697;91698;91699;91700;91701;91702;91703;91704;91705;91706;91707;91708;91709;91710;91711;91712;91713;91714;91715;91716;91717;91718;91719;91720;91721;91722;91723;91724;91725;91726;91727;91728;91729;91730;91731;91732;91733;917…
4132;3734133;3734134;3734135;3734136;3734137;3734138;3734139;3734140;3734141;3734142;3734143;3734144;3734145;3734146;3734147;3734148;3734149;3734150;3734151;3734152;3734153;3734154;3734155;3734156;3734157;3734158;3734159;3734160;3734161;3734162;3734163;3734164;3734165;3734166;3734167;3734168;3734169;3734170;3734171;3734172;3734173;3734174;3734175;3734176;3734177;3734178;3734179;3734180;3734181;37…
3080;4403081;4403082;4403083;4403084;4403085;4403086;4403087;4403088;4403089;4403090;4403091;4403092;4403093;4403094;4403095;4403096;4403097;4403098;4403099;4403100;4403101;4403102;4403103;4403104;4403105;4403106;4403107;4403108;4403109;4403110;4403111;4403112;4403113;4403114;4403115;4403116;4403117;4403118;4403119;4403120;4403121;4403122;4403123;4403124;4403125;4403126;4403127;4403128;4403129;44…
1970;4541971;4541972;4541973;4541974;4541975;4541976;4541977;4541978;4541979;4541980;4541981;4541982;4541983;4541984;4541985;4541986;4541987;4541988;4541989;4541990;4541991;4541992;4541993;4541994;4541995;4541996;4541997;4541998;4541999;4542000;4542001;4542002;4542003;4542004;4542005;4542006;4542007;4542008;4542009;4542010;4542011;4542012;4542013;4542014;4542015;4542016;4542017;4542018;4542019;45…
5313;4975314;4975315;4975316;4975317;4975318;4975319;4975320;4975321;4975322;4975323;4975324;4975325;4975326;4975327;4975328;4975329;4975330;4975331;4975332;4975333;4975334;4975335;4975336;4975337;4975338;4975339;4975340;4975341;4975342;4975343;4975344;4975345;4975346;4975347;4975348;4975349;4975350;4975351;4975352;4975353;4975354;4975355;4975356;4975357;4975358;4975359;4975360;4975361;4975362;49…	91676;749799;750239;1790393;3735189;3820988;3854590;3855128;4403984;4404249;4540020;4540614;4542675;4855598;4855659;4973788;4976639
sp|P01859|IGHG2_HUMAN	sp|P01859|IGHG2_HUMAN	24	11	10		1	24	11	10	62.6	37.4	33.1	0	323.31	8172900000	16759000	259700000	63261000	35414000	230130000	303790000	121310000	199670000	109380000	25176000	49940000	41788000	95606000	6366700	32936000	25569000	5421600	141590000	113530000	635450000	325740000	924940000	53440000	491810000	28846000	57205000	49144000	35083000	21132000	220350000	32831000	82645000	6271400	66619000
11563;1611564;1627236;1627237;1627238;1627759;1627760;1627761;1627762;1627763;1627764;1627765;1627766;1627767;1627768;1627769;1627770;1627771;1627772;1627773;1627774;1627775;1627776;1627777;1627778;1627779;1627780;1627781;1627782;1627783;1627784;1627785;1627786;1627787;1627788;1627789;1627790;1627791;1627792;1627793;1627794;1627795;1627796;1627797;1627798;1627799;1627800;1627801;1627802;1627803;1…
92145;4392146;4392147;4392148;4392149;4392150;4392151;4392152;4392153;4392154;4392155;4392156;4392157;4392158;4392159;4392160;4392161;4392162;4392163;4392164;4392165;4392166;4392167;4392168;4392169;4392170;4392171;4392172;4392173;4392174;4392175;4392176;4392177;4392178;4392179;4392180;4392181;4392182;4392183;4392184;4392185;4392186;4392187;4392188;4392189;4392190;4392191;4392192;4392193;4392194;4…	479785;479896;756342;856634;1018481;1024980;1025502;1564998;1611164;1627237;1627796;2274681;2274792;3401667;3477457;3935776;4013067;4058350;4327905;4392146;4878555;4957542;4958121;5027098	1027;1028;1029	237;276;307
sp|P01860|IGHG3_HUMAN	sp|P01860|IGHG3_HUMAN	25	13	8		1	25	13	8	59.4	42.4	31.3	0	323.31	6295900000	3242000	154320000	1878500	12550000	220940000	342830000	134290000	121180000	105490000	6019600	22447000	6366800	11697000	2167100	53255000	60170000	6736300	60640000	36992000	653170000	138360000	440400000	21070000	191430000	18206000	590120	6316100	26443000	99109	199860000	26227000	16525000	1444600	17997000
11548;1611549;1611550;1611551;1611552;1611553;1611554;1611555;1611556;1611557;1611558;1611559;1611560;1611561;1611562;1611563;1611564;1627236;1627237;1627238;1627759;1627760;1627761;1627762;1627763;1627764;1627765;1627766;1627767;1627768;1627769;1627770;1627771;1627772;1627773;1627774;1627775;1627776;1627777;1627778;1627779;1627780;1627781;1627782;1627783;1627784;1627785;1627786;1627787;1627788;1…
27604;4327605;4327606;4327607;4327608;4327609;4327610;4327611;4327612;4327613;4327614;4327615;4327616;4327617;4327618;4327619;4327620;4327621;4327622;4327623;4327624;4327625;4327626;4327627;4327628;4327629;4327630;4327631;4327632;4327633;4327634;4327635;4327636;4327637;4327638;4327639;4327640;4327641;4327642;4327643;4327644;4327645;4327646;4327647;4327648;4327649;4327650;4327651;4327652;4327653;4…	257868;257871;509536;509738;756342;856634;1018481;1024980;1025502;1611164;1627237;1627796;3401667;3477457;3771992;3935776;4060230;4327111;4331119;4565978;4878527;4957257;4957451;5026273;5040564	1027;1030	288;358
sp|P01861|IGHG4_HUMAN	sp|P01861|IGHG4_HUMAN	17	9	9		1	17	9	9	67.6	41.9	41.9	0	206.97	1585600000	412760	208830000	1189300	1839900	67421000	17191000	5014600	15852000	3186600	980860	6041400	2045900	3699800	0	15740000	32436000	253200	8149400	12233000	35232000	17700000	122100000	323270	19818000	2692600	3118400	122310	3223500	463440	72973000	182050	6816600	322810	2739500
;3402566;3402567;3402568;3402569;3402570;3402571;3402572;3402573;3402574;3402575;3402576;3402577;3402578;3402579;3402580;3402581;3402582;3402583;3477449;3477450;3477451;3477452;3477453;3477454;3477455;3477456;3477457;3477458;4057523;4057524;4057525;4057526;4057527;4057528;4057529;4057530;4057531;4057532;4057533;4057534;4057535;4057536;4057537;4057538;4057539;4057540;4057541;4057542;4057543;405754…	756342;1017325;1470004;1611164;1627234;3401667;3477457;4058350;4327977;4394634;4457671;4457700;4957257;4957451;5024744;5095831;5095856	1031;1032	238;308
sp|P01871|IGHM_HUMAN;sp|P04220|MUCB_HUMAN	sp|P01871|IGHM_HUMAN;sp|P04220|MUCB_HUMAN	27;18	27;18	7;4	;	2	27	27	7	66.2	66.2	23.2	0	323.31	2567400000	9822900	102590000	17241000	5307900	30023000	87798000	17556000	41766000	29513000	5840200	19957000	4118400	30985000	5494700	20929000	41025000	5646300	28707000	42056000	137150000	89832000	169910000	15492000	85522000	14251000	10085000	3823300	28746000	9798500	21852000	3175400	13019000	3053600	9355200
214089;5214090;5214091;5214092;5214093;5214094;5214095;5214096;5214097;5214098;5214099;5214100;5214101;5214102;5214103;5214104;5214105;5214106;5214107;5214108;5214109;5214110;5214111;5214112;5214113;5214114;5214115;5214116;5214117;5214118;5214119;5214120;5214121;5214122;5214123;5214124;5214125;5214126;5214127;5214128;5214129;5214130;5214131;5214132;5214133;5214134;5214135;5214136;5214137;5214138;…	593415;774017;893112;893130;1047434;1049019;1328368;1627224;1689525;1689680;2673661;2956541;3442863;3567903;3649809;3649901;3893875;4049605;4578824;4884887;4884945;4910441;5043142;5043467;5073867;5074023;5213198	1033;1034;1035	79;194;383
sp|P01876|IGHA1_HUMAN	sp|P01876|IGHA1_HUMAN	24	24	14		1	24	24	14	84.4	84.4	55.5	0	323.31	20297000000	38088000	398890000	105910000	31911000	332590000	1487600000	286000000	433230000	512110000	77720000	84807000	99441000	67575000	15276000	116570000	183270000	11524000	161360000	165550000	2014100000	565080000	1132100000	101370000	1187400000	131840000	141450000	65010000	43411000	47319000	511890000	27787000	95072000	32061000	65004000
21;3284722;3284723;3284724;3284725;3284726;3284727;3284728;3284729;3284730;3284731;3284732;3284733;3284734;3284735;3284736;3284737;3284738;3284739;3284740;3284741;3284742;3284743;3284744;3284745;3284746;3284747;3284748;3284749;3284750;3284751;3284752;3284753;3284754;3284755;3284756;3284757;3284758;3284759;3284760;3284761;3284762;3284763;3284764;3284765;3284766;3284767;3284768;3284769;3284770;3284…
05;4332706;4332707;4332708;4332709;4332710;4332711;4332712;4332713;4332714;4332715;4332716;4332717;4332718;4332719;4332720;4332721;4332722;4332723;4332724;4332725;4332726;4332727;4332728;4332729;4332730;4332731;4332732;4459479;4459480;4459481;4459482;4459483;4459484;4459485;4459486;4459487;4459488;4459489;4459490;4459491;5016956;5016957;5016958;5016959;5016960;5016961;5016962;5016963;5016964;5016…	550668;551278;646864;647184;949033;1417438;1467068;1875541;2308607;2460478;2937657;3285016;3536293;3763152;3763172;3849146;4081973;4188519;4188637;4332693;4459485;5017279;5017705;5140819	1036	314
sp|P01877|IGHA2_HUMAN	sp|P01877|IGHA2_HUMAN	20	2	2		1	20	2	2	81.2	13.5	13.5	0	86.525	23686000	0	0	0	0	0	0	0	0	0	0	0	0	0	0	0	0	0	0	0	0	0	0	0	0	0	0	0	0	0	0	0	0	0	0
sp|P01889|1B07_HUMAN	sp|P01889|1B07_HUMAN	27	14	2		1	27	14	2	68.2	46.7	9.1	0	139.28	320320000	12394000	0	0	3364900	349880	6609000	72485000	2075100	11219000	0	0	0	0	0	1908000	3638500	3429500	5561000	9623900	21020000	19674000	6106300	0	3395800	0	0	0	9555500	53983	12845000	0	0	0	0
sp|P01891|1A68_HUMAN	sp|P01891|1A68_HUMAN	29	3	3		1	29	3	3	62.5	10.1	10.1	0.0010914	4.2157	9116100	0	0	0	0	0	0	0	0	0	0	0	0	0	0	0	0	0	0	0	0	0	0	0	0	0	0	0	0	0	0	0	0	0	0
;5192756;5192757;5192758;5192759;5192760;5192761;5192762;5192763;5192764;5192765;5192766;5192767;5192768;5192769;5192770;5192771;5192772;5192773;5192774;5192775;5192776;5192777;5192778;5192779;5192780;5192781;5192782;5192783;5192784;5192785;5192786;5192787;5192788;5192789;5192790;5192791;5192792;5192793;5192794;5192795;5192796;5192797;5192798;5192799;5192800;5192801;5192802;5192803;5192804;519280…	330857;351718;467692;467976;591849;592442;839528;1144666;1202112;1203144;1491363;1491372;2315227;2315251;3460059;3522204;3741084;4090271;4142657;4222679;4537577;4997499;5036634;5080418;5080467;5126632;5126657;5192723;5193037	1041;1042	162;213
sp|P01892|1A02_HUMAN	sp|P01892|1A02_HUMAN	35	35	3		1	35	35	3	67.9	67.9	8.8	0	323.31	4437600000	25333000	18971000	40807000	19408000	215130000	227970000	430270000	30554000	158190000	32375000	27094000	25799000	32340000	3061700	49542000	21868000	19550000	117140000	100110000	555490000	128340000	90489000	21140000	446670000	22102000	58872000	19777000	15847000	5109100	128680000	10111000	13933000	3075200	5397000
4;4990785;4990786;4990787;4990788;4990789;4990790;4990791;4990792;4990793;4990794;4990795;4990796;4990797;4990798;4990799;4990800;4990801;4990802;4990803;4990804;4990805;4990806;4990807;4990808;4990809;4990810;4990811;4990812;4990813;4990814;4990815;4990816;4990817;4990818;4990819;4990820;4990821;4990822;4990823;4990824;4990825;4990826;4990827;4990828;4990829;4990830;4990831;4990832;4990833;49908…	178285;178288;330389;330547;467692;467976;591849;592442;839528;1144666;1202112;1203144;1491363;1491372;1726697;1726746;1726864;1790876;2315227;2315251;3238576;3460059;3741084;4090271;4142657;4222679;4537577;4990811;4997482;5075778;5075788;5126632;5126657;5192723;5193037	1041;1042	162;213
sp|P01903|DRA_HUMAN	sp|P01903|DRA_HUMAN	18	18	17		1	18	18	17	49.2	49.2	49.2	0	323.31	10220000000	32722000	80585000	24964000	192120000	451710000	64379000	65254000	79826000	156880000	64435000	64626000	23316000	40463000	5441900	56662000	65496000	21952000	185420000	154780000	1037200000	1086100000	297990000	132950000	753370000	56674000	101960000	65813000	41090000	119280000	33216000	78333000	76109000	6994100	10975000
1409;4561410;4561411;4561412;4561413;4561414;4561415;4561416;4561417;4561418;4561419;4561420;4561421;4561422;4561423;4561424;4561425;4561426;4561427;4561428;4561429;4561430;4561431;4561432;4561433;4561434;4561435;4561436;4561437;4561438;4561439;4561440;4561441;4561442;4561443;4561444;4561445;4561446;4561447;4561448;4561449;4561450;4561451;4561452;4561453;4561454;4561455;4561456;4561457;4561458;45…	300626;300787;836651;1015970;1075075;1124895;1126201;1126216;1201465;1201503;2302749;2303094;3292032;3292404;3500694;3730930;3963989;4561313	1043	98
sp|P01909|DQA1_HUMAN	sp|P01909|DQA1_HUMAN	7	7	6		1	7	7	6	27.2	27.2	24.4	0	37.82	472110000	594100	1552300	4989800	2444400	6801900	0	22416000	0	4705800	169300	0	0	0	0	2412300	3092900	245730	10792000	7498400	17601000	57498000	0	0	24271000	0	1556300	4741600	0	1598000	3343600	1147100	0	210490	0
sp|P01911|2B1F_HUMAN	sp|P01911|2B1F_HUMAN	16	4	2		1	16	4	2	53	14.3	9	0	38.25	151880000	0	722550	2151500	0	1592200	0	7172300	0	0	0	2828600	0	0	0	546170	274280	0	1435400	170850	15789000	31672000	0	0	0	2515200	0	0	0	255020	0	0	0	852370	290630
sp|P01920|DQB1_HUMAN	sp|P01920|DQB1_HUMAN	13	13	12		1	13	13	12	43.7	43.7	43.7	0	162.44	749760000	1736300	4895000	1163300	8874700	6255000	0	44329000	2388800	7068300	4739900	4836400	1045000	2019900	323030	2513200	2188400	1689000	4475500	17472000	15193000	95917000	1003300	4525500	17496000	2884300	7524400	5105900	416990	10044000	8965400	499210	2532100	633840	279400
sp|P02008|HBAZ_HUMAN	sp|P02008|HBAZ_HUMAN	9	8	8		1	9	8	8	72.5	67.6	67.6	0	22.54	24232000	0	0	0	42531	0	0	0	0	0	0	0	0	0	0	0	0	0	0	0	0	0	0	0	0	0	0	0	0	0	0	0	0	0	0
sp|P02042|HBD_HUMAN	sp|P02042|HBD_HUMAN	23	15	15		1	23	15	15	97.3	81	81	0	323.31	11000000000	26291000	454520000	35235000	85414000	223700000	208900000	285690000	71113000	110480000	57081000	159470000	78930000	20544000	16177000	27800000	161040000	491490	91491000	327350000	527690000	72564000	667240000	105830000	246640000	39095000	158040000	17358000	211030000	34221000	73837000	109100000	342530000	32736000	53100000
83;1874684;1874685;1874686;1874687;1874688;1874689;1874690;1874691;1874692;1874693;1874694;1874695;1874696;1874697;1874698;1874699;1874700;1874701;1874702;1874703;1874704;1874705;1874706;1874707;1874708;1874709;1874710;1874711;1874712;1874713;1874714;1874715;1874716;1874717;1874718;1874719;1874720;1874721;1874722;1874723;1874724;1874725;1874726;1874727;1874728;1874729;1874730;1874731;1874732;1874…	880654;880655;880656;880657;880658;880659;880660;880661;880662;880663;880664;880665;880666;880667;880668;880669;880670;880671;880672;880673;880674;880675;880676;880677;880678;880679;880680;880681;880682;880683;880684;880685;880686;880687;880688;880689;880690;880691;880692;880693;880694;880695;880696;880697;880698;880699;880700;880701;880702;880703;880704;880705;880706;880707;880708;880709;880710;…
464;2425465;2425466;2425467;2425468;2425469;2425470;2425471;2425472;2425473;2425474;2425475;2425476;2425477;2425478;2425479;2425480;2425481;2425482;2425483;2425484;2425485;2425486;2425487;2425488;2425489;2425490;2425491;2425492;2425493;2425494;2425495;2425496;2425497;2425498;2425499;2425500;2425501;2425502;2425503;2425504;2425505;2425506;2425507;2425508;2425509;2425510;2425511;2425512;2425513;242…
073;2801074;2801075;2801076;2801077;2801078;2801079;2801080;2801081;2801082;2801083;2801084;2801085;2801086;2801087;2801088;2801089;2801090;2801091;2801092;2801093;2801094;2801095;2801096;2801097;2801098;2801099;2801100;2801101;2801102;2801103;2801104;2801105;2801106;2801107;2801108;2801109;2801110;2801111;2801112;2801113;2801114;2801115;2801116;2801117;2801118;2801119;2801120;2801121;2801122;280…
447;4733448;4733449;4733450;4733451;4733452;4733453;4733454;4733455;4733456;4733457;4733458;4733459;4733460;4733461;4733462;4733463;4733464;4733465;4733466;4733467;4733468;4733469;4733470;4733471;4733472;4733473;4733474;4733475;4733476;4733477;4733478;4733479;4733480;4733481;4733482;4733483;4733484;4733485;4733486;4733487;4733488;4733489;4733490;4733491;4733492;4733493;4733494;4733495;4733496;473…
542;4737543;4737544;4737545;4737546;4737547;4737548;4737549;4737550;4737551;4737552;4737553;4737554;4737555;4737556;4737557;4737558;4737559;4737560;4737561;4737562;4737563;4737564;4737565;4737566;4737567;4737568;4737569;4737570;4737571;4737572;4737573;4737574;4737575;4737576;4737577;4737578;4737579;4737580;4737581;4737582;4737583;4737584;4737585;4737586;4737587;4737588;4737589;4737590;4737591;473…
365;4924366;4924367;4924368;4924369;4924370;4924371;4924372;4924373;4924374;4924375;4924376;4924377;4924378;4924379;4924380;4924381;4924382;4924383;4924384;4924385;4924386;4924387;4924388;4924389;4924390;4924391;4924392;4924393;4924394;4924395;4924396;4924397;4924398;4924399;4924400;4924401;4924402;4924403;4924404;4924405;4924406;4924407;4924408;4924409;4924410;4924411;4924412;4924413;4924414;492…	881243;1163883;1164447;1678228;1678547;2424726;2426667;2667300;2752699;2802282;3226350;3226354;3280386;4134233;4134408;4655187;4655683;4734962;4737899;4737915;4807430;4923495;4927618	1044;1045	56;127
sp|P02144|MYG_HUMAN	sp|P02144|MYG_HUMAN	5	5	5		1	5	5	5	40.3	40.3	40.3	0	22.832	91771000	105370	0	0	0	0	0	0	0	465410	0	0	0	0	0	674780	0	0	775020	0	0	3283400	0	0	0	0	0	0	0	0	0	0	131360	19329	0
sp|P02452|CO1A1_HUMAN;CON__Q862S4	sp|P02452|CO1A1_HUMAN	51;3	51;3	49;3		2	51	51	49	49.3	49.3	49.3	0	323.31	251290000	82953	2528800	0	660950	9049700	6695900	858700	6498600	7102300	1202000	208570	2620200	3568700	5089300	160900	9244.2	1326600	17723000	12079000	1660800	4800000	254100	1195300	21951000	7330800	1454900	166310	24098000	4231300	5409000	100030	1639000	1376000	11420000
sp|P02461|CO3A1_HUMAN	sp|P02461|CO3A1_HUMAN	21	21	13		1	21	21	13	20	20	13.5	0	299.39	53160000	26397	2005200	0	43993	5478700	0	233950	3780700	688140	636330	73863	1667500	2604400	812360	0	0	0	300950	2088400	0	867330	0	893370	1518600	2446000	265970	24959	7985600	295690	2234600	0	2087600	2665800	365420
sp|P02462|CO4A1_HUMAN	sp|P02462|CO4A1_HUMAN	11	11	9		1	11	11	9	9.4	9.4	8.8	0	180.87	103310000	403550	855150	674750	598710	1676100	1483600	913520	1017200	559120	1007000	417180	323430	1146800	1131300	401840	69668	112130	5474600	531970	6618600	3635600	301140	6009800	8995900	1082400	0	1133400	766930	1853600	3706900	130510	1598600	1220200	6145600
sp|P02511|CRYAB_HUMAN	sp|P02511|CRYAB_HUMAN	7	7	7		1	7	7	7	35.4	35.4	35.4	0	25.514	56041000	0	0	0	127970	1002400	2002400	0	1432100	3345700	0	0	0	0	0	1954500	0	0	5075900	0	0	696120	0	0	0	0	0	0	0	0	2414200	855550	299480	200100	290300
sp|P02545|LMNA_HUMAN	sp|P02545|LMNA_HUMAN	86	86	84		1	86	86	84	84.8	84.8	84.8	0	323.31	4871900000	18522000	20952000	63133000	31925000	130670000	535680000	134620000	198980000	115110000	13603000	21272000	23991000	32573000	7558900	32013000	3903900	6257400	204420000	104520000	291370000	300960000	18787000	63154000	242010000	36290000	29890000	13533000	99008000	24156000	132790000	3213400	16883000	6451800	36202000
;2497335;2497336;2497337;2497338;2497339;2497340;2497341;2497342;2497343;2497344;2497345;2497346;2497347;2497348;2497349;2497350;2497351;2497352;2497353;2497354;2497355;2497356;2497357;2497358;2497359;2497360;2497361;2497362;2497363;2497364;2497365;2497366;2497367;2497368;2497369;2497370;2497371;2497372;2497373;2497374;2497375;2497376;2497377;2497378;2497379;2497380;2497381;2497382;2497383;249738…
;3829334;3829335;3829336;3829337;3829338;3829339;3829340;3829341;3829342;3829343;3829344;3829345;3829346;3829347;3829348;3829349;3829350;3829351;3829352;3829353;3829354;3829355;3829356;3829357;3829358;3829359;3829360;3829361;3829362;3829363;3829364;3829365;3829366;3829367;3829368;3829369;3829370;3829371;3829372;3829373;3829374;3829375;3829376;3829377;3829378;3829379;3829380;3829381;3829382;382938…	58449;58559;162818;340411;340523;340565;346810;357684;363521;384111;384149;649685;650049;800444;800449;839247;884750;959097;1630132;1921805;2156247;2201688;2201739;2293874;2357921;2357934;2390050;2406209;2406212;2449429;2449500;2465484;2497329;2543035;2543048;2543061;2704527;2722628;2742239;2742248;2878404;2878688;2889846;2904935;2905266;2910063;2910180;2912425;2912433;2944801;3000152;3000158;300…	1058;1059;1060;1061;1062	200;352;371;464;540
sp|P02549|SPTA1_HUMAN	sp|P02549|SPTA1_HUMAN	100	100	100		1	100	100	100	53.3	53.3	53.3	0	323.31	27163000	24611	2320900	0	8394.1	153230	168090	140330	0	43999	164820	1125800	19975	0	264600	3508.5	146750	0	0	184340	203630	0	414030	130370	34931	0	46404	0	229100	0	0	34389	187910	0	77703
sp|P02647|APOA1_HUMAN	sp|P02647|APOA1_HUMAN	42	42	41		1	42	42	41	81.6	81.6	81.6	0	323.31	10767000000	17179000	459870000	11377000	65623000	225430000	240700000	242650000	379130000	138540000	29960000	18380000	9974800	10245000	7074600	96934000	99762000	5166100	137960000	223240000	1300500000	160360000	2073100000	15389000	445250000	6495700	17266000	11672000	36049000	9414400	298470000	6689400	25527000	11624000	49213000
865993;4865994;4865995;4865996;4865997;4865998;4865999;4866000;4866001;4866002;4866003;4866004;4866005;4866006;4866007;4866008;4866009;4866010;4866011;4866012;4866013;4866014;4866015;4866016;4866017;4866018;4866019;4866020;4866021;4866022;4866023;4866024;4866025;4866026;4866027;4866028;4866029;4866030;4866031;4866032;4866033;4866034;4866035;4866036;4866037;4866038;4866039;4866040;4866041;4866042;…	105087;180508;180511;213296;213331;355523;396953;646402;646450;646452;733685;798975;1035098;1035227;1035288;1063675;2435878;2458330;2458357;2544588;2657123;2657171;2733308;2733368;2911542;2911705;2943427;2943535;3460937;3554016;3573178;3574863;4220510;4220668;4569099;4701237;4701433;4850425;4850516;4866128;4866386;5024234	1067;1068	136;172
sp|P02649|APOE_HUMAN	sp|P02649|APOE_HUMAN	25	25	21		1	25	25	21	75.1	75.1	67.2	0	323.31	512060000	5991700	7913500	2348600	3991600	5140500	2138400	40118000	12025000	6904800	584540	864110	773110	1476300	600270	1964900	12443000	575110	5838000	13937000	42115000	9302600	116740000	7568000	17531000	11273000	4096900	1404000	3361800	27843000	15795000	798720	1710500	345150	1085200
sp|P02652|APOA2_HUMAN	sp|P02652|APOA2_HUMAN	6	6	6		1	6	6	6	42	42	42	0	189.54	2385200000	2935900	239550000	120180000	7015200	68787000	133000000	37263000	132730000	22918000	18130000	12302000	16327000	9457100	12213000	13261000	19051000	309170	6433800	20809000	77198000	17535000	396270000	28121000	66714000	7332200	8157900	5299800	55490000	18914000	85058000	22604000	72743000	1365500	63478000
sp|P02654|APOC1_HUMAN	sp|P02654|APOC1_HUMAN	6	6	6		1	6	6	6	39.8	39.8	39.8	0	31.272	1162200000	3171300	54867000	0	10367000	8800900	4935600	11876000	12237000	4702600	2430900	868580	2615500	0	0	5246900	4155300	214050	16277000	16481000	67963000	13337000	656760000	3059700	25220000	2344700	0	0	4416400	689470	20191000	0	0	0	597470
sp|P02655|APOC2_HUMAN	sp|P02655|APOC2_HUMAN	4	4	4		1	4	4	4	49.5	49.5	49.5	0.00050701	6.5049	100030000	0	0	0	396360	0	0	0	3068900	0	0	0	0	0	0	0	0	0	0	623250	0	0	93962000	0	0	0	0	0	0	0	0	0	0	0	0
sp|P02656|APOC3_HUMAN	sp|P02656|APOC3_HUMAN	5	5	5		1	5	5	5	56.6	56.6	56.6	0	160.96	261930000	2108900	18620000	0	4636500	0	9294900	23082000	5362000	3098100	218530	0	0	791960	0	1609100	2115300	37185	850030	5065800	6725200	0	90011000	997410	1722400	0	953950	111950	3700200	317060	0	0	406320	0	0
sp|P02671|FIBA_HUMAN	sp|P02671|FIBA_HUMAN	69	69	67		1	69	69	67	68.2	68.2	67.2	0	323.31	8458400000	27495000	113250000	6317900	9386500	50934000	38509000	51260000	83946000	18818000	24151000	39459000	15951000	2375400	18097000	19944000	11079000	1094000	44133000	23642000	187120000	270920000	5124100000	4836700	104190000	1775200	5200900	3952000	17717000	90507000	79927000	3308800	4023000	1556500	5111800
28;1820229;1820230;1820231;1820232;1820233;1820234;1820235;1820236;1820237;1820238;1820239;1820240;1820241;1820242;1820243;1820244;1820245;1820246;1820247;1820248;1820249;1837723;1837724;1837725;1837726;1837727;1837728;1837729;1837730;1837731;1837732;1837733;1837734;1837735;1837736;1837737;1837738;1837739;1837740;1837741;1837742;1837743;1837744;1837745;1837746;1837747;1837748;1837749;1839752;1839…
63;3705964;3705965;3705966;3705967;3705968;3705969;3705970;3705971;3705972;3705973;3705974;3705975;3705976;3705977;3705978;3705979;3705980;3705981;3705982;3705983;3705984;3705985;3705986;3705987;3705988;3705989;3705990;3705991;3705992;3705993;3705994;3705995;4010035;4010036;4010037;4010038;4010039;4010040;4010041;4010042;4010043;4010044;4010045;4010046;4010047;4010048;4010049;4010050;4184523;4184…	269806;345713;557844;706156;729511;731208;734863;948667;948685;1055305;1055472;1080208;1080324;1095773;1098472;1104289;1408662;1408674;1408678;1459722;1490423;1490568;1558711;1559165;1644714;1644981;1648168;1648226;1820168;1837738;1839964;2574009;2714636;3047748;3078255;3078275;3110660;3160196;3160208;3161777;3367198;3379578;3379730;3386062;3411362;3466856;3471213;3474642;3474829;3488587;3499558;…	1069;1070;1071;1072;1073;1074;1075;1076;1077	70;110;226;254;257;259;495;536;603
sp|P02675|FIBB_HUMAN	sp|P02675|FIBB_HUMAN	59	59	51		1	59	59	51	82.1	82.1	73.5	0	323.31	17687000000	78854000	218360000	31105000	15445000	106290000	72280000	87361000	110740000	24576000	89171000	128220000	36971000	13252000	24910000	29029000	16577000	1450600	48655000	53462000	278350000	412590000	11869000000	34816000	148340000	5213200	15585000	10114000	173150000	402160000	107620000	10057000	16823000	5126000	18970000
12887;1718513;1718514;1718515;1718516;1718517;1718518;1718519;1718520;1718521;1718522;1718523;1718524;1718525;1718526;1718527;1718528;1718529;1718530;1718531;1718532;1718533;1718534;1718535;1718536;1718537;1718538;1718539;1718540;1718541;1718542;1718543;1718544;1718545;1718546;1718547;1718548;1718549;1718550;1718551;1718552;1718553;1718554;1718555;1718556;1718557;1718558;1718559;1718560;1718561;1…	181117;181118;181119;181120;181121;181122;181123;181124;181125;181126;181127;181128;181129;181130;181131;181132;181133;181134;181135;181136;181137;181138;181139;181140;181141;181142;181143;181144;181145;181146;181147;181148;181149;181150;181151;181152;181153;181154;181155;181156;181157;181158;181159;181160;181161;181162;181163;181164;181165;181166;181167;181168;181169;181170;181171;181172;181173;…
1773271;1773272;1773273;1773274;1773275;1773276;1773277;1773278;1773279;1773280;1773281;1773282;1773283;1773284;1773285;1773286;1773287;1773288;1773289;1773290;1773291;1773292;1773293;1773294;1773295;1773296;1773297;1773298;1773299;1773300;1773301;1773302;1773303;1773304;1773305;1773306;1773307;1773308;1773309;1773310;1773311;1773312;1773313;1773314;1773315;1773316;1773317;1773318;1773319;1773320…
2312738;2312739;2312740;2312741;2312742;2312743;2312744;2312745;2312746;2312747;2312748;2312749;2312750;2312751;2312752;2312753;2312754;2312755;2312756;2312757;2312758;2312759;2312760;2312761;2312762;2312763;2312764;2312765;2312766;2312767;2312768;2312769;2312770;2312771;2312772;2312773;2312774;2312775;2312776;2312777;2312778;2312779;2312780;2312781;2312782;2312783;2312784;2312785;2312786;2312787…
3141303;3141304;3141305;3141306;3141307;3141308;3141309;3141310;3141311;3141312;3141313;3141314;3141315;3141316;3141317;3141318;3141319;3141320;3141321;3141322;3141323;3141324;3141325;3141326;3141327;3141328;3141329;3141330;3141331;3141332;3141333;3141334;3141335;3141336;3141337;3141338;3141339;3141340;3141341;3141342;3141343;3141344;3141345;3141346;3141347;3141348;3141349;3141350;3141351;3141352…
4319913;4319914;4319915;4319916;4319917;4319918;4319919;4319920;4319921;4319922;4319923;4319924;4319925;4319926;4319927;4319928;4319929;4319930;4319931;4319932;4319933;4319934;4319935;4319936;4319937;4319938;4319939;4319940;4319941;4319942;4319943;4319944;4319945;4319946;4319947;4319948;4319949;4319950;4319951;4319952;4319953;4319954;4319955;4319956;4319957;4319958;4319959;4319960;4319961;4319962…	181356;182397;309957;310038;492976;695779;696242;696533;836047;846658;1473803;1474691;1500025;1666088;1773757;1835051;2143908;2156769;2269083;2269289;2312696;2313398;2395821;2435090;2568412;3141279;3141927;3142015;3416690;3416879;3451123;3451737;3463312;3521284;3523117;3523142;3551035;3551163;3551164;3651343;3651370;3675152;3675378;3877312;3877334;3893514;4304661;4304768;4304839;4319504;4320036;4…	1078;1079;1080;1081;1082;1083;1084;1085;1086;1087	148;220;254;272;335;344;397;403;456;468
sp|P02679|FIBG_HUMAN	sp|P02679|FIBG_HUMAN	44	44	44		1	44	44	44	85.4	85.4	85.4	0	323.31	14795000000	64727000	211130000	49531000	14008000	137760000	67598000	75060000	121320000	25870000	47771000	113140000	45728000	13908000	22410000	37356000	18379000	2117600	77911000	91254000	324170000	371640000	8688400000	47903000	169150000	4933000	11783000	10527000	198460000	389630000	98451000	10055000	26625000	6497400	27314000
;2526442;2526443;2526444;2526445;2526446;2526447;2526448;2526449;2526450;2526451;2526452;2526453;2526454;2526455;2526456;2526457;2526458;2968927;2968928;2968929;2968930;2968931;2968932;2968933;2968934;2968935;2968936;2968937;2968938;2968939;2968940;2968941;2968942;2968943;2968944;2968945;2968946;2968947;2968948;2968949;2968950;2968951;2968952;2968953;2968954;2968955;2968956;2968957;2968958;296895…	199876;200348;307352;386349;493048;562645;562649;695576;761815;886078;948368;1153810;1175536;1193383;1990604;1990949;2014210;2368149;2368197;2372211;2526312;2526441;2968954;2987338;3167133;3167185;3488072;3626422;3626505;3703488;3703519;4362429;4373905;4374025;4498909;4499582;4500089;4536666;4565603;4565741;4642961;5064701;5135751;5136624	1088;1089;1090;1091;1092;1093	104;115;120;290;336;362
sp|P02686|MBP_HUMAN	sp|P02686|MBP_HUMAN	7	7	7		1	7	7	7	29.9	29.9	29.9	0	36.977	8986700	0	0	538480	0	0	0	2345100	0	859590	0	0	0	0	0	173550	0	14475	0	61317	325100	316040	0	0	0	129710	121140	0	0	0	0	169990	0	58962	0
sp|P02724|GLPA_HUMAN	sp|P02724|GLPA_HUMAN	2	2	2		1	2	2	2	20.7	20.7	20.7	0	38.544	28657000	0	0	0	832450	0	0	0	0	1080800	0	669210	0	0	87211	0	1059600	0	755320	2905100	0	0	0	0	0	0	0	0	0	0	0	0	0	0	0
sp|P02730|B3AT_HUMAN	sp|P02730|B3AT_HUMAN	28	28	28		1	28	28	28	41.8	41.8	41.8	0	323.31	399130000	1113300	19223000	954710	1763400	12846000	653900	2276100	1501000	2848400	5111900	21415000	805210	31022	3536400	213140	2561000	0	2221100	5915400	9214700	0	8063200	1933000	6820300	900010	371070	190090	6693700	170970	659440	684130	4038700	347280	3101200
sp|P02743|SAMP_HUMAN	sp|P02743|SAMP_HUMAN	11	11	11		1	11	11	11	37.7	37.7	37.7	0	186.99	532240000	464410	33176000	2956600	11499000	56495000	20074000	13649000	39700000	1198200	48124	27838	487860	1039700	300110	1131500	640340	46830	14747000	949380	7451400	7871800	136400000	465890	22821000	459180	0	572850	897800	176440	13108000	986340	343800	1085000	13401000
sp|P02745|C1QA_HUMAN	sp|P02745|C1QA_HUMAN	3	3	3		1	3	3	3	7.3	7.3	7.3	0.0075251	2.1193	32706000	820020	1243300	0	0	1526500	0	720730	4439500	0	0	0	0	0	0	0	0	89644	0	1502000	5724000	0	12550000	0	0	0	0	427570	833070	245240	0	0	0	29768	0
sp|P02746|C1QB_HUMAN	sp|P02746|C1QB_HUMAN	8	8	8		1	8	8	8	31.2	31.2	31.2	0	102.81	187550000	2708700	3693800	0	1029900	3291500	7313200	19018000	20958000	0	109490	508210	592420	2975600	47369	758780	4963100	647630	2040800	4625000	32252000	2474900	19728000	686110	6515900	2835000	2048900	407570	5953900	1216000	9877000	0	951500	270790	94361
sp|P02747|C1QC_HUMAN	sp|P02747|C1QC_HUMAN	7	7	7		1	7	7	7	31.8	31.8	31.8	0	276.87	222690000	2772100	10061000	1048200	836030	4979800	3856700	7823600	12874000	1028800	1326300	3144900	2534300	3457700	281620	687940	3581500	575430	2200000	6545800	32806000	1871200	45482000	920570	5770100	2864400	2612800	1328900	3292500	7202600	6277600	119030	1701800	536040	887520
sp|P02748|CO9_HUMAN	sp|P02748|CO9_HUMAN	20	20	17		1	20	20	17	35.1	35.1	32.7	0	105.69	242000000	239910	4456200	15745	1040200	3725300	0	1683600	3716300	849740	0	0	242800	0	61815	1185700	12256	3486.7	1608900	479640	4207600	7770600	167630000	1260100	3127300	389970	0	0	1094200	5363100	6238300	797550	280900	122130	1210500
sp|P02749|APOH_HUMAN;CON__P17690	sp|P02749|APOH_HUMAN	18;3	18;3	18;3		2	18	18	18	58.3	58.3	58.3	0	323.31	854110000	2744400	51655000	4756600	2889100	11441000	17140000	12712000	58188000	12982000	1633500	2693200	5874000	2336000	823820	4976800	4154100	536320	20032000	30842000	37638000	14968000	86079000	1971200	35176000	3657400	5050200	497710	19857000	5762000	45867000	2181100	4445000	2352700	6082200
sp|P02750|A2GL_HUMAN	sp|P02750|A2GL_HUMAN	9	9	9		1	9	9	9	36.9	36.9	36.9	0	123.74	38486000	0	581020	0	0	734560	0	0	931390	0	0	0	277790	50576	129970	0	0	0	0	0	1070000	0	20811000	363970	0	0	0	0	96472	17659	869230	0	85975	71602	581600
sp|P02751|FINC_HUMAN	sp|P02751|FINC_HUMAN	118	118	118		1	118	118	118	63.3	63.3	63.3	0	323.31	1415900000	17323000	94595000	11544000	3100700	65199000	7998400	7698500	229760000	14951000	12746000	3712500	12678000	5117200	10101000	3011500	1509900	6678700	17244000	31356000	45554000	26264000	86158000	14075000	48345000	13861000	5816400	6818800	158760000	29711000	97617000	976120	7730900	6911100	4287200
71592;1671593;1671594;1671595;1671596;1671597;1671598;1671599;1671600;1671601;1671602;1671603;1671604;1671605;1671606;1671607;1671608;1692968;1692969;1692970;1692971;1692972;1692973;1692974;1692975;1692976;1692977;1692978;1692979;1692980;1692981;1692982;1692983;1692984;1692985;1692986;1692987;1692988;1692989;1692990;1692991;1692992;1692993;1692994;1692995;1692996;1692997;1692998;1692999;1693000;1…	57819;57820;57821;57822;57823;57824;57825;57826;57827;57828;57829;57830;57831;57832;57833;57834;57835;57836;57837;57838;57839;57840;57841;57842;57843;57844;57845;57846;57847;57848;57849;57850;57851;57852;57853;57854;57855;57856;57857;57858;57859;57860;57861;57862;57863;57864;57865;57866;57867;57868;57869;57870;57871;57872;57873;57874;57875;57876;57877;57878;57879;57880;57881;57882;57883;57884;578…
;1416591;1416592;1416593;1416594;1416595;1416596;1416597;1416598;1416599;1416600;1416601;1416602;1416603;1416604;1416605;1416606;1416607;1416608;1416609;1416610;1416611;1416612;1416613;1416614;1416615;1416616;1416617;1416618;1416619;1416620;1416621;1416622;1416623;1416624;1416625;1416626;1416627;1416628;1416629;1416630;1416631;1416632;1416633;1416634;1416635;1416636;1416637;1416638;1416639;141664…
;2216607;2216608;2216609;2216610;2216611;2216612;2216613;2216614;2216615;2216616;2216617;2216618;2216619;2216620;2216621;2216622;2216623;2216624;2216625;2216626;2216627;2216628;2216629;2216630;2216631;2216632;2216633;2216634;2216635;2216636;2216637;2216638;2216639;2216640;2216641;2216642;2216643;2216644;2216645;2216646;2216647;2216648;2216649;2216650;2216651;2216652;2216653;2216654;2216655;221665…
;4108151;4108152;4108153;4108154;4108155;4108156;4108157;4108158;4108159;4108160;4108161;4108162;4108163;4108164;4108165;4108166;4108167;4108168;4108169;4108170;4108171;4108172;4108173;4108174;4108175;4108176;4108177;4108178;4108179;4108180;4108181;4108182;4108183;4108184;4108185;4108186;4108187;4108188;4108189;4108190;4108191;4108192;4108193;4145523;4145524;4145525;4145526;4145527;4145528;414552…
;4994991;4994992;4994993;4994994;4994995;4994996;4994997;4994998;4994999;4995000;4995001;4995002;4995003;4995004;4995005;4995006;4995007;4995008;4995009;4995010;4995011;4995012;4995013;4995014;4995015;4995016;4995017;4995018;4995019;4995020;4995021;4995022;4995023;4995024;4995025;4995026;5012943;5012944;5012945;5012946;5012947;5012948;5012949;5012950;5012951;5012952;5012953;5012954;5012955;501295…	57986;342724;402650;404764;481793;482038;482074;487790;487795;493163;525317;567422;567926;651854;668075;739029;757124;757219;825979;842661;858105;860225;928060;1051752;1060350;1096013;1105321;1181613;1226635;1333383;1335690;1416579;1439965;1440289;1462934;1463124;1537282;1560175;1590148;1780445;1780459;1855699;1874914;1899608;1966801;1966860;1966921;2158913;2216650;2254712;2403318;2651078;2728186…	1097;1098;1099;1100;1101;1102;1103;1104;1105;1106;1107;1108;1109;1110;1111;1112	36;119;164;209;210;320;463;477;493;494;926;1283;1548;1783;2050;2373
sp|P02753|RET4_HUMAN	sp|P02753|RET4_HUMAN	10	10	10		1	10	10	10	75.1	75.1	75.1	0	35.305	76252000	126960	9580000	216730	394630	1186700	1620300	1146000	18100000	0	247300	13686	0	0	82186	0	156020	0	0	571740	0	0	10482000	0	0	0	0	39116	51710	562440	13832000	0	186170	95372	190260
sp|P02760|AMBP_HUMAN	sp|P02760|AMBP_HUMAN	14	14	14		1	14	14	14	43.5	43.5	43.5	0	297.84	183810000	561380	13791000	2174200	38732	3012600	388500	577190	12805000	1188400	301070	192260	411930	195150	388810	1276200	577700	18629	2825600	3391100	5654000	2091100	43800000	3284400	6262200	0	417470	468890	1364800	546740	5249700	153130	1326200	553770	2380000
sp|P02763|A1AG1_HUMAN	sp|P02763|A1AG1_HUMAN	11	11	9		1	11	11	9	42.8	42.8	34.3	0	290.86	3779300000	5579400	79445000	3568100	18029000	129380000	103240000	97760000	318860000	19883000	3852800	210230	234290	295170	18665	6182000	19955000	391960	46015000	57732000	179310000	139830000	847420000	873590	58658000	0	475520	191630	9716700	2090900	154560000	37934	246670	867820	980380
sp|P02765|FETUA_HUMAN	sp|P02765|FETUA_HUMAN	12	12	10		1	12	12	10	48.2	48.2	44.7	0	311.77	1258400000	1009400	57610000	1750900	4119500	21098000	24217000	29740000	44909000	21512000	932390	421470	137340	1164600	975820	11199000	13339000	479320	12770000	29650000	115180000	8588400	214850000	761710	55669000	253690	1314600	1115700	4818000	6187100	25510000	53074	1836400	2726800	440410
sp|P02766|TTHY_HUMAN	sp|P02766|TTHY_HUMAN	9	9	9		1	9	9	9	69.4	69.4	69.4	0	205.13	3389900000	3837900	32695000	228480	13968000	48725000	50651000	42264000	231080000	55665000	0	174560	0	0	43729	1436900	78106000	2057200	47263000	42028000	220040000	70749000	1221400000	0	108780000	0	268490	0	412900	0	26338000	0	142350	1842700	0
sp|P02774|VTDB_HUMAN	sp|P02774|VTDB_HUMAN	40	40	31		1	40	40	31	76.4	76.4	66	0	323.31	996480000	1245800	43396000	2240200	4949100	19082000	29018000	16765000	35445000	7346100	213680	0	24036	128030	376660	7662700	3471600	217580	3484200	12039000	47493000	5625600	483560000	723140	12643000	115250	148180	183460	7764600	539330	51311000	374270	553170	631700	2879200
sp|P02775|CXCL7_HUMAN	sp|P02775|CXCL7_HUMAN	5	5	5		1	5	5	5	38.3	38.3	38.3	0	48.694	142310000	361110	0	1588400	222760	0	0	0	0	0	0	1254800	374950	0	1341400	0	559330	0	4453000	22320000	0	0	0	0	0	0	0	0	3563300	0	0	0	307890	0	270740
sp|P02776|PLF4_HUMAN;sp|P10720|PF4V_HUMAN	sp|P02776|PLF4_HUMAN;sp|P10720|PF4V_HUMAN	4;2	4;2	4;2	;	2	4	4	4	35.6	35.6	35.6	0	39.06	243550000	0	0	5442900	0	0	0	0	0	0	0	461610	0	0	0	0	0	0	2814300	29999000	0	0	0	292760	0	0	0	0	4201700	0	0	0	0	0	0
sp|P02778|CXL10_HUMAN	sp|P02778|CXL10_HUMAN	3	3	3		1	3	3	3	30.6	30.6	30.6	0.00017634	8.0715	38726000	0	0	0	0	0	0	10679000	0	0	0	284260	637500	0	31211	0	0	62128	0	613180	7826300	17237000	0	0	0	0	0	160870	187650	0	624500	0	0	0	0
sp|P02786|TFR1_HUMAN	sp|P02786|TFR1_HUMAN	31	31	30		1	31	31	30	42.5	42.5	41.3	0	323.31	104290000	278280	2460800	991890	2667300	6618400	0	4757300	21775000	535160	689420	225010	396170	260090	331050	0	230350	748960	152150	2925400	4079300	5053400	9094600	228430	2596800	1063400	481720	477100	4622400	854900	1595700	98787	588660	15199	60243
sp|P02787|TRFE_HUMAN	sp|P02787|TRFE_HUMAN	91	91	87		1	91	91	87	83	83	80.9	0	323.31	7522100000	7806700	373790000	60240000	37015000	183590000	185460000	206880000	367610000	151310000	22432000	6888500	10694000	17716000	4901900	67821000	81585000	5491400	100950000	186620000	827660000	163330000	584120000	20165000	297330000	11637000	22252000	12836000	68817000	38662000	424840000	17209000	29519000	19723000	61616000
713;1492714;1492715;1492716;1492717;1492718;1492719;1492720;1492721;1492722;1492723;1492724;1492725;1492726;1492727;1492728;1492729;1492730;1492731;1492732;1492733;1492734;1492735;1492736;1492737;1492738;1492739;1492740;1492741;1492742;1492743;1492744;1492745;1492746;1492747;1492748;1492749;1492750;1492751;1492752;1492753;1492754;1492755;1492756;1492757;1492758;1492759;1492760;1492761;1492762;149…	88334;88335;88336;88337;88338;88339;88340;88341;88342;88343;88344;88345;88346;88347;88348;88349;88350;88351;88352;88353;88354;88355;88356;88357;88358;88359;88360;88361;88362;88363;88364;88365;88366;88367;88368;88369;88370;88371;88372;88373;88374;88375;88376;88377;88378;88379;88380;88381;88382;88383;88384;88385;88386;88387;88388;88389;88390;88391;88392;88393;88394;88395;88396;88397;88398;88399;884…
04698;904699;904700;904701;904702;904703;904704;904705;904706;904707;904708;904709;904710;904711;904712;904713;904714;904715;904716;904717;904718;904719;904720;904721;904722;904723;904724;904725;904726;904727;904728;904729;904730;904731;904732;904733;904734;904735;904736;904737;904738;904739;904740;904741;904742;904743;904744;904745;904746;904747;904748;904749;904750;904751;904752;904753;904754;9…
3925;2383926;2383927;2383928;2383929;2383930;2383931;2383932;2383933;2383934;2383935;2383936;2383937;2383938;2383939;2383940;2383941;2383942;2383943;2383944;2383945;2383946;2383947;2383948;2383949;2383950;2383951;2383952;2383953;2383954;2383955;2383956;2383957;2383958;2383959;2383960;2383961;2383962;2383963;2383964;2383965;2383966;2383967;2383968;2383969;2383970;2383971;2383972;2383973;2383974;23…
3681;3813682;3813683;3813684;3813685;3813686;3813687;3891581;3891582;3891583;3891584;3891585;3891586;3891587;3891588;3891589;3891590;3891591;3891592;3891593;3891594;3891595;3891596;3891597;3891598;3891599;3891600;3891601;3891602;3891603;3891604;3891605;3891606;3891607;3891608;3891609;3891610;3891611;3891612;3891613;3891614;3891615;3891616;3891617;3891618;3891619;3891620;3891621;3891622;3891623;38…	88835;182507;321783;389347;433428;480800;480824;504455;506143;518739;523892;524160;561530;569703;569711;590576;590592;634653;661397;661412;661657;726287;730019;730158;732765;789080;789201;789209;838766;838782;841686;874942;900994;901092;904818;1135959;1136348;1418464;1418499;1838732;1838958;1849462;1849618;1849650;1925106;2095698;2106033;2106057;2272168;2275939;2281094;2288245;2383482;2384274;239…	1120;1121;1122;1123;1124;1125;1126	128;275;332;401;408;483;518
sp|P02788|TRFL_HUMAN	sp|P02788|TRFL_HUMAN	72	72	68		1	72	72	68	84.6	84.6	82.1	0	323.31	4593700000	2078900	328090000	16204000	1820700	9018200	9220500	2066000	51253000	39320000	9808500	782200	4437700	2784300	1480700	5102500	465310	272730	28124000	3066100	78329000	109050000	1507800000	12217000	30240000	1956000	5654500	335380	443200	2350000	700720000	2452000	4127300	1732900	52446000
52;1488153;1488154;1488155;1488156;1488157;1488158;1488159;1488160;1488161;1488162;1488163;1488164;1488165;1488166;1488167;1488168;1488169;1488170;1488171;1488172;1488173;1488174;1488175;1488176;1488177;1488178;1488179;1488180;1488181;1488182;1488183;1488184;1488185;1488186;1488187;1488188;1488189;1488190;1488191;1488192;1488193;1488194;1488195;1488196;1488197;1488198;1488199;1488200;1488201;1488…
27;4964028;4964029;4964030;4964031;4964032;4964033;4964034;4964035;4964036;4964037;4964038;4964039;4964040;4964041;4964042;4964043;4964044;4964045;4964046;4964047;4964048;4964049;4964050;4964051;4964052;4964053;4964054;4964055;4964056;4964057;4964058;4964059;4964060;4964061;4964062;4964063;4964064;4964065;4964066;4964067;4964068;4964069;4964070;4964071;4964072;4964073;4964074;4964075;4964076;4964…	70836;474445;474676;491484;499386;499620;505275;508916;523682;523803;529928;575698;590347;590456;661430;730176;742472;779324;833718;1058476;1058490;1133091;1138469;1174983;1175087;1213738;1289686;1289700;1421314;1421956;1487964;1607833;1607856;1622271;1921386;2275762;2275832;2275854;2314876;2396550;2450523;2450574;2498663;2498670;2717795;2913807;3294892;3338620;3652880;3674525;3702823;3730489;373…	1127;1128	411;612
sp|P02790|HEMO_HUMAN	sp|P02790|HEMO_HUMAN	31	31	31		1	31	31	31	69.3	69.3	69.3	0	323.31	2208400000	3809700	121750000	21535000	6232300	86951000	49544000	77532000	137750000	28402000	9394200	2150400	7705000	6642600	2531700	10957000	13051000	870940	25110000	36572000	93666000	40922000	266750000	15714000	82139000	3441500	17803000	9416000	23014000	5594000	74885000	3826100	14702000	5189200	13294000
sp|P02792|FRIL_HUMAN	sp|P02792|FRIL_HUMAN	14	14	14		1	14	14	14	70.9	70.9	70.9	0	112.63	1354300000	24137000	4029600	2120100	17055000	18115000	19970000	9976900	14685000	6444500	6764400	5561600	6662500	18562000	940370	45549	7802500	0	54203000	189440000	7239100	35702000	7200300	11117000	26056000	18774000	12087000	0	13307000	1336200	19880000	1676100	2760700	851970	2672400
sp|P02794|FRIH_HUMAN	sp|P02794|FRIH_HUMAN	19	19	19		1	19	19	19	76.5	76.5	76.5	0	294.14	1040700000	1951000	17566000	471730	24325000	39393000	92487000	11537000	48483000	7367500	10716000	4242300	2131800	11146000	1924100	354920	4889900	14611	26421000	141710000	11896000	27537000	16025000	3081500	13769000	2594600	7280500	974440	11016000	2916900	17421000	713230	1957900	187240	202660
sp|P02808|STAT_HUMAN	sp|P02808|STAT_HUMAN	3	3	3		1	3	3	3	91.9	91.9	91.9	0.0075198	2.1116	12547000	0	0	0	0	0	0	0	3380700	0	0	0	0	0	0	0	0	285820	0	0	0	0	0	0	0	0	0	0	0	0	0	0	0	0	0
sp|P02810|PRPC_HUMAN	sp|P02810|PRPC_HUMAN	2	2	2		1	2	2	2	19.3	19.3	19.3	0.00034704	7.474	56092000	0	0	766680	0	0	0	0	0	0	0	0	0	0	0	0	0	0	0	0	0	0	0	0	0	0	0	0	0	0	0	0	0	0	0
sp|P03886|NU1M_HUMAN	sp|P03886|NU1M_HUMAN	4	4	4		1	4	4	4	11.9	11.9	11.9	0	23.575	19259000	0	0	0	209170	0	0	0	0	902300	0	277700	187740	0	0	102430	0	0	340410	0	0	3235100	0	0	2883600	0	0	0	0	0	0	0	0	0	0
sp|P03905|NU4M_HUMAN	sp|P03905|NU4M_HUMAN	4	4	4		1	4	4	4	10.9	10.9	10.9	0.00034789	7.5301	12274000	0	0	0	1042700	0	1020200	0	0	0	0	0	0	0	0	0	0	0	651000	0	0	3380100	0	0	1313500	0	0	0	0	0	0	0	0	0	0
sp|P03915|NU5M_HUMAN	sp|P03915|NU5M_HUMAN	6	6	6		1	6	6	6	13.9	13.9	13.9	0	94.991	21338000	44928	128350	270790	536710	384770	0	0	1113100	0	0	189320	57606	53969	17837	0	0	0	797550	0	0	2675300	0	0	2763600	0	337610	0	15569	0	263870	0	64141	78474	0
sp|P03928|ATP8_HUMAN	sp|P03928|ATP8_HUMAN	4	4	4		1	4	4	4	52.9	52.9	52.9	0	17.448	275880000	351920	2801200	0	1661900	6717500	3186800	14674000	4022100	2047300	2741200	3524700	2668600	6237500	444740	1546300	1698100	668290	2173900	3548600	9925200	9822200	0	5546100	17423000	12054000	10277000	3131400	3387100	1284300	8999500	1208800	5416900	0	0
sp|P03950|ANGI_HUMAN	sp|P03950|ANGI_HUMAN	3	3	3		1	3	3	3	24.5	24.5	24.5	0.001105	4.4768	4176400	0	0	229840	0	0	0	1084100	2153400	0	0	0	0	0	0	0	0	0	0	0	0	0	0	0	0	0	0	152210	103560	0	0	0	0	0	23310
sp|P03952|KLKB1_HUMAN	sp|P03952|KLKB1_HUMAN	13	13	12		1	13	13	12	24.6	24.6	23.5	0	61.833	8403900	0	693540	0	0	0	0	174320	710900	0	25715	0	62583	0	0	30634	31904	0	0	0	0	0	2843200	0	0	0	0	0	170650	24407	0	44480	47480	34219	32231
sp|P03956|MMP1_HUMAN	sp|P03956|MMP1_HUMAN	15	15	15		1	15	15	15	39.7	39.7	39.7	0	49.676	14199000	0	1583200	0	20131	361720	0	0	1267500	0	0	0	493690	0	183880	0	0	0	0	779290	0	0	4394000	0	0	15739	0	0	2059000	111250	2929300	0	0	0	0
sp|P03973|SLPI_HUMAN	sp|P03973|SLPI_HUMAN	14	14	14		1	14	14	14	66.7	66.7	66.7	0	187.99	1243400000	955170	681680	0	106950	892780	0	0	0	3679400	0	0	0	742800	0	556670	387900	0	15149000	341730	0	0	692810000	0	0	0	0	0	0	0	13919000	0	0	208900	5124700
sp|P04003|C4BPA_HUMAN	sp|P04003|C4BPA_HUMAN	31	31	30		1	31	31	30	56.6	56.6	56.6	0	323.31	408720000	491690	17017000	625710	806830	5617400	2573100	9708600	5226800	1071400	1470800	925440	998620	262170	314170	1338800	556060	35959	1859700	1594900	12408000	4156400	212750000	1649300	4061800	48491	527640	386640	7613000	2574600	10032000	850860	1155600	641160	1214700
sp|P04004|VTNC_HUMAN	sp|P04004|VTNC_HUMAN	20	20	16		1	20	20	16	48.5	48.5	43.1	0	298.94	1969500000	6574000	20168000	3739000	10385000	31384000	1873800	21592000	36986000	12223000	3397800	944490	1647500	2823200	422300	4143200	3476300	145390	12223000	5111000	83273000	23731000	1222200000	10546000	25361000	5953300	1982400	2794500	13918000	109040000	10206000	1550700	2092900	1140300	7414600
sp|P04040|CATA_HUMAN	sp|P04040|CATA_HUMAN	40	40	40		1	40	40	40	75.5	75.5	75.5	0	323.31	1538100000	1812300	83149000	6697600	4269700	32271000	19204000	65763000	11100000	21429000	3428300	3406500	1452600	2882700	509380	6559400	10555000	362740	14820000	31035000	125700000	57960000	156530000	4005200	53963000	3837500	9386400	654550	4086800	1542300	90362000	2372800	16008000	1650700	1121400
sp|P04062|GLCM_HUMAN	sp|P04062|GLCM_HUMAN	12	12	12		1	12	12	12	31	31	31	0	102.06	19538000	0	397470	19957	0	1036800	0	931670	594360	145280	300330	507730	37158	158330	78345	0	233840	2687.5	60285	636420	628230	577670	0	471740	742910	576230	315620	231160	775240	22018	1847200	100630	199250	94591	78651
sp|P04066|FUCO_HUMAN	sp|P04066|FUCO_HUMAN	13	13	13		1	13	13	13	36.3	36.3	36.3	0	90.863	76293000	0	115620	29231	0	0	1976200	0	0	2538000	0	0	76465	0	0	120740	49290	0	790190	189910	2054600	3784000	0	2319300	5247000	821650	486690	583100	0	22589	7451800	207890	543220	41108	0
sp|P04075|ALDOA_HUMAN	sp|P04075|ALDOA_HUMAN	52	52	42		1	52	52	42	97.8	97.8	82.1	0	323.31	15014000000	21860000	230560000	120810000	129280000	484630000	930690000	1571200000	438400000	315350000	59027000	19126000	37433000	48002000	7941000	151160000	140540000	26437000	176470000	262640000	1577300000	994770000	251130000	22561000	743610000	63417000	95007000	37162000	63294000	49698000	549940000	27380000	97285000	12663000	17928000
8141"	38312;38313;38314;38315;38316;38317;38318;38319;38320;38321;38322;38323;38324;38325;38326;38327;38328;38329;38330;38331;38332;38333;38334;38335;38336;38337;38338;38339;38340;38341;38342;38343;38344;38345;38346;38347;38348;38349;38350;38351;38352;38353;38354;38355;38356;38357;38358;38359;38360;38361;38362;38363;38364;38365;38366;38367;38368;38369;38370;71613;71614;71615;71616;71617;71618;71619;716…
712855;1712856;1712857;1712858;1712859;1712860;1712861;1712862;1712863;1712864;1712865;1712866;1712867;1712868;1712869;1712870;1712871;1712872;1712873;1712874;1712875;1712876;1712877;1712878;1712879;1712880;1712881;1712882;1712883;1712884;1712885;1712886;1712887;1712888;1712889;1712890;1712891;1712892;1712893;1712894;1712895;1712896;1712897;1712898;1712899;1712900;1712901;1712902;1712903;1712904;…
422757;4422758;4422759;4422760;4422761;4422762;4422763;4422764;4422765;4422766;4422767;4422768;4422769;4422770;4422771;4422772;4422773;4422774;4422775;4422776;4422777;4422778;4422779;4422780;4422781;4422782;4422783;4422784;4422785;4422786;4422787;4422788;4422789;4422790;4422791;4422792;4422793;4422794;4422795;4422796;4422797;4422798;4422799;4422800;4422801;4422802;4422803;4422804;4422805;4422806;…
199099;5199100;5199101;5199102;5199103;5199104;5199105;5199106;5199107;5199108;5199109;5199110;5199111;5199112;5199113;5199114;5199115;5199116;5199117;5199118;5199119;5199120;5199121;5199122;5199123;5199124;5199125;5199126;5199127;5199128;5199129;5199130;5199131;5199132;5199133;5199134;5199135;5199136;5199137;5199138;5199139;5199140;5199141;5199142;5199143;5199144;5199145;5199146;5199147;5199148;…	38312;38348;71623;72018;219443;219866;262462;262479;266702;456168;475876;513584;519370;519372;590245;590246;984280;1007290;1007337;1310398;1311434;1493630;1493664;1493678;1514272;1514381;1713221;1968601;2219512;2219574;2279981;2295437;2901612;2901831;3501505;3502611;3503259;3503369;3587731;3587857;3669027;3707959;3708029;3893202;3893204;4423024;4537104;4711233;4799620;5053559;5054075;5198880	1144;1145;1146	165;233;251
sp|P04080|CYTB_HUMAN	sp|P04080|CYTB_HUMAN	7	7	7		1	7	7	7	88.8	88.8	88.8	0	234.01	8500600000	8394500	73411000	103330000	29999000	93124000	143990000	57415000	465110000	189590000	46345000	15288000	23696000	34286000	2021700	43410000	78482000	11190000	103870000	172620000	694040000	656410000	77108000	10418000	340620000	124100000	48146000	36275000	58065000	37460000	95221000	43761000	30819000	14734000	14776000
sp|P04083|ANXA1_HUMAN	sp|P04083|ANXA1_HUMAN	43	43	43		1	43	43	43	86.4	86.4	86.4	0	323.31	9891500000	41657000	107620000	49153000	21487000	167170000	1417400000	164920000	126270000	167970000	8010600	8006000	33421000	26934000	1706200	56317000	21916000	4383600	144910000	180380000	472560000	910010000	875490000	86378000	397430000	818810000	56957000	15906000	104400000	28775000	278020000	15336000	13400000	1339100	21650000
3638;1553639;1553640;1553641;1553642;1553643;1553644;1553645;1553646;1553647;1553648;1553649;1553650;1553651;1553652;1553653;1553654;1553655;1553656;1553657;1553658;1553659;1553660;1553661;1553662;1553663;1553664;1553665;1553666;1553667;1553668;1553669;1553670;1553671;1553672;1553673;1553674;1553675;1553676;1553677;1553678;1553679;1553680;1553681;1553682;1553683;1553684;1553685;1553686;1553687;15…	59309;59845;270457;281788;281801;296328;296743;476742;505574;630430;630444;644079;644245;1415156;1483794;1484893;1553654;1670268;1691186;1691332;2083700;2267569;2320765;3238658;3239004;3250198;3250214;3250221;3459925;3478280;3518423;3701800;3797843;3804028;3804046;4027238;4310604;4316970;4317211;4607807;4723345;4723425;5185833	1149;1150	3;318
sp|P04114|APOB_HUMAN	sp|P04114|APOB_HUMAN	195	195	192		1	195	195	192	49.9	49.9	49.3	0	323.31	84890000	77827	4552900	92209	347950	1577100	154020	1603900	2891400	529800	292050	47957	52595	114900	50878	117770	388300	5297.4	53977	777270	2023700	562260	44457000	334710	2019600	0	125440	258290	712030	215210	1480200	188610	156250	62071	87387
203464;5203465;5203466;5203467;5203468;5203469;5203470;5203471;5203472;5203473;5203474;5203475;5203476;5203477;5203478;5203479;5203480;5203481;5203482;5203483;5203484;5203485;5203486"	46309;89533;109695;147472;174584;277774;282822;346538;346551;371737;400421;402712;405948;411538;448383;530190;567934;573787;585761;586690;634642;660093;706253;750896;860263;872667;875115;920564;1004753;1006939;1031035;1054578;1085060;1099665;1108102;1158562;1205782;1206597;1228812;1229017;1276736;1300337;1322341;1353680;1448217;1513261;1526595;1577251;1581919;1594420;1664797;1688040;1762976;17863…	1151;1152;1153;1154;1155;1156;1157	231;278;495;499;869;1189;3280
sp|P04150|GCR_HUMAN	sp|P04150|GCR_HUMAN	12	12	11		1	12	12	11	25.9	25.9	24.2	0	121.02	2935200	0	0	0	0	0	0	0	0	0	0	96163	0	157420	0	35218	0	7570.2	0	0	0	0	0	208390	0	0	309520	73942	0	0	0	14945	73903	0	0
sp|P04156|PRIO_HUMAN	sp|P04156|PRIO_HUMAN	3	3	3		1	3	3	3	13.4	13.4	13.4	0	47.917	64852000	0	307450	0	177530	6484200	0	3013200	0	1076100	134350	607770	995380	1341600	43338	725890	62446	23701	4134700	1317100	1114000	4218200	0	3556500	3441100	285760	1048200	0	1448700	1316600	687700	664070	608500	441660	901250
sp|P04179|SODM_HUMAN	sp|P04179|SODM_HUMAN	18	18	18		1	18	18	18	85.1	85.1	85.1	0	323.31	7615200000	17422000	105530000	29073000	48166000	106320000	172520000	256120000	610400000	199040000	6215100	6260500	19520000	27842000	2260300	22137000	91472000	2744500	128110000	316400000	1250000000	382900000	76594000	9213400	440410000	59354000	57174000	4031800	6045600	46338000	523060000	6845900	6698200	2536300	29991000
sp|P04181|OAT_HUMAN	sp|P04181|OAT_HUMAN	23	23	23		1	23	23	23	62.2	62.2	62.2	0	182.67	205580000	81186	2491300	0	673090	14847000	6216700	63214000	27348000	1745400	690960	243410	495940	320450	239340	491610	128220	88126	2703900	1827800	8135700	8580500	4738200	793160	4546900	1010300	618950	117420	373000	55321	10510000	235490	613760	533160	397980
sp|P04183|KITH_HUMAN	sp|P04183|KITH_HUMAN	7	7	7		1	7	7	7	40.6	40.6	40.6	0	17.145	4975900	0	0	0	0	1541800	0	3036200	0	0	0	0	0	0	0	0	0	37130	0	0	0	0	0	0	0	0	0	66303	85331	0	0	0	0	0	0
sp|P04196|HRG_HUMAN	sp|P04196|HRG_HUMAN	17	17	17		1	17	17	17	34.3	34.3	34.3	0	289.84	164020000	148650	8616100	76887	0	225370	0	305750	2878700	4024400	160560	346820	0	18250	447130	190760	394840	7415.7	2030300	1396700	14420000	758090	61111000	0	8575900	121520	253980	225340	116830	308610	4362200	74360	560460	86937	0
sp|P04216|THY1_HUMAN	sp|P04216|THY1_HUMAN	4	4	4		1	4	4	4	24.8	24.8	24.8	0	179.57	1340900000	3399300	29547000	18844000	8523400	91945000	25602000	4141400	24043000	19634000	1454900	5850600	11936000	4995700	402350	2295300	510580	2348800	37151000	63614000	36108000	55605000	0	808710	93150000	11498000	14962000	2749900	42556000	369960	37000000	1911600	27625000	5336400	2635700
sp|P04217|A1BG_HUMAN	sp|P04217|A1BG_HUMAN	19	19	18		1	19	19	18	61.6	61.6	60.2	0	210.84	528430000	701280	26615000	11382000	1785700	15943000	5906900	9445900	16335000	3678300	1472200	173910	766140	609870	31308	2164800	2055900	47240	4835400	10655000	59835000	7614200	83887000	2020000	19542000	385290	1207700	550530	7063700	1329600	25001000	1735500	1050300	230040	2294800
sp|P04233|HG2A_HUMAN	sp|P04233|HG2A_HUMAN	16	16	16		1	16	16	16	52.7	52.7	52.7	0	323.31	2191200000	6785700	17755000	40202000	31702000	1398400	61825000	19273000	31778000	42295000	11246000	18054000	3354500	10506000	1388600	16304000	11834000	8342900	57231000	25029000	74466000	303470000	9888700	23299000	195440000	10640000	31448000	16386000	5223100	8738400	47486000	4796700	11160000	706510	474070
sp|P04234|CD3D_HUMAN	sp|P04234|CD3D_HUMAN	7	7	7		1	7	7	7	33.3	33.3	33.3	0	24.484	46369000	0	0	2793900	0	0	0	0	0	1892600	0	0	213210	146480	0	1558300	0	0	1371000	0	0	4815100	0	2251700	5081800	33507	1349500	298690	36391	587690	0	66455	0	310620	0
sp|P04271|S100B_HUMAN	sp|P04271|S100B_HUMAN	3	3	3		1	3	3	3	40.2	40.2	40.2	0	64.844	142010000	0	865980	0	0	0	0	0	0	5822000	0	0	0	0	0	0	1726700	2176400	5153100	7919200	5390900	0	0	0	21338000	0	0	0	0	152970	1425000	0	0	0	0
sp|P04275|VWF_HUMAN	sp|P04275|VWF_HUMAN	95	95	95		1	95	95	95	45.6	45.6	45.6	0	323.31	47097000	53303	144830	1513000	72359	64978	0	222090	55879	1236800	99156	298580	238640	492010	70616	3127500	0	0	3281400	259280	0	661590	41058	2635800	2462100	151020	160910	591190	210660	99803	360800	164570	439380	677050	1550800
sp|P04350|TBB4A_HUMAN	sp|P04350|TBB4A_HUMAN	31	6	4		1	31	6	4	75.7	14.6	10.4	0	218.89	191600000	0	0	153640	1473100	24406000	6007400	0	0	2233400	2889200	0	0	511330	0	225020	252550	38841	9733000	2552000	5490300	52242000	3991600	48984	41385000	188760	574580	60438	0	0	1368700	0	221690	0	0
01;1472302;1472303;1472304;1472305;1472306;1472307;1472308;1472309;1472310;1472311;1472312;1472313;1472314;1472315;1472316;1472317;1472318;1472319;1472320;1472321;1472322;1472323;1472324;1472325;1472326;1531159;1531160;1531161;1531162;1531163;1531164;1531165;1531166;1531167;1531168;1531169;1531170;1531171;1531172;1531173;1531174;1531175;1531176;1531177;1531178;1531179;1531180;1531181;1531182;1531…	273231;273232;273233;273234;273235;273236;273237;273238;273239;273240;273241;273242;273243;273244;273245;273246;273247;273248;273249;273250;273251;273252;273253;273254;273255;273256;273257;273258;273259;273260;273261;273262;273263;273264;273265;273266;273267;273268;273269;273270;273271;273272;273273;273274;273275;273276;273277;273278;273279;273280;273281;273282;273283;273284;273285;273286;273287;…
590;1278591;1278592;1278593;1278594;1278595;1278596;1278597;1278598;1278599;1278600;1278601;1278602;1278603;1278604;1278605;1278606;1278607;1278608;1278609;1278610;1278611;1278612;1278613;1278614;1278615;1278616;1278617;1278618;1278619;1278620;1278621;1278622;1278623;1278624;1278625;1278626;1278627;1278628;1278629;1278630;1278631;1278632;1278633;1278634;1278635;1278636;1278637;1278638;1278639;127…
893;2162894;2162895;2162896;2162897;2162898;2162899;2162900;2162901;2162902;2162903;2162904;2162905;2162906;2162907;2162908;2162909;2162910;2162911;2162912;2162913;2162914;2162915;2162916;2162917;2162918;2162919;2162920;2162921;2162922;2162923;2162924;2162925;2162926;2162927;2162928;2162929;2162930;2162931;2162932;2162933;2162934;2162935;2162936;2162937;2162938;2162939;2162940;2162941;2162942;216…
213;2658214;2658215;2658216;2658217;2658218;2658219;2658220;2658221;2658222;2658223;2658224;2658225;2658226;2658227;2658228;2658229;2658230;2658231;2658232;2658233;2658234;2658235;2658236;2658237;2658238;2658239;2658240;2658241;2658242;2658243;2658244;2658245;2658246;2658247;2658248;2658249;2658250;2658251;2658252;2658253;2658254;2658255;2658256;2658257;2658258;2658259;2658260;2658261;2658262;265…
298;4132299;4132300;4132301;4132302;4132303;4132304;4132305;4132306;4132307;4132308;4132309;4132310;4132311;4132312;4132313;4132314;4132315;4132316;4132317;4132318;4132319;4132320;4132321;4132322;4132323;4132324;4132325;4132326;4132327;4132328;4132329;4132330;4132331;4132332;4132333;4132334;4132335;4132336;4132337;4132338;4132339;4132340;4132341;4132342;4132343;4132344;4132345;4132346;4132347;413…	273749;440474;938759;1079939;1277970;1278641;1359927;1503477;1503524;2097623;2113993;2163802;2164637;2343839;2496265;2658004;2982555;3077334;3077352;3207353;3360360;3415926;3466672;3677234;3700847;3850091;4131638;4132745;4270779;4861361;5140196	9;1169;1170;1171;1172;1173;1174;1175;1176;1177	73;164;233;257;267;293;299;300;363;388
sp|P04406|G3P_HUMAN	sp|P04406|G3P_HUMAN	44	44	43		1	44	44	43	94.6	94.6	94.6	0	323.31	66475000000	109550000	875010000	261840000	567680000	6880500000	2694700000	4279900000	2627200000	1051700000	316550000	153270000	169700000	263400000	27898000	364640000	872930000	79482000	1036300000	1010200000	6602100000	4506400000	1489000000	175050000	4133200000	377490000	695850000	206470000	1174600000	458690000	2433500000	95062000	348030000	63493000	56228000
41132;1841133;1841134;1841135;1841136;1841137;1841138;1841139;1841140;1841141;1841142;1841143;1841144;1841145;1841146;1841147;1841148;1841149;1841150;1841151;1841152;1841153;1841154;1841155;1841156;1841157;1841158;1841159;1841160;1841161;1841162;1841163;1841164;1841165;1841166;1841167;1841168;1841169;1841170;1841171;1841172;1841173;1841174;1841175;1841176;1841177;1841178;1841179;1841180;1841181;1…
82009;1982010;1982011;1982012;1982013;1982014;1982015;1982016;1982017;1982018;1982019;1982020;1982021;1982022;1982023;1982024;1982025;1982026;1982027;1982028;1982029;1982030;1982031;1982032;1982033;1982034;1982035;1982036;1982037;1982038;1982039;1982040;1982041;1982042;1982043;1982044;1982045;1982046;1982047;1982048;1982049;1982050;1982051;1982052;1982053;1982054;1982055;1982056;1982057;1982058;1…	16416;16417;16418;16419;16420;16421;16422;16423;16424;16425;16426;16427;16428;16429;16430;16431;16432;16433;16434;16435;16436;16437;16438;16439;16440;16441;16442;16443;16444;16445;16446;16447;16448;16449;16450;16451;107405;107406;107407;107408;107409;107410;107411;107412;107413;107414;107415;107416;107417;107418;107419;107420;107421;107422;107423;107424;107425;107426;107427;107428;107429;107430;1…
72;1517373;1517374;1517375;1517376;1517377;1517378;1517379;1517380;1517381;1517382;1517383;1517384;1517385;1517386;1517387;1517388;1517389;1517390;1517391;1517392;1517393;1517394;1517395;1517396;1517397;1517398;1517399;1517400;1517401;1517402;1517403;1517404;1517405;1517406;1517407;1517408;1517409;1517410;1517411;1517412;1517413;1517414;1517415;1517416;1517417;1517418;1517419;1517420;1517421;1517…
09;2020010;2020011;2020012;2020013;2020014;2020015;2020016;2020017;2020018;2020019;2020020;2020021;2020022;2020023;2020024;2020025;2020026;2020027;2020028;2020029;2020030;2020031;2020032;2020033;2020034;2020035;2020036;2020037;2020038;2020039;2020040;2020041;2020042;2020043;2020044;2020045;2020046;2020047;2020048;2020049;2020050;2020051;2020052;2020053;2020054;2020055;2020056;2020057;2020058;2020…
85;2697686;2697687;2697688;2697689;2697690;2697691;2697692;2697693;2697694;2697695;2697696;2697697;2697698;2697699;2697700;2697701;2697702;2697703;2697704;2697705;2697706;2697707;2697708;2697709;2697710;2697711;2697712;2697713;2697714;2697715;2697716;2697717;2697718;2697719;2697720;2697721;2697722;2697723;2697724;2697725;2697726;2697727;2697728;2697729;2697730;2697731;2697732;2697733;2697734;2697…
31;4681032;4681033;4681034;4681035;4681036;4681037;4681038;4681039;4681040;4681041;4681042;4681043;4681044;4681045;4681046;4681047;4681048;4681049;4681050;4681051;4681052;4681053;4681054;4681055;4681056;4681057;4681058;4681059;4681060;4681061;4681062;4681063;4681064;4681065;4681066;4681067;4681068;4681069;4681070;4681071;4681072;4681073;4681074;4681075;4681076;4681077;4681078;4681079;4681080;4681…
37;4835438;4835439;4835440;4835441;4835442;4835443;4835444;4835445;4835446;4835447;4835448;4835449;4835450;4835451;4835452;4835453;4835454;4835455;4835456;4835457;4835458;4835459;4835460;4835461;4835462;4835463;4835464;4835465;4835466;4835467;4835468;4835469;4835470;4835471;4835472;4835473;4835474;4835475;4835476;4835477;4835478;4835479;4835480;4835481;4835482;4835483;4835484;4835485;4835486;4835…
13;4934514;4934515;4934516;4934517;4934518;4934519;4934520;4934521;4934522;4934523;4934524;4934525;4934526;4934527;4934528;4934529;4934530;4934531;4934532;4934533;4934534;4934535;4934536;4934537;4934538;4934539;4934540;4934541;4934542;4934543;4934544;4934545;4934546;4934547;4934548;4934549;4934550;4934551;4934552;4934553;4934554;4934555;4934556;4934557;4934558;4934559;4934560;4934561;4934562;4934…
17;5005618;5005619;5005620;5005621;5005622;5005623;5005624;5005625;5005626;5005627;5005628;5005629;5005630;5005631;5005632;5005633;5005634;5005635;5005636;5005637;5005638;5005639;5005640;5005641;5005642;5005643;5005644;5005645;5005646;5005647;5005648;5005649;5005650;5005651;5005652;5005653;5005654;5005655;5005656;5005657;5005658;5005659;5005660;5005661;5005662;5005663;5005664;5005665;5005666;5005…	16430;16448;107406;107422;135759;136045;433241;602487;1386218;1386630;1518196;2019985;2037136;2433537;2560572;2696851;2697868;2966879;2967169;3009545;3010099;3010218;3514075;3738212;3738943;4406825;4406827;4536613;4649419;4680172;4681410;4683741;4685457;4692567;4692571;4834485;4836588;4836601;4932227;4933831;4944202;5004089;5008182;5062357	1178;1179;1180;1181;1182;1183;1184;1185;1186	43;46;105;130;133;175;231;328;331
sp|P04424|ARLY_HUMAN	sp|P04424|ARLY_HUMAN	8	8	8		1	8	8	8	20.7	20.7	20.7	0	14.568	11434000	0	0	0	0	0	0	0	0	212880	0	91785	0	123350	14583	26832	25011	18329	198220	0	400820	435650	0	502490	1744900	0	455260	0	0	0	0	366450	426260	0	106430
sp|P04439|1A03_HUMAN	sp|P04439|1A03_HUMAN	31	10	3		1	31	10	3	69.3	23.8	6.6	0	323.31	310460000	4548600	2413400	0	793160	508270	0	0	4381100	19768000	0	324020	0	0	0	0	3056300	1021700	0	20245000	0	59105000	4711700	0	47245000	82908	0	291760	5466200	0	280580	629700	0	1023500	0
7;5192408;5192409;5192410;5192411;5192412;5192413;5192414;5192415;5192416;5192417;5192418;5192419;5192420;5192421;5192422;5192423;5192424;5192425;5192426;5192427;5192428;5192429;5192430;5192431;5192432;5192433;5192434;5192435;5192436;5192437;5192438;5192439;5192440;5192441;5192442;5192443;5192444;5192445;5192446;5192447;5192448;5192449;5192450;5192451;5192452;5192453;5192454;5192455;5192456;51924…	330599;351718;466797;530605;591849;592442;1144666;1202112;1203144;1491393;1491441;1731528;2315358;2315426;2435229;3460059;3522328;3741084;4089888;4090034;4153339;4222946;4537577;4990514;4990566;4997377;5075778;5075788;5126632;5192723;5193037	1187;1188	162;213
sp|P04440|DPB1_HUMAN	sp|P04440|DPB1_HUMAN	11	9	9		1	11	9	9	39.1	35.7	35.7	0	90.719	338260000	0	5147100	4623900	4516500	2104200	0	6052700	0	2118600	1652000	110260	1302600	0	633180	568900	807060	377450	1453700	3510500	23450000	30356000	0	2679900	25323000	884950	8796900	9008100	1508000	1827700	4269000	728940	619610	195490	0
sp|P04626|ERBB2_HUMAN	sp|P04626|ERBB2_HUMAN	7	6	5		1	7	6	5	8.7	7.7	7.1	0	23.594	610180	16494	0	0	0	0	0	167380	0	0	78341	31386	0	10752	14083	0	0	0	0	0	0	0	0	35499	0	43314	68466	0	0	0	0	0	0	0	0
sp|P04632|CPNS1_HUMAN	sp|P04632|CPNS1_HUMAN	19	19	17		1	19	19	17	82.8	82.8	80.2	0	323.31	1713300000	8276800	12881000	1870400	8615000	35273000	134770000	38823000	34247000	33889000	2465500	238520	854700	1844700	134040	17976000	18441000	1719100	30199000	31177000	229370000	118470000	19072000	1732900	142440000	427530	3074200	32267	4261900	766320	32451000	53487	2371300	0	0
sp|P04792|HSPB1_HUMAN	sp|P04792|HSPB1_HUMAN	25	25	25		1	25	25	25	93.7	93.7	93.7	0	323.31	11555000000	35317000	34156000	127120000	106340000	562680000	1948400000	1986100000	255070000	109160000	145550000	42799000	44122000	49431000	11142000	55450000	322660000	17688000	147050000	104480000	431350000	880470000	189060000	151870000	236770000	27400000	147980000	89118000	147750000	77423000	156080000	27655000	33140000	9689500	12150000
5;3481046;3481047;3481048;3481049;3481050;3481051;3481052;3481053;3481054;3481055;3481056;3481057;3481058;3481059;3481060;3481061;3481062;3481063;3481064;3481065;3481066;3481067;3481068;3481069;3481070;3481071;3481072;3481073;3481074;3481075;3481076;3481077;3481078;3481079;3481080;3481081;3481082;3481083;3481084;3481085;3481086;3481087;3481088;3481089;3481090;3481091;3481092;3481093;3481094;34810…	344146;344165;607053;607056;607058;787801;1613259;1613641;1745253;1850183;2442018;2493702;2578556;2846334;2846475;3481330;3522504;3594844;3594922;4250393;4250425;4822711;4876492;4877103;5197025	1197	169
sp|P04818|TYSY_HUMAN	sp|P04818|TYSY_HUMAN	7	7	7		1	7	7	7	34.2	34.2	34.2	0	32.929	2546200	12620	0	0	491470	0	0	0	0	0	0	0	0	0	0	0	16857	33806	0	0	559840	0	0	0	0	0	100380	42009	104400	0	0	0	344180	0	26039
sp|P04839|CY24B_HUMAN;sp|Q9Y5S8|NOX1_HUMAN	sp|P04839|CY24B_HUMAN	21;1	21;1	21;1		2	21	21	21	33.7	33.7	33.7	0	239.93	391920000	1729500	18271000	1826500	327570	294390	3145800	5645100	4961200	5633800	770660	1972800	511200	2815000	82194	965320	251440	248940	2970500	4232400	15723000	18627000	142960000	727110	21499000	799410	5460400	1469900	159820	1997200	19142000	199760	1417000	297780	75740
sp|P04843|RPN1_HUMAN	sp|P04843|RPN1_HUMAN	47	47	47		1	47	47	47	72.2	72.2	72.2	0	323.31	1532500000	8975800	10359000	11792000	11578000	75732000	70856000	87119000	76267000	33614000	2099400	9874000	5420700	10073000	1298000	2169300	3358300	1956400	26803000	23351000	52814000	103220000	31681000	4954300	211970000	15330000	9379600	6321800	5299100	16872000	58748000	570930	4056900	523310	1081600
0;4668531;4668532;4668533;4668534;4668535;4668536;4668537;4668538;4668539;4668540;4668541;4668542;4668543;4668544;4668545;4668546;4668547;4668548;4668549;4668550;4668551;4668552;4668553;4668554;4668555;4668556;4668557;4668558;4668559;4668560;4668561;4668562;4668563;4668564;4668565;4668566;4668567;4668568;4668569;4668570;4668571;4668572;4668573;4668574;4668575;4668576;4668577;4668578;4668579;46685…	272160;310399;310657;310704;409312;629312;629316;762234;762266;775782;1175569;1279521;1339333;1422920;1755515;1755517;1851932;1913154;2009832;2194114;2462266;2462284;2640403;2713287;2718511;2718519;2863487;3303195;3303376;3352594;3498510;3548524;3611603;3761840;3798482;3798522;3908726;4163108;4227934;4240126;4406953;4461939;4462084;4668564;4675849;4888547;5063820	1200	230
sp|P04844|RPN2_HUMAN	sp|P04844|RPN2_HUMAN	29	29	29		1	29	29	29	63.4	63.4	63.4	0	323.31	1699300000	8794000	16270000	3847100	9142900	68027000	77164000	103010000	51835000	33892000	13978000	19172000	8225000	19921000	2109600	1175900	843460	2002500	18942000	26254000	19893000	99548000	45694000	4783000	296220000	16917000	16805000	9374700	13065000	3938300	105250000	1924000	8294600	909090	1412600
sp|P04899|GNAI2_HUMAN;sp|P11488|GNAT1_HUMAN	sp|P04899|GNAI2_HUMAN	27;2	27;2	17;0		2	27	27	17	75.8	75.8	48.2	0	323.31	3595100000	10634000	44550000	78780000	17447000	56770000	140860000	47203000	60207000	70212000	13200000	23239000	20435000	15548000	2297900	32443000	10448000	5045800	90696000	51458000	276210000	370000000	257560000	47785000	252150000	13130000	32404000	14804000	23376000	7322400	129150000	15738000	32684000	6889300	10447000
78;3118279;3118280;3118281;3118282;3118283;3118284;3118285;3118286;3149635;3149636;3149637;3149638;3149639;3149640;3149641;3149642;3149643;3149644;3149645;3149646;3149647;3149648;3149649;3149650;3149651;3367923;3444134;3444135;3444136;3444137;3444138;3444139;3444140;3444141;3444142;3444143;3444144;3444145;3444146;3444147;3444148;3444149;3444150;3444151;3444152;3444153;3444154;3444155;3444156;3444…	291482;291729;454693;755850;940825;1107522;1150348;1892389;2006898;2007032;2205664;2206018;2579754;2767021;3052456;3118220;3149638;3367923;3444344;3580089;3580295;3708981;4009731;4381557;4381947;5001418;5058579	1204;1205	82;88
sp|P04920|B3A2_HUMAN	sp|P04920|B3A2_HUMAN	7	7	7		1	7	7	7	7.6	7.6	7.6	0.00017593	7.9501	131710000	0	6982000	0	0	172320	0	0	1383500	0	2039400	193820	0	0	0	13817	0	0	0	0	2668700	0	79159000	35462	0	0	0	0	0	115480	0	2372800	0	0	0
sp|P05023|AT1A1_HUMAN;sp|P13637|AT1A3_HUMAN	sp|P05023|AT1A1_HUMAN	62;19	62;19	44;3		2	62	62	44	54	54	38.1	0	323.31	787760000	4376400	6406300	11809000	4689000	36784000	71323000	77843000	28538000	18371000	7827500	11716000	5125800	8078700	2080200	2174700	1043100	1651500	14289000	6289600	28003000	52598000	19212000	8691300	39224000	4522600	10301000	4159300	10788000	13768000	16354000	2214000	3379900	1605400	3510800
49545;3549546;3549547;3549548;3549549;3549550;3549551;3549552;3549553;3549554;3549555;3549556;3549557;3549558;3549559;3549560;3549561;3549562;3549563;3549564;3549565;3549566;3549567;3549568;3549569;3549570;3549571;3549572;3549573;3549574;3549575;3549576;3549577;3549578;3549579;3549580;3549581;3549582;3549583;3549584;3549585;3549586;3549587;3549588;3549589;3549590;3549591;3549592;3549593;3549594;3…	53908;69360;69397;69414;78781;184639;414716;429513;429712;495215;523536;537850;600823;641489;641498;694512;1037369;1037371;1093353;1473126;1531497;1531550;1695722;1883122;2017978;2017995;2222082;2222147;2262837;2681021;2684427;2827358;2934113;2934274;3210869;3222749;3300314;3330113;3330148;3363674;3380898;3382602;3416930;3504572;3549590;3550004;3672295;3712132;3719903;3719905;3748815;3967313;4360…	1206;1207;1208;1209;1210;1211;1212;1213;1214;1215	164;178;386;391;507;615;673;734;748;949
sp|P05026|AT1B1_HUMAN	sp|P05026|AT1B1_HUMAN	14	14	14		1	14	14	14	42.9	42.9	42.9	0	82.045	227660000	645820	1787800	5601000	3741900	3427900	30462000	32715000	1533300	1944200	4885600	6028200	1449400	2904600	1119900	715180	341880	717920	3895700	1690200	9007500	10943000	2505800	3628400	2998600	77583	5740600	1553400	9141800	11925000	2419900	260700	2350500	722790	2991700
sp|P05067|A4_HUMAN	sp|P05067|A4_HUMAN	12	12	12		1	12	12	12	20.5	20.5	20.5	0	19.953	4389500	103750	152710	52456	174520	1937300	0	432110	290760	0	115840	49482	24943	22922	50177	0	0	16536	0	50796	0	0	0	125130	0	84429	296080	0	133600	111560	0	0	0	0	20992
sp|P05089|ARGI1_HUMAN	sp|P05089|ARGI1_HUMAN	10	10	10		1	10	10	10	33.2	33.2	33.2	0	26.313	10467000	0	802440	0	0	0	0	0	402140	0	0	0	0	0	0	0	0	0	0	0	0	0	8331800	93388	0	0	0	0	0	0	452220	0	0	0	0
sp|P05090|APOD_HUMAN	sp|P05090|APOD_HUMAN	11	11	11		1	11	11	11	40.2	40.2	40.2	0	150.72	337130000	776400	23030000	6654100	3213800	14610000	11634000	13365000	11704000	3241500	989670	582700	1064100	862860	1758900	2064400	1622800	123260	425760	7645300	29685000	4736300	69088000	191260	14105000	3624800	4884200	1885300	1226900	263730	12755000	712230	0	2312600	2843700
sp|P05091|ALDH2_HUMAN	sp|P05091|ALDH2_HUMAN	39	36	35		1	39	36	35	71.2	67.9	67.9	0	323.31	2271700000	11229000	11077000	26121000	3764800	34504000	10653000	720240	154880000	12590000	40678000	10514000	1173700	3804400	2455800	18779000	56858000	1241200	16269000	107850000	457840000	212130000	28429000	12190000	129490000	4585600	52800000	1065100	12630000	27409000	35944000	391700	1585200	1444700	2619100
sp|P05106|ITB3_HUMAN	sp|P05106|ITB3_HUMAN	16	16	16		1	16	16	16	27.2	27.2	27.2	0	89.061	8665200	0	434400	0	0	0	1234600	0	0	0	0	174440	133800	0	52206	0	0	0	0	75303	0	0	0	41739	0	0	0	0	96583	0	0	0	24941	18841	0
sp|P05107|ITB2_HUMAN	sp|P05107|ITB2_HUMAN	38	38	38		1	38	38	38	55.4	55.4	55.4	0	323.31	468840000	1429800	21349000	1363600	630450	202010	6594600	6393600	10799000	11314000	1072100	5211400	2842500	2537800	328970	1800200	127540	516080	2368800	10085000	16081000	34810000	93584000	6776500	26882000	4149100	9677200	1794200	490820	9723000	20736000	3094300	5001200	1068900	564840
sp|P05109|S10A8_HUMAN	sp|P05109|S10A8_HUMAN	17	17	17		1	17	17	17	77.4	77.4	77.4	0	323.31	18478000000	1491200	2174100000	10810000	58733000	79683000	957540000	931420000	1008200000	97866000	88915000	9492100	23384000	16031000	8813700	3785200	15222000	3071700	11840000	87251000	263150000	406320000	5604100000	1981800	95488000	1490100	19050000	4003000	6523700	7303700	2585900000	8173700	9825600	12201000	9534700
sp|P05114|HMGN1_HUMAN	sp|P05114|HMGN1_HUMAN	7	7	7		1	7	7	7	60	60	60	0	63.332	119010000	2248500	0	3806700	0	2630700	0	0	1154100	684970	0	0	0	0	0	0	218250	1065100	0	982230	1343800	15611000	0	0	16720000	0	0	10150000	0	0	0	0	0	0	0
sp|P05120|PAI2_HUMAN	sp|P05120|PAI2_HUMAN	12	12	12		1	12	12	12	34.2	34.2	34.2	0	76.866	30770000	0	270220	0	0	0	0	0	0	0	0	0	163290	0	69098	0	0	0	0	0	0	3811300	0	0	0	0	0	0	862430	0	0	0	0	23026	0
sp|P05121|PAI1_HUMAN	sp|P05121|PAI1_HUMAN	6	6	6		1	6	6	6	20.6	20.6	20.6	0	12.6	5978300	0	0	0	0	0	0	0	0	0	0	0	0	0	23096	0	0	0	0	0	0	0	5127000	0	0	0	0	0	0	29491	217560	0	0	0	0
sp|P05141|ADT2_HUMAN	sp|P05141|ADT2_HUMAN	32	32	16		1	32	32	16	67.8	67.8	40.3	0	307.4	3428000000	12482000	22810000	34172000	48537000	133740000	260150000	534460000	102090000	43570000	15292000	21210000	18339000	19629000	3762300	8537400	4798800	9446900	35683000	73324000	104650000	316080000	69767000	21914000	244750000	33507000	32216000	15428000	24564000	10087000	66392000	7566000	17756000	2680800	12104000
sp|P05155|IC1_HUMAN;CON__P50448	sp|P05155|IC1_HUMAN	16;2	16;2	16;2		2	16	16	16	29.6	29.6	29.6	0	221.68	412020000	300850	8314500	2999700	1085900	15901000	4396500	5626600	19668000	3376300	623860	177990	1825600	656950	154000	967590	5507600	179520	2695200	13418000	60760000	7692100	99914000	2006600	24205000	182730	1654900	497800	2675500	1358900	12464000	1281900	904470	452110	2057600
sp|P05156|CFAI_HUMAN	sp|P05156|CFAI_HUMAN	16	16	15		1	16	16	15	36.2	36.2	34	0	323.31	32274000	0	1178000	267590	26585	340080	0	0	584390	0	0	0	137390	124270	15069	401510	292460	0	119170	1412200	1766800	1842000	9687400	201740	799610	44559	38494	25777	506370	85091	970420	187850	50295	103950	233150
sp|P05160|F13B_HUMAN	sp|P05160|F13B_HUMAN	8	8	8		1	8	8	8	15.1	15.1	15.1	0	19.467	5926800	0	84145	0	0	0	0	0	0	0	0	24868	0	0	0	0	0	0	0	0	0	3774300	255760	0	0	0	0	0	0	0	0	0	0	0	0
sp|P05161|ISG15_HUMAN	sp|P05161|ISG15_HUMAN	10	10	10		1	10	10	10	72.7	72.7	72.7	0	111.02	960590000	984070	17910000	7415100	13534000	26190000	1835900	7274100	13047000	25352000	0	1455600	10067000	12998000	403510	2115500	31287000	282610	2411100	13174000	356700000	25132000	86219000	5425800	96609000	1387900	15025000	9564100	26579000	1327100	16029000	1199200	3271800	159370	0
sp|P05162|LEG2_HUMAN	sp|P05162|LEG2_HUMAN	6	6	6		1	6	6	6	65.9	65.9	65.9	0	13.234	10519000	0	0	0	0	0	0	0	0	39256	0	0	0	0	0	0	0	0	0	884540	1975900	0	0	38619	906890	0	0	0	0	432470	0	0	0	0	0
sp|P05164|PERM_HUMAN	sp|P05164|PERM_HUMAN	42	42	38		1	42	42	38	55.2	55.2	51	0	323.31	1244900000	758060	109250000	1082400	1464100	1390900	2361200	245020	30329000	6076900	5759500	710480	1295500	448870	1021400	101280	158780	170420	250350	4317800	38215000	1981100	765270000	57103	16306000	73936	1707300	224110	777070	1072500	126950000	173090	136860	63547	2144200
sp|P05165|PCCA_HUMAN	sp|P05165|PCCA_HUMAN	21	21	21		1	21	21	21	39.7	39.7	39.7	0	68.052	38268000	83439	0	129100	36922	0	969260	0	113350	492270	93927	293080	43773	175300	0	584490	681040	8095	1194300	1756100	4692600	3734300	0	234650	524270	479530	327940	137270	54616	1631800	165790	180010	131260	39533	56509
sp|P05166|PCCB_HUMAN	sp|P05166|PCCB_HUMAN	23	23	23		1	23	23	23	56.8	56.8	56.8	0	135.83	30916000	148210	0	31755	119980	31683	567190	0	0	610650	0	336110	192390	52641	0	824300	765640	82363	1218300	423900	3207300	1057800	262620	2091000	438060	1132300	563910	204780	58959	40828	0	467160	288110	48368	166910
sp|P05186|PPBT_HUMAN	sp|P05186|PPBT_HUMAN	13	13	13		1	13	13	13	31.9	31.9	31.9	0	81.473	30973000	0	0	167310	0	0	767640	0	0	396960	0	0	0	124130	7992.1	121740	0	0	249720	0	0	2934000	0	1189500	2244600	0	0	185830	0	0	379160	1007200	915420	0	97010
sp|P05198|IF2A_HUMAN	sp|P05198|IF2A_HUMAN	27	27	27		1	27	27	27	69.2	69.2	69.2	0	323.31	592830000	2645800	6331800	2545600	6213900	22182000	5692100	31268000	13856000	8404000	1524000	1560300	2163100	4612500	181480	3564800	5955600	750740	7208300	11678000	59867000	45249000	8440400	2258100	47369000	7353400	8050600	4703000	1980600	2710200	22502000	2171100	4227100	435340	943060
sp|P05230|FGF1_HUMAN	sp|P05230|FGF1_HUMAN	2	2	2		1	2	2	2	12.3	12.3	12.3	0.0092008	1.9119	509400	0	0	0	0	0	0	0	0	0	0	0	0	0	0	0	509400	0	0	0	0	0	0	0	0	0	0	0	0	0	0	0	0	0	0
sp|P05362|ICAM1_HUMAN	sp|P05362|ICAM1_HUMAN	24	24	24		1	24	24	24	38.9	38.9	38.9	0	323.31	273170000	1528600	4377500	1076400	10723000	4631100	1918700	2588500	8925800	4868100	5224200	5851100	3440700	438180	2765600	821050	186810	2050300	3580900	9582400	55942000	14555000	3242600	2607500	17305000	1540900	10895000	3316500	4491900	9764800	9026300	1054100	1589100	251950	232290
sp|P05386|RLA1_HUMAN	sp|P05386|RLA1_HUMAN	7	6	6		1	7	6	6	99.1	84.2	84.2	0	185.16	10697000000	65371000	14214000	67687000	96322000	674570000	466700000	775190000	296570000	270390000	25891000	37151000	26306000	61856000	6540700	18773000	72046000	9758800	209780000	110830000	796790000	805440000	107790000	11077000	663460000	73876000	108700000	31179000	41763000	17056000	307690000	5019900	19462000	0	9967900
sp|P05387|RLA2_HUMAN	sp|P05387|RLA2_HUMAN	14	14	13		1	14	14	13	98.3	98.3	83.5	0	323.31	16574000000	73594000	104140000	633670000	154210000	572570000	316520000	202370000	781670000	334560000	100940000	139430000	83023000	96897000	23528000	108280000	152340000	22399000	282240000	330840000	1544600000	1209700000	144580000	535260000	1138800000	259060000	200120000	151380000	112540000	52327000	289940000	53503000	135890000	41831000	19359000
3302823;3302824;3302825;3302826;3302827;3302828;3302829;3302830;3302831;3302832;3302833;3302834;3302835;3302836;3302837;3302838;3302839;3302840;3302841;3302842;3302843;3302844;3302845;3302846;3302847;3302848;3302849;3302850;3302851;3302852;3302853;3302854;3302855;3302856;3302857;3302858;3302859;3302860;3302861;3302862;3302863;3302864;3302865;3302866;3302867;3302868;3302869;3302870;3302871;3302872…	2047746;2048562;2048668;2293285;2334226;2334321;2488946;2489517;2489664;3302271;4695224;4695233;5204058;5204281
sp|P05388|RLA0_HUMAN;sp|Q8NHW5|RLA0L_HUMAN	sp|P05388|RLA0_HUMAN;sp|Q8NHW5|RLA0L_HUMAN	19;12	19;12	19;12	;	2	19	19	19	53	53	53	0	323.31	4576300000	10892000	32406000	32174000	25552000	251260000	167230000	151260000	107090000	72863000	18315000	36429000	21816000	26462000	5786300	42595000	43421000	8235400	71736000	84217000	332300000	381630000	40203000	31545000	311510000	42300000	78297000	37913000	29781000	19474000	98447000	12786000	29191000	2772100	3734800
sp|P05413|FABPH_HUMAN	sp|P05413|FABPH_HUMAN	8	8	8		1	8	8	8	51.9	51.9	51.9	0	10.147	13416000	0	0	0	0	0	0	2217000	0	77018	0	0	0	0	0	0	182090	0	0	1270700	0	0	0	306740	0	3163400	0	58151	0	101560	344820	0	0	0	0
sp|P05423|RPC4_HUMAN	sp|P05423|RPC4_HUMAN	5	5	5		1	5	5	5	20.1	20.1	20.1	0	8.3522	12573000	0	220710	11183000	0	0	0	0	0	0	129860	38034	0	0	11176	0	0	0	0	0	0	0	0	0	0	187310	0	54627	29040	0	0	0	65021	8527.5	0
sp|P05452|TETN_HUMAN	sp|P05452|TETN_HUMAN	12	12	8		1	12	12	8	55.9	55.9	34.2	0	165.84	95208000	164630	3200400	34547	521640	5411600	1146700	1552600	16339000	1592500	58504	0	612700	0	140050	0	672860	32577	1074700	9269000	0	1155500	3445100	6101900	1752800	1544700	911290	0	783610	2682100	1956900	317890	546070	1326100	1514300
sp|P05455|LA_HUMAN	sp|P05455|LA_HUMAN	36	36	36		1	36	36	36	63.5	63.5	63.5	0	323.31	900960000	2419300	9345800	150010	11201000	33549000	41875000	19436000	16353000	17627000	1722100	1246300	252850	702680	44314	13005000	14144000	1456500	25807000	20090000	118840000	88815000	33204000	3488200	67674000	5858900	7609300	2277900	299420	738750	13728000	426390	2157600	37452	78508
sp|P05534|1A24_HUMAN	sp|P05534|1A24_HUMAN	33	16	3		1	33	16	3	69.3	40.8	3.6	0	323.31	1899000000	13430000	33852000	2320200	13721000	45318000	21273000	28715000	36405000	14079000	5228000	28877000	8829300	37399000	1179400	6448900	43719000	5117500	22780000	34299000	47917000	114700000	21940000	3365200	89435000	8927900	64653000	23388000	56592000	29490000	36217000	21103000	9998900	5184000	7449700
660;5192661;5192662;5192663;5192664;5192665;5192666;5192667;5192668;5192669;5192670;5192671;5192672;5192673;5192674;5192675;5192676;5192677;5192678;5192679;5192680;5192681;5192682;5192683;5192684;5192685;5192686;5192687;5192688;5192689;5192690;5192691;5192692;5192693;5192694;5192695;5192696;5192697;5192698;5192699;5192700;5192701;5192702;5192703;5192704;5192705;5192706;5192707;5192708;5192709;519…	178282;330350;330376;467259;467276;530605;591849;592442;1144666;1202112;1203144;1491363;1491372;1726697;1726746;1726864;2315227;2315251;2435253;3460059;3702908;3741084;4089888;4090034;4153339;4222946;4990514;4990566;4997495;5079180;5126632;5192723;5193037	1187;1188	162;213
sp|P05538|DQB2_HUMAN	sp|P05538|DQB2_HUMAN	9	8	8		1	9	8	8	50	41.4	41.4	0	28.281	2486200	0	0	0	0	0	1515300	0	0	0	145060	155520	0	0	41354	0	0	332650	0	0	0	0	0	0	0	0	136700	0	0	0	0	0	0	0	0
sp|P05543|THBG_HUMAN;CON__Q9TT36	sp|P05543|THBG_HUMAN	6;2	6;2	6;2		2	6	6	6	22.7	22.7	22.7	0	29.716	3148000	0	0	0	0	0	0	0	90034	0	0	0	0	0	0	77551	0	0	0	0	0	0	2650000	0	0	0	0	0	0	0	0	0	0	0	0
sp|P05546|HEP2_HUMAN	sp|P05546|HEP2_HUMAN	14	14	13		1	14	14	13	32.7	32.7	30.3	0	242.62	41146000	38107	484150	188340	102070	417420	902560	748910	268550	127680	0	0	0	0	19762	157590	330760	0	139910	477260	1360800	461720	15266000	147800	854400	0	0	32318	158930	38972	569240	183400	49620	156290	349690
sp|P05556|ITB1_HUMAN	sp|P05556|ITB1_HUMAN	26	26	26		1	26	26	26	40.9	40.9	40.9	0	297.16	240850000	1436500	4361700	3296300	3404100	13522000	9717200	3207500	6660400	7308300	1738300	1569400	2279300	1783500	1349800	777550	244330	366570	6762000	6451700	10327000	8724000	1908800	8268500	19374000	10546000	3561400	1416000	12077000	1932200	11789000	1023500	4042100	1389100	7230400
sp|P05771|KPCB_HUMAN	sp|P05771|KPCB_HUMAN	29	29	19		1	29	29	19	52.5	52.5	37.9	0	312.37	169070000	80398	424800	239760	474960	0	225800	186540	733080	1482200	43536	363270	231140	351900	0	1389800	53583	55999	4147400	233900	624850	20266000	7865500	494460	13179000	0	1082800	183740	0	162700	586790	946220	1273700	185890	136290
sp|P05783|K1C18_HUMAN;CON__H-INV:HIT000015463	sp|P05783|K1C18_HUMAN	49;2	47;2	37;2		2	49	47	37	89.5	85.8	72.6	0	323.31	1342600000	6761900	746610	15412000	8966700	6902400	281340000	143690000	46366000	24000000	16849000	13193000	1899400	22413000	5398900	16404000	9512000	1469700	56303000	7278000	121040000	96592000	5925200	25288000	15799000	35961000	17434000	2099900	15884000	23872000	44382000	2572600	3731100	4560600	20809000
4424688;4424689;4424690;4424691;4424692;4424693;4424694;4424695;4424696;4424697;4424698;4424699;4424700;4424701;4424702;4424703;4424704;4424705;4424706;4424707;4424708;4424709;4424710;4424711;4424712;4424713;4424714;4424715;4424716;4424717;4424718;4424719;4424720;4424721;4424722;4424723;4424724;4424725;4424726;4424727;4424728;4424729;4424730;4424731;4424732;4424733;4424734;4424735;4424736;4671437…	100473;340975;354628;354637;376837;376915;787093;853780;853782;1068023;1482217;1482437;1482475;1566817;2001620;2087832;2220765;2229592;2444416;2490278;2490297;2543316;2543330;2739640;2889957;2889978;3297169;3297183;3336968;3403816;3500389;3512207;3633736;3633758;3701348;3706394;3735293;3914293;3914521;4046075;4424436;4671445;4708415;4708441;4710896;4954379;4954380;5048931;5216515	53;1257;1258;1259;1260;1261;1262	58;74;84;213;313;335;402
sp|P05937|CALB1_HUMAN	sp|P05937|CALB1_HUMAN	4	4	4		1	4	4	4	16.9	16.9	16.9	0	171.8	4073200	0	0	0	0	2278100	0	0	0	0	0	0	0	0	0	0	0	0	0	0	0	0	0	0	0	0	0	1795100	0	0	0	0	0	0	0
sp|P05976|MYL1_HUMAN	sp|P05976|MYL1_HUMAN	12	12	9		1	12	12	9	65.5	65.5	52.6	0	228.58	649690000	2713000	29133000	454460	11385000	54095000	32316000	8965300	32353000	5538800	1020900	5824300	3348200	12442000	1592400	7276500	5033600	505300	8104000	20629000	48394000	32668000	17171000	0	13830000	3310600	1107300	630550	19379000	84935	14886000	2983000	18301000	8162200	15782000
sp|P05997|CO5A2_HUMAN	sp|P05997|CO5A2_HUMAN	16	16	14		1	16	16	14	17.4	17.4	16	0	97.81	16783000	54928	50898	0	37983	1054500	71277	0	775570	91869	539430	2257.6	382370	186610	142790	0	0	24478	131530	569190	0	0	0	29338	520120	422240	94367	15453	5491000	37390	753780	0	184210	273480	361060
sp|P06126|CD1A_HUMAN	sp|P06126|CD1A_HUMAN	3	3	3		1	3	3	3	18.7	18.7	18.7	0	73.755	1679300	0	0	0	0	0	0	0	0	0	279350	192010	0	0	156850	0	0	937650	0	0	0	0	0	0	0	0	0	0	0	113470	0	0	0	0	0
sp|P06127|CD5_HUMAN	sp|P06127|CD5_HUMAN	13	13	13		1	13	13	13	33.3	33.3	33.3	0	213.58	40607000	62035	0	27347	0	0	0	0	0	1590800	61887	526820	386960	604850	0	888370	0	0	902590	206670	0	5042200	0	1444900	2750200	0	1258100	141060	25269	843080	0	721040	1467800	112400	28925
sp|P06132|DCUP_HUMAN	sp|P06132|DCUP_HUMAN	10	10	10		1	10	10	10	38.1	38.1	38.1	0	47.816	35298000	43032	691370	0	0	667980	0	438860	856930	483390	0	56492	156460	103470	0	34965	1641100	61477	0	175990	3668700	0	0	607600	4164900	194330	303120	75916	0	162180	1261700	116590	279250	50882	93436
sp|P06239|LCK_HUMAN	sp|P06239|LCK_HUMAN	18	18	18		1	18	18	18	52.7	52.7	52.7	0	183.97	74445000	20033	0	531550	240030	0	1638800	0	0	3621800	48292	415140	108820	126020	0	921550	98262	0	1803400	954960	3673300	7343300	0	1840000	9170200	485530	586930	262320	0	129010	0	652430	1389900	151690	0
sp|P06241|FYN_HUMAN	sp|P06241|FYN_HUMAN	11	6	6		1	11	6	6	27.9	19.2	19.2	0	18.974	3987500	0	0	47447	0	0	0	0	0	299110	0	0	48948	0	0	20098	27207	0	70748	0	0	189500	0	0	328060	0	255010	72110	0	75205	0	58004	0	0	0
sp|P06280|AGAL_HUMAN	sp|P06280|AGAL_HUMAN	10	10	10		1	10	10	10	26.6	26.6	26.6	0	97.574	13604000	0	49243	0	62483	783590	0	4371600	0	0	165910	27605	52492	306650	0	49447	243330	6448.2	0	117670	615790	988850	0	32005	122180	311790	0	0	0	6846.4	3694700	16698	132160	55708	0
sp|P06310|KV230_HUMAN	sp|P06310|KV230_HUMAN	6	6	2		1	6	6	2	44.2	44.2	20	0	65.246	3159700000	11285000	83718000	44781000	5721000	45417000	70587000	10725000	268840000	100710000	17915000	54192000	384720	35029000	5792800	32371000	46133000	3241500	69704000	88405000	250380000	52734000	153540000	93698000	121170000	22897000	52007000	27186000	20116000	51157000	145940000	14247000	25606000	12259000	10900000
sp|P06312|KV401_HUMAN	sp|P06312|KV401_HUMAN	4	4	4		1	4	4	4	29.8	29.8	29.8	0	139.83	858820000	1857000	21311000	3269100	3179800	18500000	63761000	4068400	35337000	17502000	393530	2809300	752100	30723000	332990	4838300	11403000	70910	8107100	5583600	110290000	13672000	61005000	2580200	36259000	4349300	9286700	3462700	1580900	3287500	53017000	0	1233800	682400	1853600
sp|P06331|HV434_HUMAN;sp|P01825|HV459_HUMAN;sp|P0DP08|HVD82_HUMAN;sp|P0DP06|HVD34_HUMAN;sp|A0A0C4DH41|HV461_HUMAN;sp|P01824|HV439_HUMAN;sp|P0DP07|HV431_HUMAN;sp|A0A087WSY4|HV432_HUMAN	sp|P06331|HV434_HUMAN;sp|P01825|HV459_HUMAN;sp|P0DP08|HVD82_HUMAN;sp|P0DP06|HVD34_HUMAN;sp|A0A0C4DH41|HV461_HUMAN;sp|P01824|HV439_HUMAN	4;3;3;3;3;3;1;1	4;3;3;3;3;3;1;1	3;2;2;2;2;2;0;0	;;;;;	8	4	4	3	42.3	42.3	29.3	0	80.819	273870000	2412700	6766600	4452300	202610	7579300	7183000	3809700	24192000	3142300	0	8793000	527580	11430000	104320	154660	2369700	85624	1296400	554640	34662000	4608200	12793000	0	13124000	3490200	178950	182520	0	96106	5825400	0	756950	840020	0
sp|P06340|DOA_HUMAN	sp|P06340|DOA_HUMAN	5	5	5		1	5	5	5	33.6	33.6	33.6	0	14.069	81788000	36231	0	159660	0	0	0	0	0	2512800	0	26406	0	84420	0	0	0	0	752980	0	824450	16194000	0	250930	2114900	0	926420	144270	0	0	0	872930	983610	298650	0
sp|P06396|GELS_HUMAN;REV__sp|Q6TDU7|CASC1_HUMAN	sp|P06396|GELS_HUMAN	56;1	56;1	26;1		2	56	56	26	73.3	73.3	46.5	0	323.31	5284600000	18525000	119140000	22769000	34148000	171510000	119150000	44089000	183690000	118420000	22848000	30637000	17040000	40966000	3934400	36487000	40169000	13940000	101560000	158430000	315220000	287500000	298640000	83500000	231820000	49147000	95255000	20712000	81744000	45257000	188040000	29403000	32927000	6617700	11593000
450539;3450540;3450541;3450542;3450543;3450544;3450545;3450546;3450547;3450548;3450549;3450550;3450551;3450552;3450553;3450554;3450555;3450556;3450557;3450558;3450559;3450560;3450561;3450562;3450563;3450564;3450565;3450566;3450567;3450568;3450569;3450570;3450571;3450572;3450573;3450574;3450575;3450576;3450577;3450578;3450579;3450580;3450581;3450582;3450583;3450584;3450585;3450586;3450587;3450588;…
666865;4666866;4666867;4666868;4666869;4666870;4666871;4666872;4666873;4666874;4666875;4666876;4666877;4666878;4666879;4666880;4666881;4666882;4666883;4666884;4666885;4666886;4666887;4666888;4666889;4666890;4666891;4666892;4666893;4666894;4666895;4666896;4666897;4666898;4666899;4666900;4666901;4666902;4666903;4666904;4666905;4666906;4666907;4666908;4666909;4666910;4666911;4666912;4666913;4666914;…	137682;137926;149034;347377;348285;398898;398916;425901;708702;743802;888666;1012538;1012666;1014574;1091057;1143419;1343428;1391150;1492523;1492531;1867202;1933325;2315483;2367383;2575996;3094344;3103948;3450526;3461773;3461841;3461857;3488831;3511835;3556056;3642739;3733487;3741059;3797627;3797765;4127198;4196062;4330677;4338210;4338872;4564940;4665863;4667512;4668325;4817553;4821951;4822090;48…	113;1275;1276;1277;1278;1279;1280	52;270;310;433;439;544;699
sp|P06400|RB_HUMAN	sp|P06400|RB_HUMAN	8	8	8		1	8	8	8	11.5	11.5	11.5	0	19.727	1176600	0	0	0	0	0	0	0	0	58369	38750	0	16698	21940	2476.3	0	0	15520	0	0	0	0	0	0	244860	61800	45797	0	0	23768	0	0	52091	0	0
sp|P06454|PTMA_HUMAN	sp|P06454|PTMA_HUMAN	7	7	7		1	7	7	7	40.5	40.5	40.5	0	323.31	2236600000	54807000	1284500	0	6770200	6599400	19923000	129870000	42080000	136970000	377220	0	342210	0	0	20304000	30996000	6755100	29318000	47564000	316030000	64889000	45549000	0	64731000	0	0	0	0	0	2302700	0	111550	0	0
sp|P06493|CDK1_HUMAN	sp|P06493|CDK1_HUMAN	20	20	18		1	20	20	18	66.3	66.3	59.9	0	77.035	161510000	577320	887050	710590	5419200	22680000	0	21298000	5857800	178300	2406700	262090	873100	76757	362100	54970	70775	787530	0	248850	9906800	5655800	8338400	97168	2242100	3320500	3054400	506330	1799600	2858800	8001500	808890	3042700	179740	324620
sp|P06576|ATPB_HUMAN	sp|P06576|ATPB_HUMAN	32	32	32		1	32	32	32	75.4	75.4	75.4	0	323.31	12978000000	39980000	86774000	83724000	151490000	340140000	748610000	598080000	352300000	220710000	90588000	105170000	64993000	108280000	9668600	86572000	135820000	22953000	274970000	233760000	1208300000	796510000	246500000	214760000	829040000	145550000	137990000	89642000	132850000	68267000	394360000	66857000	74784000	22323000	47854000
98;1565999;1566000;1566001;1566002;1566003;1566004;1566005;1566006;1566007;1566008;1566009;1566010;1566011;1566012;1566013;1566014;1566015;1566016;1566017;1566018;1566019;1566020;1566021;1566022;1566023;1566024;1566025;1566026;1566027;1566028;1566029;1566030;1566031;1566032;1566033;1566034;1566035;1566036;1566037;1566038;1566039;1566040;1566041;1566042;1566043;1566044;1566045;1566046;1566047;1566…	172362;172363;172364;172365;172366;172367;172368;172369;172370;172371;172372;172373;172374;172375;172376;172377;172378;172379;172380;172381;172382;172383;172384;172385;172386;172387;172388;172389;172390;172391;172392;172393;172394;172395;172396;172397;172398;172399;172400;172401;172402;172403;172404;172405;172406;172407;172408;172409;172410;172411;172412;172413;172414;172415;172416;172417;172418;…
35155;1335156;1335157;1335158;1335159;1335160;1335161;1335162;1335163;1335164;1335165;1335166;1335167;1335168;1335169;1335170;1335171;1335172;1335173;1335174;1335175;1335176;1335177;1335178;1335179;1335180;1335181;1335182;1335183;1335184;1335185;1335186;1335187;1335188;1335189;1335190;1335191;1335192;1335193;1335194;1335195;1335196;1335197;1335198;1335199;1335200;1335201;1335202;1335203;1335204;1…
29626;2129627;2129628;2129629;2129630;2129631;2129632;2129633;2129634;2129635;2129636;2129637;2129638;2129639;2129640;2129641;2129642;2129643;2129644;2129645;2129646;2129647;2129648;2129649;2129650;2129651;2129652;2129653;2129654;2129655;2129656;2129657;2129658;2129659;2129660;2129661;2129662;2129663;2129664;2129665;2129666;2129667;2129668;2129669;2129670;2129671;2129672;2129673;2129674;2129675;2…
12780;3012781;3012782;3012783;3012784;3012785;3012786;3012787;3012788;3012789;3012790;3012791;3012792;3012793;3012794;3012795;3012796;3012797;3012798;3012799;3012800;3012801;3012802;3012803;3012804;3012805;3012806;3012807;3012808;3012809;3012810;3012811;3012812;3012813;3012814;3012815;3012816;3012817;3012818;3012819;3012820;3012821;3012822;3012823;3012824;3012825;3012826;3012827;3012828;3012829;3…
19340;4419341;4419342;4419343;4419344;4419345;4419346;4419347;4419348;4419349;4419350;4419351;4419352;4419353;4419354;4419355;4419356;4419357;4419358;4419359;4419360;4419361;4419362;4419363;4419364;4419365;4419366;4419367;4419368;4419369;4419370;4419371;4419372;4419373;4419374;4419375;4419376;4419377;4419378;4419379;4419380;4419381;4419382;4419383;4419384;4419385;4419386;4419387;4419388;4419389;4…
25352;4725353;4725354;4725355;4725356;4725357;4725358;4725359;4725360;4725361;4725362;4725363;4725364;4725365;4725366;4725367;4725368;4725369;4725370;4725371;4725372;4725373;4725374;4725375;4725376;4725377;4725378;4725379;4725380;4725381;4725382;4725383;4725384;4725385;4725386;4725387;4725388;4725389;4725390;4725391;4725392;4725393;4725394;4725395;4725396;4725397;4725398;4725399;4725400;4725401;4…	172706;183695;717358;896283;1070989;1247673;1334845;1335271;1464768;1654106;1978287;2089675;2098377;2098969;2099007;2131137;2133362;2319776;3013876;3022252;3542421;3932698;3932795;4229484;4356311;4356649;4419232;4481134;4482326;4724706;4725184;4931153	1282;1283;1284;1285;1286;1287;1288;1289;1290;1291;1292;1293;1294	113;145;174;176;217;250;272;339;342;408;443;478;509
sp|P06681|CO2_HUMAN	sp|P06681|CO2_HUMAN	16	16	16		1	16	16	16	30.9	30.9	30.9	0	25.188	9965900	7290.9	1003400	0	0	136300	21137	0	1754400	0	0	0	168160	0	31423	0	68968	0	0	362770	776060	0	2873400	0	282020	0	0	16141	340460	80075	1397600	0	0	28667	24195
sp|P06702|S10A9_HUMAN	sp|P06702|S10A9_HUMAN	19	19	19		1	19	19	19	96.5	96.5	96.5	0	323.31	35692000000	1327400	2872800000	800840	56264000	401220000	2433300000	1434500000	1737200000	355050000	67428000	1061400	4506600	8890500	15525000	14944000	39616000	3170000	53360000	136640000	711400000	956310000	13183000000	0	292900000	2086500	9798500	1836200	2354400	351840	3469300000	3777200	7094300	1056900	3513000
;4674202;4674203;4674204;4674205;4674206;4674207;4674208;4674209;4674210;4674211;4674212;4674213;4674214;4674215;4674216;4674217;4674218;4674219;4674220;4674221;4674222;4674223;4674224;4674225;4674226;4674227;4674228;4674229;4674230;4674231;4674232;4674233;4674234;4674235;4674236;4674237;4674238;4674239;4674240;4674241;4674242;4674243;4674244;4674245;4674246;4674247;4674248;4674249;4674250;467425…	669048;669216;989020;2281236;2281389;2630293;2630853;2630893;2986708;2986808;3144877;3212570;3273294;3304284;3304701;3593925;4136633;4673906;4675117	1295;1296;1297;1298	63;81;83;94
sp|P06703|S10A6_HUMAN	sp|P06703|S10A6_HUMAN	13	13	13		1	13	13	13	98.9	98.9	98.9	0	253.79	6442500000	16346000	43201000	8951000	8602700	55828000	100640000	409510000	28714000	254070000	0	0	0	0	138400	207140000	34744000	17594000	8185700	284940000	811670000	834800000	525270000	0	31139000	0	2723700	0	2076300	0	56039000	76477	2505700	1421200	82924
sp|P06727|APOA4_HUMAN	sp|P06727|APOA4_HUMAN	32	32	30		1	32	32	30	70.2	70.2	67.2	0	323.31	452220000	401670	5801400	480300	2197400	2723500	4195500	4057800	19335000	4028000	662570	168840	0	1317200	474840	892470	3088400	93603	2000300	14610000	23946000	5643800	150020000	1662300	35809000	372640	1288600	545550	3108300	639620	15269000	1261600	2400600	114110	1234500
sp|P06729|CD2_HUMAN	sp|P06729|CD2_HUMAN	2	2	2		1	2	2	2	9.4	9.4	9.4	0.00050753	6.5329	17839000	50578	0	2134000	0	0	0	0	0	1016600	22074	173900	682120	1429000	0	0	39605	0	691890	147470	0	1741500	0	645950	2977100	0	1012100	587920	60502	537580	336720	0	315340	250220	84623
sp|P06730|IF4E_HUMAN;sp|A6NMX2|I4E1B_HUMAN	sp|P06730|IF4E_HUMAN	11;1	11;1	11;1		2	11	11	11	44.7	44.7	44.7	0	120.22	220550000	873220	1526200	402590	1194200	4239700	8667600	15538000	5594400	1593200	2048800	2315400	1788500	1338700	181660	3663600	1341300	264180	5616000	5171000	25804000	13480000	0	133100	11216000	1721500	3116500	931900	3192700	1642800	13035000	1208300	2707300	579030	1021200
sp|P06731|CEAM5_HUMAN	sp|P06731|CEAM5_HUMAN	7	7	5		1	7	7	5	13.2	13.2	10	0	75.793	27259000	31846	978560	0	0	0	8307200	1570400	798990	0	17871	0	118140	7035	9030.7	0	0	0	0	0	0	333480	11422000	0	197180	0	0	0	0	0	801500	0	0	19348	0
sp|P06732|KCRM_HUMAN	sp|P06732|KCRM_HUMAN	9	9	9		1	9	9	9	30.4	30.4	30.4	0	21.583	14329000	0	0	0	0	0	0	0	0	0	0	0	0	0	0	0	0	0	0	0	0	0	0	0	0	0	0	0	0	0	0	0	0	0	0
sp|P06733|ENOA_HUMAN	sp|P06733|ENOA_HUMAN	57	57	54		1	57	57	54	94.5	94.5	85.9	0	323.31	22461000000	34016000	311280000	172140000	285660000	673890000	1137000000	1551500000	794040000	444010000	102950000	80617000	47936000	86169000	7158700	110580000	156860000	39683000	307820000	305090000	2484500000	1498700000	663100000	210220000	1183100000	119120000	245840000	109350000	137700000	174790000	1047800000	75806000	138680000	46723000	42564000
02706;1502707;1502708;1502709;1502710;1502711;1502712;1502713;1502714;1502715;1502716;1502717;1502718;1502719;1502720;1502721;1502722;1502723;1502724;1502725;1502726;1502727;1502728;1502729;1502730;1502731;1502732;1502733;1502734;1502735;1502736;1502737;1502738;1502739;1502740;1502741;1502742;1502743;1502744;1502745;1502746;1502747;1502748;1502749;1502750;1502751;1502752;1502753;1502754;1502755;1…	53964;53965;53966;53967;53968;53969;53970;53971;53972;53973;53974;53975;53976;53977;53978;53979;53980;53981;53982;53983;53984;53985;53986;53987;53988;53989;53990;53991;53992;53993;53994;53995;53996;53997;53998;53999;54000;54001;54002;54003;54004;54005;54006;54007;54008;54009;54010;54011;54012;54013;54014;54015;54016;54017;54018;54019;54020;54021;54022;54023;54024;54025;54026;54027;54028;54029;540…
1323443;1323444;1323445;1323446;1323447;1323448;1323449;1323450;1323451;1323452;1323453;1323454;1323455;1323456;1323457;1323458;1323459;1323460;1323461;1323462;1323463;1323464;1323465;1323466;1323467;1323468;1323469;1323470;1323471;1323472;1323473;1323474;1323475;1323476;1323477;1323478;1323479;1323480;1323481;1323482;1323483;1323484;1323485;1323486;1323487;1323488;1323489;1323490;1323491;1323492…
1327538;1327539;1327540;1327541;1327542;1327543;1327544;1327545;1327546;1327547;1327548;1327549;1327550;1327551;1327552;1327553;1327554;1327555;1327556;1327557;1327558;1327559;1327560;1327561;1327562;1327563;1327564;1327565;1327566;1327567;1327568;1327569;1327570;1327571;1327572;1327573;1327574;1327575;1327576;1327577;1327578;1327579;1327580;1327581;1327582;1327583;1327584;1327585;1327586;1327587…
2472597;2472598;2472599;2472600;2472601;2472602;2472603;2472604;2472605;2472606;2472607;2472608;2472609;2472610;2472611;2472612;2472613;2472614;2472615;2472616;2472617;2472618;2472619;2472620;2472621;2472622;2472623;2472624;2472625;2472626;2472627;2472628;2472629;2472630;2472631;2472632;2472633;2472634;2472635;2472636;2472637;2472638;2472639;2472640;2472641;2472642;2472643;2472644;2472645;2472646…
4803472;4803473;4803474;4803475;4803476;4803477;4803478;4803479;4803480;4803481;4803482;4803483;4803484;4803485;4803486;4803487;4803488;4803489;4803490;4803491;4803492;4803493;4803494;4803495;4803496;4803497;4803498;4803499;4803500;4803501;4803502;4803503;4803504;4803505;4803506;4803507;4803508;4803509;4803510;4803511;4803512;4803513;4803514;4803515;4803516;4803517;4803518;4803519;4803520;4803521…
5115640;5115641;5115642;5115643;5115644;5115645;5115646;5115647;5115648;5115649;5115650;5115651;5115652;5115653;5115654;5115655;5115656;5115657;5115658;5115659;5115660;5115661;5115662;5115663;5115664;5115665;5115666;5115667;5115668;5115669;5115670;5115671;5115672;5115673;5115674;5115675;5115676;5115677;5115678;5115679;5115680;5115681;5115682;5115683;5115684;5115685;5115686;5115687;5115688;5115689…	55841;56870;56891;138250;170035;424789;424826;444218;553440;553959;795357;818997;893337;919767;919777;1176656;1325837;1327910;1592158;1592581;1706246;1781499;1914468;1914613;1929135;1929139;1963440;1963743;1963759;2359666;2359686;2472366;2479171;2811599;2812072;2839518;2839532;2839558;3286613;3775846;3776013;3819045;3837221;3845306;3845386;3878217;3967135;4120373;4230092;4804816;4941929;5061580;5…	1300;1301;1302;1303;1304;1305;1306	94;97;165;169;182;244;368
sp|P06734|FCER2_HUMAN	sp|P06734|FCER2_HUMAN	10	10	10		1	10	10	10	40.5	40.5	40.5	0	64.071	15626000	144820	0	0	0	0	0	0	0	909900	0	0	0	0	98104	0	0	0	0	0	0	3557800	0	0	0	0	0	0	0	0	0	0	75927	0	0
sp|P06737|PYGL_HUMAN	sp|P06737|PYGL_HUMAN	44	38	37		1	44	38	37	53.8	47.2	45.9	0	323.31	83307000	78944	4137500	12014	0	663350	377500	253150	494330	296710	96681	0	177950	0	8678.1	41019	18379	3190.8	198720	1027100	4948300	0	53351000	46202	176150	51802	65594	34407	321940	0	6292300	16893	155130	14459	167450
sp|P06744|G6PI_HUMAN;sp|Q8N196|SIX5_HUMAN	sp|P06744|G6PI_HUMAN	44;1	44;1	36;1		2	44	44	36	66.5	66.5	54.5	0	323.31	2894100000	4864200	64625000	20836000	53051000	149150000	182320000	444020000	114450000	27276000	6672500	4397900	2174100	10117000	1807200	12020000	23643000	5223200	30060000	46852000	191650000	135900000	149510000	1482400	173700000	7932100	6758100	3280400	6317500	6163500	168580000	2717700	9764300	2837800	1358900
9808;4529809;4529810;4529811;4529812;4529813;4529814;4529815;4529816;4529817;4529818;4529819;4590241;4590242;4590243;4590244;4590245;4590246;4590247;4590248;4590249;4590250;4590251;4590252;4590253;4590254;4590255;4590256;4590257;4590258;4590259;4590260;4590261;4590262;4590263;4590264;4590265;4590266;4590267;4590268;4590269;4590270;4590271;4590272;4590273;4590274;4590275;4590276;4590277;4590278;45…	28690;437646;714215;773951;773953;978678;1100230;1100271;1111127;1111380;1762445;1937642;2067800;2114309;2295319;2295333;2332070;2577328;2977649;3127927;3155913;3156247;3180000;3353070;3407120;3496422;3706041;3835461;3855897;3961458;3961511;3961676;3969312;4010031;4043649;4189421;4189567;4189608;4245847;4259218;4259384;4529682;4590412;4971421	115;116;1309;1310;1311	119;166;357;401;437
sp|P06746|DPOLB_HUMAN	sp|P06746|DPOLB_HUMAN	15	15	15		1	15	15	15	49.6	49.6	49.6	0	50.623	20002000	12304	0	156020	302500	0	1723600	1190600	216350	857390	0	100290	0	18431	0	0	295010	133390	472530	76575	0	2516400	0	0	1529700	6138.7	439530	255640	0	197690	305560	0	68040	0	0
sp|P06748|NPM_HUMAN	sp|P06748|NPM_HUMAN	27	27	27		1	27	27	27	62.6	62.6	62.6	0	323.31	15914000000	42393000	63678000	2667000	242510000	402830000	594100000	1068100000	255140000	530720000	105970000	79014000	21245000	95157000	3748600	140730000	228140000	33859000	329520000	197150000	2037400000	1385600000	210920000	92386000	1041000000	130900000	154420000	81064000	27920000	52649000	608390000	22632000	42245000	1374900	18745000
6048;4426049;4426050;4426051;4426052;4426053;4426054;4426055;4426056;4426057;4426058;4426059;4426060;4426061;4426062;4426063;4426064;4426065;4426066;4426067;4426068;4426069;4426070;4426071;4426072;4426073;4426074;4426075;4426076;4426077;4426078;4426079;4426080;4426081;4426082;4426083;4426084;4426085;4426086;4426087;4426088;4426089;4426090;4426091;4426092;4426093;4426094;4426095;4426096;4426097;44…	79130;79198;572758;573001;736056;1490193;1610850;1610881;1621817;2791690;2791695;3105633;3198428;3198462;3198495;3215728;3218009;3218324;3884854;3893314;3893321;4330783;4330796;4426864;4427426;4542832;4902624	1312;1313;1314;1315;1316;1317;1318	1;5;7;9;65;81;278
sp|P06753|TPM3_HUMAN	sp|P06753|TPM3_HUMAN	33	14	13		1	33	14	13	71.2	35.8	33.3	0	323.31	3317800000	5300100	29291000	1802700	17250000	63951000	81338000	21184000	84481000	64631000	6802600	15509000	27614000	20283000	2397500	47647000	32228000	3432700	53406000	76521000	323690000	241640000	94420000	125230000	154180000	22800000	33288000	11775000	31625000	3982300	104820000	55574000	51838000	4084900	10036000
265;3700266;3700267;3700268;3700269;3700270;3700271;3700272;3700273;3700274;3700275;3700276;3700277;3700278;3700279;3700280;3700281;3700282;3700283;3700284;3700285;3700286;3700287;3700288;3700289;3700290;3700291;3700292;3700293;3700294;3700295;3700296;3700297;3700298;3700299;3700300;3700301;3700302;3700303;3700304;3700305;3700306;3700307;3700308;3700309;3700310;3700311;3700312;3700313;3700314;370…	10103;10199;201433;246281;570752;838373;1671106;1671199;1781636;1781639;1781640;2080492;2145365;2145501;2364304;2364676;2438825;2438850;2490447;2490461;2490585;2529905;2713000;3007403;3007609;3112753;3578311;3700191;3700345;4065166;4232564;5183019;5188625
sp|P06756|ITAV_HUMAN	sp|P06756|ITAV_HUMAN	37	37	37		1	37	37	37	40.7	40.7	40.7	0	323.31	38087000	111440	2191400	236720	271300	3088000	0	88524	11188000	0	1104700	426520	772240	419390	330050	0	393410	35230	108480	4087100	3366700	0	0	165060	510980	781190	1356600	311790	2184500	1055500	1125800	26756	42065	18168	64707
sp|P06858|LIPL_HUMAN	sp|P06858|LIPL_HUMAN	2	2	2		1	2	2	2	5.5	5.5	5.5	0.0034747	2.6655	1841300	0	0	0	0	0	0	0	0	0	0	0	0	0	0	0	0	0	0	0	0	0	0	0	0	0	0	0	0	661200	0	0	0	0	148050
sp|P06865|HEXA_HUMAN	sp|P06865|HEXA_HUMAN	18	18	18		1	18	18	18	33.5	33.5	33.5	0	95.266	69474000	173500	802140	664250	156360	607710	0	882030	200130	1169600	365560	63640	105700	244410	102930	1283000	1324800	106760	2284200	2037600	10030000	3178500	0	96032	3265100	1600000	286250	323580	143520	510460	3815300	80397	235330	125950	111600
sp|P07093|GDN_HUMAN	sp|P07093|GDN_HUMAN	5	5	5		1	5	5	5	13.3	13.3	13.3	0.00049269	5.544	8955000	0	0	0	0	0	0	0	284040	0	0	0	0	0	60538	0	0	0	0	0	0	0	7128500	0	0	0	0	0	0	0	0	0	10254	0	0
sp|P07099|HYEP_HUMAN	sp|P07099|HYEP_HUMAN	41	41	41		1	41	41	41	72.3	72.3	72.3	0	323.31	392360000	2747000	944570	180660	332400	2984300	25823000	185250000	639600	2531500	102890	260960	0	1030900	33729	360690	53735	655490	8399100	1991600	0	25433000	4272700	1959700	20207000	1659900	2114900	189090	2232900	507040	4970200	888870	905850	417910	1529900
sp|P07108|ACBP_HUMAN	sp|P07108|ACBP_HUMAN	15	15	15		1	15	15	15	94.3	94.3	94.3	0	173.06	6306200000	12207000	45516000	25053000	45553000	446530000	179080000	33846000	217800000	94303000	31149000	13827000	1944800	25355000	3358800	23174000	73230000	11478000	69962000	175250000	670260000	338410000	96503000	46723000	379670000	14006000	23417000	11716000	47625000	56596000	149480000	22375000	46466000	3949900	8709500
sp|P07195|LDHB_HUMAN	sp|P07195|LDHB_HUMAN	29	27	27		1	29	27	27	70.4	68.6	68.6	0	323.31	8289100000	9394700	36729000	20416000	56072000	448980000	173450000	622000000	318880000	157590000	38478000	2731800	3999200	23361000	3400300	92458000	322230000	22762000	136640000	163670000	725710000	557210000	110880000	19285000	648920000	42719000	55470000	6286700	6629500	16697000	207400000	21673000	55131000	8146900	11715000
;3235381;3235382;3235383;3235384;3235385;3235386;3235387;3235388;3235389;3235390;3235391;3235392;3235393;3235394;3235395;3235396;3235397;3235398;3235399;3235400;3235401;3235402;3235403;3235404;3235405;3235406;3235407;3235408;3235409;3235410;3235411;3235412;3235413;3235414;3235415;3235416;3235417;3235418;3235419;3235420;3235421;3235422;3235423;3235424;3235425;3235426;3235427;3235428;3235429;323543…	797522;945634;1206109;1302028;1430406;1572306;1582998;1734532;1841278;1992032;2215578;2217819;2237148;2237257;2396111;2671624;2703718;2703786;2711703;3235276;3235682;3615423;3745307;3745494;3745516;3897063;3897394;3897451;4679543	1327;1328;1329;1330	63;64;234;281
sp|P07199|CENPB_HUMAN	sp|P07199|CENPB_HUMAN	6	6	6		1	6	6	6	13.9	13.9	13.9	0	33.683	3736500	63956	0	0	0	0	537710	0	0	0	10456	165240	19973	68308	28458	12526	0	0	555900	0	0	450730	0	185110	703860	88268	0	29734	0	33420	0	0	45142	0	0
sp|P07203|GPX1_HUMAN	sp|P07203|GPX1_HUMAN	16	16	16		1	16	16	16	77.8	77.8	77.8	0	193.65	1529500000	8712600	9723200	3933000	3576300	11631000	65894000	22066000	36317000	37126000	1997300	4281700	2041300	4107600	781290	12681000	8452400	1659200	30338000	34067000	146700000	112300000	11540000	2025700	107180000	10056000	11602000	1931100	5627300	3537500	47508000	3790600	5618200	229710	711730
sp|P07225|PROS_HUMAN;CON__P07224	sp|P07225|PROS_HUMAN	20;2	20;2	20;2		2	20	20	20	37.4	37.4	37.4	0	106.58	25480000	0	2013200	375900	88644	0	0	0	0	0	0	0	0	25903	0	0	0	0	208230	45546	0	0	16195000	0	0	0	0	0	226590	54394	0	7736	0	0	36908
sp|P07237|PDIA1_HUMAN	sp|P07237|PDIA1_HUMAN	60	60	60		1	60	60	60	79.7	79.7	79.7	0	323.31	5150700000	17078000	86641000	15672000	26701000	323070000	239240000	251440000	313540000	148160000	16352000	10588000	20004000	19590000	4284100	27645000	60988000	6903000	43953000	151340000	404140000	153580000	258640000	23201000	302820000	47472000	40268000	22333000	32415000	15406000	314250000	7906800	26581000	4861900	8939100
51810;2051811;2051812;2051813;2051814;2051815;2051816;2051817;2051818;2051819;2051820;2051821;2051822;2051823;2051824;2051825;2051826;2051827;2051828;2051829;2051830;2051831;2051832;2051833;2051834;2051835;2051836;2051837;2051838;2051839;2051840;2051841;2051842;2051843;2051844;2051845;2051846;2051847;2051848;2051849;2051850;2051851;2051852;2051853;2051854;2051855;2051856;2051857;2051858;2051859;2…
03161;4203162;4203163;4203164;4203165;4203166;4203167;4203168;4203169;4203170;4203171;4203172;4203173;4203174;4203175;4203176;4203177;4203178;4203179;4203180;4203181;4203182;4203183;4203184;4203185;4203186;4203187;4203188;4203189;4203190;4203191;4203192;4203193;4203194;4203195;4203196;4203197;4203198;4203199;4203200;4203201;4203202;4203203;4203204;4203205;4203206;4203207;4203208;4203209;4203210;4…	220152;607197;610704;802478;802501;1007680;1108291;1108312;1136512;1136573;1173724;1173774;1816705;1951081;2034303;2034486;2051431;2051931;2051953;2055127;2200279;2291994;2299691;2401292;2401416;2463978;2621813;2698487;2698611;2702898;3103145;3103170;3278528;3278736;3290436;3290445;3366051;3366151;3475511;3475526;3545798;3575778;3575874;3733253;3733254;3955610;4080787;4080809;4110902;4203206;4203…	1335;1336;1337	324;356;425
sp|P07305|H10_HUMAN	sp|P07305|H10_HUMAN	13	13	13		1	13	13	13	36.1	36.1	36.1	0	101.92	917970000	1033700	4868500	0	17251000	26545000	84246000	41083000	7673800	9706700	0	1645600	1114800	6584400	1049900	3059400	3225600	2537300	59364000	21794000	79931000	90112000	18502000	15983000	29123000	5349200	10361000	10397000	9882800	2086000	46114000	545280	852070	0	6589400
sp|P07311|ACYP1_HUMAN	sp|P07311|ACYP1_HUMAN	5	5	5		1	5	5	5	51.5	51.5	51.5	0	57.839	43599000	62006	305550	1123700	108320	0	0	0	0	987410	339730	331470	230940	149610	96094	565020	151060	57536	467300	972090	2926500	5216100	0	3081200	984690	1045300	1206400	887480	114640	141500	1012600	51391	1066700	176420	31936
sp|P07332|FES_HUMAN	sp|P07332|FES_HUMAN	12	12	10		1	12	12	10	20.9	20.9	18.6	0	14.676	3665600	0	76194	0	0	0	0	70799	136670	0	0	0	0	0	6304.7	0	0	0	0	0	0	0	2388000	0	0	63087	0	23924	0	0	555820	0	38911	0	0
sp|P07339|CATD_HUMAN	sp|P07339|CATD_HUMAN	27	27	27		1	27	27	27	60	60	60	0	323.31	4584100000	17194000	27284000	11273000	31147000	86679000	458090000	269110000	149550000	154170000	9358600	10791000	6805100	17787000	1638700	18234000	41304000	4272900	82956000	77501000	566530000	284820000	20234000	17824000	265100000	145910000	23117000	9091600	17998000	25892000	224010000	6880700	7158100	1524600	4015500
;5222087;5222088;5222089;5222090;5222091;5222092;5222093;5222094;5222095;5222096;5222097;5222098;5222099;5222100;5222101;5222102;5222103;5222104;5222105;5222106;5222107;5222108;5222109;5222110;5222111;5222112;5222113;5222114;5222115;5222116;5222117;5222118;5222119;5222120;5222121;5222122;5222123;5222124;5222125;5222126;5222127;5222128;5222129;5222130;5222131;5222132;5222133;5222134;5222135;522213…	189668;471968;707608;884214;884402;1140786;1728471;2194802;2274600;2731381;2942125;2996361;2996422;2996469;3611776;3649327;3649355;4303968;4303977;4629145;4629160;4883982;5153331;5188337;5222062;5222125;5222170	1339;1340;1341;1342;1343	201;219;246;301;326
sp|P07355|ANXA2_HUMAN;sp|A6NMY6|AXA2L_HUMAN	sp|P07355|ANXA2_HUMAN;sp|A6NMY6|AXA2L_HUMAN	60;42	60;42	60;42	;	2	60	60	60	93.5	93.5	93.5	0	323.31	20057000000	80988000	210040000	90734000	131820000	675400000	1962000000	969540000	809510000	304280000	40901000	56790000	54374000	79530000	11985000	157800000	91849000	17832000	583260000	485220000	1216900000	1556500000	209670000	162790000	839060000	181470000	231110000	67964000	236000000	199350000	568930000	43721000	101110000	34683000	97499000
26;1650127;1650128;1650129;1650130;1650131;1650132;1650133;1650134;1650135;1650136;1650137;1650138;1650139;1650140;1650141;1650142;1650143;1650144;1650145;1650146;1650147;1650148;1650149;1650150;1650151;1650152;1650153;1650154;1650155;1650156;1650157;1650158;1650159;1650160;1650161;1650162;1650163;1650164;1650165;1650166;1650167;1650168;1650169;1650170;1650171;1650172;1650173;1650174;1650175;1650…	95097;95098;95099;95100;95101;95102;95103;95104;95105;95106;95107;95108;95109;95110;95111;95112;95113;95114;95115;95116;95117;95118;95119;95120;95121;95122;95123;95124;95125;95126;95127;95128;95129;95130;95131;95132;95133;95134;95135;95136;95137;95138;95139;95140;95141;95142;95143;95144;95145;95146;95147;95148;95149;95150;95151;95152;95153;95154;95155;95156;95157;95158;95159;95160;95161;95162;951…
692764;1692765;1692766;1692767;1692768;1692769;1692770;1692771;1692772;1692773;1692774;1692775;1692776;1692777;1692778;2101947;2294899;2320958;2320959;2320960;2320961;2320962;2320963;2320964;2320965;2320966;2320967;2320968;2320969;2320970;2320971;2320972;2320973;2320974;2320975;2320976;2320977;2320978;2320979;2320980;2320981;2320982;2320983;2816718;2816719;2816720;2816721;2816722;2816723;2816724;…
668498;3668499;3668500;3668501;3668502;3668503;3668504;3668505;3668506;3668507;3668508;3668509;3668510;3668511;3668512;3668513;3668514;3668515;3668516;3668517;3668518;3668519;3668520;3668521;3668522;3668523;3668524;3668525;3668526;3668527;3668528;3668529;3668530;3668531;3668532;3668533;3668534;3668535;3668536;3668537;3668538;3668539;3668540;3668541;3668542;3668543;3668544;3668545;3668546;3668547;…
107224;4107225;4107226;4107227;4107228;4107229;4107230;4107231;4107232;4107233;4107234;4107235;4107236;4107237;4107238;4107239;4107240;4107241;4107242;4107243;4107244;4107245;4107246;4107247;4107248;4107249;4107250;4107251;4107252;4107253;4107254;4107255;4107256;4107257;4107258;4107259;4107260;4107261;4107262;4107263;4107264;4107265;4107266;4107267;4107268;4107269;4107270;4107271;4107272;4107273;…	95354;95472;95475;253568;379188;470618;470915;471145;546763;546779;621187;621453;688825;688871;1002901;1087435;1411803;1411981;1552915;1643899;1670285;1691888;2101947;2294899;2320958;2320964;2816764;2936134;3059003;3483125;3524227;3524282;3668041;3668682;3755508;3755652;3755661;3814115;3814118;3944873;3945340;3952799;4062823;4077864;4106831;4107616;4107649;4148812;4149386;4252686;4311884;4312060;…	1344;1345;1346	118;217;240
sp|P07357|CO8A_HUMAN	sp|P07357|CO8A_HUMAN	13	13	13		1	13	13	13	32.4	32.4	32.4	0	174.29	42631000	79696	1424700	0	0	1325300	0	312370	2090800	0	62992	0	0	0	9654.5	149970	0	0	337600	178020	0	881060	29325000	24616	0	0	0	0	159040	1146700	951570	0	13713	44230	0
sp|P07358|CO8B_HUMAN	sp|P07358|CO8B_HUMAN	21	21	21		1	21	21	21	46.5	46.5	46.5	0	101.56	48060000	0	1459800	0	69681	434050	0	1134700	2524000	0	0	0	52390	0	87566	21555	34411	0	229870	351620	0	486050	32172000	0	321730	0	0	38997	485720	406630	755040	0	78862	154180	89222
sp|P07359|GP1BA_HUMAN	sp|P07359|GP1BA_HUMAN	7	7	7		1	7	7	7	11	11	11	0.00034483	7.2326	1110000	0	0	42579	0	0	0	0	0	0	0	0	0	0	69658	0	0	0	0	0	0	0	0	131820	0	0	0	0	0	0	0	0	0	0	0
sp|P07360|CO8G_HUMAN	sp|P07360|CO8G_HUMAN	11	11	11		1	11	11	11	58.4	58.4	58.4	0	170.48	169360000	50326	1992000	230190	906990	1096900	0	1838200	2587800	306260	1928000	0	0	0	112440	286750	254850	11751	1951700	2561700	1289700	4269300	103230000	165530	2596500	0	0	162450	2274700	3001500	3002500	425440	181350	259490	256310
sp|P07384|CAN1_HUMAN	sp|P07384|CAN1_HUMAN	54	54	53		1	54	54	53	62.9	62.9	61.6	0	323.31	1006700000	5206800	8071000	2919800	9871400	31036000	56399000	20127000	17238000	10942000	1811300	4107300	2114700	4044700	872520	3801700	10358000	1104400	22859000	21791000	81230000	133670000	13469000	4998900	80505000	4984300	15205000	2868300	5900300	3639200	20000000	1936800	7263100	1586500	503560
72;3951773;3951774;3951775;3951776;3951777;3951778;3951779;3951780;3951781;3951782;3951783;3951784;3951785;3951786;3951787;3951788;3951789;3951790;3951791;3951792;3951793;3951794;3951795;3951796;3951797;3951798;3951799;3951800;3951801;3951802;3951803;3951804;3951805;3951806;3951807;3951808;3951809;3951810;3951811;3951812;3951813;3951814;3951815;3951816;3951817;3951818;3951819;3951820;3951821;3951…	324487;359682;505184;505224;505249;570068;578381;691132;881416;964441;1049737;1142229;1301287;1301295;1466421;1495490;1641130;2156432;2156452;2270020;2300239;2367305;2435776;2523971;2523977;2558004;2638309;2855252;2855618;3002704;3059586;3080814;3104972;3455758;3456494;3496137;3575359;3575436;3673243;3689773;3726348;3749861;3799730;3809657;3853535;3951715;3951833;4252632;4261851;4708576;5013731;5…	1354;1355	336;438
sp|P07437|TBB5_HUMAN	sp|P07437|TBB5_HUMAN	35	8	7		1	35	8	7	74.1	20.5	17.1	0	323.31	11427000000	50942000	27350000	6707700	125030000	769390000	358850000	441580000	347940000	159280000	79889000	80282000	79998000	161940000	11879000	59560000	102010000	13206000	236210000	220710000	999100000	695820000	339190000	277720000	654360000	197150000	233010000	68100000	131870000	162160000	251610000	50404000	112880000	15865000	38895000
047777;1047778;1047779;1047780;1047781;1047782;1047783;1047784;1047785;1047786;1047787;1047788;1047789;1047790;1047791;1047792;1047793;1047794;1047795;1047796;1047797;1047798;1047799;1047800;1047801;1047802;1047803;1047804;1047805;1047806;1047807;1047808;1047809;1047810;1047811;1047812;1047813;1047814;1047815;1047816;1047817;1047818;1047819;1047820;1047821;1047822;1047823;1047824;1047825;1047826;…	194559;194560;194561;194562;194563;194564;194565;194566;194567;194568;194569;194570;194571;194572;194573;194574;194575;194576;194577;194578;194579;194580;194581;194582;194583;194584;194585;194586;194587;194588;194589;194590;194591;194592;194593;194594;194595;194596;194597;194598;194599;194600;194601;194602;194603;194604;194605;194606;194607;194608;194609;194610;194611;194612;194613;194614;194615;…
78162;1278163;1278164;1278165;1278166;1278167;1278168;1278169;1278170;1278171;1278172;1278173;1278174;1278175;1278176;1278177;1278178;1278179;1278180;1278181;1278182;1278183;1278184;1278185;1278186;1278187;1278188;1278189;1278190;1278191;1278192;1278193;1278194;1278195;1278196;1278197;1278198;1278199;1278200;1278201;1278202;1278203;1278204;1278205;1278206;1278207;1278208;1278209;1278210;1278211;1…
03841;1503842;1503843;1503844;1503845;1503846;1503847;1503848;1503849;1503850;1503851;1503852;1503853;1503854;1503855;1503856;1503857;1503858;1503859;1503860;1503861;1503862;1503863;1503864;1503865;1503866;1503867;1503868;1503869;1503870;1503871;1503872;1503873;1503874;1503875;1503876;1503877;1503878;1503879;1503880;1503881;1503882;1503883;1503884;1503885;1503886;1503887;1503888;1503889;1503890;1…
63022;2163023;2163024;2163025;2163026;2163027;2163028;2163029;2163030;2163031;2163032;2163033;2163034;2163035;2163036;2163037;2163038;2163039;2163040;2163041;2163042;2163043;2163044;2163045;2163046;2163047;2163048;2163049;2163050;2163051;2163052;2163053;2163054;2163055;2163056;2163057;2163058;2163059;2163060;2163061;2163062;2163063;2163064;2163065;2163066;2163067;2163068;2163069;2163070;2163071;2…
97071;2497072;2497073;2497074;2497075;2497076;2657294;2657295;2657296;2657297;2657298;2657299;2657300;2657301;2657302;2657303;2657304;2657305;2657306;2657307;2657308;2657309;2657310;2657311;2657312;2657313;2657314;2657315;2657316;2657317;2657318;2657319;2657320;2657321;2657322;2657323;2657324;2657325;2657326;2657327;2657328;2657329;2657330;2657331;2657332;2657333;2657334;2657335;2657336;2657337;2…
15826;3415827;3415828;3415829;3415830;3415831;3415832;3415833;3415834;3415835;3415836;3415837;3415838;3415839;3415840;3415841;3415842;3415843;3415844;3415845;3415846;3415847;3415848;3415849;3415850;3415851;3415852;3415853;3415854;3415855;3415856;3415857;3415858;3415859;3415860;3415861;3415862;3415863;3415864;3415865;3415866;3415867;3415868;3415869;3415870;3415871;3415872;3415873;3415874;3415875;3…	195416;275495;1079636;1079938;1277970;1278641;1358909;1359319;1504260;1505233;2097623;2155565;2155575;2163802;2164637;2195998;2196072;2343839;2496265;2658004;2982555;3092103;3092527;3212059;3212174;3360360;3415926;3466672;3700847;3850091;4131638;4132745;4270779;4861361;5140196	9;1172;1173;1174;1176;1177;1356;1357;1358;1359;1360;1361	73;164;233;257;267;299;300;321;323;330;363;388
sp|P07451|CAH3_HUMAN	sp|P07451|CAH3_HUMAN	6	6	6		1	6	6	6	40	40	40	0	14.477	4986100	0	0	0	0	0	0	0	0	0	0	0	0	0	0	0	63662	0	0	0	0	0	0	0	0	0	0	0	0	0	0	0	0	0	0
sp|P07476|INVO_HUMAN	sp|P07476|INVO_HUMAN	20	20	20		1	20	20	20	48.9	48.9	48.9	0	176.25	13915000	0	0	0	67433	0	0	0	0	0	0	0	0	0	175620	0	0	0	0	0	0	0	0	0	0	0	0	0	0	0	0	0	0	0	0
sp|P07585|PGS2_HUMAN	sp|P07585|PGS2_HUMAN	23	23	22		1	23	23	22	64.3	64.3	64.3	0	216.27	1023100000	2166900	29256000	6213700	607520	49277000	72085000	988000	72369000	36141000	4222400	256330	11455000	9586100	2353900	9439300	394340	442510	44144000	16787000	5520200	10832000	0	27228000	51527000	9579300	4279200	2859500	47385000	12561000	40921000	9721800	13667000	5410900	19735000
sp|P07602|SAP_HUMAN	sp|P07602|SAP_HUMAN	32	32	32		1	32	32	32	60.9	60.9	60.9	0	268.51	1792200000	4779500	40456000	10427000	3930400	27930000	18253000	17290000	109120000	58823000	2803100	3050400	5964800	7145800	1125300	7594700	12293000	1756600	34197000	69961000	202800000	88225000	17058000	29596000	127450000	31157000	17785000	9935000	4036500	9294500	81112000	3510500	9031400	562720	4581400
sp|P07686|HEXB_HUMAN	sp|P07686|HEXB_HUMAN	20	20	20		1	20	20	20	37.9	37.9	37.9	0	222.29	139520000	71819	2101100	770050	875550	2717800	1480000	3374300	3418500	2982200	326600	133540	368800	799150	277390	831020	1716600	155770	1297700	4777700	9762300	939270	439170	693130	9391300	1343700	1046500	628010	1898100	1109700	19336000	127420	1194800	464280	695890
sp|P07711|CATL1_HUMAN;sp|Q5NE16|CATL3_HUMAN;sp|O60911|CATL2_HUMAN	sp|P07711|CATL1_HUMAN	8;2;1	8;2;1	7;1;0		3	8	8	7	24.9	24.9	24.9	0	89.814	108250000	538000	2159900	0	298990	2919800	1070200	3440300	2216800	4116100	0	0	106220	1542200	74461	301730	509790	92700	1815400	2921200	13703000	4873600	2510400	847070	6883500	3375300	1177200	1595400	918200	238240	8466500	467770	437970	439350	0
sp|P07737|PROF1_HUMAN	sp|P07737|PROF1_HUMAN	21	21	14		1	21	21	14	97.1	97.1	72.1	0	323.31	44698000000	78092000	589830000	479840000	212500000	747180000	1619300000	826690000	931870000	1059800000	56498000	83845000	97416000	141500000	27472000	354460000	369850000	50286000	886510000	745150000	3674500000	3949100000	2002700000	288530000	2998400000	119650000	314010000	86418000	178450000	376570000	1435100000	106980000	269970000	44848000	38691000
902240;902241;902242;902243;902244;902245;902246;902247;902248;902249;902250;902251;902252;902253;902254;902255;902256;902257;902258;902259;902260;902261;902262;902263;902264;902265;902266;902267;902268;902269;902270;902271;902272;902273;902274;902275;902276;902277;902278;902279;902280;902281;902282;902283;902284;902285;902286;902287;902288;902289;902290;902291;902292;902293;902294;902295;902296;…
[truncated: 6,218 more rows]
[truncated: 18 more columns]
