# Supplementary material for: Proteomics Profiling Reveals the Molecular Signatures and Potential Therapeutic Targets of Human Nasopharyngeal Carcinoma
Source: Mol Cell Proteomics. 2023 May 11;22(6):100567. doi: 10.1016/j.mcpro.2023.100567 (PMC10326745; doi:10.1016/j.mcpro.2023.100567)
Supplement: Supplemental Table S3 [file mmc3.xlsx]

## Sheet: Table S1
Table S3 The differentially expressed proteins between NPC and control samples.
Protein groups	logFC	AveExpr	t	P.Value	adj.P.Val	B
sp|P13674|P4HA1_HUMAN	2.55073	19.2536	6.07306	7.67e-08	0.000316282	7.73774
sp|Q8NBJ5|GT251_HUMAN	2.03455	18.6366	5.56978	5.47e-07	0.000773984	5.94896
sp|P52630|STAT2_HUMAN	1.95431	18.9115	5.56232	5.63e-07	0.000773984	5.92274
sp|P50454|SERPH_HUMAN	2.1094	23.3434	5.38685	1.1e-06	0.00113838	5.30959
sp|P49736|MCM2_HUMAN	2.12655	19.0136	5.09369	3.35e-06	0.00262875	4.30006
sp|P02746|C1QB_HUMAN	1.98679	20.0594	5.05818	3.83e-06	0.00262875	4.17922
sp|P05771|KPCB_HUMAN	-1.98816	19.3189	-4.90045	6.88e-06	0.00401408	3.64636
sp|O43592|XPOT_HUMAN	2.03472	17.0631	4.86664	7.79e-06	0.00401408	3.53303
sp|Q9HB40|RISC_HUMAN	1.99318	20.684	4.82404	9.11e-06	0.00405665	3.3907
sp|Q00796|DHSO_HUMAN	1.96097	21.8964	4.80305	9.84e-06	0.00405665	3.3208
sp|P55268|LAMB2_HUMAN	-2.55515	18.9161	-4.72616	1.3e-05	0.00488416	3.06576
sp|P42224|STAT1_HUMAN	1.81068	23.7074	4.66187	1.65e-05	0.00524492	2.85396
sp|P35222|CTNB1_HUMAN	1.72713	20.2884	4.66053	1.65e-05	0.00524492	2.84955
sp|Q02790|FKBP4_HUMAN	2.03487	21.1789	4.55277	2.44e-05	0.00718075	2.49757
sp|O00182|LEG9_HUMAN;sp|Q6DKI2|LEG9C_HUMAN;sp|Q3B8N2|LEG9B_HUMAN	1.54994	21.0833	4.49426	3.01e-05	0.00826111	2.30811
sp|P54886|P5CS_HUMAN	1.78058	20.1305	4.44757	3.55e-05	0.00857155	2.15776
sp|P16284|PECA1_HUMAN	-1.83516	19.2945	-4.43486	3.71e-05	0.00857155	2.11697
sp|P53367|ARFP1_HUMAN	1.56572	19.5663	4.41783	3.94e-05	0.00857155	2.06238
sp|Q96NY7|CLIC6_HUMAN	1.85981	18.9848	4.40816	4.08e-05	0.00857155	2.03146
sp|Q07065|CKAP4_HUMAN	1.82334	22.9443	4.38735	4.39e-05	0.00857155	1.965
sp|Q14566|MCM6_HUMAN	1.98716	18.7181	4.37834	4.53e-05	0.00857155	1.93627
sp|Q99848|EBP2_HUMAN	1.67917	19.4295	4.37578	4.58e-05	0.00857155	1.9281
sp|P20023|CR2_HUMAN	-1.9127	18.5764	-4.34097	5.17e-05	0.00926617	1.81744
sp|Q9Y3F4|STRAP_HUMAN	1.41733	21.5143	4.32155	5.54e-05	0.00950573	1.75589
sp|P20591|MX1_HUMAN	2.36964	21.5423	4.30827	5.8e-05	0.0095596	1.71389
sp|P05161|ISG15_HUMAN	1.78005	21.9926	4.22429	7.77e-05	0.0123133	1.44984
sp|P06340|DOA_HUMAN	-1.45395	19.4277	-4.1952	8.59e-05	0.0129275	1.35899
sp|O60716|CTND1_HUMAN	1.68383	20.8461	4.17258	9.29e-05	0.0129275	1.28861
sp|P11836|CD20_HUMAN	-1.85984	22.1335	-4.16598	9.5e-05	0.0129275	1.26811
sp|Q03519|TAP2_HUMAN	1.48508	20.8074	4.16211	9.63e-05	0.0129275	1.2561
sp|Q04637|IF4G1_HUMAN	1.43966	20.2638	4.15924	9.72e-05	0.0129275	1.24721
sp|P31689|DNJA1_HUMAN	1.4807	20.6687	4.14349	0.000102654	0.0131253	1.19841
sp|Q99873|ANM1_HUMAN	1.40716	21.9725	4.13662	0.000105104	0.0131253	1.17715
sp|P35749|MYH11_HUMAN	-2.28018	18.3821	-4.11156	0.000114526	0.0138812	1.09977
sp|O15347|HMGB3_HUMAN	1.40013	21.4728	4.06935	0.000132263	0.0152689	0.970043
sp|Q13283|G3BP1_HUMAN	1.3364	21.839	4.06687	0.000133385	0.0152689	0.962436
sp|P36405|ARL3_HUMAN	1.4777	20.1271	4.02215	0.000155233	0.0172896	0.82588
sp|Q16853|AOC3_HUMAN	-2.26514	18.8395	-3.98829	0.000174034	0.0181697	0.723031
sp|Q9C0C2|TB182_HUMAN	1.5409	18.4298	3.9856	0.000175618	0.0181697	0.714886
sp|Q15084|PDIA6_HUMAN	1.00165	25.3246	3.97828	0.000179999	0.0181697	0.692723
sp|P17812|PYRG1_HUMAN	1.48336	19.1306	3.97297	0.00018324	0.0181697	0.676677
sp|P40763|STAT3_HUMAN	1.45553	21.4831	3.96984	0.00018518	0.0181697	0.66721
sp|P49327|FAS_HUMAN	1.71016	19.7712	3.95635	0.000193765	0.0181872	0.626469
sp|P30405|PPIF_HUMAN	1.64356	21.1506	3.95485	0.000194742	0.0181872	0.621949
sp|P33993|MCM7_HUMAN	1.98708	19.1401	3.949	0.000198599	0.0181872	0.604323
sp|O14879|IFIT3_HUMAN	1.90186	19.1535	3.90662	0.000228823	0.0199719	0.477058
sp|Q86YV0|RASL3_HUMAN	-2.04697	18.5536	-3.90581	0.000229445	0.0199719	0.47462
sp|P08195|4F2_HUMAN	1.62126	19.8544	3.89309	0.000239367	0.0199719	0.436605
sp|Q8NFV4|ABHDB_HUMAN	1.653	19.512	3.89166	0.000240507	0.0199719	0.43234
sp|O43776|SYNC_HUMAN	1.57749	21.9685	3.88941	0.000242318	0.0199719	0.425605
sp|P12273|PIP_HUMAN	-1.89852	19.7187	-3.85134	0.000274934	0.0213061	0.312281
sp|O15230|LAMA5_HUMAN	-2.01632	18.3069	-3.85049	0.000275709	0.0213061	0.309758
sp|Q9Y399|RT02_HUMAN	-1.68666	18.7138	-3.84488	0.000280874	0.0213061	0.293109
sp|O43175|SERA_HUMAN	1.55462	20.797	3.84293	0.000282688	0.0213061	0.287335
sp|Q13501|SQSTM_HUMAN	1.65328	19.314	3.84115	0.000284357	0.0213061	0.282054
sp|Q12931|TRAP1_HUMAN	1.33502	20.4105	3.83341	0.000291725	0.0214407	0.259112
sp|P20774|MIME_HUMAN	-2.04704	21.4875	-3.82843	0.000296558	0.0214407	0.244378
sp|Q92747|ARC1A_HUMAN	1.29339	20.203	3.80533	0.000319993	0.0225211	0.176201
sp|Q92879|CELF1_HUMAN	1.3435	18.9384	3.80302	0.000322433	0.0225211	0.169394
sp|P35270|SPRE_HUMAN	1.46531	18.312	3.79658	0.000329328	0.0226194	0.150432
sp|Q6UW68|TM205_HUMAN	1.49502	21.4183	3.78498	0.000342106	0.0231118	0.116327
sp|P42704|LPPRC_HUMAN	1.35961	20.7046	3.76205	0.000368774	0.0245115	0.0491008
sp|P02786|TFR1_HUMAN	1.5313	19.3243	3.74913	0.000384665	0.0246538	0.0113301
sp|Q14126|DSG2_HUMAN	1.89869	19.5665	3.74493	0.000389974	0.0246538	-0.000939405
sp|P19525|E2AK2_HUMAN	1.41605	19.9665	3.74419	0.000390921	0.0246538	-0.00310939
sp|P15088|CBPA3_HUMAN	-2.04458	19.8476	-3.74112	0.000394844	0.0246538	-0.0120462
sp|P31949|S10AB_HUMAN	1.66565	25.1362	3.73459	0.000403333	0.0246983	-0.0310841
sp|P54105|ICLN_HUMAN	1.25429	19.5758	3.7314	0.000407544	0.0246983	-0.0403764
sp|P39656|OST48_HUMAN	1.50921	22.392	3.72411	0.000417325	0.0247748	-0.0615953
sp|Q05707|COEA1_HUMAN	-2.08743	21.1657	-3.72154	0.000420829	0.0247748	-0.0690763
sp|P52815|RM12_HUMAN	1.2792	22.1368	3.71608	0.000428359	0.0248629	-0.0849416
sp|Q96D96|HVCN1_HUMAN	-1.57527	21.3395	-3.7104	0.000436322	0.0249734	-0.101414
sp|P28161|GSTM2_HUMAN	-1.36836	18.7081	-3.69029	0.000465699	0.0262897	-0.159677
sp|Q9NVP1|DDX18_HUMAN	1.45028	18.2209	3.67281	0.000492758	0.0273997	-0.210153
sp|Q92598|HS105_HUMAN	1.40177	20.5882	3.66912	0.000498659	0.0273997	-0.220791
sp|Q9Y2B0|CNPY2_HUMAN	1.42938	21.8493	3.65746	0.000517752	0.0280744	-0.254357
sp|Q92734|TFG_HUMAN	1.49922	22.1299	3.64645	0.000536411	0.0287084	-0.285977
sp|P26639|SYTC_HUMAN	1.36674	20.6955	3.64118	0.000545561	0.0287876	-0.301081
sp|P33991|MCM4_HUMAN	1.86009	18.9839	3.63761	0.000551861	0.0287876	-0.311332
sp|P25205|MCM3_HUMAN	1.39752	19.467	3.63021	0.000565119	0.0291107	-0.332525
sp|O75874|IDHC_HUMAN	1.31863	22.5519	3.60536	0.000611892	0.030594	-0.403485
sp|P51153|RAB13_HUMAN	1.30814	18.9785	3.6035	0.000615543	0.030594	-0.408793
sp|P0DMV9|HS71B_HUMAN;sp|P0DMV8|HS71A_HUMAN	0.952987	25.2178	3.60165	0.000619184	0.030594	-0.414053
sp|P39059|COFA1_HUMAN	-1.79892	19.4142	-3.59942	0.00062361	0.030594	-0.420407
sp|P0DOX3|IGD_HUMAN	-1.62972	19.0631	-3.58857	0.000645547	0.0312976	-0.451239
sp|O94855|SC24D_HUMAN	1.49092	18.6944	3.56822	0.000688723	0.0330026	-0.508954
sp|O15533|TPSN_HUMAN	1.31222	22.3494	3.55435	0.000719712	0.0340912	-0.548172
sp|P78330|SERB_HUMAN	1.48261	18.7836	3.53543	0.00076412	0.0357834	-0.6015
sp|O95881|TXD12_HUMAN	1.25215	20.0524	3.52736	0.000783839	0.0362944	-0.624186
sp|P23368|MAOM_HUMAN	1.20344	21.0199	3.52179	0.000797738	0.0364113	-0.639832
sp|P09651|ROA1_HUMAN	1.47556	25.138	3.51929	0.000804034	0.0364113	-0.646829
sp|Q9UM54|MYO6_HUMAN	1.4507	18.5078	3.51111	0.000825023	0.0369556	-0.669763
sp|Q8TDL5|BPIB1_HUMAN	-2.6869	20.0694	-3.5013	0.00085089	0.037351	-0.69723
sp|Q15661|TRYB1_HUMAN;sp|P20231|TRYB2_HUMAN	-1.85946	24.4765	-3.50014	0.000853978	0.037351	-0.700453
sp|P49915|GUAA_HUMAN	1.15205	19.7213	3.49752	0.00086104	0.037351	-0.707779
sp|Q9H910|HN1L_HUMAN	1.33109	20.8491	3.48141	0.000905672	0.0385109	-0.752722
sp|P48735|IDHP_HUMAN	1.06953	24.5231	3.48106	0.00090668	0.0385109	-0.753711
sp|P46087|NOP2_HUMAN	1.62879	18.6945	3.47786	0.000915814	0.0385109	-0.762623
sp|P09486|SPRC_HUMAN	1.71515	19.2503	3.47003	0.000938525	0.0390673	-0.784399
sp|P04792|HSPB1_HUMAN	1.09672	26.2623	3.45953	0.000969803	0.0399466	-0.813533
sp|Q53GL0|PKHO1_HUMAN	-1.09932	17.0906	-3.4565	0.000979036	0.0399466	-0.821952
sp|O60701|UGDH_HUMAN	1.74279	20.3286	3.44543	0.00101339	0.0409429	-0.852589
sp|Q969V3|NCLN_HUMAN	1.38506	19.4189	3.43826	0.00103628	0.0412266	-0.872423
sp|P43250|GRK6_HUMAN	-1.20596	17.3748	-3.43599	0.00104362	0.0412266	-0.878695
sp|P14151|LYAM1_HUMAN	-1.10675	18.4831	-3.43024	0.00106242	0.0412266	-0.894548
sp|O00764|PDXK_HUMAN	1.32165	21.5658	3.42786	0.00107031	0.0412266	-0.901112
sp|P22234|PUR6_HUMAN	1.42737	21.5489	3.42726	0.00107231	0.0412266	-0.90277
sp|O14656|TOR1A_HUMAN	-1.59671	18.7404	-3.42483	0.00108044	0.0412266	-0.909472
sp|Q9H0J9|PAR12_HUMAN	-1.64548	18.5004	-3.41813	0.00110313	0.0417063	-0.92792
sp|O00499|BIN1_HUMAN	-1.43762	19.6724	-3.41054	0.00112937	0.0418671	-0.948786
sp|P27701|CD82_HUMAN	-1.21874	19.6546	-3.41015	0.00113074	0.0418671	-0.949859
sp|Q15293|RCN1_HUMAN	1.4537	21.4436	3.40812	0.00113786	0.0418671	-0.955426
sp|Q9HCE1|MOV10_HUMAN	1.40836	16.62	3.39461	0.0011864	0.0432668	-0.99248
sp|P46937|YAP1_HUMAN	1.49491	18.4684	3.39045	0.00120172	0.043441	-1.00386
sp|Q9NQR4|NIT2_HUMAN	1.12007	21.3746	3.35939	0.0013223	0.0471674	-1.0886
sp|Q9NUP9|LIN7C_HUMAN	1.21903	19.9619	3.35423	0.00134339	0.0471674	-1.10262
sp|Q15436|SC23A_HUMAN	1.13832	20.5057	3.35092	0.00135708	0.0471674	-1.1116
sp|Q9Y2S2|CRYL1_HUMAN	-1.33781	18.6259	-3.34908	0.00136479	0.0471674	-1.11662
sp|P33176|KINH_HUMAN	1.10619	20.2185	3.34871	0.00136633	0.0471674	-1.11762
sp|P51571|SSRD_HUMAN	0.968001	24.0611	3.34584	0.00137838	0.0471674	-1.12539
sp|P00325|ADH1B_HUMAN	-1.64426	23.0876	-3.3443	0.00138492	0.0471674	-1.12958
sp|P09525|ANXA4_HUMAN	0.96377	23.3773	3.32893	0.00145155	0.0490315	-1.17118
sp|O00232|PSD12_HUMAN	1.21385	20.4532	3.32184	0.00148331	0.0496832	-1.19033
sp|P01892|1A02_HUMAN	1.14207	24.8334	3.31764	0.00150243	0.0496832	-1.20166
sp|P08238|HS90B_HUMAN	1.37601	25.7892	3.31664	0.00150701	0.0496832	-1.20436
sp|Q16186|ADRM1_HUMAN	1.28967	20.4563	3.30987	0.00153841	0.0503156	-1.22259
sp|O95197|RTN3_HUMAN	1.34582	19.3853	3.30189	0.00157617	0.0507427	-1.24404
sp|P38606|VATA_HUMAN	1.15289	21.7589	3.29983	0.00158607	0.0507427	-1.24957
sp|P27708|PYR1_HUMAN	1.42663	18.5803	3.28787	0.00164473	0.0507427	-1.28168
sp|Q96KG9|SCYL1_HUMAN	1.401	17.4664	3.28315	0.0016684	0.0507427	-1.29431
sp|P16989|YBOX3_HUMAN	1.45005	20.5717	3.28309	0.00166873	0.0507427	-1.29448
sp|Q8NF50|DOCK8_HUMAN	-1.5139	17.7899	-3.28304	0.00166897	0.0507427	-1.29461
sp|O43143|DHX15_HUMAN	1.08907	21.1066	3.2824	0.00167221	0.0507427	-1.29632
sp|P22392|NDKB_HUMAN	1.14551	25.5659	3.28227	0.00167286	0.0507427	-1.29666
sp|O75223|GGCT_HUMAN	1.32714	20.0358	3.28134	0.0016776	0.0507427	-1.29916
sp|Q96F07|CYFP2_HUMAN	-1.6251	17.3718	-3.27974	0.00168577	0.0507427	-1.30345
sp|Q9NPH2|INO1_HUMAN	1.3758	19.7365	3.27871	0.00169098	0.0507427	-1.30618
sp|P40616|ARL1_HUMAN	1.06912	20.0015	3.27626	0.0017036	0.0507427	-1.31275
sp|Q13310|PABP4_HUMAN	1.42566	18.7853	3.27396	0.00171547	0.0507427	-1.31888
sp|Q13148|TADBP_HUMAN	1.25275	22.3902	3.27093	0.00173125	0.0507427	-1.32697
sp|Q14761|PTCA_HUMAN	-1.6159	21.3848	-3.26636	0.00175536	0.0507427	-1.33919
sp|P23946|CMA1_HUMAN	-1.52887	20.8332	-3.26498	0.00176265	0.0507427	-1.34285
sp|P50479|PDLI4_HUMAN	1.45341	19.5957	3.2648	0.00176362	0.0507427	-1.34333
sp|P12110|CO6A2_HUMAN	-1.28732	24.0571	-3.26303	0.0017731	0.0507427	-1.34807
sp|Q14157|UBP2L_HUMAN	1.47408	20.0601	3.25741	0.00180343	0.0512548	-1.36304
sp|P21291|CSRP1_HUMAN	1.23292	22.9557	3.23592	0.0019239	0.0537731	-1.42011
sp|P12004|PCNA_HUMAN	1.32086	22.2075	3.23333	0.00193892	0.0537731	-1.42697
sp|A8K2U0|A2ML1_HUMAN	-1.55752	18.0304	-3.23284	0.00194181	0.0537731	-1.42828
sp|P10809|CH60_HUMAN	1.16972	25.5108	3.23242	0.00194423	0.0537731	-1.42938
sp|P50416|CPT1A_HUMAN	1.28355	18.2604	3.22873	0.00196591	0.0540102	-1.43916
sp|P11940|PABP1_HUMAN	1.05526	22.8745	3.22174	0.00200752	0.0547881	-1.45763
sp|P52209|6PGD_HUMAN	1.19192	23.2134	3.21872	0.00202575	0.0549218	-1.4656
sp|P41236|IPP2_HUMAN	1.26968	20.6545	3.21444	0.00205186	0.0550976	-1.47689
sp|P99999|CYC_HUMAN	1.10326	24.6915	3.21329	0.00205898	0.0550976	-1.47994
sp|Q6FI81|CPIN1_HUMAN	1.15016	18.5736	3.20847	0.00208885	0.0555364	-1.49264
sp|P30520|PURA2_HUMAN	1.29313	20.3661	3.20397	0.00211714	0.0559278	-1.5045
sp|P06756|ITAV_HUMAN	1.48313	18.4805	3.19538	0.00217212	0.0564316	-1.52708
sp|Q8WX93|PALLD_HUMAN	1.47003	19.2904	3.19459	0.00217718	0.0564316	-1.52913
sp|O00425|IF2B3_HUMAN	1.60727	18.3915	3.19458	0.00217729	0.0564316	-1.52918
sp|P07814|SYEP_HUMAN	1.21844	21.1717	3.19128	0.00219881	0.0565226	-1.53784
sp|P48651|PTSS1_HUMAN	-1.51011	18.5526	-3.18951	0.00221044	0.0565226	-1.54248
sp|Q9UQ80|PA2G4_HUMAN	0.941196	23.6122	3.18776	0.00222195	0.0565226	-1.54706
sp|Q5TFE4|NT5D1_HUMAN	1.17544	19.3667	3.18386	0.00224791	0.0568322	-1.55729
sp|P15170|ERF3A_HUMAN	1.21186	19.7986	3.17677	0.00229583	0.0575583	-1.57586
sp|Q9Y6K5|OAS3_HUMAN	1.41697	19.6148	3.17549	0.00230457	0.0575583	-1.5792
sp|P23786|CPT2_HUMAN	1.03454	19.4142	3.15155	0.00247402	0.0611878	-1.64163
sp|P53621|COPA_HUMAN	1.04677	21.6665	3.15079	0.00247958	0.0611878	-1.6436
sp|Q9BY44|EIF2A_HUMAN	1.06959	19.3742	3.14702	0.0025074	0.0614813	-1.65341
sp|Q8IUI8|CRLF3_HUMAN	-1.31176	20.1034	-3.14515	0.00252131	0.0614813	-1.65827
sp|P49441|INPP_HUMAN	1.13931	19.5422	3.14224	0.00254305	0.0616465	-1.66582
sp|Q8WXF1|PSPC1_HUMAN	1.281	21.5885	3.13751	0.00257882	0.0621481	-1.6781
sp|Q92835|SHIP1_HUMAN	-1.69529	18.9479	-3.12783	0.00265346	0.0635751	-1.70317
sp|P08294|SODE_HUMAN	-1.42032	20.551	-3.12217	0.00269804	0.0636187	-1.71781
sp|Q9BQE3|TBA1C_HUMAN	1.43644	19.9162	3.12099	0.0027074	0.0636187	-1.72085
sp|O14980|XPO1_HUMAN	1.12857	20.6113	3.11926	0.00272122	0.0636187	-1.72532
sp|Q8WWM7|ATX2L_HUMAN	1.3389	19.0918	3.11751	0.00273525	0.0636187	-1.72984
sp|Q99426|TBCB_HUMAN	1.13208	20.1507	3.11678	0.00274108	0.0636187	-1.73171
sp|Q5R3I4|TTC38_HUMAN	1.33627	18.7191	3.11593	0.00274791	0.0636187	-1.73389
sp|P48643|TCPE_HUMAN	1.00516	23.1759	3.10742	0.00281749	0.0648652	-1.75585
sp|Q92820|GGH_HUMAN	1.24565	20.1665	3.10003	0.00287916	0.0656155	-1.77486
sp|P23743|DGKA_HUMAN	-1.41607	18.9682	-3.0997	0.00288193	0.0656155	-1.7757
sp|Q9P258|RCC2_HUMAN	1.20623	21.8355	3.09423	0.00292841	0.0663075	-1.78974
sp|Q93084|AT2A3_HUMAN	-1.56578	20.021	-3.08947	0.00296947	0.066716	-1.80196
sp|O76003|GLRX3_HUMAN	1.1893	20.2659	3.0884	0.00297883	0.066716	-1.80471
sp|P30101|PDIA3_HUMAN	0.717543	26.1958	3.08574	0.00300201	0.0668718	-1.81151
sp|Q96K37|S35E1_HUMAN	1.11213	18.595	3.07897	0.00306189	0.0673732	-1.82884
sp|P04843|RPN1_HUMAN	1.1719	23.1275	3.07573	0.00309096	0.0673732	-1.83712
sp|P05362|ICAM1_HUMAN	1.25919	21.1886	3.07371	0.00310921	0.0673732	-1.84228
sp|P52434|RPAB3_HUMAN	0.975119	18.9949	3.07263	0.00311909	0.0673732	-1.84506
sp|O95394|AGM1_HUMAN	1.25106	18.5535	3.07123	0.00313183	0.0673732	-1.84864
sp|P36543|VATE1_HUMAN	1.10758	20.9259	3.07061	0.00313746	0.0673732	-1.85021
sp|Q14166|TTL12_HUMAN	1.15544	19.281	3.07044	0.00313896	0.0673732	-1.85063
sp|O15400|STX7_HUMAN	-1.26614	22.2634	-3.06478	0.00319111	0.067703	-1.86507
sp|Q15437|SC23B_HUMAN	1.37325	20.5019	3.06416	0.00319688	0.067703	-1.86665
sp|Q9Y3C6|PPIL1_HUMAN	1.20338	20.6094	3.06175	0.00321937	0.067703	-1.8728
sp|P17213|BPI_HUMAN	1.51963	19.2232	3.06147	0.00322197	0.067703	-1.8735
sp|Q00341|VIGLN_HUMAN	1.20626	20.7663	3.05993	0.00323647	0.067703	-1.87744
sp|P62820|RAB1A_HUMAN	0.971315	24.0614	3.05553	0.0032781	0.0680786	-1.88864
sp|Q9Y617|SERC_HUMAN	1.46728	18.7294	3.05428	0.00329005	0.0680786	-1.89182
sp|Q15185|TEBP_HUMAN	1.03282	24.1233	3.05282	0.00330399	0.0680786	-1.89553
sp|O96008|TOM40_HUMAN	1.15683	21.798	3.05004	0.00333078	0.0682893	-1.9026
sp|P48426|PI42A_HUMAN	-1.14877	19.8695	-3.04446	0.00338507	0.0690008	-1.91676
sp|Q13616|CUL1_HUMAN	1.40679	17.4078	3.04304	0.00339897	0.0690008	-1.92035
sp|Q9Y2P8|RCL1_HUMAN	-1.39428	18.6845	-3.03743	0.00345463	0.0695897	-1.93456
sp|P62191|PRS4_HUMAN	1.01126	21.188	3.03672	0.00346175	0.0695897	-1.93637
sp|P51580|TPMT_HUMAN	1.12443	18.4036	3.03404	0.00348865	0.06979	-1.94314
sp|P43490|NAMPT_HUMAN	1.1441	22.0813	3.02944	0.00353535	0.0702057	-1.95478
sp|Q96QK1|VPS35_HUMAN	1.09616	21.0564	3.02773	0.00355291	0.0702057	-1.95912
sp|Q14789|GOGB1_HUMAN	1.41778	16.926	3.02698	0.00356054	0.0702057	-1.96099
sp|Q56VL3|OCAD2_HUMAN	1.09304	19.3417	3.01776	0.00365655	0.0705022	-1.98427
sp|P61769|B2MG_HUMAN	1.14877	26.6539	3.01488	0.00368701	0.0705022	-1.99152
sp|P55265|DSRAD_HUMAN	1.18592	19.8982	3.01097	0.00372879	0.0705022	-2.00138
sp|Q07507|DERM_HUMAN	-1.22359	21.2406	-3.00872	0.003753	0.0705022	-2.00703
sp|P02788|TRFL_HUMAN	-1.59687	23.3876	-3.0082	0.00375861	0.0705022	-2.00834
sp|O60841|IF2P_HUMAN	1.11244	19.2897	3.00814	0.00375925	0.0705022	-2.00849
sp|P49588|SYAC_HUMAN	1.07719	21.053	3.00749	0.0037663	0.0705022	-2.01012
sp|Q9NYU2|UGGG1_HUMAN	1.00482	20.9865	3.00475	0.00379609	0.0705022	-2.01701
sp|P35613|BASI_HUMAN	1.08747	21.0471	3.0024	0.00382176	0.0705022	-2.0229
sp|Q8IVB4|SL9A9_HUMAN	1.14401	19.0971	3.00209	0.00382515	0.0705022	-2.02368
sp|O60568|PLOD3_HUMAN	1.18584	17.6085	3.00055	0.00384218	0.0705022	-2.02756
sp|P29350|PTN6_HUMAN	-1.26778	22.3319	-2.99919	0.00385715	0.0705022	-2.03096
sp|Q93077|H2A1C_HUMAN;sp|Q7L7L0|H2A3_HUMAN;sp|P04908|H2A1B_HUMAN	1.66438	21.0708	2.99896	0.00385976	0.0705022	-2.03155
sp|P26641|EF1G_HUMAN	0.914427	24.0386	2.99842	0.00386576	0.0705022	-2.03291
sp|Q01813|PFKAP_HUMAN	0.897148	21.573	2.99726	0.00387858	0.0705022	-2.0358
sp|P50991|TCPD_HUMAN	1.06035	22.9957	2.99723	0.00387892	0.0705022	-2.03588
sp|O14936|CSKP_HUMAN	1.4351	17.3863	2.99653	0.00388677	0.0705022	-2.03764
sp|P09871|C1S_HUMAN	1.29494	18.4589	2.99586	0.00389425	0.0705022	-2.03932
sp|Q9UK76|HN1_HUMAN	1.22889	21.3982	2.99529	0.00390063	0.0705022	-2.04075
sp|P60228|EIF3E_HUMAN	1.04647	20.7628	2.99064	0.00395299	0.0708173	-2.0524
sp|P14625|ENPL_HUMAN	0.927463	26.0532	2.99054	0.00395404	0.0708173	-2.05263
sp|Q99729|ROAA_HUMAN	1.27139	21.1235	2.98917	0.00396962	0.0708173	-2.05607
sp|P09382|LEG1_HUMAN	1.08004	27.4206	2.98725	0.00399156	0.0709018	-2.06088
sp|P09211|GSTP1_HUMAN	1.00025	27.3219	2.98119	0.00406137	0.0718323	-2.07602
sp|Q9HB71|CYBP_HUMAN	1.10822	21.6812	2.96886	0.00420706	0.074091	-2.10679
sp|Q12805|FBLN3_HUMAN	1.41202	19.3898	2.96641	0.00423655	0.0742928	-2.11288
sp|O00429|DNM1L_HUMAN	1.11206	19.0626	2.96378	0.00426847	0.0744255	-2.11943
sp|Q92769|HDAC2_HUMAN	1.36424	19.47	2.95982	0.0043168	0.0744255	-2.12926
sp|Q9BRP8|PYM1_HUMAN	1.19414	20.5948	2.95706	0.00435096	0.0744255	-2.13613
sp|Q969Z3|MARC2_HUMAN	-1.12028	17.8721	-2.95705	0.00435106	0.0744255	-2.13615
sp|P35637|FUS_HUMAN	1.23159	23.4043	2.95657	0.00435695	0.0744255	-2.13733
sp|O43189|PHF1_HUMAN	1.51168	18.6499	2.95562	0.00436876	0.0744255	-2.13969
sp|P07237|PDIA1_HUMAN	0.80932	25.0954	2.95548	0.00437053	0.0744255	-2.14005
sp|Q03169|TNAP2_HUMAN	1.28835	18.5446	2.95355	0.00439455	0.0745264	-2.14482
sp|O94804|STK10_HUMAN	-1.18649	18.9026	-2.944	0.00451555	0.0762647	-2.16851
sp|P36873|PP1G_HUMAN	0.962019	19.8522	2.94123	0.00455117	0.0765471	-2.17535
sp|Q8N4V1|MMGT1_HUMAN	0.928645	20.1526	2.93887	0.00458168	0.0765471	-2.18118
sp|P06744|G6PI_HUMAN	1.31089	23.6323	2.93839	0.004588	0.0765471	-2.18238
sp|Q9UJS0|CMC2_HUMAN	1.49457	17.9891	2.93334	0.00465408	0.0773365	-2.19484
sp|Q8N1B4|VPS52_HUMAN	-1.1301	16.915	-2.93064	0.00468981	0.0776174	-2.2015
sp|Q9Y228|T3JAM_HUMAN	-1.41704	19.4412	-2.92917	0.00470934	0.0776287	-2.20512
sp|Q9H008|LHPP_HUMAN	-1.10031	19.8497	-2.92211	0.00480428	0.0788782	-2.2225
sp|O75821|EIF3G_HUMAN	1.05422	20.4807	2.9197	0.00483714	0.0789001	-2.22844
sp|Q5VTL8|PR38B_HUMAN	0.98542	19.3184	2.91921	0.0048439	0.0789001	-2.22965
sp|P45880|VDAC2_HUMAN	0.792339	24.2433	2.91422	0.00491261	0.0794642	-2.24192
sp|Q96RP9|EFGM_HUMAN	1.12975	18.5143	2.91389	0.0049171	0.0794642	-2.24271
sp|P57088|TMM33_HUMAN	1.09185	20.6766	2.90028	0.00510936	0.0822487	-2.27608
sp|Q8TCD5|NT5C_HUMAN	-1.16722	20.4891	-2.89234	0.00522474	0.0836561	-2.29551
sp|Q9NZ08|ERAP1_HUMAN	1.15742	21.2989	2.89147	0.00523739	0.0836561	-2.29761
sp|P43686|PRS6B_HUMAN	1.03234	21.3607	2.88802	0.00528841	0.0839867	-2.30604
sp|Q16658|FSCN1_HUMAN	1.06596	22.8453	2.88732	0.00529885	0.0839867	-2.30775
sp|Q9NXR7|BRE_HUMAN	-1.13651	18.1407	-2.88008	0.0054075	0.0853805	-2.32539
sp|P61619|S61A1_HUMAN	1.0027	20.9345	2.87747	0.0054471	0.0856775	-2.33173
sp|P32455|GBP1_HUMAN	1.15804	22.1386	2.87148	0.00553926	0.0866843	-2.34631
sp|Q9NZN4|EHD2_HUMAN	-1.43394	20.3913	-2.86862	0.00558365	0.0866843	-2.35324
sp|P12931|SRC_HUMAN	1.08057	18.5667	2.86782	0.00559615	0.0866843	-2.35518
sp|Q08380|LG3BP_HUMAN	1.20183	20.9416	2.86776	0.00559715	0.0866843	-2.35534
sp|O43396|TXNL1_HUMAN	1.09437	22.25	2.86541	0.00563394	0.0866843	-2.36102
sp|Q9UH65|SWP70_HUMAN	-1.37125	19.5086	-2.8652	0.00563732	0.0866843	-2.36155
sp|P61106|RAB14_HUMAN	1.09554	22.7192	2.86187	0.0056899	0.0867397	-2.36961
sp|Q9H074|PAIP1_HUMAN	1.0194	18.4878	2.86125	0.00569977	0.0867397	-2.37111
sp|Q9UHV9|PFD2_HUMAN	1.07703	21.1591	2.85896	0.00573625	0.0867397	-2.37665
sp|P04406|G3P_HUMAN	0.906915	28.7903	2.8588	0.00573885	0.0867397	-2.37704
sp|O95340|PAPS2_HUMAN	1.23948	19.2498	2.85764	0.00575737	0.0867397	-2.37984
sp|Q8N6T3|ARFG1_HUMAN	1.20992	18.8928	2.85703	0.00576721	0.0867397	-2.38132
sp|A0AV96|RBM47_HUMAN	1.04474	17.7228	2.85349	0.00582433	0.0872723	-2.38987
sp|P69849|NOMO3_HUMAN;sp|Q5JPE7|NOMO2_HUMAN	0.989069	19.0847	2.85222	0.00584498	0.0872723	-2.39295
sp|P02730|B3AT_HUMAN	-1.56751	21.2452	-2.84838	0.00590787	0.087893	-2.40223
sp|Q03518|TAP1_HUMAN	1.24965	21.806	2.84445	0.00597274	0.0885383	-2.4117
sp|Q15417|CNN3_HUMAN	1.25756	22.0214	2.83855	0.00607154	0.0891769	-2.42593
sp|Q96RU3|FNBP1_HUMAN	-1.25352	19.2034	-2.83687	0.00609987	0.0891769	-2.42997
sp|P21926|CD9_HUMAN	1.10518	23.1509	2.83545	0.00612391	0.0891769	-2.43338
sp|Q68EM7|RHG17_HUMAN	-1.32403	19.7803	-2.83531	0.00612636	0.0891769	-2.43373
sp|P00748|FA12_HUMAN	-1.03797	16.976	-2.83445	0.00614095	0.0891769	-2.43579
sp|P02649|APOE_HUMAN	1.02598	21.7108	2.83417	0.00614565	0.0891769	-2.43645
sp|P07996|TSP1_HUMAN	1.70053	19.3544	2.82973	0.00622181	0.0895774	-2.44713
sp|P56279|TCL1A_HUMAN	-1.20502	20.8559	-2.8297	0.00622241	0.0895774	-2.44721
sp|P39023|RL3_HUMAN	0.870147	23.7683	2.82833	0.00624611	0.0895774	-2.45051
sp|Q01085|TIAR_HUMAN	1.20529	20.5161	2.82751	0.0062602	0.0895774	-2.45246
sp|P82650|RT22_HUMAN	1.10791	18.8276	2.82473	0.00630857	0.0899572	-2.45913
sp|Q6PCB0|VWA1_HUMAN	-1.22653	20.3167	-2.81952	0.00640024	0.0909496	-2.47163
sp|O00534|VMA5A_HUMAN	-1.13498	18.4756	-2.81242	0.0065269	0.0923431	-2.4886
sp|P01834|IGKC_HUMAN	1.37032	27.3351	2.81153	0.00654312	0.0923431	-2.49075
sp|P27797|CALR_HUMAN	1.54211	24.9804	2.80628	0.00663856	0.0932801	-2.50329
sp|Q06210|GFPT1_HUMAN	1.1158	19.1285	2.80417	0.00667717	0.0932801	-2.50831
sp|P35249|RFC4_HUMAN	1.0338	18.6229	2.80416	0.00667741	0.0932801	-2.50834
sp|O00571|DDX3X_HUMAN	0.863414	21.5105	2.80212	0.00671494	0.0934874	-2.51319
sp|P02747|C1QC_HUMAN	1.01907	20.9366	2.79808	0.00679003	0.0942145	-2.52281
sp|P07339|CATD_HUMAN	0.95688	24.5963	2.79569	0.00683494	0.0944441	-2.52852
sp|P40222|TXLNA_HUMAN	0.973601	19.253	2.79476	0.00685241	0.0944441	-2.53073
sp|Q13342|SP140_HUMAN	-1.08473	16.1672	-2.78993	0.00694392	0.0949623	-2.5422
sp|Q9Y5J1|UTP18_HUMAN	-1.24476	18.7668	-2.7892	0.00695785	0.0949623	-2.54393
sp|Q8NHV1|GIMA7_HUMAN	-1.01123	18.72	-2.78914	0.00695914	0.0949623	-2.54409
sp|Q6ZUJ8|BCAP_HUMAN	-1.22981	17.2927	-2.78518	0.00703518	0.0954774	-2.55349
sp|Q14258|TRI25_HUMAN	0.888157	20.7761	2.7841	0.00705598	0.0954774	-2.55604
sp|P19338|NUCL_HUMAN	0.879775	24.3681	2.78356	0.00706639	0.0954774	-2.55732
sp|P16885|PLCG2_HUMAN	-1.33853	19.7195	-2.78111	0.00711405	0.0958072	-2.56313
sp|P14543|NID1_HUMAN	-1.14231	20.8596	-2.77582	0.007218	0.0965931	-2.57567
sp|Q6UXV4|MIC27_HUMAN	-1.04986	18.7561	-2.77575	0.00721929	0.0965931	-2.57582
sp|Q14697|GANAB_HUMAN	0.930987	23.5619	2.77394	0.0072553	0.0967608	-2.58012
sp|Q9Y2A7|NCKP1_HUMAN	1.23205	17.2828	2.76691	0.00739606	0.0978102	-2.59672
sp|P49756|RBM25_HUMAN	1.11854	18.9316	2.76588	0.00741685	0.0978102	-2.59915
sp|P62258|1433E_HUMAN	1.18763	25.0875	2.76533	0.00742809	0.0978102	-2.60046
sp|Q9BQE5|APOL2_HUMAN	1.01542	19.5537	2.76529	0.00742893	0.0978102	-2.60055
sp|O14579|COPE_HUMAN	1.03798	22.3601	2.75592	0.00762126	0.0997857	-2.62263
sp|Q7Z5R6|AB1IP_HUMAN	-1.00366	19.9077	-2.7555	0.00763011	0.0997857	-2.62363
sp|P07766|CD3E_HUMAN	-1.20536	19.6958	-2.75446	0.00765161	0.0997857	-2.62606
sp|P41091|IF2G_HUMAN;sp|Q2VIR3|IF2GL_HUMAN	0.989197	22.233	2.75323	0.00767743	0.0998066	-2.62897
