# Supplementary material for: Proteomics Profiling Reveals the Molecular Signatures and Potential Therapeutic Targets of Human Nasopharyngeal Carcinoma
Source: Mol Cell Proteomics. 2023 May 11;22(6):100567. doi: 10.1016/j.mcpro.2023.100567 (PMC10326745; doi:10.1016/j.mcpro.2023.100567)
Supplement: Supplemental Table S4 [file mmc4.xlsx]

## Sheet: Table S2
Table S4 The differentially co-expressed protein pairs.
Protein A	Gene A	Protein B	Gene B	Correlation coefficient in NPC	Correlation coefficient in control	cor.diff	p-value of correlation in NPC	p-value of correlation In control	pvalue of difference of correlation coefficients	FDR of correlation in NPC	FDR of correlation in control	FDR of difference of corelation coefficient	Type by diffcoexp
A0AV96	RBM47	O00478	BTN3A3	-0.178735	0.779861	0.958595	0.344653	1.87e-05	4.26e-05	0.728647	0.00327015	0.031864	diff signed
A0AV96	RBM47	O60313	OPA1	0.63464	-0.417055	-1.0517	0.0001654	0.0534806	6.75e-05	0.0260652	0.301003	0.039079	diff signed
A0AV96	RBM47	O60506	SYNCRIP	0.614858	-0.304551	-0.919409	0.000299881	0.168176	0.000573694	0.0348995	0.507878	0.0993966	diff signed
A0AV96	RBM47	O60841	EIF5B	0.633623	-0.349834	-0.983457	0.00017071	0.110491	0.000202522	0.0264841	0.422031	0.0640549	diff signed
A0AV96	RBM47	O75436	VPS26A	0.666378	-0.448996	-1.11537	5.81e-05	0.0360694	1.71e-05	0.0155933	0.248318	0.0209746	diff signed
A0AV96	RBM47	O75643	SNRNP200	0.556304	-0.412457	-0.968761	0.00141152	0.0564441	0.000370849	0.0730733	0.308913	0.082872	diff signed
A0AV96	RBM47	O96008	TOMM40	0.740228	-0.496313	-1.23654	2.93e-06	0.0188039	5.92e-07	0.00348735	0.178476	0.00403231	diff signed
A0AV96	RBM47	P01903	HLA-DRA	0.548465	-0.469427	-1.01789	0.00170062	0.0275147	0.000170828	0.0798407	0.216974	0.0595635	diff signed
A0AV96	RBM47	P06396	GSN	0.545081	-0.707374	-1.25245	0.00184054	0.000231613	6.14e-07	0.0828015	0.0147991	0.00412525	switched opposites
A0AV96	RBM47	P11233	RALA	0.71194	-0.269628	-0.981568	1.02e-05	0.224947	9.66e-05	0.00652188	0.574768	0.0460876	diff signed
A0AV96	RBM47	P13804	ETFA	0.538509	-0.425797	-0.964306	0.00214094	0.0481786	0.000416843	0.0888067	0.2862	0.0870482	diff signed
A0AV96	RBM47	P26640	VARS1	0.359521	-0.578163	-0.937684	0.0510203	0.00482599	0.000540532	0.356672	0.0858619	0.0970482	diff signed
A0AV96	RBM47	P31689	DNAJA1	0.329968	-0.629898	-0.959867	0.0749499	0.00167968	0.000294446	0.415748	0.0472578	0.0752934	diff signed
A0AV96	RBM47	P41252	IARS1	0.384456	-0.609398	-0.993854	0.035935	0.00260699	0.000201079	0.309007	0.0607805	0.0638466	diff signed
A0AV96	RBM47	P42704	LRPPRC	0.607695	-0.421933	-1.02963	0.000368389	0.0504694	0.000114267	0.0385653	0.2927	0.0498772	diff signed
A0AV96	RBM47	P46782	RPS5	0.391844	-0.59782	-0.989664	0.0322341	0.00329918	0.000227918	0.295306	0.0694199	0.0675427	diff signed
A0AV96	RBM47	P49368	CCT3	0.336145	-0.619815	-0.95596	0.0693443	0.00209295	0.000333102	0.403211	0.0536212	0.0791675	diff signed
A0AV96	RBM47	P50991	CCT4	0.566967	-0.449512	-1.01648	0.0010874	0.0358301	0.00016719	0.0646153	0.247491	0.0589426	diff signed
A0AV96	RBM47	P56192	MARS1	0.623466	-0.302324	-0.92579	0.000232618	0.171467	0.000497337	0.0307904	0.512128	0.0939316	diff signed
A0AV96	RBM47	P56537	EIF6	0.625232	-0.449292	-1.07452	0.000220607	0.0359319	4.8e-05	0.0300133	0.247849	0.0335006	diff signed
A0AV96	RBM47	P78410	BTN3A2	-0.178735	0.779861	0.958595	0.344653	1.87e-05	4.26e-05	0.728647	0.00327015	0.031864	diff signed
A0AV96	RBM47	P78527	PRKDC	0.660429	-0.385397	-1.04583	7.14e-05	0.076509	6.14e-05	0.0172074	0.356849	0.0374206	diff signed
A0AV96	RBM47	Q0VDF9	HSPA14	-0.298215	0.637818	0.936032	0.109455	0.00140564	0.00039011	0.481801	0.04265	0.0846047	diff signed
A0AV96	RBM47	Q12913	PTPRJ	-0.169128	0.730471	0.899599	0.371615	0.000113285	0.000237733	0.747289	0.00964464	0.0688	diff signed
A0AV96	RBM47	Q13263	TRIM28	0.661459	-0.267033	-0.928492	6.89e-05	0.229615	0.000356784	0.0169258	0.579708	0.0815298	diff signed
A0AV96	RBM47	Q14204	DYNC1H1	0.556361	-0.448717	-1.00508	0.0014096	0.0361993	0.000208109	0.0730271	0.248749	0.0648031	diff signed
A0AV96	RBM47	Q15029	EFTUD2	0.722695	-0.313964	-1.03666	6.48e-06	0.154754	3.55e-05	0.00519049	0.489874	0.029474	diff signed
A0AV96	RBM47	Q7Z2W4	ZC3HAV1	0.530117	-0.42223	-0.952347	0.00258558	0.0502903	0.000510017	0.0969188	0.2922	0.0949417	diff signed
A0AV96	RBM47	Q7Z6Z7	HUWE1	0.666664	-0.404283	-1.07095	5.76e-05	0.0620215	3.8e-05	0.0155147	0.323175	0.0303125	diff signed
A0AV96	RBM47	Q86XP3	DDX42	0.69273	-0.300619	-0.99335	2.21e-05	0.174015	0.000102282	0.00962857	0.515396	0.0472714	diff signed
A0AV96	RBM47	Q8NBL1	POGLUT1	-0.215403	0.755541	0.970945	0.252971	4.79e-05	5.75e-05	0.655229	0.00574721	0.0364379	diff signed
A0AV96	RBM47	Q9H845	ACAD9	0.669331	-0.354804	-1.02413	5.24e-05	0.105177	8.08e-05	0.0148089	0.41276	0.0425637	diff signed
A0AV96	RBM47	Q9NS69	TOMM22	0.5715	-0.414761	-0.986262	0.00097064	0.0549437	0.000268744	0.0612673	0.304944	0.0724716	diff signed
A0AV96	RBM47	Q9NVI7	ATAD3A	0.708512	-0.264243	-0.972755	1.18e-05	0.234703	0.000114966	0.00699688	0.585084	0.049998	diff signed
A0AV96	RBM47	Q9UQ80	PA2G4	0.617473	-0.361877	-0.97935	0.000277825	0.097942	0.000239452	0.0336084	0.399662	0.0690043	diff signed
A0AV96	RBM47	Q9Y512	SAMM50	0.53847	-0.403818	-0.942288	0.00214286	0.0623508	0.000580983	0.0888509	0.324008	0.0999678	diff signed
A0AVT1	UBA6	O00429	DNM1L	0.167294	0.894866	0.727572	0.376901	1.92e-08	2e-05	0.750761	6.16e-05	0.0224952	same signed
A0AVT1	UBA6	O14617	AP3D1	-0.28655	0.626731	0.913281	0.124734	0.0018013	0.000576573	0.506457	0.0491936	0.09962	diff signed
A0AVT1	UBA6	O15260	SURF4	-0.527925	0.416195	0.94412	0.00271408	0.0540255	0.000579944	0.0990968	0.302485	0.0998742	diff signed
A0AVT1	UBA6	O43760	SYNGR2	-0.327428	0.629212	0.95664	0.0773548	0.00170542	0.000309961	0.420966	0.0476655	0.0768826	diff signed
A0AVT1	UBA6	O43776	NARS1	0.0683301	0.845884	0.777554	0.719763	7.11e-07	8.95e-05	0.917405	0.00047671	0.0445448	same signed
A0AVT1	UBA6	P02786	TFRC	-0.517954	0.679026	1.19698	0.00337055	0.000511211	2.9e-06	0.109615	0.0236242	0.008861	diff signed
A0AVT1	UBA6	P11234	RALB	-0.352515	0.582797	0.935311	0.0560554	0.00442146	0.000547506	0.370389	0.0817973	0.097499	diff signed
A0AVT1	UBA6	P12004	PCNA	-0.0925267	0.767893	0.860419	0.626754	3.01e-05	0.000215573	0.881381	0.00434775	0.0657735	diff signed
A0AVT1	UBA6	P25205	MCM3	-0.228566	0.715221	0.943787	0.224415	0.000183047	0.000159891	0.628063	0.0128476	0.0577282	diff signed
A0AVT1	UBA6	P26641	EEF1G	0.0353922	0.794986	0.759594	0.852702	9.84e-06	0.00045736	0.96077	0.00221019	0.0906184	same signed
A0AVT1	UBA6	P36543	ATP6V1E1	-0.189256	0.704861	0.894117	0.316517	0.000249356	0.000359563	0.707902	0.0154621	0.0817851	diff signed
A0AVT1	UBA6	P40763	STAT3	-0.21441	0.749953	0.964363	0.255219	5.85e-05	7e-05	0.657273	0.00648185	0.0397882	diff signed
A0AVT1	UBA6	P49327	FASN	-0.365001	0.718455	1.08346	0.0473375	0.000165758	1.72e-05	0.346149	0.0121185	0.0210436	diff signed
A0AVT1	UBA6	P49736	MCM2	-0.388492	0.599615	0.988107	0.033873	0.00318278	0.000231401	0.30148	0.0680073	0.0680255	diff signed
A0AVT1	UBA6	P53621	COPA	-0.304712	0.670387	0.975099	0.101575	0.000640031	0.000169392	0.468137	0.0269775	0.0593583	diff signed
A0AVT1	UBA6	P54886	ALDH18A1	-0.333573	0.634207	0.967779	0.0716379	0.00152547	0.000254564	0.408433	0.0447021	0.0708999	diff signed
A0AVT1	UBA6	P60842	EIF4A1	-0.0832198	0.814447	0.897667	0.661963	3.96e-06	4.39e-05	0.895633	0.00129494	0.0322589	diff signed
A0AVT1	UBA6	P61106	RAB14	-0.24196	0.740063	0.982023	0.197678	8.24e-05	6.36e-05	0.600147	0.00796861	0.0380698	diff signed
A0AVT1	UBA6	Q14624	ITIH4	-0.243246	0.663037	0.906283	0.195231	0.000770581	0.000474846	0.597403	0.0300748	0.0920693	diff signed
A0AVT1	UBA6	Q709C8	VPS13C	0.0777034	0.817767	0.740064	0.683176	3.36e-06	0.000342902	0.903864	0.00117738	0.0801294	same signed
A0AVT1	UBA6	Q96QK1	VPS35	-0.158624	0.724611	0.883235	0.402467	0.000136722	0.00032129	0.76712	0.010787	0.0780304	diff signed
A0AVT1	UBA6	Q9BWD1	ACAT2	0.356237	0.894744	0.538507	0.0533339	1.94e-08	0.000340831	0.363063	6.18e-05	0.0799504	same signed
A0AVT1	UBA6	Q9Y3F4	STRAP	0.112383	0.838076	0.725694	0.55434	1.13e-06	0.000233692	0.849411	0.000624923	0.0682697	same signed
A0FGR8	ESYT2	A6NC98	CCDC88B	0.624395	-0.420043	-1.04444	0.000226229	0.05162	8.14e-05	0.0303974	0.295953	0.0427342	diff signed
A0FGR8	ESYT2	P06744	GPI	-0.667084	0.349724	1.01681	5.67e-05	0.110611	9.26e-05	0.0154054	0.422248	0.0452624	diff signed
A0FGR8	ESYT2	P37837	TALDO1	-0.537362	0.459135	0.996496	0.00219751	0.0315957	0.000250002	0.0899259	0.232491	0.0703633	diff signed
A0FGR8	ESYT2	P52209	PGD	-0.612242	0.33752	0.949762	0.000323469	0.124493	0.000381567	0.0362223	0.445139	0.0838581	diff signed
A0FGR8	ESYT2	Q13459	MYO9B	0.674612	-0.436163	-1.11078	4.34e-05	0.0424294	1.73e-05	0.0134603	0.268969	0.0211027	diff signed
A0FGR8	ESYT2	Q13753	LAMC2	0.665181	-0.325728	-0.990908	6.06e-05	0.139058	0.000140483	0.0159017	0.46752	0.0544623	diff signed
A0FGR8	ESYT2	Q14766	LTBP1	0.701031	-0.320821	-1.02185	1.6e-05	0.14546	5.98e-05	0.0081669	0.476803	0.0370189	diff signed
A0FGR8	ESYT2	Q5K651	SAMD9	0.474853	-0.663924	-1.13878	0.00801267	0.000753716	1.11e-05	0.161884	0.0296856	0.0170041	diff signed
A0FGR8	ESYT2	Q66K14	TBC1D9B	0.480343	-0.645155	-1.1255	0.00721907	0.00118658	1.64e-05	0.154604	0.0386517	0.0205905	diff signed
A0FGR8	ESYT2	Q6NUQ4	TMEM214	0.626913	-0.48412	-1.11103	0.000209685	0.0224272	2.41e-05	0.0292752	0.195462	0.0245851	diff signed
A0FGR8	ESYT2	Q96A65	EXOC4	0.352182	-0.601696	-0.953878	0.056304	0.00305211	0.000381844	0.371023	0.0664453	0.0838724	diff signed
A0FGR8	ESYT2	Q96I25	RBM17	0.749301	-0.34045	-1.08975	1.89e-06	0.121051	9.51e-06	0.00279443	0.439594	0.0158948	diff signed
A0FGR8	ESYT2	Q96P48	ARAP1	0.561127	-0.391301	-0.952428	0.00125578	0.0717308	0.000466738	0.069137	0.346213	0.0914576	diff signed
A0FGR8	ESYT2	Q9ULH1	ASAP1	0.405546	-0.678395	-1.08394	0.0261885	0.000519798	2.72e-05	0.270766	0.0238607	0.0260783	diff signed
A0MZ66	SHTN1	O00764	PDXK	0.312946	-0.659065	-0.972011	0.0922136	0.000850162	0.000196544	0.450929	0.031843	0.0632938	diff signed
A0MZ66	SHTN1	O15144	ARPC2	0.309635	-0.744774	-1.05441	0.0958959	7.01e-05	1.88e-05	0.45779	0.0072272	0.021789	diff signed
A0MZ66	SHTN1	O43172	PRPF4	-0.77269	0.152494	0.925184	5.63e-07	0.498095	8.05e-05	0.00151095	0.789002	0.0425404	diff signed
A0MZ66	SHTN1	O75153	CLUH	-0.20956	0.843831	1.05339	0.266381	8.04e-07	1.35e-06	0.667121	0.000512146	0.00608443	diff signed
A0MZ66	SHTN1	O75487	GPC4	-0.293962	0.809335	1.1033	0.114854	5.08e-06	1.85e-06	0.490768	0.00149326	0.00707645	diff signed
A0MZ66	SHTN1	O95466	FMNL1	0.575546	-0.51676	-1.09231	0.000875864	0.0137967	4.13e-05	0.0583342	0.151771	0.031454	diff signed
A0MZ66	SHTN1	O95793	STAU1	-0.628129	0.382866	1.01099	0.000202086	0.0786288	0.0001374	0.0287613	0.361414	0.0539654	diff signed
A0MZ66	SHTN1	P01024	C3	0.551502	-0.44886	-1.00036	0.00158303	0.0361324	0.000227665	0.0771543	0.248524	0.0674958	diff signed
A0MZ66	SHTN1	P05107	ITGB2	0.392289	-0.654603	-1.04689	0.0320215	0.000947828	6.33e-05	0.294519	0.0339232	0.0379912	diff signed
A0MZ66	SHTN1	P09001	MRPL3	-0.22227	0.691342	0.913612	0.237789	0.000366315	0.000324176	0.641108	0.0194141	0.0783267	diff signed
A0MZ66	SHTN1	P09871	C1S	0.431179	-0.573855	-1.00503	0.0173642	0.00522918	0.00019751	0.227185	0.0897511	0.0634176	diff signed
A0MZ66	SHTN1	P13796	LCP1	0.366867	-0.650073	-1.01694	0.0461328	0.00105662	0.000106823	0.342564	0.0361461	0.0482387	diff signed
A0MZ66	SHTN1	P20020	ATP2B1	-0.20855	0.72744	0.93599	0.268746	0.000124931	0.00015061	0.669174	0.0102292	0.0561008	diff signed
A0MZ66	SHTN1	P22061	PCMT1	0.212996	-0.681418	-0.894414	0.25844	0.000479751	0.000465262	0.660151	0.0227692	0.0913109	diff signed
A0MZ66	SHTN1	P29350	PTPN6	0.30631	-0.696852	-1.00316	0.0997054	0.000313934	8.4e-05	0.464804	0.0177302	0.0433216	diff signed
A0MZ66	SHTN1	P31146	CORO1A	0.302756	-0.624811	-0.927568	0.103901	0.00187858	0.000480975	0.472237	0.0503759	0.0925648	diff signed
A0MZ66	SHTN1	P40306	PSMB10	0.00408901	-0.788365	-0.792454	0.982891	1.31e-05	0.000347281	0.995882	0.00263656	0.08056	diff signed
A0MZ66	SHTN1	P40937	RFC5	-0.0896089	0.812196	0.901804	0.637711	4.42e-06	4.4e-05	0.885884	0.00137855	0.0322861	diff signed
A0MZ66	SHTN1	P41218	MNDA	0.652675	-0.429857	-1.08253	9.27e-05	0.045859	3.48e-05	0.0195805	0.279398	0.0291891	diff signed
A0MZ66	SHTN1	P48960	ADGRE5	0.322093	-0.742631	-1.06472	0.0825965	7.55e-05	1.64e-05	0.431961	0.00755998	0.0206036	diff signed
A0MZ66	SHTN1	P52209	PGD	0.38466	-0.670187	-1.05485	0.0358286	0.000643317	4.85e-05	0.308627	0.0270604	0.0336919	diff signed
A0MZ66	SHTN1	P52566	ARHGDIB	0.314896	-0.658118	-0.973014	0.0900947	0.000870152	0.000195272	0.44687	0.0322664	0.063149	diff signed
A0MZ66	SHTN1	P57737	CORO7	0.358841	-0.584925	-0.943766	0.0514929	0.00424541	0.00048061	0.358001	0.07997	0.0925413	diff signed
A0MZ66	SHTN1	P61224	RAP1B	0.247082	-0.670207	-0.917289	0.188061	0.000642983	0.000383359	0.589308	0.0270515	0.0839795	diff signed
A0MZ66	SHTN1	Q07960	ARHGAP1	0.304897	-0.66405	-0.968947	0.101358	0.00075134	0.000196631	0.467754	0.0296333	0.0633001	diff signed
A0MZ66	SHTN1	Q13043	STK4	0.394829	-0.664933	-1.05976	0.0308291	0.000734896	4.68e-05	0.289937	0.0292484	0.0331957	diff signed
A0MZ66	SHTN1	Q13085	ACACA	-0.140108	0.75753	0.897637	0.460243	4.45e-05	0.000157846	0.801327	0.00549898	0.0573503	diff signed
A0MZ66	SHTN1	Q14139	UBE4A	-0.384	0.709158	1.09316	0.0361741	0.000219692	1.64e-05	0.309858	0.0143379	0.020608	diff signed
A0MZ66	SHTN1	Q15907	RAB11B	0.404025	-0.676336	-1.08036	0.0268101	0.000548695	2.95e-05	0.273453	0.0246352	0.0271387	diff signed
A0MZ66	SHTN1	Q6ZRV2	FAM83H	-0.419315	0.596538	1.01585	0.0210798	0.00338454	0.000151233	0.246958	0.0704476	0.056178	diff signed
A0MZ66	SHTN1	Q86TB9	PATL1	-0.405141	0.652444	1.05758	0.026353	0.00099843	5.38e-05	0.27146	0.0349738	0.0352516	diff signed
A0MZ66	SHTN1	Q86UX7	FERMT3	0.404857	-0.659706	-1.06456	0.0264686	0.000836864	4.5e-05	0.271955	0.0315582	0.0326851	diff signed
A0MZ66	SHTN1	Q8IUF8	RIOX2	0.27672	0.904278	0.627558	0.138783	7.81e-09	5.25e-05	0.527018	3.64e-05	0.0349022	same signed
A0MZ66	SHTN1	Q8N2K0	ABHD12	-0.11911	0.73932	0.858429	0.53072	8.45e-05	0.000358677	0.838111	0.00808581	0.0816944	diff signed
A0MZ66	SHTN1	Q8N7H5	PAF1	0.0181182	0.82126	0.803142	0.924292	2.81e-06	0.000135879	0.981007	0.00106342	0.0536967	same signed
A0MZ66	SHTN1	Q8N9N7	LRRC57	-0.0199643	0.777685	0.797649	0.916604	2.05e-05	0.000403125	0.978948	0.00344885	0.0857359	diff signed
A0MZ66	SHTN1	Q8NFF5	FLAD1	-0.192317	0.692603	0.88492	0.308607	0.000353708	0.000467489	0.701796	0.0190133	0.0915163	diff signed
A0MZ66	SHTN1	Q92608	DOCK2	0.385599	-0.577345	-0.962944	0.0353409	0.00490049	0.000375318	0.306874	0.0865906	0.0833273	diff signed
A0MZ66	SHTN1	Q92619	ARHGAP45	0.386489	-0.582351	-0.96884	0.0348838	0.0044591	0.000336385	0.305215	0.0821842	0.0794615	diff signed
A0MZ66	SHTN1	Q92888	ARHGEF1	0.291586	-0.657928	-0.949513	0.117956	0.000874208	0.000274549	0.495779	0.032358	0.0730683	diff signed
A0MZ66	SHTN1	Q96AZ6	ISG20	0.0897838	-0.736647	-0.826431	0.637052	9.24e-05	0.000560293	0.885633	0.00853798	0.0984226	diff signed
A0MZ66	SHTN1	Q9BRF8	CPPED1	0.249762	-0.658355	-0.908117	0.183161	0.00086511	0.000483065	0.583757	0.0321579	0.0927235	diff signed
A0MZ66	SHTN1	Q9BW91	NUDT9	-0.143113	0.772007	0.91512	0.450578	2.57e-05	9.42e-05	0.795919	0.00395098	0.0455851	diff signed
A0MZ66	SHTN1	Q9H4M9	EHD1	0.371925	-0.624377	-0.996302	0.0429896	0.00189643	0.000177129	0.332792	0.0506435	0.0605221	diff signed
A0MZ66	SHTN1	Q9HAV4	XPO5	-0.191868	0.85165	1.04352	0.30976	4.98e-07	1.15e-06	0.702695	0.000389941	0.00560178	diff signed
A0MZ66	SHTN1	Q9NTK5	OLA1	0.152315	-0.726624	-0.878938	0.421676	0.000128238	0.000330547	0.778918	0.0103875	0.0789555	diff signed
A0MZ66	SHTN1	Q9NUQ9	FAM49B	0.37475	-0.617052	-0.991801	0.0413099	0.00222016	0.000198634	0.327299	0.0554564	0.0635511	diff signed
A0MZ66	SHTN1	Q9NXH9	TRMT1	-0.476074	0.585418	1.06149	0.00783004	0.00420542	7.21e-05	0.160187	0.0795444	0.0404345	diff signed
A0MZ66	SHTN1	Q9UBB4	ATXN10	-0.571713	0.424769	0.996483	0.000965438	0.0487797	0.000228407	0.0611192	0.287913	0.0676063	diff signed
A0MZ66	SHTN1	Q9UL18	AGO1	-0.408339	0.616891	1.02523	0.0250778	0.00222776	0.000116972	0.26579	0.0555657	0.05031	diff signed
A0MZ66	SHTN1	Q9ULH1	ASAP1	-0.161494	0.716842	0.878337	0.393897	0.000174194	0.000380362	0.761718	0.0124798	0.0837338	diff signed
A0MZ66	SHTN1	Q9ULZ3	PYCARD	0.572831	-0.62926	-1.20209	0.00093853	0.0017036	3.35e-06	0.0603089	0.0476378	0.00950738	switched opposites
A1L0T0	ILVBL	P33176	KIF5B	0.597958	-0.348589	-0.946547	0.000483535	0.111852	0.000432935	0.0438917	0.424375	0.0885058	diff signed
A1L0T0	ILVBL	P36776	LONP1	0.689932	-0.233951	-0.923883	2.46e-05	0.294682	0.00028638	0.0101525	0.642613	0.0743989	diff signed
A1L0T0	ILVBL	P41252	IARS1	0.564346	-0.459002	-1.02335	0.00116036	0.0316511	0.000149983	0.0665558	0.232695	0.0559799	diff signed
A1L0T0	ILVBL	P61221	ABCE1	0.621253	-0.506237	-1.12749	0.000248496	0.0162169	1.78e-05	0.0318082	0.16521	0.0213211	diff signed
A1L0T0	ILVBL	Q5VW32	BROX	0.196505	-0.716692	-0.913197	0.297987	0.000174999	0.00023961	0.693474	0.0125129	0.0690312	diff signed
A1L0T0	ILVBL	Q6ZMZ3	SYNE3	-0.216187	0.688048	0.904235	0.251207	0.000401083	0.000381075	0.653639	0.0204936	0.0838042	diff signed
A1L0T0	ILVBL	Q92616	GCN1	0.59208	-0.415588	-1.00767	0.000567437	0.0544126	0.000176169	0.0474973	0.303534	0.060379	diff signed
A1L0T0	ILVBL	Q9BXV9	GON7	0.31342	-0.680462	-0.993882	0.0916944	0.00049212	0.000115826	0.449957	0.0231175	0.0501548	diff signed
A1L0T0	ILVBL	Q9P000	COMMD9	0.282568	-0.655068	-0.937636	0.130292	0.000937236	0.000332463	0.514682	0.0336962	0.0790969	diff signed
A1X283	SH3PXD2B	O14617	AP3D1	0.187593	-0.686588	-0.874181	0.320867	0.000417383	0.000573057	0.71115	0.020975	0.0993606	diff signed
A1X283	SH3PXD2B	O43264	ZW10	0.383178	-0.668206	-1.05138	0.0366087	0.000676624	5.23e-05	0.31137	0.0278591	0.0348591	diff signed
A1X283	SH3PXD2B	O60216	RAD21	-0.00496852	-0.81436	-0.809391	0.979212	3.98e-06	0.000150717	0.994999	0.0012979	0.0561064	same signed
A1X283	SH3PXD2B	O60826	CCDC22	0.3943	-0.638218	-1.03252	0.0310742	0.00139284	9.08e-05	0.290879	0.0424215	0.0448494	diff signed
A1X283	SH3PXD2B	P09917	ALOX5	0.342972	-0.623437	-0.966409	0.0635328	0.00193562	0.000279519	0.389422	0.0512352	0.0736141	diff signed
A1X283	SH3PXD2B	P14859	POU2F1	0.269626	-0.693123	-0.96275	0.149614	0.000348615	0.000160029	0.542104	0.0188561	0.0577557	diff signed
A1X283	SH3PXD2B	P24928	POLR2A	0.405706	-0.566876	-0.972581	0.026124	0.0059419	0.00033773	0.270483	0.0963446	0.0796209	diff signed
A1X283	SH3PXD2B	P49792	RANBP2	0.577928	-0.38805	-0.965978	0.000823934	0.0743328	0.000357794	0.0567134	0.352057	0.0816054	diff signed
A1X283	SH3PXD2B	P52948	NUP98	0.452838	-0.648575	-1.10141	0.0119772	0.00109485	2.54e-05	0.193173	0.0368933	0.0251903	diff signed
A1X283	SH3PXD2B	P61011	SRP54	0.103772	-0.737037	-0.840809	0.585266	9.12e-05	0.000465002	0.863547	0.00847017	0.0912749	diff signed
A1X283	SH3PXD2B	Q01196	RUNX1	0.466138	-0.576722	-1.04286	0.00942354	0.00495784	0.000103305	0.17393	0.0871485	0.0474715	diff signed
A1X283	SH3PXD2B	Q12959	DLG1	0.388293	-0.565493	-0.953785	0.0339725	0.00609229	0.000450363	0.301883	0.0976736	0.0901089	diff signed
A1X283	SH3PXD2B	Q66K74	MAP1S	0.267992	-0.683555	-0.951547	0.152194	0.000453059	0.00020861	0.545559	0.0220148	0.064878	diff signed
A1X283	SH3PXD2B	Q68CZ2	TNS3	0.125116	-0.749212	-0.874329	0.510045	6.01e-05	0.000249091	0.827847	0.00658646	0.0702511	diff signed
A1X283	SH3PXD2B	Q86VS8	HOOK3	0.491179	-0.575766	-1.06695	0.00584668	0.00504702	6.71e-05	0.140626	0.0880182	0.0389635	diff signed
A1X283	SH3PXD2B	Q8TCS8	PNPT1	0.135055	-0.814512	-0.949568	0.476733	3.95e-06	2.03e-05	0.81037	0.00129253	0.0226109	diff signed
A1X283	SH3PXD2B	Q8WUM0	NUP133	0.28919	-0.630444	-0.919634	0.121145	0.00165945	0.000515604	0.500891	0.0469231	0.0953441	diff signed
A1X283	SH3PXD2B	Q92614	MYO18A	0.078258	-0.756102	-0.83436	0.681033	4.69e-05	0.000373519	0.903042	0.00567578	0.0831353	diff signed
A1X283	SH3PXD2B	Q9H270	VPS11	0.344658	-0.598339	-0.942997	0.0621584	0.00326517	0.000454537	0.386051	0.0690137	0.0904331	diff signed
A1X283	SH3PXD2B	Q9NRR5	UBQLN4	0.339327	-0.616182	-0.955509	0.0665866	0.00226152	0.000342992	0.396747	0.0560445	0.0801294	diff signed
A1X283	SH3PXD2B	Q9NTI5	PDS5B	0.204966	-0.771254	-0.97622	0.277246	2.65e-05	3.92e-05	0.676481	0.00402149	0.0307234	diff signed
A1X283	SH3PXD2B	Q9NY15	STAB1	0.61869	-0.347796	-0.966486	0.000268068	0.112725	0.000287778	0.033011	0.425844	0.074582	diff signed
A1X283	SH3PXD2B	Q9UGP4	LIMD1	0.197356	-0.717288	-0.914644	0.295857	0.00017183	0.000233082	0.6918	0.0123775	0.0682145	diff signed
A2RRP1	NBAS	Q07065	CKAP4	0.249458	-0.661376	-0.910834	0.183712	0.000803056	0.000453593	0.584386	0.0308113	0.0903619	diff signed
A2RRP1	NBAS	Q8N4Q1	CHCHD4	0.359429	-0.642864	-1.00229	0.0510841	0.00125161	0.000142046	0.356848	0.0398828	0.0547202	diff signed
A2RRP1	NBAS	Q8N6H7	ARFGAP2	0.429626	-0.62721	-1.05684	0.0178172	0.00178245	6.47e-05	0.2297	0.0488873	0.0383164	diff signed
A2RRP1	NBAS	Q9HAB8	PPCS	0.371828	-0.701619	-1.07345	0.0430481	0.000273958	2.54e-05	0.332981	0.0163383	0.0252091	diff signed
A3KMH1	VWA8	O60547	GMDS	0.210907	-0.68492	-0.895827	0.263251	0.000436695	0.000440382	0.664419	0.0215339	0.0892201	diff signed
A3KMH1	VWA8	P04114	APOB	0.190296	-0.822306	-1.0126	0.313815	2.66e-06	5.89e-06	0.705854	0.0010309	0.0127927	diff signed
A3KMH1	VWA8	P08195	SLC3A2	0.20737	-0.712435	-0.919806	0.271525	0.000199167	0.000231503	0.671562	0.0135191	0.0680365	diff signed
A3KMH1	VWA8	P11233	RALA	0.359411	-0.623313	-0.982724	0.0510967	0.00194081	0.000219433	0.356875	0.0513105	0.066306	diff signed
A3KMH1	VWA8	P23526	AHCY	0.251742	-0.668216	-0.919958	0.179599	0.000676462	0.000376783	0.579602	0.0278552	0.0834402	diff signed
A3KMH1	VWA8	P26639	TARS1	0.295485	-0.665206	-0.960691	0.112898	0.000729893	0.000219304	0.487571	0.0291321	0.0662985	diff signed
A3KMH1	VWA8	P26640	VARS1	0.186456	-0.728777	-0.915233	0.323862	0.000119672	0.00019704	0.713418	0.00996388	0.063362	diff signed
A3KMH1	VWA8	P31153	MAT2A	0.413565	-0.647925	-1.06149	0.0231032	0.0011118	5.21e-05	0.256791	0.037229	0.0347705	diff signed
A3KMH1	VWA8	P38606	ATP6V1A	0.16176	-0.721235	-0.882996	0.393108	0.000152043	0.00033755	0.761207	0.0115053	0.0795934	diff signed
A3KMH1	VWA8	P52594	AGFG1	0.574293	-0.516386	-1.09068	0.000904308	0.0138773	4.28e-05	0.0592388	0.152215	0.0319498	diff signed
A3KMH1	VWA8	P61019	RAB2A	0.273937	-0.746783	-1.02072	0.142962	6.54e-05	3.13e-05	0.532896	0.00693623	0.0278738	diff signed
A3KMH1	VWA8	P62191	PSMC1	0.268857	-0.649243	-0.9181	0.150824	0.00107766	0.000456275	0.543713	0.0365518	0.0905444	diff signed
A3KMH1	VWA8	P62820	RAB1A	0.411559	-0.577039	-0.988598	0.0238455	0.00492858	0.000253791	0.260222	0.0868619	0.0708263	diff signed
A3KMH1	VWA8	Q15084	PDIA6	0.420532	-0.660831	-1.08136	0.0206708	0.000813957	3.33e-05	0.244868	0.031055	0.0287118	diff signed
A3KMH1	VWA8	Q15437	SEC23B	0.162471	-0.736465	-0.898935	0.391005	9.3e-05	0.000219381	0.75988	0.00856965	0.0663056	diff signed
A3KMH1	VWA8	Q6DD88	ATL3	0.426676	-0.571358	-0.998033	0.0187048	0.00547558	0.000223075	0.234536	0.0920479	0.0668684	diff signed
A3KMH1	VWA8	Q7Z6Z7	HUWE1	0.350694	-0.600554	-0.951248	0.0574256	0.00312324	0.000399088	0.37396	0.067295	0.0854034	diff signed
A3KMH1	VWA8	Q92734	TFG	0.231166	-0.702784	-0.93395	0.219043	0.000264887	0.000214901	0.622573	0.0160196	0.0656861	diff signed
A3KMH1	VWA8	Q92820	GGH	0.518036	-0.766547	-1.28458	0.00336467	3.17e-05	1.19e-07	0.10953	0.00448408	0.00184817	diff signed
A3KMH1	VWA8	Q969M3	YIPF5	0.286462	-0.655601	-0.942063	0.124854	0.000925185	0.000311109	0.50662	0.0334453	0.0769896	diff signed
A3KMH1	VWA8	Q99627	COPS8	0.392149	-0.648154	-1.0403	0.0320883	0.00110582	7.43e-05	0.294764	0.0371114	0.0409407	diff signed
A3KMH1	VWA8	Q9HD20	ATP13A1	0.35088	-0.608814	-0.959695	0.0572845	0.0026387	0.000337232	0.373599	0.0612067	0.0795497	diff signed
A3KMH1	VWA8	Q9NY33	DPP3	0.226373	-0.68771	-0.914083	0.229014	0.000404808	0.000335172	0.632609	0.0206011	0.0793581	diff signed
A3KMH1	VWA8	Q9NYU2	UGGT1	0.315054	-0.64138	-0.956434	0.0899257	0.00129534	0.000284642	0.446555	0.0406864	0.0741912	diff signed
A3KMH1	VWA8	Q9Y394	DHRS7	0.414837	-0.563775	-0.978611	0.0226426	0.00628347	0.000311024	0.254627	0.0993414	0.0769814	diff signed
A3KN83	SBNO1	O95425	SVIL	-0.542556	0.440859	0.983414	0.00195131	0.0400081	0.000305952	0.085071	0.261314	0.0764605	diff signed
A3KN83	SBNO1	Q13753	LAMC2	-0.590471	0.347334	0.937804	0.000592531	0.113236	0.00050947	0.0484744	0.426713	0.0949144	diff signed
A3KN83	SBNO1	Q7Z589	EMSY	0.592189	-0.400541	-0.99273	0.00056577	0.0647108	0.000223186	0.0474315	0.329793	0.0668827	diff signed
A4D1P6	WDR91	O14530	TXNDC9	-0.356509	0.771211	1.12772	0.0531392	2.65e-05	3.12e-06	0.362519	0.00402559	0.00920072	diff signed
A4D1P6	WDR91	O43818	RRP9	-0.367063	0.578804	0.945866	0.0460076	0.00476826	0.000479321	0.342184	0.0852952	0.0924323	diff signed
A4D1P6	WDR91	O75955	FLOT1	0.636517	-0.419832	-1.05635	0.000155989	0.0517497	6.16e-05	0.0253044	0.296312	0.0374495	diff signed
A4D1P6	WDR91	P01116	KRAS	0.717132	-0.285288	-1.00242	8.23e-06	0.198109	6.57e-05	0.0058442	0.544717	0.0386141	diff signed
A4D1P6	WDR91	Q01581	HMGCS1	-0.086895	0.797569	0.884464	0.647969	8.77e-06	8.24e-05	0.889996	0.00206516	0.042976	diff signed
A4D1P6	WDR91	Q14690	PDCD11	-0.123094	0.720929	0.844023	0.516959	0.000153507	0.000559166	0.831301	0.0115701	0.0983387	diff signed
A4D1P6	WDR91	Q6VMQ6	ATF7IP	-0.323679	0.618849	0.942527	0.0810112	0.00213672	0.000406015	0.428709	0.054255	0.0860025	diff signed
A5YKK6	CNOT1	O14828	SCAMP3	0.836498	0.168307	-0.668191	8.53e-09	0.454029	0.000517941	0.000153032	0.761906	0.0954816	same signed
A5YKK6	CNOT1	P02787	TF	-0.545241	0.433695	0.978936	0.00183369	0.0437466	0.000326435	0.0826494	0.273039	0.0786004	diff signed
A5YKK6	CNOT1	P06576	ATP5F1B	0.750113	-0.0722422	-0.822355	1.82e-06	0.749359	0.000479945	0.00274319	0.912884	0.0924748	diff signed
A5YKK6	CNOT1	P08311	CTSG	-0.513698	0.583579	1.09728	0.00368983	0.00435608	3.69e-05	0.114182	0.0811243	0.029903	diff signed
A5YKK6	CNOT1	P15121	AKR1B1	-0.30961	0.794107	1.10372	0.0959239	1.02e-05	2.82e-06	0.457842	0.00226534	0.00871313	diff signed
A5YKK6	CNOT1	P30043	BLVRB	-0.694807	0.189291	0.884098	2.04e-05	0.398841	0.000461039	0.00923242	0.724732	0.0909319	diff signed
A5YKK6	CNOT1	P55265	ADAR	0.78785	-0.128738	-0.916588	2.37e-07	0.568019	6.57e-05	0.000961459	0.828171	0.038604	diff signed
A5YKK6	CNOT1	P84085	ARF5	-0.679034	0.400858	1.07989	3.7e-05	0.0644795	2.9e-05	0.0124005	0.329238	0.0269039	diff signed
A5YKK6	CNOT1	Q01432	AMPD3	-0.110039	0.824934	0.934973	0.562684	2.32e-06	1.84e-05	0.85332	0.00095183	0.0216418	diff signed
A5YKK6	CNOT1	Q05209	PTPN12	0.625036	-0.38604	-1.01108	0.000221913	0.0759768	0.000139961	0.0301014	0.355688	0.0543824	diff signed
A5YKK6	CNOT1	Q05655	PRKCD	-0.28427	0.714145	0.998415	0.127894	0.000189136	7.28e-05	0.511168	0.0131068	0.0406152	diff signed
A5YKK6	CNOT1	Q13263	TRIM28	0.823742	-0.105446	-0.929188	2.25e-08	0.640486	2.09e-05	0.000271716	0.864713	0.0229268	diff signed
A5YKK6	CNOT1	Q15027	ACAP1	-0.367769	0.614104	0.981873	0.0455592	0.00236298	0.000235202	0.340815	0.0574529	0.0684694	diff signed
A5YKK6	CNOT1	Q15052	ARHGEF6	-0.00129381	0.797371	0.798665	0.994586	8.85e-06	0.000263387	0.998742	0.00207594	0.071909	diff signed
A5YKK6	CNOT1	Q92841	DDX17	0.780227	-0.0072021	-0.78743	3.7e-07	0.974624	0.000436463	0.0012309	0.992506	0.0888604	diff signed
A5YKK6	CNOT1	Q96HE7	ERO1A	-0.41059	0.566555	0.977145	0.0242112	0.00597646	0.000315183	0.261885	0.0966444	0.07742	diff signed
A5YKK6	CNOT1	Q96IX5	ATP5MD	-0.266802	0.675551	0.942352	0.154093	0.000560064	0.000257779	0.548038	0.0249386	0.0712615	diff signed
A5YKK6	CNOT1	Q9NS69	TOMM22	0.700883	-0.17856	-0.879443	1.61e-05	0.426582	0.000456799	0.00819157	0.743929	0.0905699	diff signed
A5YKK6	CNOT1	Q9UJZ1	STOML2	0.648017	-0.280613	-0.928631	0.000108009	0.205884	0.000399228	0.021117	0.553694	0.0854114	diff signed
A6NC98	CCDC88B	O60313	OPA1	0.53322	-0.438169	-0.971388	0.00241268	0.0413815	0.000377688	0.0938461	0.265676	0.0835051	diff signed
A6NC98	CCDC88B	O95232	LUC7L3	0.529564	-0.469948	-0.999511	0.0026175	0.0273202	0.000240749	0.0974668	0.216203	0.0691646	diff signed
A6NC98	CCDC88B	P11498	PC	-0.00895137	0.826526	0.835477	0.962556	2.13e-06	7.47e-05	0.990809	0.00090456	0.0410575	diff signed
A6NC98	CCDC88B	P60953	CDC42	0.593484	-0.506424	-1.09991	0.000546308	0.0161711	3.41e-05	0.0466067	0.164971	0.0289738	diff signed
A6NC98	CCDC88B	Q02978	SLC25A11	0.589682	-0.383057	-0.972739	0.000605182	0.0784673	0.000306941	0.0489749	0.361051	0.0765448	diff signed
A6NC98	CCDC88B	Q03135	CAV1	0.58036	-0.377164	-0.957524	0.000773701	0.0835656	0.000401588	0.0550098	0.371741	0.0855743	diff signed
A6NC98	CCDC88B	Q03518	TAP1	0.350643	-0.701865	-1.05251	0.0574648	0.00027202	3.61e-05	0.374047	0.0162698	0.0296608	diff signed
A6NC98	CCDC88B	Q0VDF9	HSPA14	-0.154871	0.845943	1.00081	0.413832	7.08e-07	3.04e-06	0.774119	0.000475532	0.009074	diff signed
A6NC98	CCDC88B	Q6ZSZ5	ARHGEF18	0.0145653	0.820603	0.806037	0.939108	2.9e-06	0.000133081	0.984889	0.0010834	0.0531945	same signed
A6NC98	CCDC88B	Q7Z2W4	ZC3HAV1	0.53421	-0.424535	-0.958744	0.00235966	0.0489179	0.000458523	0.092917	0.288316	0.0906936	diff signed
A6NC98	CCDC88B	Q96EY8	MMAB	-0.260897	0.660834	0.921731	0.163764	0.000813895	0.000393493	0.560424	0.0310532	0.0849159	diff signed
A6NC98	CCDC88B	Q9BQ52	ELAC2	-0.0043888	0.830695	0.835084	0.981637	1.7e-06	6.61e-05	0.995575	0.000791804	0.0387091	diff signed
A6NC98	CCDC88B	Q9NS69	TOMM22	0.432198	-0.693789	-1.12599	0.0170719	0.000342191	1.08e-05	0.225566	0.0186511	0.0168312	diff signed
A6NDG6	PGP	O95487	SEC24B	-0.110403	0.794596	0.904999	0.561385	1e-05	6.62e-05	0.85273	0.00223483	0.0387446	diff signed
A6NDG6	PGP	P12268	IMPDH2	0.603364	-0.337176	-0.94054	0.000416213	0.124902	0.000457978	0.0408314	0.445773	0.0906534	diff signed
A6NDG6	PGP	P22670	RFX1	-0.214024	0.72514	0.939164	0.256097	0.000134446	0.000148874	0.658015	0.0106782	0.0557864	diff signed
A6NDG6	PGP	P43686	PSMC4	0.667032	-0.28107	-0.948102	5.68e-05	0.205115	0.00025805	0.0154214	0.552787	0.071296	diff signed
A6NDG6	PGP	Q13347	EIF3I	0.591175	-0.397604	-0.98878	0.000581424	0.0668829	0.000238464	0.0480352	0.334984	0.0688885	diff signed
A6NDG6	PGP	Q5T4S7	UBR4	0.125772	0.841097	0.715325	0.507813	9.45e-07	0.000244143	0.826722	0.000564133	0.0696179	same signed
A6NDG6	PGP	Q96BP3	PPWD1	0.167821	0.85558	0.687759	0.375377	3.87e-07	0.00021778	0.749783	0.000336458	0.066116	same signed
A6NDG6	PGP	Q9NZN8	CNOT2	-0.178747	0.771222	0.949969	0.344618	2.65e-05	5.8e-05	0.728624	0.00402466	0.03652	diff signed
A6NDG6	PGP	Q9UID3	VPS51	-0.203372	0.683302	0.886674	0.281079	0.000456161	0.000504845	0.679681	0.0220994	0.0944901	diff signed
A6NDG6	PGP	Q9UPU5	USP24	-0.10989	0.764438	0.874328	0.563216	3.44e-05	0.000190964	0.853556	0.00470861	0.0625138	diff signed
A6NHG4	DDTL	P31930	UQCRC1	-0.00364417	0.8012	0.804844	0.984752	7.44e-06	0.000222385	0.996345	0.00187063	0.0667707	diff signed
A6NHG4	DDTL	P31946	YWHAB	0.161794	0.863739	0.701945	0.393008	2.24e-07	0.000132071	0.761127	0.000244652	0.0530008	same signed
A6NHG4	DDTL	P33241	LSP1	0.0163862	0.81248	0.796094	0.931512	4.36e-06	0.000189066	0.982906	0.00136824	0.0622266	same signed
A6NHG4	DDTL	P35754	GLRX	0.128547	0.849586	0.721039	0.498418	5.66e-07	0.000171101	0.82189	0.000419468	0.0595887	same signed
A6NHG4	DDTL	P36543	ATP6V1E1	-0.22449	0.6959	0.920389	0.233015	0.000322498	0.000280897	0.636492	0.0180152	0.0737512	diff signed
A6NHG4	DDTL	P36871	PGM1	-0.230421	0.6719	0.902322	0.220572	0.000615641	0.000460798	0.624172	0.0263666	0.0909044	diff signed
A6NHG4	DDTL	P40763	STAT3	-0.211912	0.690328	0.90224	0.260929	0.00037673	0.00038174	0.662366	0.019735	0.0838605	diff signed
A6NHG4	DDTL	P46940	IQGAP1	-0.461193	0.703985	1.16518	0.0103133	0.000255806	4.47e-06	0.180966	0.0156942	0.0110847	diff signed
A6NHG4	DDTL	P46976	GYG1	-0.117452	0.731498	0.84895	0.536497	0.000109559	0.000454459	0.840912	0.00945012	0.0904331	diff signed
A6NHG4	DDTL	P47755	CAPZA2	-0.0383954	0.835751	0.874147	0.840356	1.29e-06	3.2e-05	0.957085	0.000675649	0.0281696	diff signed
A6NHG4	DDTL	P47756	CAPZB	-0.341234	0.706785	1.04802	0.0649752	0.00023567	3.65e-05	0.392921	0.0149501	0.0297916	diff signed
A6NHG4	DDTL	P50570	DNM2	-0.036867	0.776034	0.812901	0.846635	2.19e-05	0.000342782	0.958959	0.00359197	0.0801294	diff signed
A6NHG4	DDTL	P50995	ANXA11	-0.33198	0.633276	0.965257	0.0730868	0.00155772	0.000265887	0.411701	0.0452406	0.0721735	diff signed
A6NHG4	DDTL	P51858	HDGF	-0.0666452	0.792092	0.858737	0.726407	1.12e-05	0.000133675	0.91983	0.00239262	0.0533154	diff signed
A6NHG4	DDTL	P53618	COPB1	-0.0758329	0.892048	0.967881	0.690424	2.47e-08	4.77e-07	0.906599	7.06e-05	0.00356582	diff signed
A6NHG4	DDTL	P53621	COPA	-0.144316	0.728702	0.873018	0.446742	0.000119962	0.000346843	0.793694	0.00997828	0.0805003	diff signed
A6NHG4	DDTL	P54578	USP14	0.0913191	0.851246	0.759927	0.631279	5.11e-07	9.46e-05	0.883253	0.000396254	0.0456663	same signed
A6NHG4	DDTL	P55072	VCP	-0.0720794	0.79839	0.870469	0.70505	8.45e-06	9.82e-05	0.912052	0.00201909	0.0464643	diff signed
A6NHG4	DDTL	P55735	SEC13	-0.205272	0.724126	0.929398	0.276513	0.000138838	0.000173177	0.675865	0.0108894	0.059932	diff signed
A6NHG4	DDTL	P61086	UBE2K	-0.0190273	0.777672	0.7967	0.920505	2.05e-05	0.000408098	0.98003	0.00344968	0.0861937	diff signed
A6NHG4	DDTL	P61204	ARF3	-0.000214924	0.776054	0.776269	0.999101	2.19e-05	0.000543538	0.999787	0.00359024	0.0972383	diff signed
A6NHG4	DDTL	P62258	YWHAE	-0.0342234	0.908272	0.942495	0.857516	5.19e-09	2.19e-07	0.9622	2.91e-05	0.00242781	diff signed
A6NHG4	DDTL	P62310	LSM3	-0.22873	0.679144	0.907874	0.224073	0.000509621	0.000398463	0.627717	0.0235819	0.0853375	diff signed
A6NHG4	DDTL	P78371	CCT2	0.321662	0.89222	0.570559	0.0830325	2.43e-08	0.0002418	0.432861	6.99e-05	0.0692823	same signed
A6NHG4	DDTL	P84077	ARF1	-0.000214924	0.776054	0.776269	0.999101	2.19e-05	0.000543538	0.999787	0.00359024	0.0972383	diff signed
A6NHG4	DDTL	Q01105	SET	0.243092	0.884544	0.641452	0.195522	4.68e-08	0.00012584	0.597725	0.000101165	0.0519463	same signed
A6NHG4	DDTL	Q01469	FABP5	-0.103397	0.746413	0.849809	0.586632	6.63e-05	0.000359049	0.864153	0.00699048	0.0817226	diff signed
A6NHG4	DDTL	Q13177	PAK2	-0.0622074	0.810207	0.872414	0.743999	4.87e-06	7.08e-05	0.925978	0.00145899	0.0399614	diff signed
A6NHG4	DDTL	Q13813	SPTAN1	-0.286941	0.627727	0.914669	0.124196	0.00176228	0.00056202	0.505622	0.0485602	0.0985327	diff signed
A6NHG4	DDTL	Q14141	SEPTIN6	-0.137471	0.765344	0.902815	0.468811	3.32e-05	0.000127357	0.806056	0.00461067	0.0522015	diff signed
A6NHG4	DDTL	Q14764	MVP	-0.363263	0.653836	1.0171	0.0484817	0.000965541	0.000103378	0.34951	0.0342938	0.0474876	diff signed
A6NHG4	DDTL	Q15008	PSMD6	-0.265556	0.679101	0.944657	0.156098	0.000510196	0.000240816	0.55061	0.0235973	0.0691653	diff signed
A6NHG4	DDTL	Q15019	SEPTIN2	-0.00355165	0.846565	0.850117	0.985139	6.82e-07	3.1e-05	0.996433	0.000465212	0.0277555	diff signed
A6NHG4	DDTL	Q15084	PDIA6	0.0509993	0.866319	0.815319	0.788977	1.87e-07	2.32e-05	0.94103	0.000220471	0.0241514	same signed
A6NHG4	DDTL	Q15819	UBE2V2	-0.122827	0.800415	0.923242	0.517876	7.71e-06	4.41e-05	0.831753	0.00191154	0.0322943	diff signed
A6NHG4	DDTL	Q6VMQ6	ATF7IP	0.712036	-0.513392	-1.22543	1.02e-05	0.0145371	1.11e-06	0.00651081	0.156004	0.00552264	diff signed
A6NHG4	DDTL	Q92597	NDRG1	-0.0739989	0.768593	0.842592	0.697557	2.93e-05	0.000269028	0.909288	0.00427575	0.0724856	diff signed
A6NHG4	DDTL	Q92734	TFG	-0.12609	0.764278	0.890369	0.506731	3.46e-05	0.000154163	0.82618	0.00472675	0.0567013	diff signed
A6NHG4	DDTL	Q93008	USP9X	-0.296614	0.637772	0.934386	0.111465	0.0014071	0.000399274	0.485156	0.0426759	0.0854149	diff signed
A6NHG4	DDTL	Q99439	CNN2	-0.238361	0.685157	0.923519	0.204633	0.000433899	0.000303049	0.607657	0.0214523	0.0761407	diff signed
A6NHG4	DDTL	Q9H3P7	ACBD3	-0.282976	0.707547	0.990523	0.129714	0.000230436	8.94e-05	0.513822	0.0147539	0.0445149	diff signed
A6NHG4	DDTL	Q9NVA2	SEPTIN11	-0.333081	0.756283	1.08936	0.0720831	4.66e-05	8.43e-06	0.409478	0.00565233	0.0150307	diff signed
A6NHG4	DDTL	Q9NXR1	NDE1	0.232868	-0.730373	-0.963241	0.215574	0.000113645	9.77e-05	0.619069	0.00966411	0.0463792	diff signed
A6NHG4	DDTL	Q9UNZ2	NSFL1C	-0.336862	0.690692	1.02755	0.0687152	0.00037296	6.15e-05	0.401754	0.0196214	0.0374434	diff signed
A6NHG4	DDTL	Q9Y5X3	SNX5	0.071968	0.802567	0.730599	0.705485	6.99e-06	0.000556456	0.912213	0.00180452	0.098155	same signed
A6NHG4	DDTL	Q9Y5Z4	HEBP2	-0.490936	0.720533	1.21147	0.00587488	0.00015541	1.37e-06	0.14094	0.0116516	0.00611425	diff signed
A6NHG4	DDTL	Q9Y696	CLIC4	-0.0660804	0.823744	0.889825	0.728638	2.47e-06	3.74e-05	0.92061	0.000985565	0.0300992	diff signed
A6NHR9	SMCHD1	O00182	LGALS9	-0.536358	0.48167	1.01803	0.00224806	0.0232186	0.000173893	0.0908651	0.19897	0.0600302	diff signed
A6NHR9	SMCHD1	O43760	SYNGR2	-0.300274	0.641415	0.941689	0.10691	0.0012943	0.000350805	0.477462	0.040668	0.0809068	diff signed
A6NHR9	SMCHD1	O75390	CS	0.0285561	0.808089	0.779533	0.880929	5.39e-06	0.000262408	0.96894	0.00154969	0.0717751	same signed
A6NHR9	SMCHD1	O75487	GPC4	0.216077	-0.744217	-0.960295	0.251453	7.15e-05	8.2e-05	0.653854	0.00731252	0.0428799	diff signed
A6NHR9	SMCHD1	O76094	SRP72	0.0168341	0.807653	0.790819	0.929644	5.51e-06	0.000228872	0.982414	0.00156851	0.0676769	same signed
A6NHR9	SMCHD1	P00505	GOT2	-0.234466	0.703649	0.938115	0.21235	0.000258323	0.000200657	0.615782	0.0157828	0.0637823	diff signed
A6NHR9	SMCHD1	P04075	ALDOA	-0.497541	0.617402	1.11494	0.0051497	0.0022037	2.33e-05	0.132805	0.0552177	0.0241923	diff signed
A6NHR9	SMCHD1	P04181	OAT	-0.375535	0.682479	1.05801	0.0408522	0.000466341	4.08e-05	0.325821	0.0223932	0.0313	diff signed
A6NHR9	SMCHD1	P06744	GPI	-0.655994	0.580863	1.23686	8.3e-05	0.00458669	1.29e-06	0.0185357	0.0834684	0.00596824	switched opposites
A6NHR9	SMCHD1	P07900	HSP90AA1	-0.558064	0.430462	0.988526	0.00135284	0.0455211	0.000270902	0.0716287	0.278397	0.0726565	diff signed
A6NHR9	SMCHD1	P08238	HSP90AB1	-0.390337	0.636914	1.02725	0.0329625	0.00143485	9.98e-05	0.298097	0.0431636	0.0467687	diff signed
A6NHR9	SMCHD1	P08311	CTSG	-0.206926	0.715645	0.922571	0.272577	0.000180695	0.000213726	0.672483	0.012752	0.0655332	diff signed
A6NHR9	SMCHD1	P09429	HMGB1	-0.130078	0.862273	0.992351	0.493274	2.48e-07	1.71e-06	0.819215	0.000259324	0.00681208	diff signed
A6NHR9	SMCHD1	P0C0S5	H2AZ1	-0.614843	0.348927	0.96377	0.000300006	0.111481	0.000306636	0.0349021	0.423749	0.0765164	diff signed
A6NHR9	SMCHD1	P0DMV8	HSPA1A	-0.191838	0.808053	0.999891	0.309836	5.4e-06	1.12e-05	0.702755	0.00155146	0.017057	diff signed
A6NHR9	SMCHD1	P0DMV8	HSPA1B	-0.191838	0.808053	0.999891	0.309836	5.4e-06	1.12e-05	0.702755	0.00155146	0.017057	diff signed
A6NHR9	SMCHD1	P0DMV9	HSPA1A	-0.191838	0.808053	0.999891	0.309836	5.4e-06	1.12e-05	0.702755	0.00155146	0.017057	diff signed
A6NHR9	SMCHD1	P0DMV9	HSPA1B	-0.191838	0.808053	0.999891	0.309836	5.4e-06	1.12e-05	0.702755	0.00155146	0.017057	diff signed
A6NHR9	SMCHD1	P17655	CAPN2	-0.0876451	0.821066	0.908712	0.645127	2.84e-06	3.08e-05	0.888891	0.00106824	0.0276503	diff signed
A6NHR9	SMCHD1	P28062	PSMB8	-0.266938	0.676408	0.943346	0.153874	0.000547664	0.000252053	0.547754	0.0246083	0.0706506	diff signed
A6NHR9	SMCHD1	P28838	LAP3	-0.29761	0.626558	0.924168	0.110211	0.00180817	0.000497999	0.483074	0.0492986	0.0939839	diff signed
A6NHR9	SMCHD1	P30260	CDC27	0.400948	-0.613704	-1.01465	0.0281044	0.00238295	0.000141379	0.278956	0.0577267	0.0546167	diff signed
A6NHR9	SMCHD1	P31749	AKT1	0.515554	-0.614752	-1.13031	0.00354753	0.00233092	1.73e-05	0.112236	0.0570188	0.0210909	diff signed
A6NHR9	SMCHD1	P35222	CTNNB1	-0.201368	0.687004	0.888372	0.285949	0.000412683	0.000474958	0.683757	0.0208385	0.0920777	diff signed
A6NHR9	SMCHD1	P36776	LONP1	0.305267	0.883725	0.578457	0.100923	5e-08	0.000321524	0.466957	0.000105572	0.0780511	same signed
A6NHR9	SMCHD1	P37837	TALDO1	-0.181677	0.705291	0.886968	0.336638	0.000246234	0.000392971	0.722897	0.0153472	0.0848713	diff signed
A6NHR9	SMCHD1	P40763	STAT3	-0.222192	0.739214	0.961406	0.237958	8.48e-05	8.75e-05	0.641264	0.00810079	0.0441378	diff signed
A6NHR9	SMCHD1	P46777	RPL5	-0.373414	0.704307	1.07772	0.0420974	0.000253416	2.28e-05	0.329909	0.0156119	0.0239558	diff signed
A6NHR9	SMCHD1	P49419	ALDH7A1	-0.355041	0.578818	0.933859	0.0541964	0.004767	0.000569033	0.365412	0.0852798	0.0990914	diff signed
A6NHR9	SMCHD1	P51665	PSMD7	-0.426091	0.634238	1.06033	0.018885	0.00152438	5.84e-05	0.23554	0.0446847	0.0366051	diff signed
A6NHR9	SMCHD1	P51991	HNRNPA3	0.0132113	0.787674	0.774463	0.944759	1.35e-05	0.000442499	0.98633	0.00268405	0.0893869	same signed
A6NHR9	SMCHD1	P52630	STAT2	0.0831075	0.880112	0.797005	0.662392	6.69e-08	1.58e-05	0.895797	0.000123075	0.0202005	same signed
A6NHR9	SMCHD1	P59998	ARPC4	-0.29756	0.699041	0.996602	0.110273	0.000294993	9.05e-05	0.483184	0.0170791	0.0448024	diff signed
A6NHR9	SMCHD1	P61106	RAB14	-0.220537	0.72376	0.944297	0.241561	0.000140454	0.000141192	0.644597	0.0109665	0.0545985	diff signed
A6NHR9	SMCHD1	P61586	RHOA	0.122329	0.819207	0.696878	0.51959	3.12e-06	0.000572035	0.83261	0.00112812	0.0992932	same signed
A6NHR9	SMCHD1	P62273	RPS29	-0.160654	0.705615	0.866269	0.396396	0.000243909	0.000511643	0.763275	0.0152568	0.0950262	diff signed
A6NHR9	SMCHD1	P62424	RPL7A	-0.06939	0.801223	0.870613	0.715593	7.43e-06	9.14e-05	0.915895	0.00186932	0.0449933	diff signed
A6NHR9	SMCHD1	P62701	RPS4X	-0.230036	0.661736	0.891773	0.221366	0.000795912	0.000581528	0.624984	0.030652	0.0999922	diff signed
A6NHR9	SMCHD1	P63167	DYNLL1	-0.506498	0.579545	1.08604	0.00428921	0.00470223	4.63e-05	0.122257	0.084639	0.0330523	diff signed
A6NHR9	SMCHD1	P63173	RPL38	-0.24998	0.708187	0.958167	0.182767	0.000226112	0.000142701	0.583291	0.014585	0.0548307	diff signed
A6NHR9	SMCHD1	P63244	RACK1	-0.260844	0.735725	0.996569	0.163851	9.53e-05	5.47e-05	0.560527	0.00869495	0.0355395	diff signed
A6NHR9	SMCHD1	P68400	CSNK2A1	0.0801797	0.821228	0.741049	0.673623	2.81e-06	0.000309278	0.900161	0.0010643	0.0767984	same signed
A6NHR9	SMCHD1	Q01813	PFKP	-0.0651356	0.757177	0.822313	0.732376	4.51e-05	0.000427546	0.92191	0.00554332	0.0880365	diff signed
A6NHR9	SMCHD1	Q08257	CRYZ	-0.202325	0.68659	0.888915	0.283618	0.000417354	0.000473681	0.681805	0.0209739	0.0919605	diff signed
A6NHR9	SMCHD1	Q12873	CHD3	0.131169	-0.738158	-0.869327	0.489623	8.79e-05	0.000316831	0.817309	0.00827514	0.0775695	diff signed
A6NHR9	SMCHD1	Q13438	OS9	0.640962	-0.5378	-1.17876	0.000135569	0.00983572	5.5e-06	0.023635	0.126726	0.0123502	diff signed
A6NHR9	SMCHD1	Q13459	MYO9B	0.535384	-0.444822	-0.980206	0.0022981	0.0380495	0.000326997	0.09182	0.254934	0.0786425	diff signed
A6NHR9	SMCHD1	Q14240	EIF4A2	-0.113098	0.788728	0.901825	0.551807	1.29e-05	7.94e-05	0.848197	0.00261101	0.042305	diff signed
A6NHR9	SMCHD1	Q14746	COG2	0.331309	-0.608729	-0.940039	0.0737043	0.00264334	0.000447326	0.413059	0.061264	0.0898222	diff signed
A6NHR9	SMCHD1	Q15020	SART3	0.251964	0.887678	0.635714	0.179204	3.6e-08	0.000117337	0.579164	8.75e-05	0.0503588	same signed
A6NHR9	SMCHD1	Q15046	KARS1	-0.0380966	0.837174	0.87527	0.841583	1.19e-06	3e-05	0.957456	0.0006443	0.0273135	diff signed
A6NHR9	SMCHD1	Q15643	TRIP11	0.207622	-0.720759	-0.92838	0.270931	0.000154322	0.000184083	0.67105	0.0116056	0.0615423	diff signed
A6NHR9	SMCHD1	Q16513	PKN2	0.367296	-0.621409	-0.988705	0.0458588	0.00202245	0.000202817	0.341722	0.0525545	0.0640905	diff signed
A6NHR9	SMCHD1	Q16695	H3-4	0.115631	0.845408	0.729777	0.542873	7.31e-07	0.00017506	0.843949	0.000484531	0.0602025	same signed
A6NHR9	SMCHD1	Q3B8N2	LGALS9B	-0.536358	0.48167	1.01803	0.00224806	0.0232186	0.000173893	0.0908651	0.19897	0.0600302	diff signed
A6NHR9	SMCHD1	Q5K651	SAMD9	0.365315	-0.656579	-1.02189	0.047133	0.000903463	9.37e-05	0.345514	0.0329902	0.0454665	diff signed
A6NHR9	SMCHD1	Q6DKI2	LGALS9C	-0.536358	0.48167	1.01803	0.00224806	0.0232186	0.000173893	0.0908651	0.19897	0.0600302	diff signed
A6NHR9	SMCHD1	Q6NXT2	H3-5	0.115631	0.845408	0.729777	0.542873	7.31e-07	0.00017506	0.843949	0.000484531	0.0602025	same signed
A6NHR9	SMCHD1	Q6P4E1	CASC4	0.18338	-0.742905	-0.926285	0.33205	7.48e-05	0.000136149	0.719583	0.00752007	0.0537203	diff signed
A6NHR9	SMCHD1	Q71DI3	H3C14	0.115631	0.845408	0.729777	0.542873	7.31e-07	0.00017506	0.843949	0.000484531	0.0602025	same signed
A6NHR9	SMCHD1	Q71DI3	H3C15	0.115631	0.845408	0.729777	0.542873	7.31e-07	0.00017506	0.843949	0.000484531	0.0602025	same signed
A6NHR9	SMCHD1	Q71DI3	H3C13	0.115631	0.845408	0.729777	0.542873	7.31e-07	0.00017506	0.843949	0.000484531	0.0602025	same signed
A6NHR9	SMCHD1	Q71UI9	H2AZ2	-0.614843	0.348927	0.96377	0.000300006	0.111481	0.000306636	0.0349021	0.423749	0.0765164	diff signed
A6NHR9	SMCHD1	Q7Z460	CLASP1	0.368993	-0.591283	-0.960276	0.0447898	0.0037539	0.000366811	0.338452	0.0746578	0.082473	diff signed
A6NHR9	SMCHD1	Q86VP6	CAND1	0.109465	0.822133	0.712669	0.564736	2.68e-06	0.000434786	0.854259	0.00103682	0.0886921	same signed
A6NHR9	SMCHD1	Q8IUF8	RIOX2	0.358881	-0.594844	-0.953725	0.0514646	0.00350015	0.000396662	0.357918	0.071797	0.0851941	diff signed
A6NHR9	SMCHD1	Q8NEV1	CSNK2A3	0.0801797	0.821228	0.741049	0.673623	2.81e-06	0.000309278	0.900161	0.0010643	0.0767984	same signed
A6NHR9	SMCHD1	Q8TEQ6	GEMIN5	0.29577	-0.642926	-0.938695	0.112535	0.00124983	0.000361578	0.486951	0.0398494	0.0819634	diff signed
A6NHR9	SMCHD1	Q9BVJ6	UTP14A	0.36302	-0.606822	-0.969842	0.0486437	0.00274936	0.000293706	0.349987	0.0626484	0.0751997	diff signed
A6NHR9	SMCHD1	Q9BW92	TARS2	0.230116	-0.680683	-0.910798	0.221202	0.000489237	0.000377201	0.624805	0.0230397	0.0834822	diff signed
A6NHR9	SMCHD1	Q9H9E3	COG4	0.476382	-0.605489	-1.08187	0.00778457	0.00282556	4.61e-05	0.15979	0.0636298	0.0329983	diff signed
A6NHR9	SMCHD1	Q9HAV4	XPO5	0.219508	-0.739036	-0.958544	0.243821	8.53e-05	9.15e-05	0.646707	0.00813219	0.0450038	diff signed
A6NHR9	SMCHD1	Q9NQ50	MRPL40	0.681645	-0.419416	-1.10106	3.36e-05	0.0520064	1.94e-05	0.0118499	0.297024	0.0221094	diff signed
A6NHR9	SMCHD1	Q9NSK0	KLC4	0.267737	-0.649117	-0.916854	0.152599	0.00108088	0.000464495	0.546089	0.0366128	0.0912208	diff signed
A6NHR9	SMCHD1	Q9NSY1	BMP2K	0.367651	-0.570008	-0.937659	0.0456338	0.00561269	0.000559575	0.34102	0.0933129	0.0983642	diff signed
A6NHR9	SMCHD1	Q9NZ08	ERAP1	-0.287557	0.775964	1.06352	0.123355	2.19e-05	8.79e-06	0.504329	0.00359832	0.0153106	diff signed
A6NHR9	SMCHD1	Q9UHD8	SEPTIN9	-0.293298	0.659111	0.952409	0.115715	0.000849197	0.00026078	0.492164	0.0318211	0.0716065	diff signed
A6NHR9	SMCHD1	Q9UI10	EIF2B4	0.312967	-0.72044	-1.03341	0.0921908	0.000155861	3.86e-05	0.450884	0.0116725	0.0305031	diff signed
A6NHR9	SMCHD1	Q9ULH1	ASAP1	0.495431	-0.745513	-1.24094	0.00537256	6.84e-05	4.92e-07	0.135354	0.00711678	0.00362488	diff signed
A6NHR9	SMCHD1	Q9Y383	LUC7L2	0.182941	0.856248	0.673308	0.333229	3.71e-07	0.00025849	0.720444	0.000327511	0.0713548	same signed
A6NHR9	SMCHD1	Q9Y3B3	TMED7	-0.452752	0.581515	1.03427	0.0119954	0.00453039	0.000118064	0.19331	0.0828983	0.0504982	diff signed
A6NHR9	SMCHD1	Q9Y3B3	TMED7-TICAM2	-0.452752	0.581515	1.03427	0.0119954	0.00453039	0.000118064	0.19331	0.0828983	0.0504982	diff signed
A6NHR9	SMCHD1	Q9Y3I0	RTCB	-0.215842	0.721534	0.937376	0.251982	0.000150633	0.000160621	0.654348	0.0114397	0.0578188	diff signed
A6NIH7	UNC119B	O14530	TXNDC9	-0.0597652	0.753681	0.813446	0.753735	5.12e-05	0.000506549	0.929366	0.00598457	0.0946655	diff signed
A6NIH7	UNC119B	O43927	CXCL13	-0.118001	0.762607	0.880608	0.53458	3.69e-05	0.0001815	0.839985	0.00491007	0.0611464	diff signed
A6NIH7	UNC119B	P09871	C1S	0.405842	-0.581918	-0.98776	0.0260689	0.00449589	0.000252199	0.270217	0.08255	0.0706667	diff signed
A6NIH7	UNC119B	P11498	PC	-0.272198	0.675817	0.948014	0.145619	0.000556194	0.000237412	0.536634	0.0248384	0.0687571	diff signed
A6NIH7	UNC119B	Q13247	SRSF6	-0.682014	0.288513	0.970527	3.32e-05	0.192864	0.000161297	0.0117683	0.538544	0.057944	diff signed
A6NIH7	UNC119B	Q6ZRV2	FAM83H	-0.176782	0.766986	0.943768	0.350034	3.12e-05	6.91e-05	0.732442	0.00444055	0.039522	diff signed
A6NIH7	UNC119B	Q9BZE9	ASPSCR1	0.0540984	0.837548	0.78345	0.776467	1.16e-06	0.000108998	0.936977	0.000636326	0.0487679	same signed
A6NIH7	UNC119B	Q9Y4K1	CRYBG1	0.0133278	0.81686	0.803532	0.944273	3.51e-06	0.000152534	0.98622	0.00120779	0.056433	same signed
A6NMZ7	COL6A6	O75937	DNAJC8	-0.29094	0.752745	1.04369	0.118808	5.3e-05	1.95e-05	0.497156	0.00610731	0.0221664	diff signed
A6NMZ7	COL6A6	P30838	ALDH3A1	-0.441855	0.654162	1.09602	0.0145009	0.000957983	2.69e-05	0.210008	0.0341287	0.0259527	diff signed
A6NMZ7	COL6A6	Q00535	CDK5	0.57782	-0.387342	-0.965162	0.000826227	0.0749087	0.000362359	0.0567765	0.353331	0.0820253	diff signed
A6NMZ7	COL6A6	Q16799	RTN1	0.610616	-0.499696	-1.11031	0.00033894	0.017887	2.63e-05	0.0370515	0.173904	0.0255931	diff signed
A6NMZ7	COL6A6	Q5JTZ9	AARS2	0.577635	-0.42291	-1.00054	0.000830169	0.0498823	0.000209492	0.0569138	0.291042	0.0650093	diff signed
A8K0Z3	WASHC1	P06340	HLA-DOA	-0.452739	0.578162	1.0309	0.0119982	0.00482601	0.000126493	0.193332	0.0858619	0.0520491	diff signed
A8K0Z3	WASHC1	Q10713	PMPCA	-0.330246	0.606988	0.937234	0.0746908	0.00273998	0.000470075	0.415184	0.0625296	0.0917326	diff signed
A8K0Z3	WASHC1	Q9UDY2	TJP2	-0.234387	0.691784	0.926172	0.212508	0.000361848	0.0002719	0.615942	0.0192677	0.0727597	diff signed
A8MXV4	NUDT19	O00232	PSMD12	0.0896366	-0.774843	-0.86448	0.637606	2.3e-05	0.000178524	0.885844	0.00369551	0.0606902	diff signed
A8MXV4	NUDT19	O15260	SURF4	0.258347	-0.667283	-0.92563	0.16807	0.000692655	0.000351834	0.565765	0.0282426	0.0810145	diff signed
A8MXV4	NUDT19	O60271	SPAG9	-0.386664	0.594773	0.981437	0.0347949	0.00350502	0.000262551	0.304894	0.0718501	0.071794	diff signed
A8MXV4	NUDT19	P04083	ANXA1	0.367666	-0.70598	-1.07365	0.0456243	0.000241318	2.4e-05	0.340991	0.0151628	0.0245542	diff signed
A8MXV4	NUDT19	P06493	CDK1	0.326566	-0.634038	-0.960605	0.0781834	0.00153126	0.000282955	0.422771	0.0447984	0.0740215	diff signed
A8MXV4	NUDT19	P09525	ANXA4	0.338035	-0.662163	-1.0002	0.0676955	0.000787526	0.000125311	0.399397	0.0304636	0.0518666	diff signed
A8MXV4	NUDT19	P11215	ITGAM	0.324138	-0.625671	-0.949809	0.0805561	0.00184365	0.000350183	0.427809	0.0498497	0.0808269	diff signed
A8MXV4	NUDT19	P22223	CDH3	-0.049726	0.773846	0.823572	0.794132	2.39e-05	0.000311734	0.942654	0.00378334	0.0770512	diff signed
A8MXV4	NUDT19	P43490	NAMPT	0.216501	-0.718166	-0.934667	0.250502	0.000167244	0.000174721	0.652975	0.01218	0.0601623	diff signed
A8MXV4	NUDT19	P62244	RPS15A	0.223649	-0.674513	-0.898162	0.234814	0.000575415	0.000474636	0.638226	0.0253455	0.0920558	diff signed
A8MXV4	NUDT19	Q01484	ANK2	-0.356736	0.616347	0.973083	0.0529768	0.00225362	0.000264802	0.362084	0.0559336	0.0720426	diff signed
A8MXV4	NUDT19	Q6DD88	ATL3	0.285997	-0.652459	-0.938456	0.125495	0.000998056	0.000335993	0.507566	0.0349666	0.0794268	diff signed
A8MXV4	NUDT19	Q8IZH2	XRN1	-0.464211	0.581519	1.04573	0.00976236	0.00453006	9.68e-05	0.176677	0.0828958	0.0461403	diff signed
B0I1T2	MYO1G	O14818	PSMA7	-0.0296064	0.769458	0.799064	0.876582	2.84e-05	0.000462081	0.967687	0.00419416	0.0909999	diff signed
B0I1T2	MYO1G	O15042	U2SURP	-0.0752077	0.761228	0.836436	0.692853	3.88e-05	0.000332959	0.907509	0.00506292	0.0791507	diff signed
B0I1T2	MYO1G	O75436	VPS26A	-0.06762	0.758458	0.826078	0.72256	4.3e-05	0.000398837	0.918414	0.00538748	0.0853733	diff signed
B0I1T2	MYO1G	O75874	IDH1	-0.54047	0.506884	1.04735	0.00204713	0.0160589	0.000102338	0.0869714	0.164361	0.0472842	diff signed
B0I1T2	MYO1G	O76003	GLRX3	-0.537556	0.493664	1.03122	0.00218783	0.0195478	0.000137635	0.0897343	0.182155	0.0539864	diff signed
B0I1T2	MYO1G	P00505	GOT2	-0.0944837	0.75401	0.848494	0.619448	5.06e-05	0.000322569	0.878374	0.00594119	0.0781643	diff signed
B0I1T2	MYO1G	P04792	HSPB1	-0.282419	0.631702	0.914121	0.130504	0.00161359	0.000550551	0.515002	0.0461622	0.0977272	diff signed
B0I1T2	MYO1G	P06744	GPI	-0.540714	0.506125	1.04684	0.00203571	0.0162444	0.000103292	0.0867524	0.165352	0.0474705	diff signed
B0I1T2	MYO1G	P07900	HSP90AA1	-0.556824	0.406647	0.963471	0.00139396	0.060367	0.000401334	0.0726407	0.319035	0.0855513	diff signed
B0I1T2	MYO1G	P08237	PFKM	-0.550769	0.40365	0.954419	0.00161075	0.0624702	0.000468643	0.077777	0.324293	0.0916282	diff signed
B0I1T2	MYO1G	P08238	HSP90AB1	-0.656031	0.567882	1.22391	8.28e-05	0.0058344	1.79e-06	0.018526	0.0953872	0.00696956	switched opposites
B0I1T2	MYO1G	P0DMV8	HSPA1A	-0.37019	0.677987	1.04818	0.0440476	0.00052542	5.03e-05	0.336157	0.0240107	0.0342541	diff signed
B0I1T2	MYO1G	P0DMV8	HSPA1B	-0.37019	0.677987	1.04818	0.0440476	0.00052542	5.03e-05	0.336157	0.0240107	0.0342541	diff signed
B0I1T2	MYO1G	P0DMV9	HSPA1A	-0.37019	0.677987	1.04818	0.0440476	0.00052542	5.03e-05	0.336157	0.0240107	0.0342541	diff signed
B0I1T2	MYO1G	P0DMV9	HSPA1B	-0.37019	0.677987	1.04818	0.0440476	0.00052542	5.03e-05	0.336157	0.0240107	0.0342541	diff signed
B0I1T2	MYO1G	P10809	HSPD1	-0.367924	0.573695	0.941619	0.0454612	0.00524475	0.000520776	0.340516	0.0898928	0.0957229	diff signed
B0I1T2	MYO1G	P36776	LONP1	-0.109327	0.738784	0.848111	0.56523	8.6e-05	0.000412873	0.854484	0.00817264	0.0866312	diff signed
B0I1T2	MYO1G	P37802	TAGLN2	-0.0628928	0.760524	0.823417	0.741273	3.99e-05	0.000398154	0.925004	0.00514557	0.0853307	diff signed
B0I1T2	MYO1G	P40763	STAT3	-0.290947	0.664687	0.955633	0.1188	0.000739459	0.000236932	0.497144	0.0293535	0.0686976	diff signed
B0I1T2	MYO1G	P45974	USP5	-0.395218	0.571062	0.96628	0.0306497	0.00550534	0.000366005	0.289237	0.092328	0.082393	diff signed
B0I1T2	MYO1G	P50990	CCT8	-0.509139	0.710637	1.21978	0.00406034	0.000210217	1.28e-06	0.119265	0.0139661	0.0059506	diff signed
B0I1T2	MYO1G	P51991	HNRNPA3	-0.166702	0.741411	0.908114	0.378614	7.87e-05	0.000179319	0.7519	0.00775147	0.06082	diff signed
B0I1T2	MYO1G	P52630	STAT2	-0.128527	0.760831	0.889358	0.498486	3.94e-05	0.00016653	0.821927	0.00510926	0.0588351	diff signed
B0I1T2	MYO1G	P53396	ACLY	-0.135435	0.756593	0.892028	0.475484	4.61e-05	0.000173234	0.809692	0.00561585	0.0599432	diff signed
B0I1T2	MYO1G	P68371	TUBB4B	-0.158971	0.712743	0.871714	0.401426	0.000197329	0.000436934	0.766467	0.0134446	0.0888721	diff signed
B0I1T2	MYO1G	P68400	CSNK2A1	-0.442726	0.583686	1.02641	0.0142857	0.00434719	0.00013388	0.20871	0.0810312	0.0533632	diff signed
B0I1T2	MYO1G	Q02790	FKBP4	-0.616982	0.532846	1.14983	0.000281854	0.0106717	1.14e-05	0.0338501	0.132379	0.0172441	diff signed
B0I1T2	MYO1G	Q06830	PRDX1	0.00572344	0.801492	0.795768	0.976054	7.34e-06	0.00024872	0.994196	0.00185446	0.0701961	same signed
B0I1T2	MYO1G	Q13155	AIMP2	-0.427519	0.718428	1.14595	0.0184474	0.000165896	5.47e-06	0.233122	0.012124	0.0123059	diff signed
B0I1T2	MYO1G	Q15181	PPA1	-0.392938	0.671331	1.06427	0.0317132	0.000624718	4.09e-05	0.293286	0.0266	0.0313355	diff signed
B0I1T2	MYO1G	Q15691	MAPRE1	-0.120345	0.751578	0.871923	0.526434	5.52e-05	0.000247246	0.835975	0.00625848	0.0699851	diff signed
B0I1T2	MYO1G	Q15819	UBE2V2	-0.249028	0.70026	0.949289	0.184493	0.00028488	0.000178583	0.585279	0.0167271	0.0606902	diff signed
B0I1T2	MYO1G	Q8NEV1	CSNK2A3	-0.442726	0.583686	1.02641	0.0142857	0.00434719	0.00013388	0.20871	0.0810312	0.0533632	diff signed
B0I1T2	MYO1G	Q92973	TNPO1	-0.0491606	0.81091	0.86007	0.796424	4.71e-06	8.26e-05	0.943406	0.00143051	0.0430079	diff signed
B0I1T2	MYO1G	Q9BT78	COPS4	-0.139134	0.731358	0.870492	0.463396	0.000110061	0.000345079	0.803085	0.00947668	0.0803552	diff signed
B0I1T2	MYO1G	Q9H2U2	PPA2	0.126387	0.86043	0.734044	0.505724	2.81e-07	9.61e-05	0.825662	0.000278897	0.045985	same signed
B0I1T2	MYO1G	Q9NTK5	OLA1	-0.258174	0.693899	0.952073	0.168366	0.00034114	0.000184865	0.566143	0.0186182	0.061625	diff signed
B0I1T2	MYO1G	Q9Y265	RUVBL1	0.0658411	0.815377	0.749535	0.729584	3.78e-06	0.000322666	0.920947	0.00125972	0.0781789	same signed
B5ME19	EIF3CL	Q9C0E2	XPO4	0.553448	-0.385775	-0.939223	0.00151147	0.0761958	0.000581236	0.0754706	0.356166	0.0999821	diff signed
B5ME19	EIF3CL	Q9H2K8	TAOK3	0.579593	-0.497096	-1.07669	0.000789245	0.0185885	5.54e-05	0.0555383	0.177416	0.0357566	diff signed
B5ME19	EIF3CL	Q9H553	ALG2	0.570541	-0.559335	-1.12988	0.000994399	0.00680069	1.91e-05	0.0619275	0.103741	0.0219692	diff signed
B5ME19	EIF3CL	Q9ULT8	HECTD1	-0.646418	0.294098	0.940515	0.000113776	0.184005	0.000342955	0.0216691	0.527805	0.0801294	diff signed
B5ME19	EIF3CL	Q9Y2H6	FNDC3A	0.558172	-0.487919	-1.04609	0.00134931	0.0212431	0.000102124	0.0715416	0.1901	0.0472351	diff signed
B7ZAP0	RABGAP1L	P17152	TMEM11	0.0471132	0.806334	0.759221	0.804737	5.86e-06	0.000355681	0.946087	0.00162635	0.0814197	same signed
B7ZAP0	RABGAP1L	Q8TAE8	GADD45GIP1	0.597041	-0.412827	-1.00987	0.00049586	0.0562009	0.000166256	0.0444471	0.308279	0.0587847	diff signed
B9A064	IGLL5	P11766	ADH5	-0.350589	0.588923	0.939511	0.0575058	0.0039305	0.000501079	0.374151	0.0766242	0.0942066	diff signed
B9A064	IGLL5	P18754	RCC1	-0.559272	0.429744	0.989016	0.0013138	0.0459224	0.00026784	0.0706436	0.279583	0.0723447	diff signed
B9A064	IGLL5	P19404	NDUFV2	-0.325013	0.716043	1.04106	0.0796945	0.000178512	3.63e-05	0.425969	0.0126585	0.029722	diff signed
B9A064	IGLL5	P22392	NME2	-0.220914	0.693313	0.914227	0.240738	0.000346772	0.000314499	0.643848	0.018796	0.077345	diff signed
B9A064	IGLL5	P22392	NME1-NME2	-0.220914	0.693313	0.914227	0.240738	0.000346772	0.000314499	0.643848	0.018796	0.077345	diff signed
B9A064	IGLL5	P28070	PSMB4	-0.415735	0.568744	0.984479	0.0223218	0.00574369	0.00027907	0.253052	0.0945532	0.0735575	diff signed
B9A064	IGLL5	P30041	PRDX6	-0.442892	0.608259	1.05115	0.0142452	0.00266915	7.91e-05	0.208462	0.0616006	0.0422177	diff signed
B9A064	IGLL5	P30042	GATD3A	-0.460458	0.597101	1.05756	0.0104515	0.00334685	7.42e-05	0.182025	0.0699993	0.0409407	diff signed
B9A064	IGLL5	P30086	PEBP1	-0.320693	0.653577	0.97427	0.084017	0.000971596	0.000199241	0.434879	0.0344191	0.0636026	diff signed
B9A064	IGLL5	P31946	YWHAB	-0.131975	0.719936	0.85191	0.486936	0.000158328	0.000512884	0.815855	0.0117818	0.0950977	diff signed
B9A064	IGLL5	P36957	DLST	-0.1197	0.775738	0.895439	0.528669	2.21e-05	0.000114962	0.837094	0.00361944	0.049998	diff signed
B9A064	IGLL5	P42704	LRPPRC	-0.396846	0.662621	1.05947	0.0299083	0.00077861	4.8e-05	0.286331	0.0302606	0.033499	diff signed
B9A064	IGLL5	P45880	VDAC2	-0.175341	0.803722	0.979063	0.354039	6.62e-06	1.74e-05	0.735277	0.00174777	0.0211298	diff signed
B9A064	IGLL5	P49419	ALDH7A1	-0.221752	0.681484	0.903236	0.238913	0.000478904	0.000413836	0.642125	0.0227465	0.08672	diff signed
B9A064	IGLL5	P50991	CCT4	-0.360333	0.653073	1.01341	0.0504609	0.00098346	0.000110267	0.355148	0.0346652	0.0490209	diff signed
B9A064	IGLL5	P51148	RAB5C	-0.237713	0.687501	0.925214	0.205904	0.000407124	0.000288757	0.60898	0.0206745	0.0746543	diff signed
B9A064	IGLL5	P55209	NAP1L1	-0.320552	0.67603	0.996582	0.0841607	0.000553103	0.000116269	0.435157	0.0247547	0.0501787	diff signed
B9A064	IGLL5	P56134	ATP5MF	-0.322393	0.702745	1.02514	0.0822947	0.000265188	5.56e-05	0.431341	0.0160307	0.0358124	diff signed
B9A064	IGLL5	P61604	HSPE1	-0.340097	0.595159	0.935256	0.0659321	0.0034784	0.000515708	0.395217	0.0715455	0.0953441	diff signed
B9A064	IGLL5	P62269	RPS18	-0.380415	0.614904	0.995319	0.0380999	0.00232348	0.000190529	0.316668	0.0569131	0.0624509	diff signed
B9A064	IGLL5	P62304	SNRPE	-0.378361	0.68749	1.06585	0.0392397	0.000407251	3.39e-05	0.320569	0.0206785	0.0289094	diff signed
B9A064	IGLL5	P63244	RACK1	-0.119151	0.744973	0.864124	0.530575	6.96e-05	0.000305102	0.838038	0.00719713	0.0763531	diff signed
B9A064	IGLL5	P68400	CSNK2A1	-0.307941	0.670058	0.977999	0.0978227	0.00064544	0.000162808	0.46136	0.0271087	0.0581681	diff signed
B9A064	IGLL5	Q15631	TSN	-0.448213	0.568087	1.0163	0.0129911	0.00581276	0.000167137	0.200177	0.0951765	0.0589389	diff signed
B9A064	IGLL5	Q16891	IMMT	-0.178265	0.699893	0.878159	0.345942	0.000287894	0.000469846	0.729558	0.0168328	0.0917103	diff signed
B9A064	IGLL5	Q53GL7	PARP10	0.440145	-0.619487	-1.05963	0.014931	0.00210775	6.44e-05	0.212698	0.0538364	0.0382513	diff signed
B9A064	IGLL5	Q8NBF2	NHLRC2	0.0525868	-0.799346	-0.851933	0.782562	8.1e-06	0.000123779	0.938939	0.00196664	0.0515991	diff signed
B9A064	IGLL5	Q8NEV1	CSNK2A3	-0.307941	0.670058	0.977999	0.0978227	0.00064544	0.000162808	0.46136	0.0271087	0.0581681	diff signed
B9A064	IGLL5	Q96QK1	VPS35	-0.403026	0.795559	1.19858	0.0272247	9.6e-06	4.31e-07	0.275265	0.00217631	0.00338214	diff signed
B9A064	IGLL5	Q9H7Z7	PTGES2	-0.418776	0.582152	1.00093	0.021263	0.00447599	0.000204624	0.247867	0.0823577	0.064333	diff signed
B9A064	IGLL5	Q9NX24	NHP2	-0.413297	0.588933	1.00223	0.0232014	0.00392972	0.000194875	0.257245	0.0766168	0.0630981	diff signed
C9JLW8	MCRIP1	P06748	NPM1	0.666474	-0.265597	-0.932071	5.8e-05	0.232225	0.000324474	0.0155689	0.582468	0.078367	diff signed
C9JLW8	MCRIP1	P32119	PRDX2	0.608551	-0.33218	-0.940731	0.000359541	0.130946	0.00044344	0.0381047	0.455286	0.0894587	diff signed
C9JLW8	MCRIP1	P46926	GNPDA1	0.601008	-0.358139	-0.959147	0.000444464	0.101719	0.000354957	0.0421368	0.406533	0.0813518	diff signed
C9JLW8	MCRIP1	P54578	USP14	0.659049	-0.304423	-0.963471	7.48e-05	0.168365	0.000222622	0.017585	0.508124	0.0668032	diff signed
C9JLW8	MCRIP1	Q5SW79	CEP170	-0.654442	0.316209	0.970651	8.74e-05	0.151667	0.000208604	0.0190222	0.485571	0.064878	diff signed
O00115	DNASE2	Q13325	IFIT5	0.636359	-0.47931	-1.11567	0.000156764	0.0240022	2.09e-05	0.0253651	0.202368	0.0229394	diff signed
O00116	AGPS	P06744	GPI	-0.66619	0.243848	0.910038	5.85e-05	0.274131	0.000438833	0.0156438	0.623901	0.0890598	diff signed
O00116	AGPS	P18887	XRCC1	0.593656	-0.38549	-0.979145	0.000543777	0.076432	0.00027336	0.0465088	0.356681	0.0729111	diff signed
O00116	AGPS	P48449	LSS	0.561755	-0.379488	-0.941243	0.00123663	0.0815265	0.000548489	0.0686478	0.367532	0.097577	diff signed
O00116	AGPS	P48634	PRRC2A	0.559294	-0.432008	-0.991302	0.0013131	0.0446655	0.000258225	0.0706246	0.275832	0.0713157	diff signed
O00116	AGPS	P49840	GSK3A	0.646222	-0.450087	-1.09631	0.000114503	0.0355653	2.83e-05	0.0217275	0.246575	0.0265707	diff signed
O00116	AGPS	P49916	LIG3	0.511343	-0.633298	-1.14464	0.00387742	0.00155695	1.19e-05	0.116817	0.0452283	0.0175807	diff signed
O00116	AGPS	P62273	RPS29	-0.345608	0.587132	0.932741	0.0613934	0.00406901	0.000556209	0.384162	0.0781137	0.0981311	diff signed
O00116	AGPS	P86790	CCZ1	0.280933	-0.659718	-0.940651	0.132627	0.000836621	0.000306181	0.518136	0.0315535	0.0764769	diff signed
O00116	AGPS	P86790	CCZ1B	0.280933	-0.659718	-0.940651	0.132627	0.000836621	0.000306181	0.518136	0.0315535	0.0764769	diff signed
O00116	AGPS	P86791	CCZ1	0.280933	-0.659718	-0.940651	0.132627	0.000836621	0.000306181	0.518136	0.0315535	0.0764769	diff signed
O00116	AGPS	P86791	CCZ1B	0.280933	-0.659718	-0.940651	0.132627	0.000836621	0.000306181	0.518136	0.0315535	0.0764769	diff signed
O00116	AGPS	Q14746	COG2	0.471747	-0.624623	-1.09637	0.0084935	0.00188631	3.22e-05	0.166106	0.0504915	0.028266	diff signed
O00116	AGPS	Q6IAN0	DHRS7B	0.538715	-0.44052	-0.979235	0.00213091	0.040179	0.000329816	0.0886153	0.261868	0.0789076	diff signed
O00116	AGPS	Q6NUQ4	TMEM214	0.541075	-0.691205	-1.23228	0.00201892	0.000367706	1.16e-06	0.0864334	0.0194566	0.00562169	switched opposites
O00116	AGPS	Q8IUD2	ERC1	0.578771	-0.365465	-0.944236	0.000806208	0.0944146	0.0004908	0.0561132	0.393037	0.0933921	diff signed
O00116	AGPS	Q8NI27	THOC2	0.650634	-0.319549	-0.970183	9.91e-05	0.147154	0.000216772	0.0202519	0.479218	0.0659673	diff signed
O00116	AGPS	Q8TED0	UTP15	0.454918	-0.604854	-1.05977	0.0115432	0.00286246	6.91e-05	0.1901	0.0641006	0.0395121	diff signed
O00116	AGPS	Q8TEQ6	GEMIN5	0.370846	-0.624718	-0.995563	0.0436453	0.00188242	0.000178772	0.334894	0.0504338	0.0607308	diff signed
O00116	AGPS	Q96A65	EXOC4	0.325671	-0.639712	-0.965383	0.0790522	0.00134603	0.000253245	0.424602	0.0415966	0.0707726	diff signed
O00116	AGPS	Q9BVJ6	UTP14A	0.343561	-0.60798	-0.951541	0.06305	0.00268458	0.000381352	0.388255	0.0618086	0.0838337	diff signed
O00116	AGPS	Q9C0J8	WDR33	0.707954	-0.239128	-0.947082	1.21e-05	0.283817	0.000167666	0.00706384	0.632871	0.0590477	diff signed
O00116	AGPS	Q9H9E3	COG4	0.61031	-0.48404	-1.09435	0.000341925	0.022453	3.58e-05	0.0372004	0.195577	0.0295833	diff signed
O00116	AGPS	Q9NR56	MBNL1	-0.599822	0.505783	1.1056	0.000459313	0.0163287	2.99e-05	0.0428153	0.165803	0.0273076	diff signed
O00116	AGPS	Q9UBU9	NXF1	0.66773	-0.220926	-0.888656	5.55e-05	0.32314	0.000573396	0.0152325	0.666871	0.0993812	diff signed
O00116	AGPS	Q9Y2U8	LEMD3	0.340382	-0.635355	-0.975737	0.0656911	0.00148645	0.000224518	0.394645	0.0440372	0.0670621	diff signed
O00116	AGPS	Q9Y6X5	ENPP4	0.564638	-0.550287	-1.11492	0.00115203	0.00796441	2.64e-05	0.0663503	0.113045	0.0256836	diff signed
O00139	KIF2A	P11215	ITGAM	-0.484783	0.716259	1.20104	0.00662692	0.000177339	1.82e-06	0.148798	0.0126092	0.00704104	diff signed
O00139	KIF2A	P22033	MMUT	0.736871	-0.150626	-0.887497	3.43e-06	0.503436	0.00025419	0.00378088	0.792132	0.0708811	diff signed
O00139	KIF2A	P51159	RAB27A	-0.201967	0.719313	0.92128	0.284487	0.000161417	0.000207113	0.682528	0.0119239	0.0646952	diff signed
O00148	DDX39A	O00560	SDCBP	-0.230854	0.717441	0.948294	0.219683	0.000171023	0.000145591	0.623222	0.012343	0.0552793	diff signed
O00148	DDX39A	P00450	CP	-0.581312	0.549408	1.13072	0.00075479	0.00808571	1.86e-05	0.0543649	0.113963	0.0217224	diff signed
O00148	DDX39A	P00738	HP	-0.569019	0.523588	1.09261	0.00103312	0.01239	4.15e-05	0.0630448	0.143383	0.0315173	diff signed
O00148	DDX39A	P01024	C3	-0.584344	0.353442	0.937786	0.000697222	0.106615	0.000524854	0.0523801	0.415298	0.0960162	diff signed
O00148	DDX39A	P02647	APOA1	-0.581164	0.420221	1.00139	0.000757703	0.0515107	0.000203921	0.0544601	0.295652	0.0642417	diff signed
O00148	DDX39A	P02765	AHSG	-0.563194	0.578617	1.14181	0.00119375	0.00478498	1.46e-05	0.0674548	0.0854517	0.0194431	switched opposites
O00148	DDX39A	P04040	CAT	-0.36401	0.631602	0.995612	0.0479872	0.00161721	0.000170696	0.348063	0.0462222	0.0595477	diff signed
O00148	DDX39A	P28676	GCA	-0.377796	0.713482	1.09128	0.0395581	0.00019297	1.61e-05	0.321602	0.0132647	0.0203782	diff signed
O00148	DDX39A	P53384	NUBP1	-0.0506388	0.758663	0.809302	0.790436	4.27e-05	0.000491122	0.941491	0.00536461	0.0934235	diff signed
O00148	DDX39A	Q15833	STXBP2	-0.23453	0.687307	0.921836	0.212223	0.000409291	0.000303036	0.615646	0.0207369	0.0761407	diff signed
O00148	DDX39A	Q6R327	RICTOR	0.33309	-0.657439	-0.990528	0.072075	0.000884718	0.000151289	0.40946	0.0325833	0.056188	diff signed
O00148	DDX39A	Q8NI36	WDR36	0.569108	-0.397539	-0.966647	0.00103082	0.0669317	0.000366668	0.0629744	0.33509	0.0824577	diff signed
O00148	DDX39A	Q9UBW5	BIN2	-0.328404	0.61026	0.938664	0.0764236	0.00256079	0.000451981	0.418987	0.0601495	0.090238	diff signed
O00151	PDLIM1	O75955	FLOT1	-0.425899	0.565625	0.991524	0.0189446	0.00607776	0.000252329	0.235887	0.0975503	0.0706693	diff signed
O00151	PDLIM1	P00747	PLG	-0.541619	0.411163	0.952782	0.00199387	0.0573004	0.000492875	0.0859492	0.311215	0.0935639	diff signed
O00151	PDLIM1	P02654	APOC1	-0.579338	0.419613	0.998952	0.000794464	0.0518846	0.000213525	0.055713	0.296687	0.0655033	diff signed
O00151	PDLIM1	P11215	ITGAM	-0.558965	0.692161	1.25113	0.00132364	0.00035808	7.28e-07	0.0708921	0.0191486	0.00446095	switched opposites
O00151	PDLIM1	P15498	VAV1	-0.014439	0.784964	0.799403	0.939635	1.52e-05	0.000340998	0.985016	0.0028806	0.0799663	diff signed
O00151	PDLIM1	P28676	GCA	-0.644518	0.288952	0.93347	0.000120983	0.192157	0.000384018	0.0223345	0.537704	0.084032	diff signed
O00151	PDLIM1	P30260	CDC27	0.535272	-0.528309	-1.06358	0.00230388	0.0114875	7.55e-05	0.09192	0.137697	0.0412627	diff signed
O00151	PDLIM1	P40429	RPL13A	0.674672	-0.213269	-0.887941	4.33e-05	0.340613	0.00054168	0.0134464	0.681079	0.09714	diff signed
O00151	PDLIM1	P48634	PRRC2A	0.490832	-0.588564	-1.0794	0.00588689	0.0039579	5.13e-05	0.141075	0.076926	0.0345241	diff signed
O00151	PDLIM1	Q70J99	UNC13D	-0.541774	0.607794	1.14957	0.00198676	0.00269488	1.18e-05	0.0858173	0.0619389	0.0175204	switched opposites
O00151	PDLIM1	Q92878	RAD50	0.228962	0.858417	0.629455	0.22359	3.21e-07	0.000430729	0.627244	0.000301634	0.0883051	same signed
O00151	PDLIM1	Q9H3Z4	DNAJC5	-0.428993	0.709861	1.13885	0.0180045	0.000215145	7.01e-06	0.23075	0.0141605	0.0138104	diff signed
O00151	PDLIM1	Q9HDC9	APMAP	-0.273752	0.635324	0.909077	0.143242	0.00148748	0.000573786	0.533281	0.0440526	0.0993989	diff signed
O00151	PDLIM1	Q9Y2Z4	YARS2	0.544032	-0.410359	-0.954391	0.00188587	0.0578374	0.000477993	0.0837396	0.312599	0.0923115	diff signed
O00154	ACOT7	O00584	RNASET2	-0.414115	0.615831	1.02995	0.0229032	0.00227839	0.000108883	0.255876	0.0562853	0.0487431	diff signed
O00154	ACOT7	O43264	ZW10	-0.0387795	0.764178	0.802957	0.838779	3.47e-05	0.000483569	0.956618	0.00473673	0.0927537	diff signed
O00154	ACOT7	O43504	LAMTOR5	-0.0489976	0.832683	0.881681	0.797085	1.53e-06	3.18e-05	0.943614	0.000744963	0.0280454	diff signed
O00154	ACOT7	O95466	FMNL1	-0.14909	0.721533	0.870623	0.431687	0.000150636	0.000395085	0.784982	0.0114397	0.0850755	diff signed
O00154	ACOT7	P14151	SELL	-0.082095	0.786563	0.868658	0.666268	1.42e-05	0.00013211	0.897313	0.00276279	0.0530042	diff signed
O00154	ACOT7	P16885	PLCG2	-0.0575298	0.808235	0.865765	0.762679	5.35e-06	8.18e-05	0.932355	0.00154249	0.042862	diff signed
O00154	ACOT7	P35813	PPM1A	0.173322	0.849128	0.675805	0.359695	5.83e-07	0.000318554	0.739229	0.000425788	0.0777304	same signed
O00154	ACOT7	P51692	STAT5B	-0.241492	0.677673	0.919165	0.198572	0.000529778	0.000347411	0.601159	0.0241306	0.0805693	diff signed
O00154	ACOT7	Q05655	PRKCD	-0.48987	0.629421	1.11929	0.00599965	0.00169757	2.02e-05	0.142272	0.0475445	0.0225836	diff signed
O00154	ACOT7	Q12765	SCRN1	-0.226508	0.677854	0.904362	0.228729	0.000527264	0.000423018	0.632336	0.02406	0.0876215	diff signed
O00154	ACOT7	Q15052	ARHGEF6	-0.15181	0.708863	0.860673	0.423233	0.000221626	0.000528237	0.77988	0.0144137	0.0962473	diff signed
O00154	ACOT7	Q32MZ4	LRRFIP1	0.102419	0.816458	0.714039	0.590194	3.58e-06	0.000493687	0.865726	0.00122183	0.0936249	same signed
O00154	ACOT7	Q8N8A2	ANKRD44	-0.0411154	0.782037	0.823152	0.829206	1.71e-05	0.000266535	0.953687	0.0030975	0.0722243	diff signed
O00154	ACOT7	Q92888	ARHGEF1	-0.0794675	0.826529	0.905996	0.676365	2.13e-06	2.71e-05	0.901226	0.00090456	0.0260243	diff signed
O00154	ACOT7	Q93009	USP7	-0.0888113	0.75668	0.845491	0.640719	4.59e-05	0.000320524	0.887115	0.00560476	0.0779223	diff signed
O00154	ACOT7	Q99567	NUP88	-0.50886	0.640877	1.14974	0.00408404	0.00131045	1.03e-05	0.119582	0.0409671	0.0164695	diff signed
O00154	ACOT7	Q9H3G5	CPVL	-0.211812	0.84647	1.05828	0.26116	6.86e-07	1.11e-06	0.662571	0.000466699	0.00552264	diff signed
O00154	ACOT7	Q9Y6Y8	SEC23IP	-0.000113993	0.820515	0.820629	0.999523	2.92e-06	0.000109367	0.999883	0.00108636	0.0488377	diff signed
O00159	MYO1C	Q9UNX4	WDR3	0.230437	-0.664061	-0.894498	0.22054	0.000751139	0.000549585	0.624134	0.0296284	0.0976527	diff signed
O00160	MYO1F	P09488	GSTM1	-0.534743	0.411137	0.94588	0.00233155	0.0573173	0.000556095	0.0924293	0.311259	0.0981248	diff signed
O00160	MYO1F	P21266	GSTM3	-0.394218	0.674687	1.06891	0.0311126	0.000572805	3.66e-05	0.291014	0.0252778	0.0298112	diff signed
O00160	MYO1F	P40394	ADH7	-0.409453	0.594624	1.00408	0.0246459	0.00351539	0.000184486	0.263858	0.0719723	0.0615917	diff signed
O00160	MYO1F	P41227	NAA10	-0.0555759	0.753995	0.809571	0.770522	5.06e-05	0.00052893	0.934998	0.00594309	0.0963059	diff signed
O00160	MYO1F	P61201	COPS2	-0.294421	0.701523	0.995944	0.114262	0.000274719	8.87e-05	0.489801	0.0163663	0.0443755	diff signed
O00160	MYO1F	P85037	FOXK1	0.282427	-0.667967	-0.950394	0.130492	0.000680752	0.000247642	0.514988	0.0279574	0.0700493	diff signed
O00161	SNAP23	O14773	TPP1	-0.30032	0.679643	0.979963	0.106853	0.00050293	0.000143874	0.477368	0.0234051	0.0550502	diff signed
O00161	SNAP23	O14787	TNPO2	0.560836	-0.433363	-0.9942	0.00126471	0.0439264	0.00024538	0.069366	0.273592	0.0697466	diff signed
O00161	SNAP23	O15294	OGT	0.703886	-0.211552	-0.915438	1.43e-05	0.344607	0.000273456	0.00771395	0.684272	0.0729249	diff signed
O00161	SNAP23	P06733	ENO1	0.108136	0.82692	0.718784	0.569497	2.09e-06	0.000353677	0.856404	0.000892528	0.0812426	same signed
O00161	SNAP23	P06744	GPI	-0.640493	0.646119	1.28661	0.000137605	0.0011601	3.37e-07	0.0238015	0.0381527	0.00302594	switched opposites
O00161	SNAP23	P11940	PABPC1	-0.0987459	0.770133	0.868879	0.60366	2.76e-05	0.00018453	0.871596	0.0041268	0.0615917	diff signed
O00161	SNAP23	P14678	SNRPB	-0.0930761	0.821613	0.914689	0.624699	2.76e-06	2.77e-05	0.880526	0.00105177	0.0262848	diff signed
O00161	SNAP23	P16070	CD44	-0.205719	0.759035	0.964754	0.275444	4.21e-05	5.92e-05	0.674936	0.00532026	0.0368211	diff signed
O00161	SNAP23	P22307	SCP2	-0.0969369	0.736268	0.833205	0.61034	9.36e-05	0.000517613	0.87456	0.00860003	0.095457	diff signed
O00161	SNAP23	P26641	EEF1G	-0.566651	0.510086	1.07674	0.00109598	0.0152948	5.69e-05	0.0648654	0.160208	0.0362324	diff signed
O00161	SNAP23	P30041	PRDX6	-0.382764	0.720521	1.10329	0.0368289	0.000155469	1.18e-05	0.312158	0.0116542	0.0175237	diff signed
O00161	SNAP23	P31689	DNAJA1	-0.159752	0.702142	0.861894	0.399088	0.000269853	0.000563697	0.765016	0.0161939	0.0986928	diff signed
O00161	SNAP23	P46777	RPL5	-0.399516	0.632378	1.03189	0.0287237	0.0015894	9.54e-05	0.281503	0.0457565	0.0458488	diff signed
O00161	SNAP23	P62249	RPS16	-0.144496	0.760701	0.905197	0.446168	3.96e-05	0.000134353	0.793354	0.0051261	0.0534684	diff signed
O00161	SNAP23	P63162	SNRPN	-0.0930761	0.821613	0.914689	0.624699	2.76e-06	2.77e-05	0.880526	0.00105177	0.0262848	diff signed
O00161	SNAP23	P63162	SNURF	-0.0930761	0.821613	0.914689	0.624699	2.76e-06	2.77e-05	0.880526	0.00105177	0.0262848	diff signed
O00161	SNAP23	Q02790	FKBP4	-0.105527	0.735254	0.84078	0.578904	9.68e-05	0.000477502	0.860641	0.00877905	0.0922614	diff signed
O00161	SNAP23	Q8NI60	COQ8A	0.543298	-0.433506	-0.976804	0.00191816	0.043849	0.000339193	0.084418	0.273352	0.0797559	diff signed
O00161	SNAP23	Q9BT78	COPS4	0.229876	0.876016	0.64614	0.221697	9.2e-08	0.000173588	0.625339	0.000147565	0.0599789	same signed
O00161	SNAP23	Q9H4A4	RNPEP	0.0804053	0.804766	0.724361	0.672755	6.31e-06	0.000572334	0.899828	0.00169873	0.0993098	same signed
O00161	SNAP23	Q9HC38	GLOD4	-0.0555679	0.861848	0.917416	0.770554	2.55e-07	5.93e-06	0.935012	0.000263713	0.0128187	diff signed
O00161	SNAP23	Q9Y3I0	RTCB	-0.228898	0.714969	0.943867	0.223723	0.00018446	0.000160247	0.62738	0.0129069	0.0577739	diff signed
O00170	AIP	O00487	PSMD14	-0.0154813	0.864713	0.880194	0.935286	2.1e-07	9.33e-06	0.98389	0.000235504	0.0157275	diff signed
O00170	AIP	O14497	ARID1A	0.737533	-0.17014	-0.907673	3.32e-06	0.449055	0.000191682	0.00372593	0.758704	0.0626215	diff signed
O00170	AIP	O60664	PLIN3	0.226098	0.864471	0.638372	0.229594	2.13e-07	0.000307404	0.633156	0.000237554	0.0766015	same signed
O00170	AIP	O75131	CPNE3	-0.254674	0.649664	0.904338	0.174416	0.00106693	0.000546679	0.573492	0.0363476	0.0974586	diff signed
O00170	AIP	O75955	FLOT1	-0.0982714	0.731827	0.830098	0.60541	0.00010839	0.000573582	0.872378	0.00939041	0.0993868	diff signed
O00170	AIP	P02462	COL4A1	0.583252	-0.493308	-1.07656	0.000717501	0.0196497	5.5e-05	0.0530986	0.182647	0.0356368	diff signed
O00170	AIP	P02654	APOC1	-0.475842	0.567901	1.04374	0.00786442	0.00583239	0.000104227	0.160497	0.0953679	0.0476899	diff signed
O00170	AIP	P04040	CAT	-0.297593	0.63639	0.933983	0.110232	0.00145202	0.000405647	0.48311	0.0434533	0.0859627	diff signed
O00170	AIP	P06744	GPI	-0.336264	0.722107	1.05837	0.0692399	0.000147952	2.51e-05	0.402962	0.0113177	0.0250857	diff signed
O00170	AIP	P08575	PTPRC	0.225592	0.865124	0.639532	0.230668	2.04e-07	0.000295275	0.634208	0.000232033	0.0753694	same signed
O00170	AIP	P11215	ITGAM	-0.374747	0.595564	0.97031	0.0413117	0.00345062	0.000309471	0.327303	0.071218	0.0768273	diff signed
O00170	AIP	P11413	G6PD	-0.368221	0.670962	1.03918	0.0452737	0.000630665	6.24e-05	0.339959	0.0267485	0.0376788	diff signed
O00170	AIP	P15153	RAC2	0.062718	0.831289	0.768571	0.741968	1.65e-06	0.00016199	0.925256	0.000778111	0.0580552	same signed
O00170	AIP	P26641	EEF1G	-0.258108	0.701387	0.959495	0.168478	0.000275799	0.000152273	0.56629	0.0164033	0.0563817	diff signed
O00170	AIP	P29401	TKT	-0.0313042	0.778538	0.809842	0.869562	1.98e-05	0.000339482	0.965657	0.00337883	0.0797939	diff signed
O00170	AIP	P30740	SERPINB1	-0.106657	0.751539	0.858195	0.574822	5.53e-05	0.000296334	0.85881	0.00626378	0.0754497	diff signed
O00170	AIP	P37837	TALDO1	-0.0359244	0.850688	0.886612	0.850512	5.29e-07	1.54e-05	0.960137	0.000403772	0.019925	diff signed
O00170	AIP	P40763	STAT3	0.0108308	0.785096	0.774265	0.954702	1.51e-05	0.000467466	0.988868	0.00287049	0.0915144	same signed
O00170	AIP	P40937	RFC5	0.22754	-0.704377	-0.931917	0.226558	0.000252902	0.000216811	0.630167	0.0155938	0.0659675	diff signed
O00170	AIP	P52209	PGD	-0.107249	0.788878	0.896126	0.572689	1.28e-05	8.58e-05	0.857851	0.0026004	0.043717	diff signed
O00170	AIP	P67775	PPP2CA	0.0903803	0.851933	0.761552	0.634806	4.89e-07	9.02e-05	0.884709	0.000386148	0.0447356	same signed
O00170	AIP	P68400	CSNK2A1	0.194488	0.860585	0.666097	0.303073	2.78e-07	0.000243733	0.697481	0.000277162	0.0695606	same signed
O00170	AIP	P84095	RHOG	-0.174573	0.747365	0.921938	0.356185	6.41e-05	0.000134448	0.736783	0.0068518	0.05349	diff signed
O00170	AIP	Q13043	STK4	0.337828	0.883404	0.545576	0.0678749	5.14e-08	0.000518266	0.399822	0.000106785	0.0955093	same signed
O00170	AIP	Q7Z460	CLASP1	0.55438	-0.537524	-1.0919	0.0014782	0.00988073	4.28e-05	0.0746927	0.127039	0.0319452	diff signed
O00170	AIP	Q8NEV1	CSNK2A3	0.194488	0.860585	0.666097	0.303073	2.78e-07	0.000243733	0.697481	0.000277162	0.0695606	same signed
O00170	AIP	Q92882	OSTF1	-0.0130692	0.814989	0.828059	0.945353	3.86e-06	0.00011508	0.986489	0.00127461	0.0500234	diff signed
O00170	AIP	Q96FW1	OTUB1	0.332003	0.885276	0.553273	0.0730663	4.4e-08	0.000428734	0.411654	9.78e-05	0.0881371	same signed
O00170	AIP	Q99439	CNN2	-0.0378776	0.829894	0.867772	0.842482	1.78e-06	4.25e-05	0.9577	0.00081223	0.031864	diff signed
O00170	AIP	Q9BTT0	ANP32E	0.198519	0.869855	0.671336	0.292963	1.45e-07	0.000158129	0.689457	0.000190764	0.0573885	same signed
O00170	AIP	Q9UHV9	PFDN2	0.335045	0.895481	0.560436	0.0703178	1.81e-08	0.00023797	0.405487	5.96e-05	0.0688279	same signed
O00170	AIP	Q9ULT8	HECTD1	-0.658443	0.338929	0.997372	7.64e-05	0.122829	0.000135172	0.0177648	0.44252	0.053618	diff signed
O00178	GTPBP1	O95786	DDX58	0.556724	-0.507896	-1.06462	0.00139733	0.0158141	7.27e-05	0.0727154	0.163044	0.0406073	diff signed
O00178	GTPBP1	P19878	NCF2	-0.199802	0.685519	0.885322	0.28979	0.000429669	0.000502018	0.686891	0.02133	0.0942338	diff signed
O00178	GTPBP1	P61604	HSPE1	0.369711	-0.598288	-0.967999	0.0443435	0.0032685	0.000315956	0.337095	0.0690488	0.0774954	diff signed
O00178	GTPBP1	P61960	UFM1	0.424173	-0.578771	-1.00294	0.0194864	0.0047712	0.000200709	0.238799	0.0853218	0.0637898	diff signed
O00178	GTPBP1	Q4G0F5	VPS26B	-0.305096	0.631988	0.937084	0.101124	0.00160332	0.000401113	0.46732	0.0459833	0.0855291	diff signed
O00178	GTPBP1	Q9H0P0	NT5C3A	0.617141	-0.304776	-0.921917	0.000280541	0.167847	0.000546483	0.0337782	0.507437	0.0974392	diff signed
O00182	LGALS9	O00203	AP3B1	-0.308484	0.617816	0.9263	0.0972019	0.00218436	0.000512415	0.460219	0.0549336	0.0950932	diff signed
O00182	LGALS9	O00487	PSMD14	0.177362	0.839205	0.661843	0.348432	1.05e-06	0.000519551	0.731294	0.000601771	0.0955997	same signed
O00182	LGALS9	O00571	DDX3X	0.0721784	0.835421	0.763243	0.704663	1.31e-06	0.000153485	0.911909	0.000682524	0.0565919	same signed
O00182	LGALS9	O00584	RNASET2	-0.406929	0.591329	0.998259	0.0256335	0.00375052	0.000205396	0.268324	0.0746233	0.0644449	diff signed
O00182	LGALS9	O14579	COPE	-0.2001	0.77455	0.97465	0.289058	2.32e-05	3.75e-05	0.686302	0.00371947	0.0301163	diff signed
O00182	LGALS9	O14745	SLC9A3R1	-0.176728	0.763217	0.939944	0.350186	3.6e-05	7.85e-05	0.732553	0.00484094	0.0420998	diff signed
O00182	LGALS9	O15371	EIF3D	-0.110047	0.772419	0.882466	0.562655	2.53e-05	0.00014687	0.853306	0.00391521	0.0554722	diff signed
O00182	LGALS9	O43681	GET3	-0.153014	0.71954	0.872554	0.419523	0.000160284	0.000395731	0.777618	0.0118708	0.0851084	diff signed
O00182	LGALS9	O60234	GMFG	-0.186455	0.721816	0.908272	0.323863	0.000149305	0.000239031	0.713418	0.0113794	0.068941	diff signed
O00182	LGALS9	O60313	OPA1	-0.576892	0.382649	0.959541	0.000846174	0.0788121	0.000395552	0.0574167	0.361801	0.0851084	diff signed
O00182	LGALS9	O60547	GMDS	-0.381268	0.590272	0.97154	0.0376345	0.00382871	0.000311677	0.315013	0.0754932	0.0770459	diff signed
O00182	LGALS9	O60664	PLIN3	-0.207445	0.761338	0.968783	0.271347	3.87e-05	5.34e-05	0.671416	0.00505048	0.0351302	diff signed
O00182	LGALS9	O75131	CPNE3	-0.141528	0.731616	0.873144	0.455661	0.000109139	0.000332101	0.798772	0.00942912	0.0790708	diff signed
O00182	LGALS9	O75380	NDUFS6	-0.397647	0.653068	1.05071	0.0295486	0.000983575	6.01e-05	0.284895	0.0346673	0.0371376	diff signed
O00182	LGALS9	O75828	CBR3	-0.142984	0.715339	0.858323	0.450991	0.00018239	0.000501865	0.796157	0.0128226	0.0942301	diff signed
O00182	LGALS9	O76094	SRP72	-0.337127	0.673344	1.01047	0.0684843	0.000593118	9.64e-05	0.401239	0.0257902	0.0460445	diff signed
O00182	LGALS9	O95202	LETM1	-0.242242	0.693243	0.935485	0.197138	0.000347455	0.000235191	0.599542	0.0188193	0.0684694	diff signed
O00182	LGALS9	O95881	TXNDC12	-0.0465844	0.76269	0.809274	0.806887	3.68e-05	0.0004585	0.946755	0.00490064	0.0906936	diff signed
O00182	LGALS9	P00367	GLUD1	-0.252386	0.666102	0.918488	0.178451	0.000713611	0.000392001	0.578252	0.0287475	0.0847824	diff signed
O00182	LGALS9	P00492	HPRT1	0.0231193	0.801977	0.778857	0.903481	7.18e-06	0.000306199	0.975316	0.00183177	0.0764769	same signed
O00182	LGALS9	P01116	KRAS	-0.455621	0.694169	1.14979	0.0113997	0.000338577	6.77e-06	0.189062	0.0185416	0.0135867	diff signed
O00182	LGALS9	P04083	ANXA1	-0.422001	0.734845	1.15685	0.020186	9.81e-05	3.49e-06	0.242392	0.00885026	0.00970413	diff signed
O00182	LGALS9	P04792	HSPB1	-0.289828	0.628787	0.918615	0.120289	0.00172155	0.000528908	0.499538	0.0479198	0.0963059	diff signed
O00182	LGALS9	P05388	RPLP0	-0.174517	0.816975	0.991492	0.356342	3.49e-06	9.81e-06	0.736896	0.00120357	0.0160696	diff signed
O00182	LGALS9	P06748	NPM1	-0.0357467	0.781395	0.817142	0.851243	1.76e-05	0.00029193	0.960347	0.00314527	0.0749932	diff signed
O00182	LGALS9	P07339	CTSD	-0.127021	0.727539	0.85456	0.503573	0.000124533	0.000447371	0.824558	0.0102094	0.0898222	diff signed
O00182	LGALS9	P07814	EPRS1	-0.0819259	0.880183	0.962109	0.666916	6.65e-08	1.11e-06	0.897568	0.000122609	0.00552264	diff signed
O00182	LGALS9	P07954	FH	-0.19732	0.739273	0.936593	0.295949	8.46e-05	0.00012482	0.691864	0.00809277	0.0518053	diff signed
O00182	LGALS9	P08263	GSTA1	-0.443579	0.727687	1.17127	0.0140778	0.000123946	2.91e-06	0.207389	0.0101807	0.00889046	diff signed
O00182	LGALS9	P11021	HSPA5	-0.153934	0.756365	0.910299	0.416697	4.65e-05	0.000135372	0.775888	0.00564264	0.0536246	diff signed
O00182	LGALS9	P11142	HSPA8	-0.38227	0.682963	1.06523	0.0370935	0.000460323	3.59e-05	0.313101	0.0222179	0.0296461	diff signed
O00182	LGALS9	P11233	RALA	-0.25745	0.715091	0.972542	0.169604	0.000183771	0.000105831	0.567659	0.0128784	0.0480325	diff signed
O00182	LGALS9	P11586	MTHFD1	-0.118791	0.7374	0.856191	0.531828	9.01e-05	0.000380014	0.838669	0.0084055	0.083695	diff signed
O00182	LGALS9	P12004	PCNA	-0.218044	0.837495	1.05554	0.24706	1.16e-06	1.67e-06	0.649768	0.000637504	0.00675336	diff signed
O00182	LGALS9	P12268	IMPDH2	-0.0388385	0.783017	0.821856	0.838538	1.65e-05	0.000265676	0.956546	0.00302325	0.0721476	diff signed
O00182	LGALS9	P12277	CKB	-0.301054	0.636497	0.937551	0.105958	0.0014485	0.000385704	0.475814	0.0433951	0.0841982	diff signed
O00182	LGALS9	P13489	RNH1	-0.321095	0.636387	0.957482	0.0836072	0.00145212	0.000291025	0.434054	0.0434549	0.0748964	diff signed
O00182	LGALS9	P13639	EEF2	0.209211	0.860573	0.651361	0.267197	2.78e-07	0.000297651	0.667827	0.000277243	0.0755847	same signed
O00182	LGALS9	P13667	PDIA4	-0.182131	0.808908	0.991039	0.33541	5.19e-06	1.25e-05	0.722024	0.00151164	0.0180189	diff signed
O00182	LGALS9	P13804	ETFA	-0.309462	0.676511	0.985973	0.0960914	0.000546177	0.000135792	0.458136	0.0245693	0.053689	diff signed
O00182	LGALS9	P14550	AKR1A1	-0.116237	0.731789	0.848026	0.540747	0.000108524	0.000457925	0.842958	0.0093963	0.0906496	diff signed
O00182	LGALS9	P14854	COX6B1	-0.534177	0.565616	1.09979	0.00236141	0.00607873	3.61e-05	0.0929463	0.097557	0.0296695	switched opposites
O00182	LGALS9	P15311	EZR	0.0299251	0.7886	0.758675	0.875263	1.3e-05	0.000528913	0.967286	0.00261929	0.0963059	same signed
O00182	LGALS9	P16070	CD44	-0.041659	0.767207	0.808866	0.826981	3.1e-05	0.000425441	0.952977	0.00441731	0.0878511	diff signed
O00182	LGALS9	P18031	PTPN1	-0.122443	0.75177	0.874213	0.519198	5.48e-05	0.000239081	0.832422	0.00623376	0.068941	diff signed
O00182	LGALS9	P19971	TYMP	0.00404209	0.799989	0.795947	0.983087	7.86e-06	0.000256983	0.995932	0.0019328	0.0711638	same signed
O00182	LGALS9	P20701	ITGAL	-0.283986	0.774719	1.0587	0.128293	2.31e-05	9.8e-06	0.511762	0.0037046	0.0160696	diff signed
O00182	LGALS9	P20810	CAST	-0.231736	0.717242	0.948978	0.217877	0.000172069	0.000144568	0.621392	0.0123878	0.0551186	diff signed
O00182	LGALS9	P21912	SDHB	0.0414938	0.883686	0.842192	0.827657	5.02e-08	6.45e-06	0.953203	0.000105723	0.0132875	same signed
O00182	LGALS9	P22392	NME2	0.170727	0.891013	0.720286	0.367045	2.7e-08	2.8e-05	0.744219	7.4e-05	0.0263955	same signed
O00182	LGALS9	P22392	NME1-NME2	0.170727	0.891013	0.720286	0.367045	2.7e-08	2.8e-05	0.744219	7.4e-05	0.0263955	same signed
O00182	LGALS9	P25398	RPS12	-0.105065	0.840669	0.945734	0.580574	9.69e-07	9.09e-06	0.861411	0.000572483	0.0155324	diff signed
O00182	LGALS9	P25789	PSMA4	-0.10239	0.74617	0.84856	0.590298	6.68e-05	0.000366282	0.865775	0.00702508	0.0824246	diff signed
O00182	LGALS9	P26640	VARS1	-0.280103	0.756412	1.03651	0.133824	4.64e-05	2.05e-05	0.519873	0.00563669	0.0227089	diff signed
O00182	LGALS9	P27694	RPA1	-0.32076	0.72474	1.0455	0.083948	0.000136165	2.99e-05	0.434751	0.0107601	0.0272946	diff signed
O00182	LGALS9	P28331	NDUFS1	-0.0677374	0.836761	0.904498	0.722097	1.21e-06	1.97e-05	0.918261	0.000653279	0.022272	diff signed
O00182	LGALS9	P28482	MAPK1	-0.282797	0.682475	0.965271	0.129968	0.000466389	0.000173279	0.514197	0.0223941	0.0599432	diff signed
O00182	LGALS9	P29401	TKT	-0.3085	0.683516	0.992016	0.0971835	0.000453541	0.000115412	0.460183	0.0220274	0.0500663	diff signed
O00182	LGALS9	P30086	PEBP1	-0.0513328	0.764859	0.816192	0.787628	3.39e-05	0.000404422	0.940605	0.00466466	0.0858646	diff signed
O00182	LGALS9	P30740	SERPINB1	0.173221	0.869022	0.695802	0.359982	1.54e-07	0.000116175	0.739425	0.000196551	0.0501787	same signed
O00182	LGALS9	P31040	SDHA	-0.0656328	0.79967	0.865303	0.730408	7.98e-06	0.000102229	0.921226	0.00194933	0.0472619	diff signed
O00182	LGALS9	P31939	ATIC	0.195319	0.844331	0.649012	0.300972	7.8e-07	0.000526137	0.695835	0.000502607	0.0961035	same signed
O00182	LGALS9	P34932	HSPA4	0.154479	0.87561	0.721131	0.41503	9.49e-08	6.06e-05	0.774846	0.000150303	0.037241	same signed
O00182	LGALS9	P35637	FUS	-0.349704	0.641637	0.991341	0.0581817	0.00128769	0.000169605	0.375917	0.0405488	0.0593693	diff signed
O00182	LGALS9	P36952	SERPINB5	-0.470311	0.618449	1.08876	0.00872394	0.00215506	3.83e-05	0.168128	0.0545141	0.0304121	diff signed
O00182	LGALS9	P36957	DLST	-0.179296	0.791377	0.970672	0.343116	1.15e-05	2.72e-05	0.72757	0.00243938	0.0260846	diff signed
O00182	LGALS9	P37837	TALDO1	-0.116797	0.747758	0.864555	0.538785	6.32e-05	0.000290137	0.842007	0.00679416	0.0747906	diff signed
O00182	LGALS9	P38919	EIF4A3	-0.22408	0.665599	0.889679	0.233891	0.000722716	0.000577078	0.637336	0.0289643	0.0996515	diff signed
O00182	LGALS9	P39019	RPS19	-0.241039	0.77507	1.01611	0.199442	2.27e-05	1.95e-05	0.602103	0.00367544	0.0221816	diff signed
O00182	LGALS9	P39687	ANP32A	-0.202185	0.833166	1.03535	0.283958	1.49e-06	2.78e-06	0.682077	0.000732674	0.00864529	diff signed
O00182	LGALS9	P40123	CAP2	0.581009	-0.45769	-1.0387	0.000760764	0.032205	0.00010957	0.0545676	0.234717	0.048884	diff signed
O00182	LGALS9	P40926	MDH2	-0.172938	0.786453	0.959391	0.360777	1.42e-05	3.63e-05	0.739966	0.00277107	0.029722	diff signed
O00182	LGALS9	P41091	EIF2S3	0.142817	0.881848	0.73903	0.451525	5.83e-08	3.45e-05	0.796464	0.000114212	0.0290987	same signed
O00182	LGALS9	P42704	LRPPRC	-0.253888	0.849172	1.10306	0.175794	5.81e-07	4.38e-07	0.575094	0.000425066	0.00340534	diff signed
O00182	LGALS9	P42765	ACAA2	-0.136419	0.741963	0.878381	0.472253	7.72e-05	0.000265243	0.807928	0.00766288	0.0720997	diff signed
O00182	LGALS9	P43034	PAFAH1B1	0.115126	0.888269	0.773143	0.54465	3.43e-08	1.46e-05	0.844786	8.47e-05	0.0194319	same signed
O00182	LGALS9	P45974	USP5	0.086293	0.888168	0.801875	0.650253	3.45e-08	9.41e-06	0.890918	8.53e-05	0.0158138	same signed
O00182	LGALS9	P46459	NSF	-0.391868	0.792155	1.18402	0.0322226	1.11e-05	6.36e-07	0.29526	0.00238794	0.00418248	diff signed
O00182	LGALS9	P46940	IQGAP1	-0.141565	0.72424	0.865805	0.455542	0.000138338	0.0004053	0.798702	0.0108638	0.0859204	diff signed
O00182	LGALS9	P47897	QARS1	-0.297482	0.632475	0.929957	0.110371	0.00158595	0.000441255	0.483346	0.0457075	0.0892842	diff signed
O00182	LGALS9	P48444	ARCN1	-0.201354	0.745739	0.947093	0.285984	6.78e-05	9.67e-05	0.683779	0.00708523	0.0461372	diff signed
O00182	LGALS9	P49411	TUFM	-0.297578	0.629033	0.926611	0.110251	0.0017122	0.000473429	0.483142	0.0477747	0.0919407	diff signed
O00182	LGALS9	P49448	GLUD2	-0.252386	0.666102	0.918488	0.178451	0.000713611	0.000392001	0.578252	0.0287475	0.0847824	diff signed
O00182	LGALS9	P49588	AARS1	0.0217435	0.799893	0.77815	0.909201	7.9e-06	0.000324156	0.976909	0.0019379	0.0783256	same signed
O00182	LGALS9	P49589	CARS1	-0.290947	0.718783	1.00973	0.118799	0.000164089	5.74e-05	0.497144	0.0120416	0.0363928	diff signed
O00182	LGALS9	P49821	NDUFV1	0.0664599	0.826343	0.759884	0.727139	2.15e-06	0.000210041	0.920093	0.000909046	0.0650795	same signed
O00182	LGALS9	P50213	IDH3A	-0.162677	0.745353	0.90803	0.390396	6.87e-05	0.000168486	0.759482	0.00713974	0.0591899	diff signed
O00182	LGALS9	P50897	PPT1	-0.112342	0.744711	0.857052	0.554487	7.03e-05	0.000335904	0.849476	0.00723633	0.0794219	diff signed
O00182	LGALS9	P50990	CCT8	0.0224588	0.816158	0.7937	0.906227	3.64e-06	0.000177276	0.976089	0.00123173	0.0605362	same signed
O00182	LGALS9	P50991	CCT4	-0.0878933	0.766839	0.854732	0.644188	3.14e-05	0.000237039	0.888508	0.00445343	0.0687105	diff signed
O00182	LGALS9	P50995	ANXA11	-0.451176	0.568071	1.01925	0.0123336	0.00581447	0.000159083	0.195652	0.0951901	0.0575697	diff signed
O00182	LGALS9	P51659	HSD17B4	-0.163436	0.750234	0.91367	0.388157	5.79e-05	0.000143714	0.758044	0.00644177	0.0550311	diff signed
O00182	LGALS9	P51858	HDGF	-0.37275	0.679057	1.05181	0.0424935	0.00051079	4.69e-05	0.331188	0.0236125	0.033215	diff signed
O00182	LGALS9	P52566	ARHGDIB	-0.123713	0.763392	0.887106	0.514838	3.58e-05	0.000163839	0.830275	0.00482432	0.0583535	diff signed
O00182	LGALS9	P53597	SUCLG1	-0.200544	0.710723	0.911268	0.287966	0.000209673	0.000265804	0.685392	0.0139433	0.0721644	diff signed
O00182	LGALS9	P53618	COPB1	0.0930415	0.816557	0.723515	0.624829	3.57e-06	0.000436842	0.880574	0.00121808	0.0888666	same signed
O00182	LGALS9	P53621	COPA	-0.103556	0.805141	0.908696	0.586054	6.2e-06	4.82e-05	0.863896	0.00168061	0.0336029	diff signed
O00182	LGALS9	P54136	RARS1	0.064871	0.84725	0.782379	0.733424	6.54e-07	7.97e-05	0.922272	0.0004544	0.0423805	same signed
O00182	LGALS9	P54578	USP14	-0.186222	0.749762	0.935984	0.32448	5.89e-05	0.000105935	0.713904	0.00650767	0.0480536	diff signed
O00182	LGALS9	P55072	VCP	-0.272487	0.746149	1.01864	0.145175	6.69e-05	3.27e-05	0.535994	0.00702767	0.0284957	diff signed
O00182	LGALS9	P55145	MANF	-0.266384	0.801611	1.06799	0.154763	7.3e-06	4.32e-06	0.548901	0.00184879	0.0109018	diff signed
O00182	LGALS9	P55809	OXCT1	-0.293329	0.64729	0.940619	0.115674	0.00112859	0.00034008	0.492099	0.0375571	0.0798383	diff signed
O00182	LGALS9	P56537	EIF6	-0.134849	0.718493	0.853342	0.477412	0.000165565	0.000513278	0.81075	0.0121098	0.0951232	diff signed
O00182	LGALS9	P62081	RPS7	-0.00925933	0.813511	0.82277	0.961269	4.15e-06	0.000128666	0.990495	0.00132893	0.0524249	diff signed
O00182	LGALS9	P62191	PSMC1	-0.140683	0.75771	0.898393	0.458384	4.42e-05	0.00015572	0.800305	0.00547592	0.0569972	diff signed
O00182	LGALS9	P62258	YWHAE	-0.0939375	0.827276	0.921213	0.621484	2.05e-06	2.11e-05	0.879225	0.000883949	0.0230254	diff signed
O00182	LGALS9	P62906	RPL10A	-0.0371023	0.819825	0.856927	0.845667	3.02e-06	6.74e-05	0.958682	0.00110866	0.0390347	diff signed
O00182	LGALS9	P62993	GRB2	-0.247716	0.689334	0.93705	0.186893	0.000387184	0.000240363	0.587988	0.0200622	0.0691265	diff signed
O00182	LGALS9	P63208	SKP1	-0.361395	0.591041	0.952436	0.0497362	0.00377169	0.000411873	0.353117	0.0748596	0.0865366	diff signed
O00182	LGALS9	P63220	RPS21	-0.33087	0.650302	0.981172	0.0741103	0.00105088	0.00018477	0.413921	0.0360316	0.061612	diff signed
O00182	LGALS9	P63241	EIF5A	-0.265871	0.72969	0.99556	0.155589	0.000116194	6.1e-05	0.549952	0.0097887	0.0373039	diff signed
O00182	LGALS9	P67870	CSNK2B	-0.23297	0.660194	0.893164	0.215366	0.000826864	0.000578941	0.618856	0.0313396	0.0998127	diff signed
O00182	LGALS9	P69849	NOMO3	-0.337021	0.680674	1.0177	0.0685761	0.000489352	8e-05	0.401431	0.0230424	0.0424462	diff signed
O00182	LGALS9	P99999	CYCS	-0.0350477	0.83151	0.866557	0.854121	1.63e-06	4.11e-05	0.961187	0.000773157	0.0313661	diff signed
O00182	LGALS9	Q01082	SPTBN1	-0.38491	0.586879	0.971789	0.0356982	0.00408896	0.000315399	0.308164	0.0783374	0.0774271	diff signed
O00182	LGALS9	Q01469	FABP5	-0.572156	0.628412	1.20057	0.000954704	0.00173585	3.48e-06	0.0608031	0.0481428	0.00969155	switched opposites
O00182	LGALS9	Q02218	OGDH	-0.264128	0.710693	0.974821	0.158419	0.000209863	0.000108444	0.553608	0.0139502	0.048624	diff signed
O00182	LGALS9	Q02790	FKBP4	-0.0761601	0.779777	0.855937	0.689155	1.88e-05	0.000181167	0.906146	0.00327772	0.0611115	diff signed
O00182	LGALS9	Q04760	GLO1	-0.255214	0.844503	1.09972	0.173471	7.72e-07	5.69e-07	0.57238	0.000500365	0.00392589	diff signed
O00182	LGALS9	Q05519	SRSF11	-0.330084	0.717087	1.04717	0.0748417	0.000172892	3.24e-05	0.415517	0.0124218	0.0283261	diff signed
O00182	LGALS9	Q06830	PRDX1	-0.295332	0.672208	0.96754	0.113093	0.000610788	0.000185924	0.487881	0.0262435	0.0617646	diff signed
O00182	LGALS9	Q08378	GOLGA3	-0.312411	0.636059	0.94847	0.0928012	0.00146295	0.000331838	0.452012	0.0436415	0.0790574	diff signed
O00182	LGALS9	Q10567	AP1B1	-0.260237	0.676163	0.936399	0.164871	0.000551182	0.000278404	0.561802	0.0247004	0.0735172	diff signed
O00182	LGALS9	Q13283	G3BP1	0.247471	0.892554	0.645083	0.187344	2.36e-08	7.95e-05	0.588501	6.88e-05	0.042305	same signed
O00182	LGALS9	Q13404	UBE2V1	-0.0488019	0.807753	0.856555	0.797879	5.48e-06	9.42e-05	0.94387	0.00156435	0.0455851	diff signed
O00182	LGALS9	Q13404	TMEM189-UBE2V1	-0.0488019	0.807753	0.856555	0.797879	5.48e-06	9.42e-05	0.94387	0.00156435	0.0455851	diff signed
O00182	LGALS9	Q13557	CAMK2D	-0.250395	0.684278	0.934673	0.182018	0.000444331	0.000262355	0.582417	0.021756	0.0717672	diff signed
O00182	LGALS9	Q13576	IQGAP2	-0.340793	0.628231	0.969024	0.0653453	0.0017428	0.000260557	0.393839	0.0482512	0.0715703	diff signed
O00182	LGALS9	Q13813	SPTAN1	-0.393183	0.654726	1.04791	0.0315977	0.000945012	6.22e-05	0.292858	0.033863	0.0376141	diff signed
O00182	LGALS9	Q14152	EIF3A	-0.090435	0.774827	0.865262	0.634601	2.3e-05	0.000176716	0.884627	0.00369661	0.0604863	diff signed
O00182	LGALS9	Q14204	DYNC1H1	-0.293496	0.734953	1.02845	0.115457	9.78e-05	3.37e-05	0.491756	0.00883352	0.0288102	diff signed
O00182	LGALS9	Q14554	PDIA5	-0.318831	0.653571	0.972402	0.0859343	0.000971732	0.000204804	0.438749	0.0344222	0.0643504	diff signed
O00182	LGALS9	Q14697	GANAB	0.278703	0.87672	0.598018	0.13586	8.72e-08	0.000330158	0.522837	0.000143243	0.0789336	same signed
O00182	LGALS9	Q14761	PTPRCAP	-0.302806	0.631149	0.933955	0.103841	0.00163363	0.000421468	0.472123	0.0464969	0.0874835	diff signed
O00182	LGALS9	Q14764	MVP	-0.406017	0.657445	1.06346	0.0259984	0.000884573	4.68e-05	0.269922	0.0325807	0.0331957	diff signed
O00182	LGALS9	Q15075	EEA1	-0.451188	0.610396	1.06158	0.0123309	0.00255357	6.52e-05	0.195632	0.0600527	0.0384488	diff signed
O00182	LGALS9	Q15084	PDIA6	-0.132344	0.893168	1.02551	0.485707	2.23e-08	1.57e-07	0.815213	6.68e-05	0.00207145	diff signed
O00182	LGALS9	Q15404	RSU1	-0.347446	0.62393	0.971376	0.0599357	0.001915	0.00025896	0.380483	0.0509214	0.0713884	diff signed
O00182	LGALS9	Q15437	SEC23B	-0.187223	0.808546	0.995769	0.321839	5.28e-06	1.17e-05	0.711884	0.00152798	0.0174982	diff signed
O00182	LGALS9	Q16563	SYPL1	-0.478505	0.693064	1.17157	0.00747702	0.000349196	4.4e-06	0.156991	0.0188758	0.0110061	diff signed
O00182	LGALS9	Q16698	DECR1	0.0559731	0.812553	0.75658	0.768925	4.35e-06	0.000316355	0.934472	0.00136555	0.0775319	same signed
O00182	LGALS9	Q16718	NDUFA5	-0.432002	0.66792	1.09992	0.017128	0.000681562	2.25e-05	0.225894	0.0279765	0.0237876	diff signed
O00182	LGALS9	Q5JPE7	NOMO2	-0.337021	0.680674	1.0177	0.0685761	0.000489352	8e-05	0.401431	0.0230424	0.0424462	diff signed
O00182	LGALS9	Q5JRX3	PITRM1	-0.286139	0.651146	0.937285	0.125299	0.00102993	0.000345265	0.507276	0.0356041	0.0803658	diff signed
O00182	LGALS9	Q6IS14	EIF5AL1	-0.265871	0.72969	0.99556	0.155589	0.000116194	6.1e-05	0.549952	0.0097887	0.0373039	diff signed
O00182	LGALS9	Q6P996	PDXDC1	-0.33425	0.649075	0.983325	0.0710285	0.00108197	0.000180698	0.407072	0.036635	0.0610669	diff signed
O00182	LGALS9	Q6P996	LOC102724985	-0.33425	0.649075	0.983325	0.0710285	0.00108197	0.000180698	0.407072	0.036635	0.0610669	diff signed
O00182	LGALS9	Q7KZF4	SND1	-0.320878	0.683278	1.00416	0.0838283	0.000456445	9.62e-05	0.434517	0.0221068	0.0459919	diff signed
O00182	LGALS9	Q7Z434	MAVS	-0.414236	0.619539	1.03377	0.0228592	0.00210541	0.000100079	0.255657	0.0538023	0.0468336	diff signed
O00182	LGALS9	Q86TX2	ACOT1	-0.397426	0.563372	0.960798	0.0296476	0.00632903	0.000408799	0.285281	0.0997437	0.0862402	diff signed
O00182	LGALS9	Q8WU39	MZB1	-0.1184	0.76467	0.883069	0.53319	3.41e-05	0.000169007	0.839326	0.00468417	0.0592743	diff signed
O00182	LGALS9	Q92597	NDRG1	-0.0376442	0.84007	0.877715	0.843441	1e-06	2.61e-05	0.957984	0.000583976	0.0255282	diff signed
O00182	LGALS9	Q92747	ARPC1A	-0.242349	0.785758	1.02811	0.196935	1.47e-05	1.26e-05	0.599317	0.00282308	0.0180611	diff signed
O00182	LGALS9	Q92973	TNPO1	-0.323483	0.613303	0.936786	0.0812056	0.0024031	0.000455643	0.429104	0.058005	0.0904924	diff signed
O00182	LGALS9	Q96KP4	CNDP2	-0.140649	0.717135	0.857784	0.458494	0.000172637	0.000493766	0.800361	0.0124105	0.0936297	diff signed
O00182	LGALS9	Q99714	HSD17B10	-0.239097	0.746583	0.985681	0.203197	6.59e-05	5.4e-05	0.606146	0.00696684	0.0353088	diff signed
O00182	LGALS9	Q99798	ACO2	-0.211134	0.742501	0.953635	0.262724	7.58e-05	9.29e-05	0.663957	0.00758027	0.0453143	diff signed
O00182	LGALS9	Q99829	CPNE1	-0.491027	0.663593	1.15462	0.00586434	0.000759976	8.06e-06	0.140816	0.0298314	0.014704	diff signed
O00182	LGALS9	Q99961	SH3GL1	-0.599141	0.431447	1.03059	0.000468037	0.0449745	0.000117143	0.0432114	0.27678	0.0503395	diff signed
O00182	LGALS9	Q9BS26	ERP44	-0.279654	0.850662	1.13032	0.134475	5.3e-07	2.44e-07	0.520836	0.000404127	0.00256017	diff signed
O00182	LGALS9	Q9GZV4	EIF5A2	-0.265871	0.72969	0.99556	0.155589	0.000116194	6.1e-05	0.549952	0.0097887	0.0373039	diff signed
O00182	LGALS9	Q9H299	SH3BGRL3	-0.181802	0.701885	0.883686	0.336299	0.00027187	0.000427237	0.722663	0.0162652	0.088011	diff signed
O00182	LGALS9	Q9H7Z7	PTGES2	-0.048039	0.772491	0.82053	0.800975	2.52e-05	0.000332648	0.944867	0.00390895	0.0791088	diff signed
O00182	LGALS9	Q9HC35	EML4	-0.294639	0.820851	1.11549	0.113981	2.87e-06	1.03e-06	0.48934	0.00107517	0.00530953	diff signed
O00182	LGALS9	Q9NQR4	NIT2	0.162309	0.874823	0.712514	0.391484	1.01e-07	7.12e-05	0.760185	0.000154884	0.0400959	same signed
O00182	LGALS9	Q9NR45	NANS	0.038868	0.823923	0.785055	0.838416	2.45e-06	0.000160846	0.956503	0.000980587	0.0578531	same signed
O00182	LGALS9	Q9NTK5	OLA1	-0.100138	0.742336	0.842474	0.59854	7.63e-05	0.000420362	0.869394	0.00760458	0.0873954	diff signed
O00182	LGALS9	Q9NYU2	UGGT1	-0.198491	0.74753	0.946021	0.293033	6.37e-05	9.53e-05	0.689509	0.00682745	0.0458397	diff signed
O00182	LGALS9	Q9NZB2	FAM120A	-0.458795	0.576789	1.03558	0.0107697	0.00495168	0.000117236	0.18448	0.0870858	0.0503401	diff signed
O00182	LGALS9	Q9UJZ1	STOML2	-0.447634	0.580085	1.02772	0.0131228	0.00465461	0.00013266	0.201084	0.0841711	0.0531399	diff signed
O00182	LGALS9	Q9UNZ2	NSFL1C	-0.362098	0.588215	0.950314	0.0492609	0.00398473	0.000430582	0.351779	0.0772147	0.0882879	diff signed
O00182	LGALS9	Q9UQ80	PA2G4	-0.0181738	0.853342	0.871516	0.924061	4.47e-07	1.74e-05	0.980945	0.000366165	0.0211116	diff signed
O00182	LGALS9	Q9Y3C6	PPIL1	-0.395458	0.63043	1.02589	0.0305394	0.00165998	0.000106589	0.288807	0.0469308	0.0481809	diff signed
O00186	STXBP3	P20273	CD22	-0.39975	0.609984	1.00973	0.0286218	0.0025755	0.000156121	0.281084	0.0603479	0.0570721	diff signed
O00186	STXBP3	P62280	RPS11	-0.229688	0.678563	0.908251	0.222084	0.000517508	0.0003988	0.625731	0.0237975	0.0853675	diff signed
O00186	STXBP3	Q5RI15	COX20	-0.261268	0.754527	1.0158	0.163143	4.97e-05	2.95e-05	0.559686	0.00587559	0.0271263	diff signed
O00193	C11orf58	O15042	U2SURP	-0.397201	0.618292	1.01549	0.0297487	0.00216231	0.000135881	0.285672	0.0546193	0.0536967	diff signed
O00193	C11orf58	O43760	SYNGR2	-0.338441	0.652476	0.990916	0.0673459	0.000997666	0.000156791	0.39855	0.0349585	0.0571866	diff signed
O00193	C11orf58	O75533	SF3B1	-0.0934633	0.81149	0.904953	0.623253	4.58e-06	4.29e-05	0.879932	0.00140757	0.0319982	diff signed
O00193	C11orf58	P61106	RAB14	-0.523474	0.660139	1.18361	0.00299202	0.000827984	4.45e-06	0.103778	0.0313669	0.0110847	diff signed
O00193	C11orf58	Q07666	KHDRBS1	-0.110035	0.727237	0.837272	0.562697	0.000125747	0.000559017	0.853325	0.0102688	0.0983361	diff signed
O00193	C11orf58	Q15365	PCBP1	0.108702	0.831431	0.722729	0.567468	1.63e-06	0.000296048	0.855488	0.000774991	0.0754117	same signed
O00193	C11orf58	Q6R327	RICTOR	0.230386	-0.700947	-0.931333	0.220645	0.000279316	0.000227822	0.624248	0.0165267	0.0675303	diff signed
O00193	C11orf58	Q8IWX8	CHERP	-0.146433	0.72752	0.873953	0.44003	0.000124609	0.000348405	0.789846	0.0102134	0.0806669	diff signed
O00193	C11orf58	Q92882	OSTF1	-0.0190086	0.776287	0.795296	0.920583	2.17e-05	0.0004266	0.980052	0.00356902	0.0879579	diff signed
O00203	AP3B1	O00233	PSMD9	-0.274231	0.729742	1.00397	0.142516	0.000115998	5.36e-05	0.532282	0.00978131	0.0351813	diff signed
O00203	AP3B1	O00299	CLIC1	-0.292086	0.713564	1.00565	0.117297	0.000192495	6.56e-05	0.494727	0.0132466	0.0385857	diff signed
O00203	AP3B1	O43707	ACTN4	-0.315845	0.651281	0.967126	0.089078	0.00102662	0.000225481	0.444902	0.0355383	0.0671424	diff signed
O00203	AP3B1	O43776	NARS1	-0.0839943	0.741059	0.825053	0.659004	7.97e-05	0.00053398	0.89446	0.00780821	0.096633	diff signed
O00203	AP3B1	O75438	NDUFB1	-0.13991	0.744592	0.884502	0.460883	7.06e-05	0.000234538	0.801684	0.00725488	0.0683736	diff signed
O00203	AP3B1	O75874	IDH1	-0.357594	0.666822	1.02442	0.0523679	0.000700766	8.23e-05	0.360399	0.0284407	0.0429371	diff signed
O00203	AP3B1	O94905	ERLIN2	-0.288287	0.658357	0.946643	0.122364	0.000865071	0.000284851	0.502776	0.032157	0.0742168	diff signed
O00203	AP3B1	P04040	CAT	-0.300149	0.756343	1.05649	0.107064	4.65e-05	1.48e-05	0.477726	0.0056456	0.0195143	diff signed
O00203	AP3B1	P04181	OAT	-0.204829	0.689365	0.894194	0.277573	0.000386855	0.000429059	0.676746	0.0200534	0.0881744	diff signed
O00203	AP3B1	P07384	CAPN1	0.0575147	0.833569	0.776055	0.76274	1.45e-06	0.000136641	0.932377	0.000724132	0.0538252	same signed
O00203	AP3B1	P0DMV8	HSPA1A	-0.114445	0.743035	0.85748	0.547048	7.45e-05	0.000342944	0.845931	0.00750032	0.0801294	diff signed
O00203	AP3B1	P0DMV8	HSPA1B	-0.114445	0.743035	0.85748	0.547048	7.45e-05	0.000342944	0.845931	0.00750032	0.0801294	diff signed
O00203	AP3B1	P0DMV9	HSPA1A	-0.114445	0.743035	0.85748	0.547048	7.45e-05	0.000342944	0.845931	0.00750032	0.0801294	diff signed
O00203	AP3B1	P0DMV9	HSPA1B	-0.114445	0.743035	0.85748	0.547048	7.45e-05	0.000342944	0.845931	0.00750032	0.0801294	diff signed
O00203	AP3B1	P10586	PTPRF	0.583197	-0.362467	-0.945664	0.00071853	0.0973551	0.000471404	0.0531352	0.398559	0.0918158	diff signed
O00203	AP3B1	P13473	LAMP2	-0.649381	0.434717	1.0841	0.000103299	0.0431973	3.46e-05	0.0206803	0.271365	0.0291369	diff signed
O00203	AP3B1	P14868	DARS1	0.0183273	0.79999	0.781663	0.923421	7.86e-06	0.00030916	0.980783	0.0019328	0.0767883	same signed
O00203	AP3B1	P22061	PCMT1	-0.0383094	0.761153	0.799462	0.840709	3.89e-05	0.000532251	0.957191	0.00507171	0.096534	diff signed
O00203	AP3B1	P27797	CALR	-0.529479	0.416178	0.945657	0.00262242	0.0540367	0.000564844	0.0975509	0.302515	0.098799	diff signed
O00203	AP3B1	P30260	CDC27	0.392891	-0.714206	-1.1071	0.0317353	0.000188784	1.2e-05	0.293372	0.0130901	0.0176183	diff signed
O00203	AP3B1	P31943	HNRNPH1	-0.321477	0.657904	0.979381	0.0832198	0.000874703	0.000178073	0.433249	0.0323686	0.0606458	diff signed
O00203	AP3B1	P35914	HMGCL	-0.203912	0.789971	0.993883	0.279777	1.23e-05	1.97e-05	0.678565	0.00252905	0.022272	diff signed
O00203	AP3B1	P36507	MAP2K2	0.000374399	0.881389	0.881014	0.998433	6.04e-08	3.95e-06	0.999637	0.000116667	0.010359	same signed
O00203	AP3B1	P38606	ATP6V1A	0.00927197	0.79807	0.788798	0.961216	8.58e-06	0.000294594	0.990477	0.00203711	0.0753072	same signed
O00203	AP3B1	P48556	PSMD8	-0.212571	0.721619	0.934189	0.259416	0.000150233	0.000167761	0.661012	0.0114216	0.05907	diff signed
O00203	AP3B1	P51148	RAB5C	-0.416761	0.636881	1.05364	0.0219597	0.00143593	6.43e-05	0.251316	0.043182	0.0382354	diff signed
O00203	AP3B1	P51665	PSMD7	-0.0731256	0.748124	0.82125	0.700963	6.24e-05	0.000502278	0.910546	0.0067421	0.0942485	diff signed
O00203	AP3B1	P52209	PGD	-0.229821	0.682828	0.912649	0.22181	0.000461999	0.000359871	0.625462	0.0222695	0.0818044	diff signed
O00203	AP3B1	P53396	ACLY	-0.0974074	0.7461	0.843507	0.6086	6.7e-05	0.00039124	0.873794	0.00703457	0.0846991	diff signed
O00203	AP3B1	P61019	RAB2A	-0.371135	0.79912	1.17025	0.0434689	8.18e-06	6.97e-07	0.334351	0.00197877	0.00436056	diff signed
O00203	AP3B1	P61204	ARF3	-0.392309	0.617988	1.0103	0.0320119	0.00217637	0.000147909	0.294481	0.0548144	0.0556101	diff signed
O00203	AP3B1	P68400	CSNK2A1	-0.279358	0.751277	1.03064	0.134904	5.58e-05	2.47e-05	0.52144	0.00629867	0.0248918	diff signed
O00203	AP3B1	P78417	GSTO1	-0.132319	0.720692	0.853011	0.48579	0.000154643	0.000500746	0.815257	0.0116184	0.0941787	diff signed
O00203	AP3B1	P84077	ARF1	-0.392309	0.617988	1.0103	0.0320119	0.00217637	0.000147909	0.294481	0.0548144	0.0556101	diff signed
O00203	AP3B1	Q5K651	SAMD9	0.400361	-0.764248	-1.16461	0.028357	3.47e-05	1.78e-06	0.280024	0.00473001	0.00695494	diff signed
O00203	AP3B1	Q8IZH2	XRN1	0.560299	-0.618804	-1.1791	0.0012814	0.00213876	5.91e-06	0.0698256	0.0542838	0.0128006	switched opposites
O00203	AP3B1	Q8NEV1	CSNK2A3	-0.279358	0.751277	1.03064	0.134904	5.58e-05	2.47e-05	0.52144	0.00629867	0.0248918	diff signed
O00203	AP3B1	Q8NF50	DOCK8	0.230578	0.885661	0.655082	0.220249	4.27e-08	9.78e-05	0.623815	9.61e-05	0.0464116	same signed
O00203	AP3B1	Q8TEQ6	GEMIN5	0.19551	-0.721467	-0.916977	0.30049	0.000150946	0.000213333	0.695476	0.0114537	0.06547	diff signed
O00203	AP3B1	Q9BRR6	ADPGK	-0.100222	0.731088	0.83131	0.598234	0.000111034	0.000570888	0.869257	0.00952428	0.0992099	diff signed
O00203	AP3B1	Q9BTE3	MCMBP	0.442914	-0.669964	-1.11288	0.0142398	0.000646992	1.74e-05	0.208426	0.0271449	0.0211116	diff signed
O00203	AP3B1	Q9BW92	TARS2	0.0809116	-0.802212	-0.883124	0.670809	7.1e-06	7.49e-05	0.899061	0.0018208	0.0411072	diff signed
O00203	AP3B1	Q9H2K8	TAOK3	0.628559	-0.356733	-0.985292	0.000199457	0.103166	0.000203951	0.0285893	0.409152	0.0642417	diff signed
O00203	AP3B1	Q9H7Z7	PTGES2	-0.0866939	0.776265	0.862959	0.648732	2.17e-05	0.000177099	0.890312	0.0035709	0.0605217	diff signed
O00203	AP3B1	Q9NTK5	OLA1	-0.253049	0.740131	0.99318	0.177275	8.22e-05	5.37e-05	0.576856	0.00795798	0.0352111	diff signed
O00203	AP3B1	Q9NUQ9	FAM49B	-0.287408	0.653283	0.940691	0.123559	0.000978486	0.000323431	0.504663	0.0345628	0.0782824	diff signed
O00203	AP3B1	Q9NVJ2	ARL8B	-0.297465	0.653811	0.951276	0.110393	0.000966121	0.000277361	0.483377	0.0343066	0.0733934	diff signed
O00203	AP3B1	Q9NZ08	ERAP1	-0.104651	0.851913	0.956563	0.582076	4.9e-07	4.9e-06	0.862102	0.000386317	0.01168	diff signed
O00203	AP3B1	Q9ULH1	ASAP1	0.25452	-0.671622	-0.926142	0.174685	0.000620058	0.000335293	0.573802	0.0264808	0.0793584	diff signed
O00203	AP3B1	Q9Y2H6	FNDC3A	0.395621	-0.591187	-0.986808	0.0304649	0.00376096	0.000245854	0.288516	0.0747397	0.0698063	diff signed
O00203	AP3B1	Q9Y3B3	TMED7	-0.343795	0.637999	0.981794	0.0628586	0.00139984	0.000201238	0.387776	0.0425478	0.0638637	diff signed
O00203	AP3B1	Q9Y3B3	TMED7-TICAM2	-0.343795	0.637999	0.981794	0.0628586	0.00139984	0.000201238	0.387776	0.0425478	0.0638637	diff signed
O00214	LGALS8	P11498	PC	-0.296082	0.731001	1.02708	0.112139	0.000111349	3.66e-05	0.486267	0.00954145	0.0298112	diff signed
O00214	LGALS8	P12273	PIP	0.492074	-0.617277	-1.10935	0.00574409	0.00220954	2.6e-05	0.139491	0.0553046	0.0254987	diff signed
O00214	LGALS8	P29992	GNA11	-0.0303966	0.767276	0.797673	0.873314	3.09e-05	0.000489055	0.966734	0.00441115	0.0932216	diff signed
O00214	LGALS8	P30533	LRPAP1	-0.495926	0.715303	1.21123	0.00531952	0.000182592	1.47e-06	0.134756	0.0128301	0.00636712	diff signed
O00214	LGALS8	Q70J99	UNC13D	0.604099	-0.395941	-1.00004	0.000407738	0.0681373	0.000187798	0.0404324	0.337918	0.062074	diff signed
O00214	LGALS8	Q8IZH2	XRN1	-0.019213	0.780547	0.79976	0.919732	1.82e-05	0.00037108	0.97981	0.00321419	0.0828829	diff signed
O00214	LGALS8	Q8N3V7	SYNPO	-0.0327825	0.796519	0.829302	0.863458	9.2e-06	0.00017948	0.963916	0.00212403	0.060836	diff signed
O00214	LGALS8	Q96IV0	NGLY1	-0.197509	0.733237	0.930746	0.295477	0.000103492	0.000148782	0.691484	0.00912575	0.055771	diff signed
O00214	LGALS8	Q9BZ29	DOCK9	-0.496205	0.643846	1.14005	0.00528978	0.00122339	1.24e-05	0.134415	0.0393579	0.0179124	diff signed
O00214	LGALS8	Q9C0E2	XPO4	-0.144329	0.740436	0.884765	0.446698	8.14e-05	0.000249564	0.79367	0.00790799	0.07031	diff signed
O00217	NDUFS8	O14773	TPP1	0.119312	0.865259	0.745947	0.530018	2.02e-07	6.68e-05	0.837763	0.000230636	0.0388777	same signed
O00217	NDUFS8	P02774	GC	-0.526926	0.62116	1.14809	0.00277446	0.0020333	1.17e-05	0.100174	0.052721	0.0174507	diff signed
O00217	NDUFS8	P19784	CSNK2A2	0.623777	-0.321165	-0.944943	0.000230463	0.145005	0.000380022	0.0306617	0.476151	0.083695	diff signed
O00217	NDUFS8	P49585	PCYT1A	0.649447	-0.358487	-1.00793	0.000103076	0.101362	0.000123684	0.0206639	0.405892	0.0515895	diff signed
O00217	NDUFS8	Q13761	RUNX3	0.566232	-0.527854	-1.09409	0.00110743	0.0115721	4.05e-05	0.0651702	0.138236	0.0311709	diff signed
O00217	NDUFS8	Q7Z460	CLASP1	0.32145	-0.62527	-0.94672	0.0832463	0.00185987	0.000366898	0.433301	0.0500942	0.0824779	diff signed
O00217	NDUFS8	Q9Y2Z4	YARS2	0.600473	-0.535722	-1.1362	0.000451108	0.0101795	1.6e-05	0.0424425	0.129081	0.0203247	diff signed
O00231	PSMD11	O14745	SLC9A3R1	-0.118623	0.754803	0.873426	0.532411	4.92e-05	0.000229466	0.838948	0.00584137	0.0677757	diff signed
O00231	PSMD11	O15144	ARPC2	-0.246061	0.659304	0.905366	0.18995	0.00084518	0.00049692	0.591462	0.0317303	0.0939032	diff signed
O00231	PSMD11	O75487	GPC4	0.296946	-0.730703	-1.02765	0.111046	0.000112433	3.64e-05	0.484457	0.0095992	0.0297616	diff signed
O00231	PSMD11	P04899	GNAI2	-0.0264597	0.858231	0.884691	0.889615	3.25e-07	1.16e-05	0.971398	0.000303802	0.0174072	diff signed
O00231	PSMD11	P05107	ITGB2	0.0142945	0.847318	0.833023	0.940238	6.51e-07	3.87e-05	0.985182	0.00045334	0.0305176	same signed
O00231	PSMD11	P07384	CAPN1	0.164518	0.832976	0.668458	0.384981	1.5e-06	0.000569952	0.756016	0.000737273	0.099161	same signed
O00231	PSMD11	P07741	APRT	-0.0888609	0.827511	0.916372	0.640532	2.02e-06	2.25e-05	0.887034	0.000876617	0.0238023	diff signed
O00231	PSMD11	P09960	LTA4H	-0.327059	0.666085	0.993144	0.0777085	0.000713919	0.000134693	0.42174	0.028755	0.0535413	diff signed
O00231	PSMD11	P13796	LCP1	-0.0104727	0.7907	0.801172	0.956198	1.19e-05	0.000295479	0.989226	0.00248237	0.0753918	diff signed
O00231	PSMD11	P25440	BRD2	0.555184	-0.636054	-1.19124	0.00145	0.00146313	4.23e-06	0.0739968	0.0436439	0.0107672	switched opposites
O00231	PSMD11	P26038	MSN	-0.0301972	0.776318	0.806515	0.874138	2.16e-05	0.000369862	0.966968	0.00356681	0.0827626	diff signed
O00231	PSMD11	P29350	PTPN6	-0.0454794	0.795179	0.840658	0.811385	9.76e-06	0.000159028	0.948201	0.00219857	0.057567	diff signed
O00231	PSMD11	P29401	TKT	0.0138618	0.803748	0.789887	0.942044	6.61e-06	0.000254615	0.985669	0.00174658	0.0709003	same signed
O00231	PSMD11	P30044	PRDX5	-0.125529	0.804168	0.929697	0.508639	6.49e-06	3.64e-05	0.827147	0.00172605	0.02975	diff signed
O00231	PSMD11	P30260	CDC27	0.712424	-0.567179	-1.2796	1e-05	0.00590936	2.93e-07	0.00645792	0.0960536	0.00279458	switched opposites
O00231	PSMD11	P30740	SERPINB1	-0.517389	0.587067	1.10446	0.00341157	0.00407416	3.17e-05	0.110208	0.078167	0.0280276	diff signed
O00231	PSMD11	P31146	CORO1A	-0.0746485	0.829649	0.904297	0.695028	1.8e-06	2.51e-05	0.908328	0.000818699	0.0250985	diff signed
O00231	PSMD11	P31943	HNRNPH1	-0.106962	0.785983	0.892945	0.573723	1.45e-05	9.57e-05	0.85832	0.00280564	0.0459313	diff signed
O00231	PSMD11	P31946	YWHAB	-0.362429	0.603408	0.965837	0.0490387	0.002948	0.000317566	0.351138	0.0651538	0.0776149	diff signed
O00231	PSMD11	P35237	SERPINB6	-0.128339	0.730173	0.858512	0.499119	0.000114388	0.000409832	0.822252	0.00970203	0.086348	diff signed
O00231	PSMD11	P37837	TALDO1	-0.241805	0.773556	1.01536	0.197973	2.42e-05	2.04e-05	0.600478	0.00380929	0.0226807	diff signed
O00231	PSMD11	P40937	RFC5	0.224566	-0.790422	-1.01499	0.232851	1.2e-05	1.39e-05	0.63635	0.0025002	0.0189772	diff signed
O00231	PSMD11	P41218	MNDA	-0.367982	0.62609	0.994072	0.0454246	0.0018268	0.000181316	0.340401	0.0495823	0.0611197	diff signed
O00231	PSMD11	P42765	ACAA2	0.0559472	0.850082	0.794134	0.76903	5.49e-07	6.1e-05	0.934499	0.000412388	0.0373117	same signed
O00231	PSMD11	P47756	CAPZB	-0.00594811	0.793692	0.799641	0.975114	1.04e-05	0.000282372	0.993964	0.00229004	0.0739417	diff signed
O00231	PSMD11	P48553	TRAPPC10	0.453391	-0.635298	-1.08869	0.0118606	0.00148837	3.5e-05	0.192346	0.0440684	0.0292741	diff signed
O00231	PSMD11	P48634	PRRC2A	0.66495	-0.284445	-0.949395	6.11e-05	0.199497	0.000258296	0.0159588	0.546343	0.0713273	diff signed
O00231	PSMD11	P51858	HDGF	-0.201952	0.717643	0.919595	0.284525	0.00016996	0.000216792	0.68256	0.0122964	0.0659675	diff signed
O00231	PSMD11	P52209	PGD	-0.329119	0.675916	1.00503	0.0757474	0.000554751	0.000102269	0.417556	0.0248001	0.0472714	diff signed
O00231	PSMD11	P52565	ARHGDIA	-0.500897	0.590167	1.09106	0.00481147	0.00383655	4.09e-05	0.128753	0.0755775	0.0313355	diff signed
O00231	PSMD11	P52566	ARHGDIB	-0.137791	0.717945	0.855736	0.467765	0.000168387	0.000501485	0.805473	0.0122293	0.0942151	diff signed
O00231	PSMD11	P59998	ARPC4	-0.229082	0.710893	0.939975	0.223342	0.000208609	0.000178536	0.626998	0.0138988	0.0606902	diff signed
O00231	PSMD11	P61158	ACTR3	-0.246559	0.656255	0.902814	0.189028	0.000910602	0.000527807	0.590407	0.033137	0.0962215	diff signed
O00231	PSMD11	P67870	CSNK2B	0.292496	0.879648	0.587151	0.11676	6.94e-08	0.000339694	0.493821	0.000125736	0.0798216	same signed
O00231	PSMD11	P83436	COG7	0.426232	-0.63148	-1.05771	0.0188413	0.00162162	6.21e-05	0.2353	0.0462971	0.0376063	diff signed
O00231	PSMD11	P86790	CCZ1	0.44543	-0.63203	-1.07746	0.0136348	0.00160181	4.37e-05	0.204484	0.045959	0.0322257	diff signed
O00231	PSMD11	P86790	CCZ1B	0.44543	-0.63203	-1.07746	0.0136348	0.00160181	4.37e-05	0.204484	0.045959	0.0322257	diff signed
O00231	PSMD11	P86791	CCZ1	0.44543	-0.63203	-1.07746	0.0136348	0.00160181	4.37e-05	0.204484	0.045959	0.0322257	diff signed
O00231	PSMD11	P86791	CCZ1B	0.44543	-0.63203	-1.07746	0.0136348	0.00160181	4.37e-05	0.204484	0.045959	0.0322257	diff signed
O00231	PSMD11	Q01518	CAP1	-0.15331	0.761767	0.915076	0.418613	3.8e-05	0.000114832	0.777071	0.00500438	0.049984	diff signed
O00231	PSMD11	Q09028	RBBP4	-0.236228	0.664774	0.901003	0.208835	0.000737837	0.00050129	0.612044	0.0293164	0.094214	diff signed
O00231	PSMD11	Q12996	CSTF3	0.732385	-0.171031	-0.903416	4.21e-06	0.446649	0.00021953	0.00419269	0.757133	0.0663127	diff signed
O00231	PSMD11	Q13459	MYO9B	0.537715	-0.468545	-1.00626	0.00217995	0.0278471	0.00021226	0.0895898	0.218247	0.065367	diff signed
O00231	PSMD11	Q14139	UBE4A	0.250955	-0.746808	-0.997763	0.18101	6.53e-05	4.48e-05	0.581234	0.00693301	0.0325849	diff signed
O00231	PSMD11	Q14289	PTK2B	0.321888	0.878603	0.556715	0.082804	7.53e-08	0.000541726	0.4324	0.000131863	0.0971414	same signed
O00231	PSMD11	Q15477	SKIV2L	0.642091	-0.322626	-0.964717	0.000130776	0.143082	0.000251158	0.023216	0.473404	0.070527	diff signed
O00231	PSMD11	Q16513	PKN2	0.27185	-0.667148	-0.938998	0.146155	0.00069502	0.000292906	0.537399	0.0283002	0.0750824	diff signed
O00231	PSMD11	Q2M2I8	AAK1	0.688692	-0.191076	-0.879768	2.58e-05	0.394324	0.000521525	0.010404	0.721535	0.0957786	diff signed
O00231	PSMD11	Q5K651	SAMD9	0.744414	-0.587673	-1.33209	2.4e-06	0.00402679	4.81e-08	0.00315277	0.0776686	0.0012108	switched opposites
O00231	PSMD11	Q5T4S7	UBR4	0.662208	-0.361831	-1.02404	6.72e-05	0.0979878	8.63e-05	0.016734	0.399748	0.0438392	diff signed
O00231	PSMD11	Q5TDH0	DDI2	0.335542	0.886147	0.550606	0.0698771	4.1e-08	0.000428413	0.404453	9.38e-05	0.0881208	same signed
O00231	PSMD11	Q6NUQ4	TMEM214	0.469909	-0.618141	-1.08805	0.00878935	0.00216926	3.89e-05	0.168681	0.0547173	0.0305745	diff signed
O00231	PSMD11	Q6ZRV2	FAM83H	0.648204	-0.469589	-1.11779	0.000107354	0.027454	1.87e-05	0.0210562	0.216735	0.0217492	diff signed
O00231	PSMD11	Q7Z460	CLASP1	0.727287	-0.547838	-1.27512	5.29e-06	0.00830613	2.79e-07	0.00471722	0.115663	0.00272186	diff signed
O00231	PSMD11	Q86TB9	PATL1	0.581235	-0.473926	-1.05516	0.0007563	0.0258683	8.19e-05	0.0544159	0.21026	0.0428788	diff signed
O00231	PSMD11	Q86V48	LUZP1	0.638468	-0.419057	-1.05752	0.000146714	0.0522286	5.96e-05	0.0245506	0.297631	0.036939	diff signed
O00231	PSMD11	Q86Y07	VRK2	0.401333	-0.611811	-1.01314	0.0279398	0.00247935	0.000146366	0.278289	0.0590441	0.0554026	diff signed
O00231	PSMD11	Q8IXI1	RHOT2	0.683994	-0.24291	-0.926904	3.08e-05	0.276039	0.000292911	0.0113547	0.62566	0.0750824	diff signed
O00231	PSMD11	Q8IY21	DDX60	0.621197	-0.407655	-1.02885	0.000248907	0.0596715	0.00010752	0.0318345	0.317268	0.0484063	diff signed
O00231	PSMD11	Q8IZH2	XRN1	0.586238	-0.675756	-1.26199	0.00066325	0.00055708	6.15e-07	0.0511375	0.0248618	0.00412681	switched opposites
O00231	PSMD11	Q8N3C0	ASCC3	0.60229	-0.530917	-1.13321	0.000428892	0.0110126	1.69e-05	0.0414054	0.134633	0.020918	diff signed
O00231	PSMD11	Q8N7H5	PAF1	0.348834	-0.740929	-1.08976	0.058853	8e-05	1.1e-05	0.377659	0.00782782	0.01696	diff signed
O00231	PSMD11	Q8NFC6	BOD1L1	0.387593	-0.665432	-1.05303	0.0343237	0.000725746	5.22e-05	0.303151	0.0290369	0.0347985	diff signed
O00231	PSMD11	Q8TEQ6	GEMIN5	0.384744	-0.742053	-1.1268	0.0357849	7.7e-05	5.52e-06	0.308472	0.00764924	0.0123742	diff signed
O00231	PSMD11	Q92542	NCSTN	0.34701	-0.599909	-0.946919	0.060279	0.00316405	0.000426195	0.381302	0.0677874	0.0879324	diff signed
O00231	PSMD11	Q92882	OSTF1	0.0127263	0.787454	0.774727	0.946784	1.37e-05	0.00044303	0.986871	0.00269847	0.0894305	same signed
O00231	PSMD11	Q96G03	PGM2	0.046381	0.866125	0.819744	0.807715	1.9e-07	2.19e-05	0.947013	0.000222816	0.0235154	same signed
O00231	PSMD11	Q9BYD3	MRPL4	0.42683	-0.583515	-1.01035	0.0186575	0.00436138	0.000174813	0.234287	0.0811755	0.0601774	diff signed
O00231	PSMD11	Q9H2K8	TAOK3	0.62671	-0.412891	-1.0396	0.00021098	0.0561592	8.7e-05	0.0293615	0.308174	0.0440439	diff signed
O00231	PSMD11	Q9H4A4	RNPEP	-0.0791781	0.770154	0.849332	0.677481	2.76e-05	0.000239153	0.901649	0.0041243	0.0689474	diff signed
O00231	PSMD11	Q9H553	ALG2	0.576045	-0.510561	-1.08661	0.000864748	0.015184	4.62e-05	0.0579761	0.159601	0.033008	diff signed
O00231	PSMD11	Q9HAV4	XPO5	0.227662	-0.751693	-0.979355	0.226302	5.5e-05	5.44e-05	0.62993	0.00624351	0.0354442	diff signed
O00231	PSMD11	Q9NSY1	BMP2K	0.372401	-0.566083	-0.938484	0.0427028	0.00602769	0.000561594	0.331875	0.0970988	0.0985026	diff signed
O00231	PSMD11	Q9NX62	IMPAD1	0.70233	-0.157313	-0.859643	1.52e-05	0.484449	0.000578731	0.00795448	0.780888	0.0998006	diff signed
O00231	PSMD11	Q9UI08	EVL	-0.231465	0.684921	0.916385	0.218431	0.000436686	0.000334743	0.621932	0.0215339	0.0793297	diff signed
O00231	PSMD11	Q9UL18	AGO1	0.360591	-0.717871	-1.07846	0.0502843	0.000168771	1.89e-05	0.354667	0.0122461	0.0218564	diff signed
O00231	PSMD11	Q9ULH1	ASAP1	0.395836	-0.594328	-0.990164	0.0303663	0.00353601	0.000229996	0.288135	0.0722022	0.067841	diff signed
O00231	PSMD11	Q9UNE7	STUB1	0.614854	-0.324237	-0.939091	0.000299914	0.140981	0.000436962	0.0348999	0.470366	0.0888721	diff signed
O00231	PSMD11	Q9UPT8	ZC3H4	0.681665	-0.281424	-0.963089	3.36e-05	0.204521	0.000180356	0.0118492	0.552106	0.061002	diff signed
O00231	PSMD11	Q9Y2H6	FNDC3A	0.595957	-0.516539	-1.1125	0.000510776	0.0138443	2.64e-05	0.0451149	0.152034	0.0256688	diff signed
O00232	PSMD12	O00571	DDX3X	-0.0479736	0.807337	0.855311	0.801241	5.59e-06	9.69e-05	0.944957	0.00158215	0.0461647	diff signed
O00232	PSMD12	O00584	RNASET2	-0.310923	0.682226	0.993148	0.0944507	0.000469512	0.000115	0.45511	0.0224809	0.0500009	diff signed
O00232	PSMD12	O00754	MAN2B1	-0.0624017	0.766318	0.82872	0.743226	3.2e-05	0.000335742	0.925705	0.00450887	0.0794219	diff signed
O00232	PSMD12	O14579	COPE	-0.18022	0.693287	0.873507	0.340591	0.000347031	0.000537637	0.725765	0.0188057	0.0968075	diff signed
O00232	PSMD12	O43681	GET3	0.168618	0.85612	0.687502	0.37308	3.74e-07	0.000214371	0.748293	0.000329244	0.0656189	same signed
O00232	PSMD12	O60664	PLIN3	-0.293037	0.683771	0.976808	0.116054	0.000450434	0.000144406	0.492716	0.0219352	0.0550962	diff signed
O00232	PSMD12	O75131	CPNE3	-0.205904	0.786919	0.992823	0.275005	1.4e-05	2.15e-05	0.674563	0.00273566	0.0232859	diff signed
O00232	PSMD12	O76094	SRP72	0.0633053	0.824667	0.761362	0.739634	2.35e-06	0.000215914	0.924442	0.000960136	0.0658203	same signed
O00232	PSMD12	O94979	SEC31A	-0.288977	0.64192	0.930897	0.121431	0.00127929	0.000406043	0.501335	0.040396	0.0860025	diff signed
O00232	PSMD12	P04083	ANXA1	-0.355858	0.811526	1.16738	0.0536063	4.57e-06	5.13e-07	0.363795	0.00140644	0.00369952	diff signed
O00232	PSMD12	P06396	GSN	-0.290272	0.632896	0.923168	0.119697	0.00157105	0.000482868	0.498606	0.0454658	0.0927044	diff signed
O00232	PSMD12	P09874	PARP1	-0.342972	0.606871	0.949843	0.0635331	0.00274657	0.00039326	0.389422	0.0626112	0.0849	diff signed
O00232	PSMD12	P13804	ETFA	-0.0971317	0.735322	0.832454	0.60962	9.66e-05	0.00052976	0.874238	0.00876747	0.0963434	diff signed
O00232	PSMD12	P17655	CAPN2	-0.0643691	0.748652	0.813022	0.735413	6.13e-05	0.000551997	0.92298	0.00666642	0.0978363	diff signed
O00232	PSMD12	P23396	RPS3	-0.146957	0.82914	0.976098	0.438377	1.85e-06	8.47e-06	0.788908	0.0008324	0.0150634	diff signed
O00232	PSMD12	P25398	RPS12	-0.332847	0.801847	1.13469	0.0722952	7.22e-06	1.29e-06	0.409964	0.00183707	0.00596063	diff signed
O00232	PSMD12	P28331	NDUFS1	-0.140729	0.722525	0.863254	0.458236	0.000146023	0.000428715	0.800229	0.0112267	0.0881371	diff signed
O00232	PSMD12	P28482	MAPK1	0.262822	0.904883	0.642061	0.160564	7.35e-09	4.03e-05	0.556425	3.51e-05	0.0311224	same signed
O00232	PSMD12	P29350	PTPN6	-0.018733	0.783435	0.802168	0.921731	1.62e-05	0.000339591	0.98034	0.00299187	0.0798087	diff signed
O00232	PSMD12	P36952	SERPINB5	0.123387	0.850037	0.72665	0.515955	5.51e-07	0.000156078	0.830814	0.000412879	0.0570698	same signed
O00232	PSMD12	P39019	RPS19	-0.039884	0.806771	0.846656	0.83425	5.74e-06	0.000110705	0.955238	0.00160758	0.0491034	diff signed
O00232	PSMD12	P40925	MDH1	0.0582046	0.817728	0.759523	0.759976	3.36e-06	0.000266821	0.931459	0.00117844	0.072264	same signed
O00232	PSMD12	P40937	RFC5	0.23776	-0.705539	-0.943299	0.205812	0.000244455	0.000182288	0.608883	0.0152769	0.0612451	diff signed
O00232	PSMD12	P42765	ACAA2	-0.218638	0.764866	0.983504	0.245742	3.39e-05	3.99e-05	0.648529	0.004664	0.0309878	diff signed
O00232	PSMD12	P43034	PAFAH1B1	0.10848	0.850421	0.741942	0.568265	5.38e-07	0.00012491	0.855853	0.000407659	0.0518279	same signed
O00232	PSMD12	P46940	IQGAP1	-0.0895478	0.759357	0.848905	0.637941	4.16e-05	0.000292769	0.885978	0.00528206	0.0750571	diff signed
O00232	PSMD12	P48444	ARCN1	0.019541	0.816002	0.796461	0.918366	3.67e-06	0.000171579	0.979434	0.00123738	0.0596337	same signed
O00232	PSMD12	P51571	SSR4	-0.293132	0.65583	0.948961	0.115931	0.000920071	0.000281753	0.492517	0.0333341	0.0738612	diff signed
O00232	PSMD12	P51659	HSD17B4	-0.142083	0.748392	0.890476	0.453878	6.18e-05	0.000203485	0.797796	0.00670305	0.0641748	diff signed
O00232	PSMD12	P53618	COPB1	-0.0847449	0.750484	0.835229	0.656142	5.74e-05	0.000405386	0.893288	0.00640746	0.0859268	diff signed
O00232	PSMD12	P53621	COPA	-0.070249	0.815755	0.886004	0.71222	3.71e-06	5.01e-05	0.9147	0.00124554	0.0341713	diff signed
O00232	PSMD12	P55072	VCP	-0.0863401	0.753148	0.839489	0.650075	5.22e-05	0.0003675	0.890841	0.00605534	0.0825217	diff signed
O00232	PSMD12	P60763	RAC3	-0.19862	0.881112	1.07973	0.292713	6.18e-08	1.27e-07	0.689252	0.00011793	0.00188689	diff signed
O00232	PSMD12	P61088	UBE2N	-0.137315	0.721128	0.858443	0.46932	0.000152556	0.0004646	0.806317	0.0115299	0.0912278	diff signed
O00232	PSMD12	P61221	ABCE1	0.105684	0.87231	0.766626	0.578335	1.22e-07	3.63e-05	0.860403	0.000172242	0.0297411	same signed
O00232	PSMD12	P62191	PSMC1	0.0239549	0.839065	0.81511	0.90001	1.06e-06	6.68e-05	0.974324	0.000604235	0.038869	same signed
O00232	PSMD12	P62244	RPS15A	-0.115082	0.754892	0.869975	0.544803	4.9e-05	0.000239851	0.844859	0.00583072	0.0690668	diff signed
O00232	PSMD12	P62310	LSM3	-0.147678	0.750604	0.898282	0.436108	5.72e-05	0.000176422	0.78757	0.00639106	0.0604373	diff signed
O00232	PSMD12	P62820	RAB1A	-0.222091	0.751588	0.973679	0.238177	5.52e-05	5.93e-05	0.641459	0.00625714	0.0368452	diff signed
O00232	PSMD12	P63000	RAC1	-0.19862	0.881112	1.07973	0.292713	6.18e-08	1.27e-07	0.689252	0.00011793	0.00188689	diff signed
O00232	PSMD12	P63279	UBE2I	-0.0331134	0.772379	0.805492	0.862093	2.53e-05	0.000403786	0.963532	0.00391955	0.0858095	diff signed
O00232	PSMD12	P67870	CSNK2B	-0.311005	0.648339	0.959344	0.0943587	0.00110097	0.000258502	0.454937	0.0370181	0.0713557	diff signed
O00232	PSMD12	P84095	RHOG	-0.297523	0.673472	0.970995	0.110319	0.000591162	0.000174626	0.48326	0.0257436	0.0601499	diff signed
O00232	PSMD12	Q00535	CDK5	0.224203	-0.748005	-0.972209	0.233627	6.27e-05	6.45e-05	0.637077	0.00676025	0.038276	diff signed
O00232	PSMD12	Q00610	CLTC	-0.234766	0.659079	0.893844	0.21175	0.000849882	0.00057948	0.615143	0.0318369	0.099854	diff signed
O00232	PSMD12	Q04637	EIF4G1	-0.0377367	0.841383	0.87912	0.843061	9.29e-07	2.44e-05	0.95788	0.000558468	0.0247652	diff signed
O00232	PSMD12	Q07960	ARHGAP1	0.0170588	0.79609	0.779031	0.928707	9.37e-06	0.000349071	0.982156	0.00214783	0.0807189	same signed
O00232	PSMD12	Q08209	PPP3CA	-0.424193	0.653797	1.07799	0.01948	0.000966452	3.74e-05	0.238766	0.0343122	0.0300774	diff signed
O00232	PSMD12	Q13347	EIF3I	-0.0233575	0.79542	0.818778	0.902491	9.66e-06	0.00021159	0.975032	0.00218464	0.0652795	diff signed
O00232	PSMD12	Q13576	IQGAP2	-0.282035	0.733398	1.01543	0.131049	0.000102946	4.24e-05	0.515816	0.00909369	0.0318155	diff signed
O00232	PSMD12	Q14152	EIF3A	0.018337	0.792858	0.774521	0.923381	1.08e-05	0.0003966	0.980773	0.00234418	0.0851941	same signed
O00232	PSMD12	Q14204	DYNC1H1	-0.105817	0.794813	0.90063	0.577854	9.92e-06	7.01e-05	0.860178	0.002221	0.0398006	diff signed
O00232	PSMD12	Q14764	MVP	-0.335069	0.629034	0.964103	0.070297	0.00171215	0.000278511	0.405442	0.0477741	0.0735246	diff signed
O00232	PSMD12	Q15084	PDIA6	-0.102773	0.795541	0.898315	0.588901	9.61e-06	7.12e-05	0.865176	0.00217719	0.0401066	diff signed
O00232	PSMD12	Q15437	SEC23B	0.137706	0.83228	0.694573	0.468043	1.56e-06	0.000416222	0.805629	0.000754556	0.0869826	same signed
O00232	PSMD12	Q6PIU2	NCEH1	-0.245888	0.683465	0.929353	0.190273	0.000454159	0.000284794	0.591831	0.0220417	0.0742066	diff signed
O00232	PSMD12	Q709C8	VPS13C	0.170166	0.865322	0.695156	0.368644	2.01e-07	0.000136324	0.745281	0.000230151	0.0537567	same signed
O00232	PSMD12	Q7Z2T5	TRMT1L	0.192016	-0.735605	-0.927621	0.309379	9.57e-05	0.000149925	0.702404	0.0087149	0.0559781	diff signed
O00232	PSMD12	Q8IVD9	NUDCD3	0.106727	-0.793583	-0.90031	0.57457	1.05e-05	7.25e-05	0.858695	0.00229786	0.040548	diff signed
O00232	PSMD12	Q8NBF2	NHLRC2	0.590709	-0.427733	-1.01844	0.000588754	0.0470615	0.000148699	0.048321	0.28296	0.0557611	diff signed
O00232	PSMD12	Q8NFF5	FLAD1	0.246115	-0.68504	-0.931155	0.18985	0.000435284	0.000273224	0.591339	0.0214932	0.0729	diff signed
O00232	PSMD12	Q8TDN6	BRIX1	0.574745	-0.479467	-1.05421	0.000893953	0.0239494	8.49e-05	0.0589064	0.202144	0.0435617	diff signed
O00232	PSMD12	Q96JB5	CDK5RAP3	-0.131341	0.760405	0.891746	0.489048	4e-05	0.000162456	0.816989	0.00515957	0.0581202	diff signed
O00232	PSMD12	Q99829	CPNE1	-0.296532	0.637742	0.934274	0.111568	0.00140807	0.000399984	0.485314	0.042694	0.0854523	diff signed
O00232	PSMD12	Q9BRR6	ADPGK	-0.051635	0.75492	0.806555	0.786407	4.9e-05	0.000540904	0.9402	0.00582837	0.0970733	diff signed
O00232	PSMD12	Q9BS26	ERP44	0.0674742	0.858683	0.791209	0.723135	3.16e-07	4.57e-05	0.918631	0.000298535	0.0329066	same signed
O00232	PSMD12	Q9BTE3	MCMBP	0.205349	-0.745468	-0.950817	0.276328	6.85e-05	9.21e-05	0.675705	0.00712326	0.0451275	diff signed
O00232	PSMD12	Q9BZQ8	NIBAN1	0.00136436	0.775691	0.774327	0.994291	2.22e-05	0.000560566	0.998669	0.0036235	0.0984468	same signed
O00232	PSMD12	Q9H845	ACAD9	-0.31327	0.622693	0.935964	0.0918583	0.00196707	0.000434239	0.450273	0.0517031	0.088644	diff signed
O00232	PSMD12	Q9NSD9	FARSB	0.0589468	0.895753	0.836806	0.757006	1.77e-08	3.38e-06	0.930463	5.88e-05	0.00955279	same signed
O00232	PSMD12	Q9NTX5	ECHDC1	-0.00352472	0.79963	0.803155	0.985252	7.99e-06	0.000235859	0.996462	0.00195152	0.0685621	diff signed
O00232	PSMD12	Q9NVA2	SEPTIN11	-0.266928	0.639587	0.906515	0.15389	0.0013499	0.000575076	0.547769	0.0416661	0.0995024	diff signed
O00232	PSMD12	Q9NYU2	UGGT1	0.00981752	0.821874	0.812057	0.958936	2.72e-06	0.000118316	0.989902	0.00104456	0.0505339	same signed
O00232	PSMD12	Q9UJY5	GGA1	0.115659	-0.728207	-0.843866	0.542775	0.000121891	0.000507687	0.843901	0.0100758	0.0947552	diff signed
O00232	PSMD12	Q9Y4Y9	LSM5	-0.0499214	0.761853	0.811775	0.793341	3.79e-05	0.000450811	0.94242	0.00499444	0.0901328	diff signed
O00232	PSMD12	Q9Y678	COPG1	-0.180422	0.795391	0.975814	0.340041	9.67e-06	2.28e-05	0.725371	0.00218649	0.0239383	diff signed
O00233	PSMD9	O00584	RNASET2	-0.192529	0.836341	1.02887	0.308064	1.24e-06	2.76e-06	0.70139	0.000662784	0.00862269	diff signed
O00233	PSMD9	O00754	MAN2B1	-0.0979757	0.755521	0.853497	0.606501	4.79e-05	0.000294649	0.872861	0.00575015	0.0753103	diff signed
O00233	PSMD9	O15027	SEC16A	-0.407115	0.58562	0.992735	0.0255596	0.00418919	0.000229727	0.267956	0.0793837	0.0678124	diff signed
O00233	PSMD9	O43504	LAMTOR5	-0.0622647	0.764857	0.827122	0.743771	3.39e-05	0.000351854	0.925895	0.00466498	0.0810145	diff signed
O00233	PSMD9	P08195	SLC3A2	-0.228264	0.769781	0.998045	0.225044	2.8e-05	2.9e-05	0.628693	0.00416356	0.026878	diff signed
O00233	PSMD9	P08574	CYC1	-0.147247	0.739372	0.886619	0.437464	8.44e-05	0.00024752	0.788362	0.00807833	0.0700326	diff signed
O00233	PSMD9	P16885	PLCG2	-0.128893	0.746782	0.875675	0.497254	6.54e-05	0.000254602	0.821295	0.00693623	0.0709003	diff signed
O00233	PSMD9	P32942	ICAM3	-0.532451	0.427399	0.95985	0.00245455	0.0472528	0.000452573	0.0946108	0.283515	0.090289	diff signed
O00233	PSMD9	P48556	PSMD8	0.407968	0.915383	0.507416	0.0252232	2.39e-09	0.000168379	0.266422	1.91e-05	0.0591759	same signed
O00233	PSMD9	P49257	LMAN1	-0.430403	0.710691	1.14109	0.0175892	0.000209874	6.64e-06	0.228432	0.0139506	0.013445	diff signed
O00233	PSMD9	P53621	COPA	-0.30747	0.659752	0.967222	0.0983633	0.000835932	0.00020953	0.462331	0.0315403	0.0650119	diff signed
O00233	PSMD9	P62993	GRB2	-0.0988449	0.739161	0.838006	0.603296	8.5e-05	0.000466828	0.871439	0.0081102	0.0914629	diff signed
O00233	PSMD9	Q04637	EIF4G1	-0.176089	0.729049	0.905139	0.351957	0.000118624	0.0002252	0.733812	0.00991024	0.0671293	diff signed
O00233	PSMD9	Q08209	PPP3CA	-0.310745	0.657711	0.968456	0.0946489	0.000878852	0.000209486	0.455458	0.0324571	0.0650093	diff signed
O00233	PSMD9	Q08378	GOLGA3	-0.40761	0.666503	1.07411	0.0253642	0.000706435	3.6e-05	0.267069	0.0285782	0.0296608	diff signed
O00233	PSMD9	Q13310	PABPC4	-0.398147	0.667774	1.06592	0.0293263	0.000684079	4.11e-05	0.283961	0.028036	0.0313661	diff signed
O00233	PSMD9	Q15084	PDIA6	-0.220533	0.668445	0.888978	0.241571	0.000672533	0.000567212	0.644604	0.0277654	0.0989647	diff signed
O00233	PSMD9	Q15125	EBP	-0.283447	0.686194	0.969641	0.12905	0.000421878	0.000156319	0.512876	0.0211083	0.0571139	diff signed
O00233	PSMD9	Q15404	RSU1	-0.27939	0.650446	0.929836	0.134858	0.00104727	0.000384968	0.521371	0.0359621	0.0841241	diff signed
O00233	PSMD9	Q15843	NEDD8	-0.147193	0.752868	0.900061	0.437635	5.27e-05	0.000165672	0.788464	0.00609101	0.0586779	diff signed
O00233	PSMD9	Q16774	GUK1	-0.0492587	0.756179	0.805438	0.796026	4.68e-05	0.000537223	0.943273	0.00566542	0.0967629	diff signed
O00233	PSMD9	Q6P2E9	EDC4	-0.286192	0.629534	0.915726	0.125226	0.0016933	0.000547114	0.507165	0.0474721	0.0974701	diff signed
O00233	PSMD9	Q6P996	PDXDC1	-0.0548062	0.752241	0.807047	0.773617	5.39e-05	0.000561527	0.936028	0.00617353	0.0984954	diff signed
O00233	PSMD9	Q6P996	LOC102724985	-0.0548062	0.752241	0.807047	0.773617	5.39e-05	0.000561527	0.936028	0.00617353	0.0984954	diff signed
O00233	PSMD9	Q709C8	VPS13C	-0.152224	0.748594	0.900818	0.421954	6.14e-05	0.000176275	0.779094	0.00667333	0.0604013	diff signed
O00233	PSMD9	Q8IY67	RAVER1	-0.0788439	0.796328	0.875172	0.67877	9.27e-06	9.66e-05	0.902164	0.00213373	0.0461163	diff signed
O00233	PSMD9	Q96JJ7	TMX3	-0.26371	0.643397	0.907106	0.159104	0.00123624	0.00055406	0.554545	0.0395963	0.0979833	diff signed
O00233	PSMD9	Q9BY50	SEC11C	-0.379114	0.676849	1.05596	0.0388184	0.000541373	4.47e-05	0.319116	0.0244421	0.0325404	diff signed
O00233	PSMD9	Q9Y678	COPG1	-0.233756	0.705107	0.938863	0.213779	0.000247567	0.000195048	0.617267	0.0153961	0.0631168	diff signed
O00233	PSMD9	Q9Y6A9	SPCS1	-0.299696	0.693004	0.992701	0.107619	0.000349773	0.000102969	0.478723	0.0188922	0.0473935	diff signed
O00244	ATOX1	O75083	WDR1	-0.0728478	0.842324	0.915172	0.702047	8.79e-07	1.37e-05	0.910955	0.000540058	0.0188085	diff signed
O00244	ATOX1	P06744	GPI	-0.155331	0.717408	0.872739	0.412429	0.000171196	0.000406047	0.773256	0.0123501	0.0860025	diff signed
O00244	ATOX1	P62249	RPS16	-0.0690449	0.804059	0.873104	0.71695	6.52e-06	8.23e-05	0.916377	0.00173113	0.0429371	diff signed
O00244	ATOX1	Q13177	PAK2	-0.289909	0.793224	1.08313	0.120181	1.06e-05	4.15e-06	0.49937	0.00232041	0.0106829	diff signed
O00244	ATOX1	Q15643	TRIP11	0.161636	-0.74169	-0.903326	0.393478	7.8e-05	0.000190583	0.761452	0.00770914	0.0624641	diff signed
O00244	ATOX1	Q99417	MYCBP	-0.0925442	0.790023	0.882567	0.626688	1.22e-05	0.000101	0.881355	0.00252592	0.0470149	diff signed
O00244	ATOX1	Q9BPX5	ARPC5L	0.0185546	0.789422	0.770867	0.922474	1.26e-05	0.000446542	0.980542	0.00256533	0.0897597	same signed
O00244	ATOX1	Q9HC38	GLOD4	-0.166383	0.698296	0.864679	0.379541	0.000301329	0.000568833	0.752503	0.0172977	0.0990753	diff signed
O00264	PGRMC1	P04234	CD3D	-0.614962	0.41689	1.03185	0.000298969	0.0535848	0.000106002	0.0348512	0.301295	0.048074	diff signed
O00264	PGRMC1	P08311	CTSG	-0.657443	0.533283	1.19073	7.9e-05	0.0105956	3.86e-06	0.0180601	0.131876	0.0102415	diff signed
O00264	PGRMC1	P41218	MNDA	-0.477029	0.612887	1.08992	0.00768974	0.00242418	3.85e-05	0.158951	0.058287	0.0304575	diff signed
O00264	PGRMC1	P60866	RPS20	0.707656	-0.200143	-0.907799	1.22e-05	0.371835	0.000289488	0.00711239	0.705068	0.074738	diff signed
O00264	PGRMC1	P61626	LYZ	-0.746311	0.237981	0.984292	2.19e-06	0.286201	5.54e-05	0.00300895	0.635045	0.0357856	diff signed
O00264	PGRMC1	P69849	NOMO3	0.701151	-0.169835	-0.870987	1.59e-05	0.449881	0.000507811	0.00814861	0.759251	0.0947671	diff signed
O00264	PGRMC1	Q5JPE7	NOMO2	0.701151	-0.169835	-0.870987	1.59e-05	0.449881	0.000507811	0.00814861	0.759251	0.0947671	diff signed
O00267	SUPT5H	P08311	CTSG	-0.415942	0.655981	1.07192	0.0222482	0.000916706	4.09e-05	0.252707	0.0332652	0.0313161	diff signed
O00267	SUPT5H	Q01432	AMPD3	0.0126197	0.811314	0.798694	0.947229	4.62e-06	0.000188198	0.986977	0.001414	0.0621415	same signed
O00267	SUPT5H	Q8NBK3	SUMF1	0.307912	-0.631433	-0.939345	0.0978558	0.00162331	0.000390172	0.461424	0.0463243	0.0846098	diff signed
O00267	SUPT5H	Q8TEX9	IPO4	0.338357	-0.676708	-1.01507	0.0674179	0.000543366	8.68e-05	0.398712	0.0244958	0.043991	diff signed
O00267	SUPT5H	Q9Y2H6	FNDC3A	0.753491	-0.0741931	-0.827684	1.54e-06	0.742809	0.000424755	0.0025016	0.910148	0.0877912	diff signed
O00268	TAF4	Q9HDC9	APMAP	0.590255	-0.429741	-1.02	0.000595969	0.0459238	0.000145209	0.0486224	0.279585	0.0552202	diff signed
O00268	TAF4	Q9Y2X7	GIT1	0.728314	-0.122734	-0.851048	5.06e-06	0.58635	0.000462828	0.00460767	0.837844	0.0910837	diff signed
O00273	DFFA	O14929	HAT1	-0.308488	0.652568	0.961056	0.0971971	0.000995462	0.000243629	0.460208	0.0349129	0.0695484	diff signed
O00273	DFFA	O95487	SEC24B	-0.21391	0.672167	0.886077	0.256355	0.000611431	0.000568559	0.658264	0.0262605	0.0990698	diff signed
O00273	DFFA	P19784	CSNK2A2	-0.216896	0.736192	0.953088	0.249619	9.38e-05	0.00010352	0.652158	0.00861354	0.047523	diff signed
O00273	DFFA	P43897	TSFM	-0.412402	0.573905	0.986307	0.0235311	0.00522441	0.000266202	0.258765	0.0897057	0.0722069	diff signed
O00273	DFFA	Q00537	CDK17	-0.527864	0.608945	1.13681	0.0027177	0.00263157	1.54e-05	0.0991525	0.0611156	0.0199416	switched opposites
O00273	DFFA	Q02556	IRF8	-0.395367	0.61013	1.0055	0.0305812	0.00256774	0.000166873	0.288972	0.0602436	0.0588929	diff signed
O00273	DFFA	Q12974	PTP4A2	-0.407166	0.588604	0.995771	0.0255394	0.00395484	0.000216217	0.267867	0.0768933	0.0658806	diff signed
O00273	DFFA	Q15165	PON2	-0.580049	0.665345	1.24539	0.00077997	0.00072735	9.98e-07	0.0552251	0.0290734	0.00525248	switched opposites
O00273	DFFA	Q8N1G4	LRRC47	-0.173165	0.696668	0.869833	0.360138	0.000315575	0.000542609	0.739529	0.0177848	0.0971926	diff signed
O00273	DFFA	Q9Y6Q5	AP1M2	0.538392	-0.459119	-0.997512	0.00214663	0.0316022	0.000245378	0.0889172	0.232518	0.0697466	diff signed
O00291	HIP1	Q13642	FHL1	0.375877	-0.635658	-1.01153	0.0406545	0.00147632	0.000129507	0.325182	0.043866	0.052565	diff signed
O00299	CLIC1	O00303	EIF3F	-0.206672	0.683257	0.889929	0.273178	0.000456703	0.000484109	0.673013	0.0221146	0.0928068	diff signed
O00299	CLIC1	O00410	IPO5	0.115462	0.916609	0.801147	0.543469	2.07e-09	1.25e-06	0.84423	1.77e-05	0.0058708	same signed
O00299	CLIC1	O00571	DDX3X	0.218549	0.865122	0.646573	0.245938	2.04e-07	0.000268303	0.648687	0.000232033	0.0724064	same signed
O00299	CLIC1	O14579	COPE	0.104992	0.874768	0.769776	0.58084	1.01e-07	3.09e-05	0.86153	0.000155165	0.0277221	same signed
O00299	CLIC1	O15042	U2SURP	-0.414572	0.577696	0.992268	0.0227377	0.00486837	0.000238943	0.255084	0.0862735	0.068941	diff signed
O00299	CLIC1	O43488	AKR7A2	0.142315	0.84683	0.704516	0.453135	6.71e-07	0.000234498	0.797365	0.000461297	0.0683664	same signed
O00299	CLIC1	O43760	SYNGR2	-0.273639	0.769145	1.04278	0.143414	2.87e-05	1.44e-05	0.53353	0.00422458	0.019285	diff signed
O00299	CLIC1	O43776	NARS1	0.293344	0.926899	0.633555	0.115655	5.8e-10	8.43e-06	0.492073	9.16e-06	0.0150332	same signed
O00299	CLIC1	O60716	CTNND1	-0.458276	0.637644	1.09592	0.0108707	0.00141121	3.02e-05	0.185248	0.042748	0.0273758	diff signed
O00299	CLIC1	O75083	WDR1	0.227846	0.85532	0.627474	0.225917	3.94e-07	0.000491195	0.629578	0.000339691	0.0934235	same signed
O00299	CLIC1	O75131	CPNE3	-0.156735	0.71556	0.872295	0.408166	0.000181166	0.000418322	0.770619	0.0127713	0.0872159	diff signed
O00299	CLIC1	O75390	CS	-0.151963	0.70502	0.856983	0.422762	0.000248194	0.000579822	0.779595	0.0154177	0.0998677	diff signed
O00299	CLIC1	O75533	SF3B1	-0.257691	0.842671	1.10036	0.169192	8.61e-07	6.07e-07	0.567166	0.000533949	0.00409857	diff signed
O00299	CLIC1	O75828	CBR3	-0.162958	0.77266	0.935618	0.389565	2.5e-05	6.94e-05	0.758949	0.00389285	0.0395912	diff signed
O00299	CLIC1	O94855	SEC24D	-0.204997	0.752098	0.957095	0.277172	5.42e-05	7.51e-05	0.676417	0.00619229	0.0411584	diff signed
O00299	CLIC1	O95881	TXNDC12	-0.220151	0.670428	0.890579	0.242408	0.000639354	0.000545237	0.645389	0.0269622	0.0973513	diff signed
O00299	CLIC1	P02786	TFRC	-0.544784	0.555078	1.09986	0.00185325	0.00732929	3.63e-05	0.0830742	0.10805	0.0297404	diff signed
O00299	CLIC1	P04075	ALDOA	0.0964368	0.870813	0.774377	0.612193	1.36e-07	3.47e-05	0.875336	0.00018294	0.0291841	same signed
O00299	CLIC1	P04080	CSTB	0.000504753	0.817553	0.817048	0.997888	3.39e-06	0.0001247	0.99951	0.00118423	0.0517872	same signed
O00299	CLIC1	P04406	GAPDH	0.0398612	0.879403	0.839542	0.834343	7.08e-08	8.49e-06	0.955271	0.000127082	0.0150831	same signed
O00299	CLIC1	P04792	HSPB1	-0.327836	0.715413	1.04325	0.0769646	0.000181979	3.53e-05	0.420113	0.0128055	0.0293804	diff signed
O00299	CLIC1	P06733	ENO1	0.0864867	0.868364	0.781877	0.649518	1.62e-07	3.47e-05	0.890609	0.000202436	0.0291841	same signed
O00299	CLIC1	P06744	GPI	-0.098317	0.924154	1.02247	0.605241	8.29e-10	1.01e-08	0.872305	1.08e-05	0.000566386	diff signed
O00299	CLIC1	P07108	DBI	0.1199	0.819301	0.699401	0.527978	3.1e-06	0.000552903	0.836747	0.00112591	0.0979031	same signed
O00299	CLIC1	P07737	PFN1	0.308835	0.922952	0.614117	0.0968019	9.65e-10	1.66e-05	0.459482	1.18e-05	0.0207426	same signed
O00299	CLIC1	P07814	EPRS1	-0.120317	0.778524	0.898841	0.526531	1.98e-05	0.000103515	0.836025	0.0033799	0.0475228	diff signed
O00299	CLIC1	P08195	SLC3A2	-0.166238	0.701386	0.867625	0.379962	0.000275805	0.000528686	0.752797	0.0164034	0.0962938	diff signed
O00299	CLIC1	P08238	HSP90AB1	0.0362793	0.824198	0.787919	0.849051	2.41e-06	0.000153574	0.959695	0.000972805	0.0566113	same signed
O00299	CLIC1	P08575	PTPRC	0.214309	0.903397	0.689088	0.255447	8.53e-09	2.14e-05	0.657468	3.82e-05	0.0231983	same signed
O00299	CLIC1	P11940	PABPC1	-0.540209	0.640522	1.18073	0.00205942	0.00132122	5.28e-06	0.0872121	0.0411645	0.0121125	switched opposites
O00299	CLIC1	P12081	HARS1	-0.0433536	0.780309	0.823663	0.820055	1.84e-05	0.000274221	0.95083	0.00323304	0.0730339	diff signed
O00299	CLIC1	P13639	EEF2	0.041378	0.880825	0.839447	0.828131	6.32e-08	7.88e-06	0.953342	0.00011951	0.0145609	same signed
O00299	CLIC1	P13674	P4HA1	-0.399251	0.630278	1.02953	0.0288393	0.00166557	0.00010054	0.281986	0.0470245	0.0469255	diff signed
O00299	CLIC1	P14550	AKR1A1	0.260794	0.894247	0.633453	0.163935	2.03e-08	8.62e-05	0.560634	6.31e-05	0.0438205	same signed
O00299	CLIC1	P14868	DARS1	-0.156109	0.786781	0.94289	0.410064	1.4e-05	4.6e-05	0.771782	0.00274667	0.0329607	diff signed
O00299	CLIC1	P14923	JUP	-0.405488	0.635234	1.04072	0.026212	0.00149055	8.09e-05	0.270859	0.0441086	0.0425999	diff signed
O00299	CLIC1	P15880	RPS2	-0.356094	0.602518	0.958612	0.0534363	0.00300174	0.000354846	0.363341	0.0658097	0.081338	diff signed
O00299	CLIC1	P17858	PFKL	0.0105028	0.876572	0.866069	0.956072	8.82e-08	6.51e-06	0.989202	0.000144022	0.0133023	same signed
O00299	CLIC1	P20618	PSMB1	0.0153588	0.788464	0.773105	0.935797	1.31e-05	0.000442856	0.984021	0.00262928	0.0894163	same signed
O00299	CLIC1	P22102	GART	-0.00778944	0.80933	0.817119	0.967414	5.08e-06	0.000154815	0.992024	0.00149347	0.0568073	diff signed
O00299	CLIC1	P22234	PAICS	0.0452698	0.876587	0.831317	0.812239	8.81e-08	1.12e-05	0.948461	0.000143964	0.0170694	same signed
O00299	CLIC1	P22307	SCP2	-0.200973	0.784809	0.985782	0.286914	1.53e-05	2.52e-05	0.684537	0.00289069	0.0251336	diff signed
O00299	CLIC1	P23396	RPS3	-0.335598	0.670834	1.00643	0.0698269	0.000632743	0.000105138	0.404349	0.026796	0.0478699	diff signed
O00299	CLIC1	P26599	PTBP1	-0.0686993	0.783229	0.851928	0.718309	1.63e-05	0.000177896	0.916873	0.00300812	0.0606206	diff signed
O00299	CLIC1	P26641	EEF1G	-0.0550852	0.82403	0.879115	0.772495	2.43e-06	4.34e-05	0.935643	0.000977932	0.0321494	diff signed
O00299	CLIC1	P28062	PSMB8	-0.00606793	0.828012	0.834079	0.974613	1.97e-06	7.28e-05	0.993842	0.000862075	0.040628	diff signed
O00299	CLIC1	P28331	NDUFS1	0.141499	0.856246	0.714747	0.455755	3.71e-07	0.000147154	0.798826	0.000327511	0.0554976	same signed
O00299	CLIC1	P30042	GATD3A	0.0688816	0.826941	0.75806	0.717592	2.08e-06	0.000211554	0.916617	0.000892165	0.065279	same signed
O00299	CLIC1	P31153	MAT2A	-0.133931	0.728281	0.862213	0.480443	0.000121598	0.000401366	0.812368	0.0100596	0.085554	diff signed
O00299	CLIC1	P34932	HSPA4	0.351172	0.891243	0.540071	0.0570633	2.65e-08	0.000394531	0.373014	7.34e-05	0.0850304	same signed
O00299	CLIC1	P35222	CTNNB1	-0.436927	0.563678	1.0006	0.0157694	0.0062944	0.000219377	0.217871	0.0994343	0.0663056	diff signed
O00299	CLIC1	P35637	FUS	0.134012	0.832761	0.69875	0.480177	1.52e-06	0.000389067	0.812239	0.000743231	0.0845156	same signed
O00299	CLIC1	P36543	ATP6V1E1	-0.039274	0.802659	0.841933	0.836751	6.96e-06	0.00013086	0.956003	0.00179973	0.0528129	diff signed
O00299	CLIC1	P38606	ATP6V1A	-0.0401362	0.883916	0.924052	0.833216	4.93e-08	1.69e-06	0.95493	0.000104387	0.00678536	diff signed
O00299	CLIC1	P39019	RPS19	-0.295394	0.740508	1.0359	0.113015	8.12e-05	2.73e-05	0.487762	0.00789597	0.026135	diff signed
O00299	CLIC1	P40763	STAT3	-0.174497	0.817163	0.99166	0.356397	3.46e-06	9.72e-06	0.73694	0.00119741	0.01604	diff signed
O00299	CLIC1	P41091	EIF2S3	-0.238178	0.793285	1.03146	0.204991	1.06e-05	9.94e-06	0.608041	0.00231613	0.0162167	diff signed
O00299	CLIC1	P41250	GARS1	-0.0327017	0.80243	0.835132	0.863792	7.03e-06	0.000144281	0.964013	0.00181115	0.055082	diff signed
O00299	CLIC1	P48444	ARCN1	0.172294	0.876652	0.704358	0.362597	8.76e-08	7.36e-05	0.741234	0.000143648	0.0408348	same signed
O00299	CLIC1	P49327	FASN	-0.302694	0.800156	1.10285	0.103976	7.8e-06	2.43e-06	0.472377	0.00192377	0.00804463	diff signed
O00299	CLIC1	P50990	CCT8	0.0446857	0.833164	0.788478	0.81462	1.49e-06	0.000116828	0.949177	0.000732699	0.0502778	same signed
O00299	CLIC1	P51659	HSD17B4	-0.0904308	0.74269	0.83312	0.634617	7.54e-05	0.000470743	0.884635	0.00755156	0.0917861	diff signed
O00299	CLIC1	P52630	STAT2	-0.370997	0.750117	1.12111	0.0435527	5.82e-05	5.34e-06	0.334602	0.0064576	0.0121601	diff signed
O00299	CLIC1	P53621	COPA	-0.269089	0.83803	1.10712	0.150459	1.13e-06	6.45e-07	0.543235	0.000625758	0.0041906	diff signed
O00299	CLIC1	P55209	NAP1L1	0.239146	0.895115	0.655969	0.203102	1.87e-08	5.87e-05	0.606043	6.09e-05	0.036686	same signed
O00299	CLIC1	P55210	CASP7	0.576115	-0.523128	-1.09924	0.000863195	0.0124808	3.6e-05	0.0579339	0.143937	0.0296548	diff signed
O00299	CLIC1	P55884	EIF3B	0.224833	0.911064	0.686231	0.232281	3.85e-09	1.31e-05	0.635796	2.5e-05	0.0184252	same signed
O00299	CLIC1	P56537	EIF6	-0.0408401	0.774965	0.815805	0.830333	2.28e-05	0.000337148	0.954041	0.00368541	0.0795457	diff signed
O00299	CLIC1	P61088	UBE2N	0.33362	0.911532	0.577912	0.0715956	3.66e-09	7.11e-05	0.408328	2.43e-05	0.0400735	same signed
O00299	CLIC1	P61106	RAB14	-0.294761	0.81248	1.10724	0.113825	4.36e-06	1.57e-06	0.489097	0.00136824	0.00657139	diff signed
O00299	CLIC1	P61247	RPS3A	-0.04909	0.788371	0.837461	0.79671	1.31e-05	0.000193255	0.943492	0.00263607	0.0628681	diff signed
O00299	CLIC1	P62136	PPP1CA	0.253252	0.874681	0.621429	0.176917	1.02e-07	0.000259527	0.576442	0.000155648	0.0714731	same signed
O00299	CLIC1	P62191	PSMC1	-0.115675	0.844655	0.96033	0.54272	7.65e-07	6.19e-06	0.843878	0.000497913	0.0130677	diff signed
O00299	CLIC1	P62241	RPS8	-0.365985	0.653077	1.01906	0.0466992	0.000983366	0.000100834	0.344236	0.0346635	0.0470034	diff signed
O00299	CLIC1	P62424	RPL7A	-0.546295	0.395588	0.941883	0.00178922	0.0684056	0.000571786	0.0816827	0.338556	0.0992861	diff signed
O00299	CLIC1	P62820	RAB1A	-0.214561	0.709963	0.924524	0.254877	0.000214487	0.000223968	0.65696	0.0141349	0.0669834	diff signed
O00299	CLIC1	P62826	RAN	0.0389116	0.827743	0.788832	0.838237	2e-06	0.000136915	0.956443	0.000870132	0.0538576	same signed
O00299	CLIC1	P62847	RPS24	-0.179685	0.716948	0.896634	0.34205	0.000173629	0.000298443	0.726821	0.0124556	0.0756459	diff signed
O00299	CLIC1	P62913	RPL11	-0.45086	0.629168	1.08003	0.0124024	0.00170707	4.25e-05	0.196139	0.0476937	0.0318448	diff signed
O00299	CLIC1	P62993	GRB2	0.106394	0.84719	0.740796	0.575768	6.56e-07	0.000141961	0.859239	0.000455402	0.0547058	same signed
O00299	CLIC1	P63167	DYNLL1	0.329812	0.88635	0.556539	0.0750965	4.03e-08	0.00039022	0.416071	9.27e-05	0.084612	same signed
O00299	CLIC1	P63173	RPL38	-0.0712483	0.788304	0.859553	0.708302	1.32e-05	0.000143905	0.913243	0.00264115	0.0550571	diff signed
O00299	CLIC1	P63241	EIF5A	0.136251	0.82955	0.6933	0.472805	1.81e-06	0.000456455	0.808233	0.000821017	0.0905464	same signed
O00299	CLIC1	P63244	RACK1	0.0531826	0.906247	0.853065	0.780158	6.4e-09	1.22e-06	0.938172	3.26e-05	0.00577598	same signed
O00299	CLIC1	P78527	PRKDC	-0.304486	0.657294	0.961781	0.101842	0.000887839	0.000231631	0.468611	0.0326518	0.0680487	diff signed
O00299	CLIC1	Q02790	FKBP4	-0.225683	0.823549	1.04923	0.230474	2.49e-06	3.06e-06	0.634007	0.000992144	0.00909802	diff signed
O00299	CLIC1	Q04637	EIF4G1	-0.356131	0.760063	1.11619	0.0534097	4.05e-05	4.85e-06	0.36327	0.00520047	0.0115833	diff signed
O00299	CLIC1	Q07960	ARHGAP1	0.025353	0.820396	0.795043	0.894206	2.94e-06	0.000155239	0.972678	0.00109007	0.0568874	same signed
O00299	CLIC1	Q08378	GOLGA3	-0.182739	0.782431	0.965169	0.333773	1.69e-05	3.64e-05	0.720825	0.00306704	0.0297559	diff signed
O00299	CLIC1	Q10567	AP1B1	0.0922994	0.826649	0.73435	0.627605	2.12e-06	0.000291207	0.881728	0.000900832	0.0749235	same signed
O00299	CLIC1	Q13177	PAK2	-0.0118138	0.870725	0.882539	0.950595	1.37e-07	6.76e-06	0.987839	0.000183479	0.0135737	diff signed
O00299	CLIC1	Q13200	PSMD2	0.0304654	0.889359	0.858893	0.873029	3.12e-08	3.54e-06	0.966643	8.01e-05	0.00977235	same signed
O00299	CLIC1	Q13283	G3BP1	-0.143718	0.787365	0.931082	0.448648	1.37e-05	5.39e-05	0.794824	0.00270404	0.0352858	diff signed
O00299	CLIC1	Q13310	PABPC4	-0.285117	0.637546	0.922663	0.126713	0.00141437	0.000469908	0.509399	0.0428007	0.0917163	diff signed
O00299	CLIC1	Q13501	SQSTM1	-0.13246	0.779139	0.911599	0.485321	1.93e-05	8.54e-05	0.815001	0.00332908	0.0436646	diff signed
O00299	CLIC1	Q13895	BYSL	0.0458045	-0.779937	-0.825741	0.810061	1.87e-05	0.000268922	0.947759	0.00326364	0.0724732	diff signed
O00299	CLIC1	Q14152	EIF3A	-0.0395898	0.834781	0.87437	0.835456	1.36e-06	3.3e-05	0.955616	0.00069684	0.028577	diff signed
O00299	CLIC1	Q14204	DYNC1H1	-0.234727	0.722375	0.957101	0.211828	0.000146715	0.000119889	0.615226	0.0112593	0.0508343	diff signed
O00299	CLIC1	Q14CX7	NAA25	0.274487	-0.845045	-1.11953	0.142129	7.48e-07	3.84e-07	0.531731	0.000491248	0.00319118	diff signed
O00299	CLIC1	Q15019	SEPTIN2	0.317571	0.882282	0.56471	0.0872499	5.63e-08	0.000415665	0.441362	0.000112016	0.0869196	same signed
O00299	CLIC1	Q15084	PDIA6	-0.168867	0.837294	1.00616	0.372366	1.18e-06	3.89e-06	0.747799	0.000642056	0.0102869	diff signed
O00299	CLIC1	Q15365	PCBP1	0.171471	0.877806	0.706336	0.36493	8.01e-08	6.78e-05	0.74279	0.000136829	0.0391651	same signed
O00299	CLIC1	Q15393	SF3B3	-0.125472	0.748587	0.874059	0.508835	6.14e-05	0.000252568	0.827248	0.00667452	0.0706886	diff signed
O00299	CLIC1	Q15436	SEC23A	0.0278313	0.825527	0.797695	0.88393	2.25e-06	0.000129534	0.969786	0.000933249	0.0525662	same signed
O00299	CLIC1	Q15643	TRIP11	0.0251465	-0.788401	-0.813548	0.895063	1.31e-05	0.000264423	0.972928	0.00263389	0.0719964	diff signed
O00299	CLIC1	Q16658	FSCN1	-0.213566	0.802081	1.01565	0.257139	7.15e-06	1.02e-05	0.658976	0.00182681	0.0164073	diff signed
O00299	CLIC1	Q16698	DECR1	-0.0412898	0.828121	0.869411	0.828492	1.96e-06	4.4e-05	0.95346	0.000859167	0.0322707	diff signed
O00299	CLIC1	Q16774	GUK1	0.03489	0.839747	0.804857	0.85477	1.02e-06	7.54e-05	0.961383	0.000590664	0.0412391	same signed
O00299	CLIC1	Q6IS14	EIF5AL1	0.136251	0.82955	0.6933	0.472805	1.81e-06	0.000456455	0.808233	0.000821017	0.0905464	same signed
O00299	CLIC1	Q7Z5L9	IRF2BP2	-0.157413	0.778932	0.936345	0.406115	1.95e-05	6.02e-05	0.769352	0.00334642	0.0371482	diff signed
O00299	CLIC1	Q86VP6	CAND1	0.106639	0.83977	0.733131	0.574886	1.02e-06	0.000200802	0.85884	0.000590348	0.0637919	same signed
O00299	CLIC1	Q8WWM7	ATXN2L	-0.315222	0.65612	0.971342	0.0897452	0.000913596	0.000203587	0.446197	0.0331982	0.06419	diff signed
O00299	CLIC1	Q92597	NDRG1	-0.104735	0.785527	0.890262	0.58177	1.48e-05	0.000100364	0.861957	0.00283874	0.0468988	diff signed
O00299	CLIC1	Q96HC4	PDLIM5	-0.287962	0.688345	0.976307	0.122804	0.000397843	0.000138495	0.503463	0.0203975	0.0541265	diff signed
O00299	CLIC1	Q96IU4	ABHD14B	0.385625	0.896821	0.511196	0.0353274	1.6e-08	0.000459351	0.306827	5.56e-05	0.0907717	same signed
O00299	CLIC1	Q99497	PARK7	0.267392	0.896264	0.628872	0.153149	1.69e-08	8.26e-05	0.546811	5.72e-05	0.0430105	same signed
O00299	CLIC1	Q9BUJ2	HNRNPUL1	0.0233894	0.793533	0.770143	0.902359	1.05e-05	0.000413166	0.975	0.00230137	0.0866591	same signed
O00299	CLIC1	Q9GZV4	EIF5A2	0.136251	0.82955	0.6933	0.472805	1.81e-06	0.000456455	0.808233	0.000821017	0.0905464	same signed
O00299	CLIC1	Q9H8Y8	GORASP2	-0.076612	0.747194	0.823806	0.687402	6.45e-05	0.000493604	0.9055	0.00687649	0.0936161	diff signed
O00299	CLIC1	Q9NQR4	NIT2	0.136605	0.847019	0.710414	0.471643	6.63e-07	0.000215347	0.807592	0.000458171	0.0657404	same signed
O00299	CLIC1	Q9NTK5	OLA1	0.29988	0.878571	0.578691	0.107393	7.55e-08	0.000399936	0.478304	0.00013207	0.0854523	same signed
O00299	CLIC1	Q9NVA2	SEPTIN11	-0.0398424	0.770408	0.81025	0.83442	2.73e-05	0.000394344	0.955296	0.00410139	0.0850108	diff signed
O00299	CLIC1	Q9NXR1	NDE1	0.202669	-0.772978	-0.975647	0.282782	2.47e-05	3.82e-05	0.681116	0.00386119	0.0303711	diff signed
O00299	CLIC1	Q9NY33	DPP3	0.183589	0.855181	0.671592	0.33149	3.97e-07	0.000274614	0.719176	0.000341926	0.0730686	same signed
O00299	CLIC1	Q9NZ08	ERAP1	0.0449992	0.834396	0.789397	0.813342	1.39e-06	0.000111022	0.948786	0.000705601	0.049172	same signed
O00299	CLIC1	Q9NZB2	FAM120A	-0.10838	0.774575	0.882954	0.568623	2.32e-05	0.000139763	0.856021	0.00371736	0.0543681	diff signed
O00299	CLIC1	Q9P258	RCC2	-0.0737233	0.875324	0.949047	0.698632	9.7e-08	1.81e-06	0.909691	0.000151801	0.00703221	diff signed
O00299	CLIC1	Q9UBN7	HDAC6	0.109758	-0.851224	-0.960982	0.563687	5.11e-07	4.7e-06	0.853781	0.000396545	0.011396	diff signed
O00299	CLIC1	Q9UHV9	PFDN2	-0.314553	0.816041	1.13059	0.0904649	3.66e-06	9.08e-07	0.447609	0.00123621	0.00501481	diff signed
O00299	CLIC1	Q9UKV8	AGO2	-0.126695	0.72687	0.853565	0.50468	0.000127233	0.000457321	0.825129	0.0103439	0.0906184	diff signed
O00299	CLIC1	Q9UMX0	UBQLN1	0.255959	0.869928	0.613968	0.172176	1.45e-07	0.000348092	0.570774	0.000190105	0.0806362	same signed
O00299	CLIC1	Q9UQ80	PA2G4	-0.0814652	0.752806	0.834272	0.668683	5.28e-05	0.000395075	0.898258	0.00609952	0.0850755	diff signed
O00299	CLIC1	Q9Y230	RUVBL2	0.11999	0.831295	0.711304	0.527663	1.65e-06	0.000344827	0.836586	0.00077796	0.080332	same signed
O00299	CLIC1	Q9Y263	PLAA	-0.0580591	0.780899	0.838958	0.760559	1.8e-05	0.000221812	0.931652	0.00318528	0.0666921	diff signed
O00299	CLIC1	Q9Y383	LUC7L2	0.145731	0.833155	0.687424	0.442249	1.49e-06	0.000445135	0.791126	0.000732763	0.0896225	same signed
O00299	CLIC1	Q9Y3I0	RTCB	0.172776	0.859649	0.686873	0.361236	2.96e-07	0.000190132	0.740294	0.000287288	0.0624093	same signed
O00299	CLIC1	Q9Y678	COPG1	-0.0256498	0.82226	0.84791	0.892974	2.67e-06	7.13e-05	0.972336	0.00103263	0.0401408	diff signed
O00303	EIF3F	O14745	SLC9A3R1	-0.22172	0.764418	0.986138	0.238982	3.44e-05	3.87e-05	0.642195	0.00471103	0.0305221	diff signed
O00303	EIF3F	O15143	ARPC1B	-0.0137746	0.83368	0.847454	0.942408	1.44e-06	5.04e-05	0.985763	0.00072187	0.0343027	diff signed
O00303	EIF3F	O15145	ARPC3	-0.192264	0.745797	0.938061	0.308743	6.77e-05	0.000109969	0.701907	0.00707806	0.0489648	diff signed
O00303	EIF3F	O15511	ARPC5	-0.127857	0.748398	0.876255	0.500746	6.18e-05	0.000246082	0.823096	0.00670244	0.0698322	diff signed
O00303	EIF3F	O60234	GMFG	-0.504856	0.621322	1.12618	0.00443701	0.00202623	1.83e-05	0.124129	0.0526156	0.0215815	diff signed
O00303	EIF3F	O75955	FLOT1	-0.322838	0.686884	1.00972	0.0818484	0.000414036	8.49e-05	0.43043	0.0208769	0.0435728	diff signed
O00303	EIF3F	P02462	COL4A1	0.367825	-0.572759	-0.940584	0.0455236	0.00533615	0.000530622	0.340705	0.0907458	0.0964104	diff signed
O00303	EIF3F	P07737	PFN1	0.109756	0.818704	0.708948	0.563694	3.2e-06	0.000497686	0.853786	0.00114486	0.0939611	same signed
O00303	EIF3F	P07954	FH	-0.0518882	0.812286	0.864174	0.785383	4.4e-06	7.51e-05	0.939875	0.0013757	0.0411771	diff signed
O00303	EIF3F	P08575	PTPRC	-0.0871829	0.758494	0.845677	0.646878	4.3e-05	0.000309927	0.889577	0.00538431	0.0768811	diff signed
O00303	EIF3F	P13489	RNH1	0.160402	0.860122	0.69972	0.397145	2.87e-07	0.00015661	0.763764	0.000282277	0.0571631	same signed
O00303	EIF3F	P14317	HCLS1	0.0188648	0.871627	0.852763	0.921182	1.28e-07	1.03e-05	0.9802	0.000177241	0.0164584	same signed
O00303	EIF3F	P15153	RAC2	-0.0775386	0.764486	0.842024	0.683814	3.43e-05	0.000292265	0.904122	0.00470398	0.0750225	diff signed
O00303	EIF3F	P20701	ITGAL	-0.128265	0.787587	0.915851	0.49937	1.36e-05	6.68e-05	0.822376	0.00268942	0.0388777	diff signed
O00303	EIF3F	P21912	SDHB	-0.091517	0.811561	0.903078	0.630537	4.56e-06	4.4e-05	0.882955	0.00140515	0.0322836	diff signed
O00303	EIF3F	P24752	ACAT1	-0.0914349	0.812632	0.904067	0.630845	4.33e-06	4.21e-05	0.883078	0.00136299	0.0317152	diff signed
O00303	EIF3F	P26447	S100A4	-0.104695	0.771856	0.87655	0.581916	2.58e-05	0.000160935	0.862027	0.00396422	0.0578637	diff signed
O00303	EIF3F	P29350	PTPN6	-0.226326	0.682277	0.908604	0.229113	0.000468861	0.00038212	0.632696	0.0224642	0.0838978	diff signed
O00303	EIF3F	P29401	TKT	-0.332636	0.642647	0.975283	0.0724874	0.00125793	0.000214172	0.410389	0.039994	0.0655945	diff signed
O00303	EIF3F	P30044	PRDX5	-0.219502	0.672364	0.891866	0.243834	0.000608332	0.000526339	0.646718	0.026185	0.0961195	diff signed
O00303	EIF3F	P30084	ECHS1	0.0967511	0.83264	0.735888	0.611029	1.53e-06	0.000240482	0.874833	0.000746381	0.0691422	same signed
O00303	EIF3F	P30740	SERPINB1	-0.44822	0.766234	1.21445	0.0129895	3.21e-05	6.1e-07	0.200166	0.00451677	0.00411103	diff signed
O00303	EIF3F	P31146	CORO1A	-0.177696	0.784417	0.962113	0.34751	1.55e-05	3.65e-05	0.730667	0.00291841	0.0297662	diff signed
O00303	EIF3F	P31942	HNRNPH3	-0.00327035	0.784081	0.787351	0.986316	1.57e-05	0.000404688	0.996721	0.00294243	0.0858708	diff signed
O00303	EIF3F	P31946	YWHAB	-0.217069	0.694159	0.911228	0.249231	0.000338664	0.000324374	0.651787	0.0185447	0.0783529	diff signed
O00303	EIF3F	P33241	LSP1	-0.329385	0.735759	1.06514	0.0754967	9.52e-05	1.82e-05	0.416961	0.00868921	0.0215263	diff signed
O00303	EIF3F	P35637	FUS	0.239545	0.859931	0.620386	0.202327	2.91e-07	0.000461063	0.605232	0.000284171	0.0909319	same signed
O00303	EIF3F	P37837	TALDO1	-0.238884	0.832565	1.07145	0.203614	1.54e-06	1.52e-06	0.606569	0.000748601	0.00646664	diff signed
O00303	EIF3F	P40926	MDH2	0.203035	0.908676	0.705641	0.281895	4.97e-09	1.14e-05	0.680377	2.84e-05	0.0172808	same signed
O00303	EIF3F	P41240	CSK	-0.223856	0.745485	0.969341	0.234371	6.84e-05	7.03e-05	0.6378	0.0071212	0.0398424	diff signed
O00303	EIF3F	P42765	ACAA2	0.007203	0.777967	0.770764	0.969866	2.02e-05	0.000561248	0.992639	0.00342468	0.0984868	same signed
O00303	EIF3F	P43686	PSMC4	0.0732108	0.809375	0.736164	0.70063	5.07e-06	0.000443557	0.910424	0.00149171	0.089466	same signed
O00303	EIF3F	P45974	USP5	0.244891	0.858351	0.61346	0.192133	3.23e-07	0.000533584	0.593931	0.000302443	0.0966275	same signed
O00303	EIF3F	P46109	CRKL	0.309059	0.897209	0.58815	0.0965477	1.55e-08	0.000144077	0.459005	5.44e-05	0.0550608	same signed
O00303	EIF3F	P46459	NSF	-0.115056	0.853098	0.968154	0.544897	4.54e-07	3.87e-06	0.8449	0.000369574	0.0102415	diff signed
O00303	EIF3F	P49411	TUFM	0.0451092	0.897894	0.852785	0.812894	1.45e-08	2.26e-06	0.948642	5.22e-05	0.00777541	same signed
O00303	EIF3F	P49419	ALDH7A1	-0.134021	0.780907	0.914928	0.480147	1.8e-05	7.85e-05	0.81222	0.00318482	0.042092	diff signed
O00303	EIF3F	P50570	DNM2	0.0159871	0.801289	0.785302	0.933176	7.41e-06	0.000286292	0.98334	0.00186545	0.0743826	same signed
O00303	EIF3F	P50995	ANXA11	-0.254041	0.686783	0.940824	0.175525	0.00041517	0.000234447	0.574782	0.0209125	0.0683628	diff signed
O00303	EIF3F	P52209	PGD	-0.293474	0.705086	0.99856	0.115486	0.000247715	8.16e-05	0.491798	0.0153996	0.0428053	diff signed
O00303	EIF3F	P52565	ARHGDIA	-0.255131	0.669748	0.924879	0.173617	0.000650578	0.000347312	0.572542	0.0272348	0.0805623	diff signed
O00303	EIF3F	P52566	ARHGDIB	-0.267315	0.665119	0.932434	0.153272	0.000731482	0.000326918	0.54698	0.0291666	0.0786299	diff signed
O00303	EIF3F	P53990	IST1	0.080344	0.820622	0.740278	0.672991	2.9e-06	0.000317434	0.89992	0.00108278	0.0775992	same signed
O00303	EIF3F	P58546	MTPN	-0.137482	0.78203	0.919512	0.468776	1.71e-05	7.17e-05	0.80604	0.00309785	0.0403036	diff signed
O00303	EIF3F	P61204	ARF3	-0.183918	0.800516	0.984434	0.330608	7.68e-06	1.75e-05	0.718521	0.00190646	0.0211455	diff signed
O00303	EIF3F	P61978	HNRNPK	-0.0169849	0.815593	0.832578	0.929016	3.74e-06	0.000106419	0.982233	0.00125134	0.0481438	diff signed
O00303	EIF3F	P67775	PPP2CA	0.0752653	0.889778	0.814512	0.692629	3.01e-08	7.02e-06	0.907424	7.82e-05	0.0138104	same signed
O00303	EIF3F	P82979	SARNP	-0.236615	0.716919	0.953534	0.20807	0.000173784	0.000136052	0.611238	0.0124628	0.0537072	diff signed
O00303	EIF3F	P84077	ARF1	-0.183918	0.800516	0.984434	0.330608	7.68e-06	1.75e-05	0.718521	0.00190646	0.0211455	diff signed
O00303	EIF3F	P84095	RHOG	-0.176812	0.766212	0.943024	0.349952	3.22e-05	7.09e-05	0.732383	0.00451916	0.0400139	diff signed
O00303	EIF3F	Q01082	SPTBN1	0.0509666	0.821249	0.770282	0.789109	2.81e-06	0.000210893	0.941069	0.00106377	0.0651907	same signed
O00303	EIF3F	Q02252	ALDH6A1	0.0207392	0.796783	0.776043	0.913379	9.09e-06	0.000357119	0.978086	0.00210886	0.0815638	same signed
O00303	EIF3F	Q04760	GLO1	-0.0221146	0.806411	0.828526	0.907657	5.84e-06	0.000142951	0.97646	0.0016232	0.0548739	diff signed
O00303	EIF3F	Q07955	SRSF1	0.0320928	0.810677	0.778584	0.866305	4.76e-06	0.000249209	0.964749	0.00144021	0.0702724	same signed
O00303	EIF3F	Q09028	RBBP4	0.0224703	0.806797	0.784326	0.906179	5.73e-06	0.000254416	0.976078	0.00160645	0.0708957	same signed
O00303	EIF3F	Q13043	STK4	-0.0411323	0.831692	0.872825	0.829137	1.61e-06	3.73e-05	0.953668	0.000769003	0.0300753	diff signed
O00303	EIF3F	Q13148	TARDBP	0.0143511	0.789718	0.775367	0.940002	1.24e-05	0.000419346	0.985119	0.00254608	0.0873179	same signed
O00303	EIF3F	Q13185	CBX3	-0.114548	0.748352	0.8629	0.546684	6.19e-05	0.000293641	0.845762	0.0067095	0.0751982	diff signed
O00303	EIF3F	Q14005	IL16	0.118145	0.923045	0.8049	0.534076	9.54e-10	6.44e-07	0.839747	1.18e-05	0.00419043	same signed
O00303	EIF3F	Q14103	HNRNPD	-0.0704029	0.747947	0.81835	0.711616	6.28e-05	0.000522298	0.914462	0.00676787	0.0958259	diff signed
O00303	EIF3F	Q14141	SEPTIN6	0.0820261	0.875763	0.793737	0.666532	9.38e-08	2.06e-05	0.897416	0.000149241	0.0227548	same signed
O00303	EIF3F	Q14761	PTPRCAP	-0.0153744	0.851681	0.867055	0.935732	4.97e-07	1.98e-05	0.984009	0.00038937	0.0223747	diff signed
O00303	EIF3F	Q15819	UBE2V2	-0.0543516	0.808462	0.862814	0.775447	5.3e-06	8.48e-05	0.936626	0.00153228	0.0435294	diff signed
O00303	EIF3F	Q16181	SEPTIN7	-0.170822	0.708229	0.879051	0.366773	0.000225833	0.000420376	0.744045	0.0145746	0.0873954	diff signed
O00303	EIF3F	Q16718	NDUFA5	-0.202313	0.783363	0.985676	0.283647	1.62e-05	2.61e-05	0.681831	0.00299785	0.0255282	diff signed
O00303	EIF3F	Q7L014	DDX46	0.0949609	0.849765	0.754805	0.617672	5.6e-07	0.000107061	0.877629	0.000417075	0.0483074	same signed
O00303	EIF3F	Q7Z460	CLASP1	0.532901	-0.558127	-1.09103	0.00242998	0.00694742	4.34e-05	0.0941713	0.104939	0.0321546	diff signed
O00303	EIF3F	Q86V48	LUZP1	0.632288	-0.325657	-0.957945	0.000177907	0.139148	0.000297725	0.0270307	0.467656	0.075597	diff signed
O00303	EIF3F	Q8IZQ5	SELENOH	-0.0490139	0.795988	0.845002	0.797019	9.42e-06	0.000147213	0.943591	0.00215244	0.0555052	diff signed
O00303	EIF3F	Q92882	OSTF1	-0.383869	0.732397	1.11627	0.0362434	0.000106385	7.83e-06	0.310109	0.00928059	0.0145122	diff signed
O00303	EIF3F	Q96FW1	OTUB1	0.140589	0.864688	0.724099	0.458689	2.1e-07	9.32e-05	0.80047	0.000235738	0.0453809	same signed
O00303	EIF3F	Q96I99	SUCLG2	0.0564751	0.803392	0.746917	0.76691	6.73e-06	0.000445239	0.933794	0.00176265	0.0896243	same signed
O00303	EIF3F	Q99439	CNN2	-0.0825659	0.843484	0.92605	0.664464	8.21e-07	1.11e-05	0.896612	0.000518309	0.0170265	diff signed
O00303	EIF3F	Q9BTT0	ANP32E	-0.100605	0.753183	0.853788	0.596827	5.21e-05	0.00030536	0.868662	0.00605155	0.0763957	diff signed
O00303	EIF3F	Q9H307	PNN	-0.312104	0.6717	0.983804	0.0931392	0.000618822	0.000147034	0.452651	0.0264496	0.0554802	diff signed
O00303	EIF3F	Q9UJ70	NAGK	-0.0139986	0.828581	0.842579	0.941473	1.91e-06	6.35e-05	0.98552	0.000846441	0.0380459	diff signed
O00303	EIF3F	Q9Y265	RUVBL1	0.228746	0.871756	0.64301	0.224039	1.27e-07	0.000216937	0.62769	0.000176184	0.0659856	same signed
O00329	PIK3CD	P02790	HPX	0.430187	-0.584805	-1.01499	0.0176524	0.00425515	0.000161197	0.228786	0.0800778	0.057927	diff signed
O00329	PIK3CD	P04114	APOB	0.500293	-0.683392	-1.18369	0.00487085	0.000455054	3.73e-06	0.12949	0.0220676	0.0100688	diff signed
O00329	PIK3CD	P04181	OAT	0.110485	-0.749129	-0.859614	0.561093	6.02e-05	0.000302667	0.852587	0.00659945	0.0761079	diff signed
O00329	PIK3CD	P11215	ITGAM	0.626602	-0.557667	-1.18427	0.000211667	0.00700395	5.13e-06	0.0293943	0.105411	0.0119218	diff signed
O00329	PIK3CD	P20160	AZU1	0.50481	-0.604038	-1.10885	0.00444129	0.00291046	2.77e-05	0.124179	0.064694	0.0262848	diff signed
O00329	PIK3CD	P25815	S100P	0.372188	-0.565069	-0.937257	0.0428309	0.00613894	0.000573787	0.332287	0.0980781	0.0993989	diff signed
O00329	PIK3CD	P36955	SERPINF1	0.172363	-0.699722	-0.872085	0.362401	0.000289309	0.00050909	0.741103	0.0168807	0.0948827	diff signed
O00329	PIK3CD	Q16513	PKN2	-0.0153359	0.775644	0.79098	0.935892	2.22e-05	0.000455934	0.98405	0.00362799	0.0905105	diff signed
O00329	PIK3CD	Q8N3C0	ASCC3	-0.495069	0.669424	1.16449	0.00541161	0.000655973	6.29e-06	0.135792	0.0273666	0.0131341	diff signed
O00329	PIK3CD	Q9BW91	NUDT9	-0.30011	0.726445	1.02655	0.107111	0.000128972	3.95e-05	0.477805	0.0104234	0.0308287	diff signed
O00329	PIK3CD	Q9UG63	ABCF2	-0.430354	0.594077	1.02443	0.0176036	0.00355355	0.000132757	0.228518	0.0723989	0.0531507	diff signed
O00329	PIK3CD	Q9UG63	LOC114483834	-0.430354	0.594077	1.02443	0.0176036	0.00355355	0.000132757	0.228518	0.0723989	0.0531507	diff signed
O00329	PIK3CD	Q9UIB8	CD84	-0.320228	0.685926	1.00615	0.084492	0.000424954	9.07e-05	0.435846	0.0211953	0.0448368	diff signed
O00329	PIK3CD	Q9Y508	RNF114	-0.291185	0.665183	0.956369	0.118484	0.000730306	0.000233391	0.496624	0.0291406	0.0682315	diff signed
O00330	PDHX	P30419	NMT1	-0.0104375	0.777891	0.788329	0.956345	2.03e-05	0.000451576	0.989268	0.00343126	0.0901952	diff signed
O00339	MATN2	Q9H0C8	ILKAP	0.570468	-0.401179	-0.971647	0.000996226	0.064246	0.000338153	0.0619794	0.328674	0.0796713	diff signed
O00399	DCTN6	Q96AT9	RPE	-0.361031	0.638448	0.999479	0.0499833	0.00138557	0.00015327	0.353829	0.042294	0.0565576	diff signed
O00410	IPO5	O00571	DDX3X	0.153846	0.871821	0.717974	0.416967	1.26e-07	7.52e-05	0.776038	0.000175736	0.041195	same signed
O00410	IPO5	O00754	MAN2B1	-0.352007	0.818035	1.17004	0.0564352	3.31e-06	3.95e-07	0.371355	0.00116816	0.00323718	diff signed
O00410	IPO5	O15144	ARPC2	-0.00763426	0.805077	0.812711	0.968063	6.22e-06	0.000182612	0.992212	0.00168337	0.0612893	diff signed
O00410	IPO5	O15511	ARPC5	-0.309478	0.848959	1.15844	0.0960729	5.89e-07	1.51e-07	0.458101	0.00042786	0.00205351	diff signed
O00410	IPO5	O43795	MYO1B	0.368284	-0.60073	-0.969015	0.0452339	0.00311216	0.000307297	0.339832	0.0671654	0.0765921	diff signed
O00410	IPO5	O43818	RRP9	0.32947	-0.658914	-0.988384	0.0754173	0.000853327	0.000154293	0.416771	0.0319101	0.0567158	diff signed
O00410	IPO5	O60234	GMFG	-0.363275	0.761345	1.12462	0.0484737	3.87e-05	4.05e-06	0.349483	0.00505008	0.0105198	diff signed
O00410	IPO5	O60664	PLIN3	0.179683	0.842183	0.662501	0.342058	8.86e-07	0.000471611	0.726825	0.000542859	0.0918201	same signed
O00410	IPO5	O75083	WDR1	0.217994	0.851476	0.633482	0.247169	5.03e-07	0.000514891	0.64987	0.000392378	0.0952787	same signed
O00410	IPO5	O75131	CPNE3	-0.306374	0.708463	1.01484	0.0996308	0.00022427	6.08e-05	0.464673	0.0145157	0.0372948	diff signed
O00410	IPO5	O75955	FLOT1	-0.376757	0.66001	1.03677	0.0401484	0.000830619	7.16e-05	0.32355	0.0314227	0.0402477	diff signed
O00410	IPO5	O75995	SASH3	0.0155036	0.850981	0.835477	0.935193	5.19e-07	3.25e-05	0.983865	0.000400092	0.0284161	same signed
O00410	IPO5	P00450	CP	-0.415686	0.665301	1.08099	0.022339	0.000728153	3.23e-05	0.253131	0.0290918	0.0282961	diff signed
O00410	IPO5	P00491	PNP	-0.116424	0.725813	0.842237	0.540091	0.0001316	0.000535581	0.842632	0.0105454	0.0967057	diff signed
O00410	IPO5	P00558	PGK1	0.271535	0.875548	0.604014	0.146642	9.53e-08	0.000318871	0.538092	0.000150697	0.0777596	same signed
O00410	IPO5	P01024	C3	-0.40853	0.673401	1.08193	0.0250034	0.000592252	2.95e-05	0.26544	0.025769	0.0271387	diff signed
O00410	IPO5	P01909	HLA-DQA1	-0.21801	0.671944	0.889954	0.247133	0.000614954	0.000541803	0.649834	0.0263484	0.0971437	diff signed
O00410	IPO5	P02790	HPX	-0.333618	0.684402	1.01802	0.0715974	0.00044284	7.66e-05	0.408334	0.0217155	0.0415783	diff signed
O00410	IPO5	P04040	CAT	-0.158096	0.853207	1.0113	0.404056	4.51e-07	1.88e-06	0.768119	0.00036815	0.00712877	diff signed
O00410	IPO5	P04075	ALDOA	0.380033	0.941818	0.561785	0.0383096	6.3e-11	6.15e-06	0.317348	2.49e-06	0.0130385	same signed
O00410	IPO5	P04080	CSTB	0.238042	0.873201	0.63516	0.205259	1.14e-07	0.000227981	0.608302	0.000166194	0.0675454	same signed
O00410	IPO5	P04083	ANXA1	-0.341771	0.590848	0.932619	0.0645267	0.00378595	0.000547068	0.391846	0.0750177	0.0974701	diff signed
O00410	IPO5	P04217	A1BG	-0.411527	0.565655	0.977181	0.0238577	0.0060745	0.000315986	0.260283	0.0975196	0.0774954	diff signed
O00410	IPO5	P04839	CYBB	-0.38474	0.600757	0.985497	0.0357867	0.0031105	0.000239492	0.308477	0.0671481	0.0690082	diff signed
O00410	IPO5	P04843	RPN1	0.103701	0.822523	0.718822	0.585523	2.63e-06	0.000397855	0.863657	0.00102428	0.0852962	same signed
O00410	IPO5	P05771	PRKCB	-0.208306	0.717923	0.92623	0.269319	0.000168499	0.000197118	0.669677	0.0122343	0.0633731	diff signed
O00410	IPO5	P06744	GPI	0.140835	0.903742	0.762908	0.457895	8.24e-09	6.48e-06	0.800049	3.72e-05	0.013298	same signed
O00410	IPO5	P07737	PFN1	-0.0076361	0.885737	0.893373	0.968055	4.24e-08	2.52e-06	0.992212	9.57e-05	0.00817624	diff signed
O00410	IPO5	P07741	APRT	0.168495	0.860741	0.692246	0.373435	2.75e-07	0.000169554	0.748516	0.000275542	0.0593693	same signed
O00410	IPO5	P08133	ANXA6	-0.147533	0.757645	0.905178	0.436565	4.43e-05	0.000142025	0.787849	0.00548435	0.0547144	diff signed
O00410	IPO5	P08567	PLEK	-0.212913	0.803667	1.01658	0.25863	6.64e-06	9.64e-06	0.660325	0.00175028	0.0159922	diff signed
O00410	IPO5	P08575	PTPRC	-0.26135	0.82937	1.09072	0.163007	1.83e-06	1.21e-06	0.559521	0.00082597	0.0057329	diff signed
O00410	IPO5	P09960	LTA4H	-0.128323	0.887177	1.0155	0.499175	3.76e-08	2.83e-07	0.822283	8.96e-05	0.00274306	diff signed
O00410	IPO5	P10768	ESD	0.0708629	0.855736	0.784873	0.709812	3.83e-07	5.62e-05	0.913796	0.000334296	0.0360238	same signed
O00410	IPO5	P11234	RALB	-0.365234	0.610149	0.975383	0.0471857	0.00256672	0.000265366	0.345671	0.06023	0.0721102	diff signed
O00410	IPO5	P11413	G6PD	-0.1624	0.851975	1.01438	0.391214	4.88e-07	1.88e-06	0.760013	0.000385575	0.00713111	diff signed
O00410	IPO5	P13796	LCP1	-0.00741407	0.819598	0.827012	0.968983	3.06e-06	0.000102819	0.992429	0.00111594	0.0473756	diff signed
O00410	IPO5	P15311	EZR	0.0296474	0.867084	0.837436	0.876412	1.77e-07	1.61e-05	0.96764	0.000213799	0.0203984	same signed
O00410	IPO5	P17980	PSMC3	0.318671	0.913657	0.594985	0.0860999	2.9e-09	4.68e-05	0.439094	2.15e-05	0.0331986	same signed
O00410	IPO5	P18669	PGAM1	0.227085	0.887997	0.660912	0.227513	3.51e-08	7.99e-05	0.631137	8.6e-05	0.0424188	same signed
O00410	IPO5	P21281	ATP6V1B2	0.279029	0.886858	0.607829	0.135384	3.86e-08	0.00018292	0.522131	9.1e-05	0.0613477	same signed
O00410	IPO5	P22314	UBA1	0.231563	0.924163	0.6926	0.218229	8.28e-10	3.99e-06	0.621734	1.08e-05	0.0104191	same signed
O00410	IPO5	P25788	PSMA3	0.203646	0.858354	0.654708	0.280418	3.23e-07	0.000308094	0.679104	0.000302419	0.076672	same signed
O00410	IPO5	P25815	S100P	-0.475537	0.587741	1.06328	0.0079099	0.00402148	6.93e-05	0.16094	0.0776122	0.0395662	diff signed
O00410	IPO5	P26038	MSN	0.0648029	0.8487	0.783897	0.733694	5.98e-07	7.41e-05	0.922369	0.000431327	0.0409407	same signed
O00410	IPO5	P26583	HMGB2	-0.0968966	0.751603	0.8485	0.61049	5.52e-05	0.000335733	0.874621	0.00625602	0.0794219	diff signed
O00410	IPO5	P27635	RPL10	0.00874685	0.792175	0.783428	0.963411	1.11e-05	0.000359401	0.991024	0.00238677	0.0817666	same signed
O00410	IPO5	P28331	NDUFS1	0.26117	0.866049	0.60488	0.163307	1.91e-07	0.000455875	0.559888	0.000223521	0.0905044	same signed
O00410	IPO5	P28676	GCA	-0.240781	0.724965	0.965746	0.199938	0.000135194	0.000101932	0.602637	0.0107142	0.0471985	diff signed
O00410	IPO5	P28838	LAP3	0.234589	0.883804	0.649214	0.212103	4.97e-08	0.000116564	0.615517	0.000105019	0.0502084	same signed
O00410	IPO5	P29350	PTPN6	-0.29241	0.8119	1.10431	0.116873	4.49e-06	1.68e-06	0.494006	0.00139061	0.00677149	diff signed
O00410	IPO5	P29401	TKT	-0.171748	0.823591	0.99534	0.364142	2.49e-06	7.48e-06	0.74227	0.000990978	0.0142031	diff signed
O00410	IPO5	P29466	CASP1	-0.0786692	0.74277	0.821439	0.679445	7.51e-05	0.000544374	0.902434	0.00754016	0.0972982	diff signed
O00410	IPO5	P30260	CDC27	0.447002	-0.634301	-1.0813	0.0132679	0.00152224	4.03e-05	0.202074	0.044644	0.0310885	diff signed
O00410	IPO5	P30740	SERPINB1	-0.356751	0.764709	1.12146	0.0529664	3.41e-05	4.02e-06	0.362063	0.00467973	0.0104477	diff signed
O00410	IPO5	P31146	CORO1A	-0.259299	0.745048	1.00435	0.166453	6.95e-05	4.17e-05	0.563792	0.00718571	0.0315553	diff signed
O00410	IPO5	P31946	YWHAB	0.0694527	0.833232	0.763779	0.715347	1.48e-06	0.000162952	0.915801	0.000731201	0.058196	same signed
O00410	IPO5	P31948	STIP1	0.228171	0.875248	0.647077	0.225239	9.75e-08	0.000177076	0.628888	0.00015211	0.0605217	same signed
O00410	IPO5	P35237	SERPINB6	-0.12958	0.813437	0.943017	0.494945	4.16e-06	2.31e-05	0.820099	0.00133176	0.0240963	diff signed
O00410	IPO5	P35754	GLRX	-0.158355	0.824892	0.983247	0.403276	2.32e-06	8.71e-06	0.767636	0.000953232	0.0152437	diff signed
O00410	IPO5	P36871	PGM1	-0.165376	0.739497	0.904873	0.382473	8.4e-05	0.000193163	0.754401	0.00806005	0.0628639	diff signed
O00410	IPO5	P37837	TALDO1	-0.0569537	0.781519	0.838472	0.764989	1.75e-05	0.000220411	0.933151	0.00313657	0.0664534	diff signed
O00410	IPO5	P38606	ATP6V1A	0.370452	0.898254	0.527802	0.0438863	1.4e-08	0.000334322	0.335656	5.13e-05	0.0792795	same signed
O00410	IPO5	P39687	ANP32A	0.178451	0.882822	0.704372	0.345432	5.39e-08	5.48e-05	0.72919	0.000109434	0.0355568	same signed
O00410	IPO5	P40121	CAPG	0.114458	0.855415	0.740956	0.547	3.91e-07	0.000105638	0.845912	0.000338514	0.0479883	same signed
O00410	IPO5	P40925	MDH1	0.332941	0.920166	0.587226	0.0722103	1.36e-09	3.26e-05	0.40977	1.43e-05	0.0284583	same signed
O00410	IPO5	P40937	RFC5	0.254749	-0.719157	-0.973906	0.174283	0.0001622	9.82e-05	0.573343	0.0119581	0.0464643	diff signed
O00410	IPO5	P41240	CSK	-0.121567	0.760798	0.882365	0.522214	3.95e-05	0.000183178	0.833893	0.00511276	0.061376	diff signed
O00410	IPO5	P42768	WAS	-0.00809069	0.816009	0.824099	0.966154	3.66e-06	0.000118161	0.991705	0.00123716	0.0505073	diff signed
O00410	IPO5	P43405	SYK	-0.0890559	0.760207	0.849263	0.639795	4.03e-05	0.00028709	0.886729	0.00518318	0.0745018	diff signed
O00410	IPO5	P46459	NSF	-0.21711	0.675938	0.893048	0.249139	0.000554436	0.000500532	0.65169	0.0247938	0.0941616	diff signed
O00410	IPO5	P46940	IQGAP1	-0.00102074	0.820323	0.821344	0.995729	2.95e-06	0.000108887	0.999013	0.00109217	0.0487431	diff signed
O00410	IPO5	P46976	GYG1	-0.443068	0.566928	1.01	0.0142022	0.00593627	0.00018625	0.208186	0.0962946	0.0618191	diff signed
O00410	IPO5	P48444	ARCN1	0.338188	0.906177	0.567989	0.0675635	6.45e-09	0.000116825	0.399065	3.27e-05	0.0502778	same signed
O00410	IPO5	P48553	TRAPPC10	0.270175	-0.653096	-0.923272	0.148755	0.000982897	0.000411989	0.540948	0.034654	0.0865487	diff signed
O00410	IPO5	P49748	ACADVL	-0.190887	0.703789	0.894676	0.312287	0.000257268	0.000361557	0.704661	0.015749	0.081963	diff signed
O00410	IPO5	P50453	SERPINB9	0.0652054	0.853267	0.788061	0.7321	4.49e-07	5.91e-05	0.921823	0.000367354	0.0367876	same signed
O00410	IPO5	P50552	VASP	-0.113819	0.733139	0.846958	0.549256	0.000103827	0.000455275	0.846961	0.00914504	0.0904897	diff signed
O00410	IPO5	P50570	DNM2	-0.0306428	0.778462	0.809105	0.872296	1.98e-05	0.000343216	0.966424	0.00338473	0.0801565	diff signed
O00410	IPO5	P51692	STAT5B	-0.304243	0.628253	0.932496	0.10213	0.00174195	0.000438886	0.469145	0.0482361	0.0890629	diff signed
O00410	IPO5	P51812	RPS6KA3	-0.151555	0.712407	0.863962	0.424023	0.000199337	0.000484741	0.78036	0.0135251	0.0928699	diff signed
O00410	IPO5	P52209	PGD	0.0173821	0.825855	0.808473	0.92736	2.21e-06	0.00011077	0.981803	0.000923492	0.0491183	same signed
O00410	IPO5	P52565	ARHGDIA	-0.0065456	0.895941	0.902487	0.972615	1.74e-08	1.13e-06	0.993342	5.82e-05	0.00556115	diff signed
O00410	IPO5	P52566	ARHGDIB	-0.264973	0.781828	1.0468	0.157043	1.73e-05	1.02e-05	0.551828	0.00311136	0.0163922	diff signed
O00410	IPO5	P52907	CAPZA1	0.207002	0.85681	0.649808	0.272395	3.57e-07	0.000347283	0.672325	0.000320228	0.08056	same signed
O00410	IPO5	P53618	COPB1	0.213576	0.857869	0.644293	0.257116	3.33e-07	0.000360282	0.658957	0.000308254	0.0818375	same signed
O00410	IPO5	P54819	AK2	0.180109	0.846917	0.666808	0.340895	6.67e-07	0.000385162	0.725995	0.000459946	0.0841453	same signed
O00410	IPO5	P59998	ARPC4	-0.153561	0.827105	0.980666	0.417841	2.07e-06	8.44e-06	0.776591	0.000888151	0.0150332	diff signed
O00410	IPO5	P60900	PSMA6	0.334519	0.905119	0.5706	0.0707872	7.18e-09	0.000119646	0.406526	3.48e-05	0.0507881	same signed
O00410	IPO5	P61158	ACTR3	-0.0177676	0.86662	0.884388	0.925753	1.83e-07	8e-06	0.981388	0.000218122	0.0146599	diff signed
O00410	IPO5	P61586	RHOA	-0.17974	0.694893	0.874633	0.341901	0.000331769	0.000520535	0.726706	0.0183172	0.0957043	diff signed
O00410	IPO5	P61970	NUTF2	0.382349	0.907154	0.524805	0.0370509	5.83e-09	0.000214325	0.312948	3.09e-05	0.0656159	same signed
O00410	IPO5	P62136	PPP1CA	0.228514	0.881833	0.653319	0.224523	5.83e-08	0.000120624	0.628167	0.000114319	0.0509565	same signed
O00410	IPO5	P62191	PSMC1	0.129585	0.86343	0.733845	0.494926	2.29e-07	8.55e-05	0.820088	0.00024761	0.043678	same signed
O00410	IPO5	P62310	LSM3	0.130563	0.856497	0.725934	0.491648	3.65e-07	0.000124963	0.818384	0.000324412	0.0518309	same signed
O00410	IPO5	P62834	RAP1A	-0.344586	0.791205	1.13579	0.0622167	1.16e-05	1.68e-06	0.386191	0.00244936	0.00676642	diff signed
O00410	IPO5	P62993	GRB2	-0.110301	0.798053	0.908353	0.561748	8.58e-06	5.8e-05	0.852899	0.00203807	0.0365237	diff signed
O00410	IPO5	Q00610	CLTC	0.207464	0.845941	0.638477	0.271303	7.08e-07	0.000573965	0.671379	0.000475532	0.0994084	same signed
O00410	IPO5	Q01518	CAP1	0.0937219	0.900924	0.807202	0.622288	1.09e-08	3.86e-06	0.879538	4.39e-05	0.0102415	same signed
O00410	IPO5	Q07960	ARHGAP1	-0.10882	0.842437	0.951257	0.567043	8.73e-07	7.79e-06	0.855299	0.000538409	0.0144757	diff signed
O00410	IPO5	Q13177	PAK2	-0.0827902	0.845971	0.928761	0.663606	7.07e-07	9.68e-06	0.896278	0.000475194	0.0160174	diff signed
O00410	IPO5	Q14697	GANAB	0.184895	0.838895	0.654	0.328002	1.07e-06	0.000579656	0.716597	0.000607671	0.0998621	same signed
O00410	IPO5	Q14CX7	NAA25	0.2936	-0.761488	-1.05509	0.115323	3.84e-05	1.37e-05	0.491531	0.00503421	0.0187962	diff signed
O00410	IPO5	Q15833	STXBP2	-0.174811	0.722194	0.897005	0.35552	0.000147549	0.000276724	0.736297	0.011299	0.0733162	diff signed
O00410	IPO5	Q16774	GUK1	-0.174119	0.861703	1.03582	0.357457	2.58e-07	8.29e-07	0.737682	0.000265487	0.00475167	diff signed
O00410	IPO5	Q16851	UGP2	-0.0329821	0.832033	0.865015	0.862635	1.58e-06	4.13e-05	0.963682	0.00076104	0.0314515	diff signed
O00410	IPO5	Q5H9R7	PPP6R3	0.633896	-0.377493	-1.01139	0.000169268	0.0832749	0.000131394	0.0263679	0.371143	0.0528786	diff signed
O00410	IPO5	Q6IBS0	TWF2	0.000975958	0.839756	0.83878	0.995916	1.02e-06	4.66e-05	0.999056	0.00059053	0.0331503	same signed
O00410	IPO5	Q709C8	VPS13C	0.119129	0.859952	0.740823	0.530653	2.9e-07	8.9e-05	0.838071	0.000283923	0.0444118	same signed
O00410	IPO5	Q7L591	DOK3	-0.450796	0.627404	1.0782	0.0124162	0.00177487	4.43e-05	0.19624	0.0487601	0.0323859	diff signed
O00410	IPO5	Q7Z460	CLASP1	0.397642	-0.68792	-1.08556	0.0295508	0.00040249	2.4e-05	0.284904	0.0205342	0.0245542	diff signed
O00410	IPO5	Q86UX7	FERMT3	-0.281335	0.899073	1.18041	0.13205	1.3e-08	4.47e-09	0.51732	4.89e-05	0.00038106	diff signed
O00410	IPO5	Q86V48	LUZP1	0.421094	-0.607281	-1.02837	0.0204844	0.00272351	0.000116913	0.243898	0.0623181	0.0502933	diff signed
O00410	IPO5	Q8NF50	DOCK8	-0.0826197	0.771713	0.854333	0.664258	2.6e-05	0.000217297	0.896531	0.00397717	0.0660333	diff signed
O00410	IPO5	Q8NFF5	FLAD1	0.424197	-0.586949	-1.01115	0.0194785	0.00408341	0.000170193	0.238763	0.0782742	0.0594513	diff signed
O00410	IPO5	Q8TBC4	UBA3	0.00592735	0.822205	0.816277	0.975201	2.67e-06	0.000110643	0.993982	0.00103436	0.0490911	same signed
O00410	IPO5	Q92608	DOCK2	-0.205235	0.682455	0.887691	0.2766	0.000466632	0.000502594	0.675928	0.0224014	0.0942875	diff signed
O00410	IPO5	Q92619	ARHGAP45	-0.269527	0.647237	0.916764	0.14977	0.00112998	0.000472197	0.542319	0.0375817	0.091865	diff signed
O00410	IPO5	Q92882	OSTF1	-0.509733	0.777536	1.28727	0.00401033	2.06e-05	8.89e-08	0.11861	0.00346051	0.00164983	diff signed
O00410	IPO5	Q92888	ARHGEF1	-0.243516	0.673986	0.917501	0.194721	0.000583344	0.000368567	0.596843	0.0255489	0.0826476	diff signed
O00410	IPO5	Q96C19	EFHD2	-0.265727	0.809321	1.07505	0.155822	5.08e-06	3.07e-06	0.550253	0.00149371	0.00910168	diff signed
O00410	IPO5	Q96C86	DCPS	-0.242886	0.789455	1.03234	0.195914	1.25e-05	1.08e-05	0.598162	0.00256325	0.0168312	diff signed
O00410	IPO5	Q96IJ6	GMPPA	0.085077	0.831906	0.746829	0.654877	1.59e-06	0.000212622	0.892771	0.000764285	0.0653903	same signed
O00410	IPO5	Q96IU4	ABHD14B	0.00669672	0.831064	0.824368	0.971983	1.67e-06	7.59e-05	0.993182	0.000783372	0.0414251	same signed
O00410	IPO5	Q9BTE3	MCMBP	0.355179	-0.633484	-0.988663	0.0540963	0.00155047	0.000187373	0.36515	0.0451216	0.0620254	diff signed
O00410	IPO5	Q9H4M9	EHD1	-0.212389	0.825643	1.03803	0.259832	2.23e-06	3.45e-06	0.661371	0.000930058	0.00967159	diff signed
O00410	IPO5	Q9HCE1	MOV10	0.391975	-0.782379	-1.17435	0.032171	1.69e-05	9.86e-07	0.295075	0.00307079	0.00521938	diff signed
O00410	IPO5	Q9NUQ9	FAM49B	0.0551197	0.877592	0.822472	0.772356	8.15e-08	1.22e-05	0.935601	0.000137904	0.0177406	same signed
O00410	IPO5	Q9NXG2	THUMPD1	0.0707421	0.83011	0.759368	0.710286	1.76e-06	0.00018973	0.91398	0.000806853	0.062331	same signed
O00410	IPO5	Q9NXR1	NDE1	0.392432	-0.681155	-1.07359	0.0319531	0.000483123	3.17e-05	0.294242	0.0228637	0.0280278	diff signed
O00410	IPO5	Q9P016	THYN1	0.105051	0.819883	0.714832	0.580626	3.01e-06	0.000448328	0.86143	0.00110668	0.0899107	same signed
O00410	IPO5	Q9UGI8	TES	0.131126	0.835207	0.704081	0.489765	1.33e-06	0.000338344	0.817383	0.000686996	0.0796885	same signed
O00410	IPO5	Q9UI08	EVL	-0.301674	0.734566	1.03624	0.105205	9.91e-05	2.99e-05	0.474506	0.0088993	0.0273071	diff signed
O00410	IPO5	Q9ULT8	HECTD1	-0.644635	0.382526	1.02716	0.000120526	0.0789167	9.46e-05	0.0222925	0.362036	0.0456663	diff signed
O00410	IPO5	Q9Y3Z3	SAMHD1	-0.0396277	0.763444	0.803071	0.835301	3.57e-05	0.000489111	0.955563	0.00481826	0.0932225	diff signed
O00422	SAP18	P17213	BPI	-0.302743	0.668732	0.971474	0.103917	0.000667646	0.000181472	0.472265	0.0276433	0.0611416	diff signed
O00425	IGF2BP3	O94804	STK10	-0.537095	0.419629	0.956724	0.00221087	0.0518748	0.000469707	0.0901894	0.29666	0.0917035	diff signed
O00425	IGF2BP3	P12931	SRC	0.609108	-0.339077	-0.948185	0.000353874	0.122655	0.000397561	0.0378265	0.442236	0.0852663	diff signed
O00425	IGF2BP3	P46087	NOP2	0.586257	-0.382254	-0.968511	0.00066292	0.0791474	0.000332269	0.0511229	0.362537	0.0790812	diff signed
O00425	IGF2BP3	P52566	ARHGDIB	-0.727801	0.115511	0.843312	5.17e-06	0.60873	0.000514139	0.00466214	0.849257	0.0952025	diff signed
O00425	IGF2BP3	P78347	GTF2I	0.62915	-0.34187	-0.97102	0.000195892	0.119409	0.000251428	0.0283579	0.436916	0.0705655	diff signed
O00425	IGF2BP3	Q00325	SLC25A3	0.624513	-0.401741	-1.02625	0.000225429	0.0638388	0.000109985	0.030342	0.327668	0.0489648	diff signed
O00425	IGF2BP3	Q12882	DPYD	-0.481673	0.654792	1.13647	0.00703706	0.000943502	1.24e-05	0.152885	0.0338298	0.0179368	diff signed
O00425	IGF2BP3	Q12931	TRAP1	0.619898	-0.425985	-1.04588	0.000258675	0.0480693	8.15e-05	0.0324282	0.285883	0.0427661	diff signed
O00425	IGF2BP3	Q14126	DSG2	0.681822	-0.240661	-0.922483	3.34e-05	0.280647	0.000318313	0.0118145	0.629923	0.0777054	diff signed
O00425	IGF2BP3	Q5T5P2	KIAA1217	0.701003	-0.180218	-0.881221	1.6e-05	0.422231	0.000445759	0.00817071	0.740972	0.0896876	diff signed
O00425	IGF2BP3	Q9Y608	LRRFIP2	-0.645637	0.293546	0.939183	0.000116689	0.184867	0.000351573	0.0219313	0.528849	0.0810008	diff signed
O00429	DNM1L	O14561	NDUFAB1	0.00859021	0.856072	0.847481	0.964066	3.75e-07	2.23e-05	0.991181	0.000329911	0.0237045	same signed
O00429	DNM1L	O60711	LPXN	0.0856262	0.858422	0.772795	0.652787	3.21e-07	6.01e-05	0.891931	0.000301615	0.0371376	same signed
O00429	DNM1L	O75608	LYPLA1	0.124398	0.848307	0.72391	0.512498	6.13e-07	0.000171925	0.82908	0.000437081	0.0596904	same signed
O00429	DNM1L	P07339	CTSD	-0.156265	0.7937	0.949965	0.409591	1.04e-05	3.51e-05	0.771501	0.00228955	0.0293301	diff signed
O00429	DNM1L	P08574	CYC1	-0.148056	0.765187	0.913244	0.434922	3.34e-05	0.000110481	0.786863	0.00462828	0.0490569	diff signed
O00429	DNM1L	P14625	HSP90B1	-0.127986	0.765129	0.893115	0.500311	3.35e-05	0.000146139	0.82287	0.00463451	0.055357	diff signed
O00429	DNM1L	P15311	EZR	0.0445109	0.797147	0.752636	0.815332	8.94e-06	0.000476274	0.949409	0.00208841	0.0921522	same signed
O00429	DNM1L	P16885	PLCG2	-0.107496	0.760666	0.868162	0.5718	3.96e-05	0.000222067	0.857457	0.00512989	0.06674	diff signed
O00429	DNM1L	P17655	CAPN2	-0.326525	0.612137	0.938662	0.0782233	0.00246254	0.000446952	0.422866	0.0588157	0.0897789	diff signed
O00429	DNM1L	P18621	RPL17	-0.0945115	0.738018	0.83253	0.619345	8.83e-05	0.000508769	0.878331	0.00829872	0.0948624	diff signed
O00429	DNM1L	P25398	RPS12	-0.302449	0.63029	0.932739	0.10427	0.00166514	0.00043124	0.472878	0.0470171	0.0883426	diff signed
O00429	DNM1L	P26641	EEF1G	0.0726761	0.814334	0.741658	0.702718	3.98e-06	0.000366508	0.911199	0.001299	0.0824428	same signed
O00429	DNM1L	P27635	RPL10	-0.0823588	0.840415	0.922774	0.665257	9.83e-07	1.31e-05	0.89691	0.000577542	0.0183995	diff signed
O00429	DNM1L	P28331	NDUFS1	-0.369492	0.619107	0.9886	0.0444792	0.00212493	0.000206053	0.337528	0.0540865	0.0645536	diff signed
O00429	DNM1L	P30043	BLVRB	0.13929	0.871824	0.732534	0.46289	1.26e-07	6.1e-05	0.802807	0.000175729	0.0373134	same signed
O00429	DNM1L	P30101	PDIA3	-0.0543244	0.76535	0.819675	0.775557	3.32e-05	0.000383547	0.936667	0.00461004	0.0839989	diff signed
O00429	DNM1L	P30153	PPP2R1A	0.12007	0.857741	0.737671	0.527387	3.36e-07	0.000101308	0.836443	0.000309642	0.0470836	same signed
O00429	DNM1L	P39656	DDOST	-0.343419	0.635737	0.979156	0.0631665	0.00147365	0.000212792	0.388541	0.0438217	0.0654078	diff signed
O00429	DNM1L	P49903	SEPHS1	0.12773	0.868596	0.740866	0.501176	1.59e-07	6.24e-05	0.823317	0.000200407	0.0376698	same signed
O00429	DNM1L	P50238	CRIP1	-0.207	0.716863	0.923863	0.272402	0.000174083	0.000206583	0.672331	0.0124749	0.0646342	diff signed
O00429	DNM1L	P53621	COPA	-0.372954	0.599832	0.972786	0.0423712	0.00316894	0.000291818	0.330788	0.0678427	0.0749922	diff signed
O00429	DNM1L	P55263	ADK	0.285559	0.884238	0.598679	0.1261	4.8e-08	0.000235746	0.50848	0.000102755	0.0685482	same signed
O00429	DNM1L	P60763	RAC3	-0.445705	0.626944	1.07265	0.01357	0.00179289	4.91e-05	0.20406	0.04906	0.0338525	diff signed
O00429	DNM1L	P62847	RPS24	-0.446102	0.587568	1.03367	0.0134771	0.00403491	0.000116685	0.203444	0.0777493	0.0502382	diff signed
O00429	DNM1L	P62979	RPS27A	-0.0759544	0.765792	0.841746	0.689953	3.27e-05	0.000286445	0.906438	0.0045631	0.0744046	diff signed
O00429	DNM1L	P63000	RAC1	-0.445705	0.626944	1.07265	0.01357	0.00179289	4.91e-05	0.20406	0.04906	0.0338525	diff signed
O00429	DNM1L	P63173	RPL38	-0.392851	0.625625	1.01848	0.0317545	0.00184548	0.0001239	0.293445	0.0498758	0.0516159	diff signed
O00429	DNM1L	Q13404	UBE2V1	0.000291869	0.806391	0.806099	0.998779	5.84e-06	0.00019303	0.999715	0.00162398	0.062846	same signed
O00429	DNM1L	Q13404	TMEM189-UBE2V1	0.000291869	0.806391	0.806099	0.998779	5.84e-06	0.00019303	0.999715	0.00162398	0.062846	same signed
O00429	DNM1L	Q13630	TSTA3	0.208856	0.87363	0.664775	0.26803	1.1e-07	0.000147973	0.668579	0.000163069	0.0556147	same signed
O00429	DNM1L	Q15084	PDIA6	-0.334981	0.72149	1.05647	0.0703747	0.00015084	2.61e-05	0.40562	0.0114497	0.0255282	diff signed
O00429	DNM1L	Q15437	SEC23B	-0.226248	0.678286	0.904534	0.229279	0.00052129	0.00042022	0.632861	0.0239013	0.0873897	diff signed
O00429	DNM1L	Q16181	SEPTIN7	-0.0135656	0.78314	0.796706	0.94328	1.64e-05	0.000366285	0.985989	0.00301489	0.0824246	diff signed
O00429	DNM1L	Q16775	HAGH	-0.0440219	0.780637	0.824658	0.817327	1.82e-05	0.000268911	0.950002	0.0032069	0.0724732	diff signed
O00429	DNM1L	Q709C8	VPS13C	-0.062845	0.782423	0.845268	0.741463	1.69e-05	0.000197719	0.925073	0.00306787	0.0634388	diff signed
O00429	DNM1L	Q7L576	CYFIP1	-0.225891	0.674415	0.900306	0.230033	0.000576873	0.00046184	0.633589	0.0253843	0.0909871	diff signed
O00429	DNM1L	Q8IZ83	ALDH16A1	0.289597	0.891457	0.60186	0.120599	2.6e-08	0.000159068	0.500048	7.27e-05	0.0575697	same signed
O00429	DNM1L	Q8TCD5	NT5C	0.230177	0.867418	0.637241	0.221076	1.73e-07	0.000279105	0.624673	0.000210952	0.0735601	same signed
O00429	DNM1L	Q8WU39	MZB1	-0.261276	0.713981	0.975257	0.163129	0.00019008	0.000103202	0.559668	0.0131475	0.0474521	diff signed
O00429	DNM1L	Q8WYJ6	SEPTIN1	-0.0661553	0.786325	0.85248	0.728342	1.43e-05	0.0001653	0.920507	0.00278086	0.0586308	diff signed
O00429	DNM1L	Q92888	ARHGEF1	0.127974	0.823271	0.695297	0.50035	2.53e-06	0.000526163	0.822892	0.00100103	0.0961035	same signed
O00429	DNM1L	Q96C86	DCPS	-0.099877	0.825182	0.925059	0.5995	2.29e-06	2.12e-05	0.869798	0.000943452	0.0231326	diff signed
O00429	DNM1L	Q99417	MYCBP	-0.176565	0.804271	0.980836	0.350636	6.46e-06	1.67e-05	0.732866	0.00172056	0.0207736	diff signed
O00429	DNM1L	Q99733	NAP1L4	0.0303211	0.814896	0.784575	0.873626	3.87e-06	0.000206841	0.966833	0.00127824	0.0646664	same signed
O00429	DNM1L	Q9BPX5	ARPC5L	-0.0602896	0.825201	0.88549	0.751641	2.29e-06	3.81e-05	0.928646	0.000942783	0.0303544	diff signed
O00429	DNM1L	Q9BWJ5	SF3B5	-0.331635	0.620109	0.951744	0.0734043	0.00207979	0.000353268	0.412379	0.0534181	0.0811904	diff signed
O00429	DNM1L	Q9BY50	SEC11C	-0.374134	0.671638	1.04577	0.0416712	0.000619813	5.56e-05	0.328496	0.026475	0.0358295	diff signed
O00429	DNM1L	Q9NUJ1	ABHD10	0.0201395	0.829895	0.809756	0.915875	1.78e-06	9.64e-05	0.978758	0.000812223	0.0460519	same signed
O00429	DNM1L	Q9UBT2	UBA2	0.268063	0.864416	0.596352	0.15208	2.14e-07	0.000542249	0.545414	0.000238076	0.097166	same signed
O00429	DNM1L	Q9UGI8	TES	-0.00344377	0.821325	0.824769	0.98559	2.8e-06	0.000100979	0.996547	0.00106131	0.0470148	diff signed
O00429	DNM1L	Q9UKK9	NUDT5	0.0244099	0.808263	0.783853	0.89812	5.35e-06	0.000246985	0.973792	0.00154128	0.0699537	same signed
O00429	DNM1L	Q9Y3F4	STRAP	0.43757	0.963006	0.525436	0.0155987	7.44e-13	4.1e-07	0.216827	6.4e-08	0.00329101	same signed
O00429	DNM1L	Q9Y5P6	GMPPB	-0.149817	0.898135	1.04795	0.429416	1.42e-08	7.12e-08	0.78362	5.17e-05	0.00145813	diff signed
O00429	DNM1L	Q9Y5X3	SNX5	0.143433	0.856253	0.71282	0.449557	3.71e-07	0.000151063	0.795354	0.000327511	0.0561522	same signed
O00442	RTCA	P17927	CR1	-0.283991	0.660371	0.944362	0.128285	0.000823271	0.00028899	0.511748	0.0312655	0.074683	diff signed
O00442	RTCA	Q04637	EIF4G1	-0.195911	0.685291	0.881202	0.29948	0.000432337	0.000530796	0.694672	0.0214055	0.0964182	diff signed
O00442	RTCA	Q8NI60	COQ8A	0.684752	-0.229216	-0.913968	3e-05	0.304843	0.000346468	0.0111951	0.651465	0.0804684	diff signed
O00461	GOLIM4	P03915	ND5	-0.528075	0.4391	0.967175	0.00270511	0.0409019	0.000407562	0.0989454	0.264164	0.086149	diff signed
O00461	GOLIM4	P52594	AGFG1	0.382309	-0.614513	-0.996822	0.0370723	0.00234272	0.000186556	0.313024	0.0571792	0.0618926	diff signed
O00461	GOLIM4	Q5VT79	ANXA8L1	0.279392	-0.747171	-1.02656	0.134855	6.45e-05	2.84e-05	0.521366	0.00687896	0.0265767	diff signed
O00461	GOLIM4	Q86VS8	HOOK3	0.392991	-0.628168	-1.02116	0.0316882	0.00174523	0.000116764	0.293191	0.0482867	0.0502602	diff signed
O00468	AGRN	O43278	SPINT1	0.417271	-0.577131	-0.994401	0.0217818	0.00492013	0.000231509	0.250417	0.0867806	0.0680365	diff signed
O00468	AGRN	Q9Y696	CLIC4	0.535403	-0.456205	-0.991608	0.00229709	0.0328407	0.000271897	0.0918031	0.237035	0.0727597	diff signed
O00471	EXOC5	Q01484	ANK2	-0.274844	0.636925	0.911769	0.141591	0.00143447	0.000546967	0.530975	0.0431577	0.0974701	diff signed
O00471	EXOC5	Q9H4Z3	PCIF1	-0.0976416	0.800963	0.898605	0.607735	7.52e-06	6.21e-05	0.873401	0.00188237	0.0375823	diff signed
O00471	EXOC5	Q9P2R3	ANKFY1	-0.266503	0.652644	0.919147	0.154572	0.000993645	0.000437387	0.548668	0.0348742	0.088899	diff signed
O00478	BTN3A3	O60547	GMDS	0.558195	-0.503452	-1.06165	0.00134856	0.0169119	7.67e-05	0.0715239	0.168899	0.0416217	diff signed
O00478	BTN3A3	O94842	TOX4	-0.279356	0.664404	0.94376	0.134908	0.00074471	0.000281056	0.521445	0.0294753	0.0737665	diff signed
O00478	BTN3A3	P46459	NSF	0.366625	-0.585419	-0.952044	0.0462874	0.00420534	0.000425433	0.343015	0.0795435	0.0878511	diff signed
O00478	BTN3A3	Q01581	HMGCS1	-0.268703	0.734451	1.00315	0.151068	9.94e-05	5.05e-05	0.544051	0.00892121	0.0343155	diff signed
O00478	BTN3A3	Q0VD83	APOBR	-0.609125	0.387841	0.996966	0.000353703	0.0745025	0.000191866	0.03782	0.352438	0.0626507	diff signed
O00478	BTN3A3	Q12913	PTPRJ	-0.242934	0.685502	0.928436	0.195823	0.000429865	0.000282258	0.598058	0.0213365	0.0739337	diff signed
O00478	BTN3A3	Q8IY17	PNPLA6	-0.135353	0.713613	0.848966	0.475752	0.000192209	0.000577433	0.809832	0.0132356	0.0996805	diff signed
O00478	BTN3A3	Q8TEQ6	GEMIN5	-0.379681	0.633232	1.01291	0.0385041	0.00155927	0.000128846	0.318022	0.0452682	0.0524546	diff signed
O00478	BTN3A3	Q96L92	SNX27	-0.310353	0.674725	0.985078	0.0950882	0.000572245	0.000140081	0.456272	0.0252651	0.0544087	diff signed
O00478	BTN3A3	Q9BZG1	RAB34	-0.624717	0.603791	1.22851	0.000224055	0.00292518	1.74e-06	0.0302447	0.0648795	0.00688702	switched opposites
O00478	BTN3A3	Q9NXE4	SMPD4	-0.176723	0.696314	0.873037	0.350199	0.000318747	0.000522882	0.732558	0.0178902	0.0958686	diff signed
O00478	BTN3A3	Q9Y6D6	ARFGEF1	-0.198	0.707998	0.905999	0.294252	0.000227381	0.000295324	0.690513	0.0146393	0.0753752	diff signed
O00479	HMGN4	P40763	STAT3	-0.358422	0.636374	0.994796	0.0517855	0.00145255	0.000167192	0.358787	0.043463	0.0589426	diff signed
O00479	HMGN4	P50336	PPOX	0.316879	-0.663396	-0.980275	0.0879791	0.000763726	0.00016742	0.442783	0.0299187	0.0589971	diff signed
O00479	HMGN4	P56182	RRP1	0.22469	-0.672869	-0.897559	0.232586	0.000600455	0.000486129	0.636091	0.0259849	0.0930091	diff signed
O00483	NDUFA4	P21810	BGN	0.121529	-0.735559	-0.857087	0.522345	9.58e-05	0.000386075	0.833967	0.00872322	0.0842369	diff signed
O00483	NDUFA4	P25815	S100P	-0.468437	0.657864	1.1263	0.00903249	0.000875567	1.48e-05	0.170705	0.032388	0.0195448	diff signed
O00483	NDUFA4	P26641	EEF1G	-0.155177	0.704339	0.859516	0.4129	0.000253183	0.000566111	0.773544	0.0156049	0.0988682	diff signed
O00483	NDUFA4	P28676	GCA	-0.344908	0.735722	1.08063	0.0619563	9.53e-05	1.4e-05	0.385556	0.0086951	0.0190076	diff signed
O00483	NDUFA4	P50570	DNM2	0.0653992	0.809382	0.743983	0.731333	5.07e-06	0.000401654	0.92156	0.00149142	0.085582	same signed
O00483	NDUFA4	P84095	RHOG	-0.228812	0.673164	0.901976	0.223901	0.000595897	0.000457298	0.627562	0.0258621	0.0906168	diff signed
O00483	NDUFA4	Q07021	C1QBP	0.0999701	0.826232	0.726262	0.599158	2.16e-06	0.0003272	0.869653	0.000912225	0.0786468	same signed
O00483	NDUFA4	Q15363	TMED2	0.0323714	0.850252	0.81788	0.865155	5.43e-07	4.32e-05	0.964427	0.00041	0.0320798	same signed
O00483	NDUFA4	Q15833	STXBP2	-0.399387	0.640401	1.03979	0.0287799	0.0013249	7.93e-05	0.281749	0.041229	0.0422791	diff signed
O00483	NDUFA4	Q96DH6	MSI2	0.369683	-0.584186	-0.95387	0.0443605	0.00430582	0.000416597	0.337141	0.080608	0.0870176	diff signed
O00483	NDUFA4	Q96JB2	COG3	0.579322	-0.490648	-1.06997	0.000794802	0.0204236	6.28e-05	0.0557264	0.186321	0.0378334	diff signed
O00483	NDUFA4	Q9UHD2	TBK1	0.381714	-0.626573	-1.00829	0.0373929	0.00180754	0.000144853	0.314158	0.0492907	0.0551699	diff signed
O00487	PSMD14	O00571	DDX3X	-0.043103	0.762942	0.806045	0.821078	3.64e-05	0.000475376	0.951126	0.0048721	0.0920957	diff signed
O00487	PSMD14	O15042	U2SURP	-0.404632	0.621272	1.0259	0.0265605	0.00202841	0.000112794	0.272355	0.0526476	0.0495387	diff signed
O00487	PSMD14	O15143	ARPC1B	-0.0630877	0.843439	0.906527	0.740499	8.23e-07	1.5e-05	0.924745	0.000519232	0.0196724	diff signed
O00487	PSMD14	O43776	NARS1	0.162193	0.834952	0.672759	0.391827	1.34e-06	0.00051053	0.760393	0.000693038	0.0949714	same signed
O00487	PSMD14	O60234	GMFG	-0.169775	0.696104	0.865879	0.369761	0.000320648	0.000574305	0.746035	0.0179527	0.0994357	diff signed
O00487	PSMD14	O75251	NDUFS7	-0.224713	0.692004	0.916717	0.232538	0.000359645	0.000308565	0.636044	0.0191963	0.0767145	diff signed
O00487	PSMD14	O75340	PDCD6	-0.179678	0.749249	0.928927	0.342069	6e-05	0.000118088	0.726835	0.00658072	0.0504982	diff signed
O00487	PSMD14	P00403	COX2	-0.170412	0.703874	0.874286	0.367942	0.000256638	0.000471342	0.744829	0.0157273	0.0918158	diff signed
O00487	PSMD14	P07737	PFN1	-0.0207851	0.773076	0.793861	0.913187	2.46e-05	0.000461476	0.978033	0.00385192	0.0909588	diff signed
O00487	PSMD14	P08575	PTPRC	-0.289474	0.778782	1.06826	0.120763	1.96e-05	7.61e-06	0.500328	0.00335921	0.0143091	diff signed
O00487	PSMD14	P09211	GSTP1	-0.0268733	0.768397	0.79527	0.8879	2.96e-05	0.000493936	0.970899	0.00429684	0.093632	diff signed
O00487	PSMD14	P09651	HNRNPA1	0.0902414	0.820042	0.729801	0.635329	2.99e-06	0.000368848	0.884928	0.00110061	0.082679	same signed
O00487	PSMD14	P11233	RALA	-0.200333	0.760835	0.961168	0.288484	3.94e-05	6.03e-05	0.685823	0.00510882	0.0371692	diff signed
O00487	PSMD14	P11310	ACADM	-0.103867	0.749475	0.853342	0.584921	5.95e-05	0.000326539	0.863397	0.00654749	0.0786023	diff signed
O00487	PSMD14	P13010	XRCC5	-0.158167	0.760954	0.91912	0.403843	3.92e-05	0.000110152	0.767989	0.00509468	0.049002	diff signed
O00487	PSMD14	P13489	RNH1	-0.266503	0.813267	1.07977	0.154571	4.2e-06	2.51e-06	0.548667	0.00133816	0.00815742	diff signed
O00487	PSMD14	P17858	PFKL	0.138955	0.865411	0.726456	0.463979	2e-07	8.76e-05	0.803411	0.000229483	0.0441407	same signed
O00487	PSMD14	P20701	ITGAL	-0.0890212	0.792291	0.881313	0.639927	1.11e-05	9.76e-05	0.88679	0.00237922	0.0463669	diff signed
O00487	PSMD14	P20810	CAST	-0.0883413	0.810724	0.899065	0.642494	4.75e-06	4.77e-05	0.887826	0.0014385	0.033465	diff signed
O00487	PSMD14	P20929	NEB	0.654484	-0.345087	-0.99957	8.73e-05	0.115746	0.000135143	0.0190089	0.430889	0.0536172	diff signed
O00487	PSMD14	P21796	VDAC1	-0.0745331	0.787861	0.862394	0.695477	1.34e-05	0.000139824	0.908511	0.0026699	0.0543742	diff signed
O00487	PSMD14	P21912	SDHB	0.0196679	0.81307	0.793402	0.917838	4.24e-06	0.000192977	0.979289	0.00134542	0.0628356	same signed
O00487	PSMD14	P26599	PTBP1	-0.108319	0.765668	0.873987	0.568842	3.28e-05	0.000187508	0.856119	0.00457693	0.0620379	diff signed
O00487	PSMD14	P26641	EEF1G	0.222955	0.872052	0.649097	0.236308	1.24e-07	0.000196928	0.639652	0.000174341	0.0633448	same signed
O00487	PSMD14	P27694	RPA1	-0.167077	0.724681	0.891757	0.377529	0.000136421	0.000286751	0.751183	0.0107725	0.0744546	diff signed
O00487	PSMD14	P29144	TPP2	0.0921413	0.852046	0.759905	0.628197	4.85e-07	9.19e-05	0.88197	0.000384645	0.0450825	same signed
O00487	PSMD14	P30042	GATD3A	-0.121863	0.757608	0.879471	0.521194	4.44e-05	0.000201596	0.833371	0.00548953	0.0639026	diff signed
O00487	PSMD14	P30740	SERPINB1	0.00389921	0.822939	0.81904	0.983685	2.57e-06	0.000104311	0.996076	0.00101107	0.0477007	same signed
O00487	PSMD14	P31689	DNAJA1	-0.260114	0.667634	0.927749	0.165077	0.000686511	0.000340651	0.562034	0.0280963	0.0799254	diff signed
O00487	PSMD14	P32969	RPL9	-0.152446	0.743508	0.895953	0.421272	7.33e-05	0.000204618	0.77867	0.00742567	0.064333	diff signed
O00487	PSMD14	P33241	LSP1	0.00534183	0.791189	0.785847	0.97765	1.16e-05	0.000355922	0.994596	0.00245054	0.0814439	same signed
O00487	PSMD14	P39687	ANP32A	-0.0347155	0.794172	0.828887	0.855489	1.02e-05	0.000190417	0.961597	0.00226175	0.0624329	diff signed
O00487	PSMD14	P41091	EIF2S3	0.0896454	0.810117	0.720472	0.637573	4.89e-06	0.000530902	0.885831	0.00146221	0.0964293	same signed
O00487	PSMD14	P46459	NSF	-0.410781	0.716065	1.12685	0.0241387	0.000178394	8.13e-06	0.26156	0.0126536	0.0147748	diff signed
O00487	PSMD14	P48643	CCT5	0.160561	0.835391	0.67483	0.396671	1.31e-06	0.000491009	0.763454	0.000682939	0.0934155	same signed
O00487	PSMD14	P54136	RARS1	0.251055	0.869988	0.618933	0.180831	1.44e-07	0.000324477	0.581024	0.000189588	0.078367	same signed
O00487	PSMD14	P61106	RAB14	-0.203683	0.782521	0.986203	0.28033	1.68e-05	2.64e-05	0.679026	0.00306039	0.0256836	diff signed
O00487	PSMD14	P61586	RHOA	-0.421769	0.563581	0.98535	0.0202619	0.00630537	0.000280087	0.24277	0.0995312	0.073673	diff signed
O00487	PSMD14	P62136	PPP1CA	-0.196433	0.698392	0.894824	0.298168	0.00030051	0.000384568	0.693607	0.0172677	0.0840716	diff signed
O00487	PSMD14	P62191	PSMC1	-0.1043	0.76328	0.86758	0.583348	3.59e-05	0.000213472	0.86269	0.00483567	0.065493	diff signed
O00487	PSMD14	Q01082	SPTBN1	-0.349575	0.644235	0.99381	0.0582813	0.00121235	0.000160167	0.376178	0.0391502	0.0577673	diff signed
O00487	PSMD14	Q13043	STK4	-0.054011	0.844833	0.898844	0.776819	7.57e-07	1.6e-05	0.937076	0.000494933	0.0203523	diff signed
O00487	PSMD14	Q13148	TARDBP	-0.061626	0.756783	0.818409	0.746313	4.58e-05	0.000452129	0.926794	0.0055918	0.0902404	diff signed
O00487	PSMD14	Q13151	HNRNPA0	-0.347629	0.599352	0.946982	0.0597918	0.00319958	0.000427077	0.3801	0.0682206	0.0879987	diff signed
O00487	PSMD14	Q13418	ILK	-0.1583	0.722172	0.880472	0.403441	0.000147652	0.000344513	0.767736	0.0113025	0.0803176	diff signed
O00487	PSMD14	Q13813	SPTAN1	-0.449737	0.621492	1.07123	0.0126492	0.00201879	5.19e-05	0.197855	0.0524999	0.0347104	diff signed
O00487	PSMD14	Q13838	DDX39B	-0.197045	0.783069	0.980114	0.296634	1.64e-05	2.86e-05	0.692422	0.00301927	0.0267014	diff signed
O00487	PSMD14	Q14005	IL16	-0.196997	0.764093	0.96109	0.296754	3.49e-05	5.67e-05	0.692524	0.00474605	0.0361969	diff signed
O00487	PSMD14	Q14141	SEPTIN6	-0.0923059	0.900046	0.992352	0.62758	1.18e-08	1.73e-07	0.88172	4.63e-05	0.00214338	diff signed
O00487	PSMD14	Q14204	DYNC1H1	-0.141415	0.725121	0.866536	0.456024	0.00013453	0.000396667	0.798977	0.0106819	0.0851941	diff signed
O00487	PSMD14	Q14761	PTPRCAP	-0.292805	0.716962	1.00977	0.116357	0.000173554	5.88e-05	0.493199	0.0124519	0.036745	diff signed
O00487	PSMD14	Q15366	PCBP2	-0.0950554	0.756654	0.85171	0.617321	4.6e-05	0.000295799	0.877481	0.00560852	0.0754117	diff signed
O00487	PSMD14	Q16698	DECR1	-0.0622732	0.836278	0.898551	0.743737	1.25e-06	2.19e-05	0.925881	0.000664033	0.0235097	diff signed
O00487	PSMD14	Q53EL6	PDCD4	0.0235446	0.826877	0.803333	0.901714	2.09e-06	0.000115313	0.974806	0.000893872	0.0500495	same signed
O00487	PSMD14	Q53GS9	USP39	-0.232038	0.682435	0.914473	0.21726	0.000466885	0.000352575	0.620779	0.0224095	0.0811169	diff signed
O00487	PSMD14	Q6PIU2	NCEH1	-0.363405	0.679642	1.04305	0.0483872	0.000502948	5.38e-05	0.349222	0.0234057	0.0352715	diff signed
O00487	PSMD14	Q6ZXV5	TMTC3	-0.190036	0.773113	0.963149	0.31449	2.46e-05	4.59e-05	0.70636	0.00384858	0.0329585	diff signed
O00487	PSMD14	Q7Z5L9	IRF2BP2	-0.265629	0.659285	0.924913	0.15598	0.000845589	0.000381996	0.550458	0.0317387	0.0838812	diff signed
O00487	PSMD14	Q8IWX8	CHERP	-0.372733	0.592555	0.965288	0.0425034	0.00366155	0.000338506	0.331225	0.0736212	0.0797125	diff signed
O00487	PSMD14	Q8IXM2	C17orf49	-0.067147	0.784577	0.851724	0.724426	1.54e-05	0.000173364	0.91911	0.00290821	0.0599432	diff signed
O00487	PSMD14	Q8NC51	SERBP1	0.0366529	0.807757	0.771104	0.847515	5.48e-06	0.000295085	0.959238	0.00156427	0.0753528	same signed
O00487	PSMD14	Q92882	OSTF1	-0.283104	0.69496	0.978064	0.129534	0.000331144	0.000125294	0.513559	0.0182967	0.0518666	diff signed
O00487	PSMD14	Q99439	CNN2	-0.0870549	0.81827	0.905325	0.647363	3.27e-06	3.52e-05	0.889759	0.00115949	0.0293476	diff signed
O00487	PSMD14	Q99733	NAP1L4	0.122684	0.89067	0.767987	0.518369	2.78e-08	1.38e-05	0.832001	7.52e-05	0.0188471	same signed
O00487	PSMD14	Q9BTT0	ANP32E	0.0258707	0.820292	0.794421	0.892058	2.95e-06	0.000156994	0.972067	0.00109288	0.0572177	same signed
O00487	PSMD14	Q9HC35	EML4	-0.289199	0.768422	1.05762	0.121134	2.95e-05	1.14e-05	0.500876	0.00429426	0.0172582	diff signed
O00487	PSMD14	Q9NQR4	NIT2	-0.00646875	0.870743	0.877212	0.972937	1.36e-07	7.34e-06	0.99343	0.000183358	0.0141148	diff signed
O00487	PSMD14	Q9UHD1	CHORDC1	0.136018	0.828621	0.692603	0.473568	1.9e-06	0.000472364	0.808663	0.000845525	0.0918731	same signed
O00487	PSMD14	Q9UKX7	NUP50	-0.178338	0.696899	0.875237	0.345742	0.000313524	0.00050496	0.729418	0.0177171	0.0944973	diff signed
O00487	PSMD14	Q9Y383	LUC7L2	-0.15753	0.730999	0.888529	0.405761	0.000111358	0.00027358	0.769138	0.00954177	0.0729425	diff signed
O00499	BIN1	O43760	SYNGR2	-0.258694	0.683275	0.94197	0.167479	0.000456483	0.000239497	0.565053	0.0221077	0.0690082	diff signed
O00499	BIN1	P02786	TFRC	-0.398062	0.610231	1.00829	0.0293638	0.00256232	0.000159535	0.284114	0.0601691	0.0576715	diff signed
O00499	BIN1	P06744	GPI	-0.330612	0.641523	0.972135	0.0743499	0.00129108	0.000226287	0.414442	0.0406108	0.0672599	diff signed
O00499	BIN1	P34897	SHMT2	0.107814	0.82292	0.715106	0.570655	2.58e-06	0.000412868	0.856926	0.00101168	0.0866312	same signed
O00499	BIN1	P40763	STAT3	-0.271193	0.688434	0.959627	0.147171	0.000396873	0.000176373	0.538793	0.0203654	0.0604276	diff signed
O00499	BIN1	P49327	FASN	-0.295659	0.778062	1.07372	0.112676	2.02e-05	7.05e-06	0.48717	0.00341754	0.0138354	diff signed
O00499	BIN1	P54886	ALDH18A1	-0.317653	0.685805	1.00346	0.0871643	0.000426357	9.46e-05	0.441193	0.021235	0.0456852	diff signed
O00499	BIN1	P61106	RAB14	-0.365209	0.700911	1.06612	0.0472017	0.000279606	2.9e-05	0.345723	0.016538	0.0269059	diff signed
O00499	BIN1	P62191	PSMC1	-0.0268333	0.807046	0.833879	0.888066	5.67e-06	0.000130858	0.97095	0.00159397	0.0528129	diff signed
O00499	BIN1	Q04637	EIF4G1	-0.176026	0.693653	0.869679	0.352133	0.000343495	0.000562333	0.733932	0.0186922	0.0985659	diff signed
O00499	BIN1	Q13200	PSMD2	0.0286995	0.849997	0.821297	0.880335	5.52e-07	4.15e-05	0.968776	0.000413477	0.0314992	same signed
O00499	BIN1	Q15046	KARS1	0.100346	0.830045	0.729699	0.597776	1.76e-06	0.000281217	0.869057	0.000808211	0.0737912	same signed
O00499	BIN1	Q8IZ83	ALDH16A1	0.0915943	0.817735	0.726141	0.630247	3.36e-06	0.00041012	0.882831	0.00117811	0.0863776	same signed
O00499	BIN1	Q9Y3F4	STRAP	0.00136415	0.787025	0.78566	0.994292	1.39e-05	0.00038934	0.998669	0.00272875	0.0845274	same signed
O00505	KPNA3	P15311	EZR	0.652463	-0.303392	-0.955855	9.33e-05	0.169884	0.000262772	0.0196519	0.510061	0.0718277	diff signed
O00505	KPNA3	P25786	PSMA1	0.566499	-0.435096	-1.00159	0.00110013	0.0429951	0.000214007	0.0649708	0.27074	0.0655782	diff signed
O00505	KPNA3	P29218	IMPA1	0.626646	-0.384152	-1.0108	0.000211384	0.0775464	0.000139151	0.0293826	0.359065	0.0542568	diff signed
O00505	KPNA3	P33121	ACSL1	-0.565089	0.420117	0.985206	0.00113926	0.0515749	0.000279347	0.0660419	0.295831	0.0735873	diff signed
O00505	KPNA3	P62942	FKBP1A	0.629353	-0.417247	-1.0466	0.000194687	0.0533599	7.61e-05	0.0282651	0.300673	0.0414793	diff signed
O00505	KPNA3	Q13505	MTX1	-0.272577	0.697727	0.970304	0.145038	0.000306242	0.000135976	0.535812	0.0174722	0.0536983	diff signed
O00505	KPNA3	Q14697	GANAB	0.613106	-0.31506	-0.928166	0.0003155	0.153241	0.000514316	0.0357927	0.487786	0.0952152	diff signed
O00505	KPNA3	Q2TAA2	IAH1	0.683489	-0.195673	-0.879162	3.14e-05	0.382828	0.000555278	0.0114518	0.713215	0.0980476	diff signed
O00505	KPNA3	Q3LXA3	TKFC	0.662045	-0.269445	-0.93149	6.76e-05	0.225275	0.000340578	0.0167645	0.575111	0.0799147	diff signed
O00505	KPNA3	Q6IBS0	TWF2	0.666143	-0.334454	-1.0006	5.86e-05	0.12817	0.000120165	0.0156502	0.450963	0.050864	diff signed
O00505	KPNA3	Q96C23	GALM	0.451167	-0.579541	-1.03071	0.0123356	0.00470254	0.000126324	0.195666	0.0846426	0.0520409	diff signed
O00505	KPNA3	Q99598	TSNAX	0.623493	-0.323199	-0.946691	0.000232435	0.142332	0.000371413	0.0307771	0.472331	0.0829302	diff signed
O00505	KPNA3	Q9UL46	PSME2	0.653978	-0.26966	-0.923638	8.87e-05	0.22489	0.000406903	0.0191745	0.57471	0.0860595	diff signed
O00515	LAD1	Q8IY17	PNPLA6	-0.112568	0.751625	0.864193	0.553682	5.51e-05	0.000273561	0.849098	0.00625284	0.0729397	diff signed
O00534	VWA5A	O14929	HAT1	-0.479697	0.600086	1.07978	0.00730875	0.00315275	4.9e-05	0.155454	0.0676588	0.0338282	diff signed
O00534	VWA5A	O75390	CS	-0.261364	0.647305	0.90867	0.162983	0.00112817	0.000526071	0.559489	0.0375482	0.0961035	diff signed
O00534	VWA5A	P06493	CDK1	-0.725668	0.575038	1.30071	5.69e-06	0.00511583	1.46e-07	0.00488015	0.0886719	0.00202593	switched opposites
O00534	VWA5A	P06744	GPI	-0.540648	0.420672	0.961319	0.00203882	0.0512352	0.000434139	0.0868058	0.294879	0.0886359	diff signed
O00534	VWA5A	P08195	SLC3A2	-0.53695	0.69518	1.23213	0.00221811	0.000329105	1.13e-06	0.0903069	0.0182298	0.00556115	switched opposites
O00534	VWA5A	P08238	HSP90AB1	-0.639801	0.360635	1.00044	0.000140659	0.0991847	0.000149542	0.0240534	0.401922	0.0559157	diff signed
O00534	VWA5A	P11049	CD37	-0.455698	0.638016	1.09371	0.0113841	0.0013993	3.14e-05	0.188956	0.0425381	0.0278819	diff signed
O00534	VWA5A	P13674	P4HA1	-0.528471	0.432983	0.961453	0.00268158	0.0441331	0.000445173	0.0985486	0.27422	0.0896243	diff signed
O00534	VWA5A	P24539	ATP5PB	-0.242281	0.732395	0.974676	0.197064	0.000106394	8.01e-05	0.599463	0.00928107	0.0424523	diff signed
O00534	VWA5A	P33176	KIF5B	-0.206632	0.712502	0.919134	0.273272	0.000198771	0.000233442	0.673097	0.0135067	0.0682353	diff signed
O00534	VWA5A	P33991	MCM4	-0.70118	0.163006	0.864187	1.59e-05	0.46857	0.000553695	0.0081435	0.771124	0.0979474	diff signed
O00534	VWA5A	P38606	ATP6V1A	-0.36655	0.594305	0.960855	0.0463357	0.00353757	0.000358344	0.343164	0.0722213	0.0816613	diff signed
O00534	VWA5A	P49327	FASN	-0.657004	0.552696	1.2097	8.02e-05	0.0076396	2.5e-06	0.0182147	0.110515	0.00815742	diff signed
O00534	VWA5A	P49736	MCM2	-0.708597	0.225718	0.934314	1.18e-05	0.312485	0.000198989	0.00698838	0.658	0.0635899	diff signed
O00534	VWA5A	P61019	RAB2A	-0.357171	0.693803	1.05097	0.0526675	0.000342063	4.06e-05	0.361237	0.0186475	0.0312385	diff signed
O00534	VWA5A	Q01813	PFKP	-0.273017	0.658726	0.931743	0.144363	0.000857274	0.000349527	0.534879	0.0319931	0.0807499	diff signed
O00534	VWA5A	Q02790	FKBP4	-0.554469	0.439117	0.993586	0.00147505	0.0408931	0.00025231	0.0746079	0.264137	0.0706685	diff signed
O00534	VWA5A	Q07065	CKAP4	-0.392999	0.678461	1.07146	0.0316842	0.000518895	3.38e-05	0.293174	0.0238357	0.028853	diff signed
O00534	VWA5A	Q8IZQ5	SELENOH	0.817501	0.114384	-0.703118	3.51e-08	0.612253	0.000551923	0.000349325	0.85101	0.097835	same signed
O00534	VWA5A	Q92820	GGH	-0.305342	0.629686	0.935028	0.100835	0.00168761	0.000419522	0.466802	0.0473863	0.0873314	diff signed
O00534	VWA5A	Q96P70	IPO9	-0.624361	0.303927	0.928287	0.000226463	0.169095	0.000477678	0.0304102	0.509054	0.092281	diff signed
O00534	VWA5A	Q9HB40	SCPEP1	-0.355732	0.706818	1.06255	0.0536969	0.000235444	2.87e-05	0.364052	0.0149412	0.0267278	diff signed
O00534	VWA5A	Q9Y2H6	FNDC3A	0.3642	-0.582681	-0.946881	0.0478623	0.00443121	0.00046429	0.347674	0.0818974	0.0912057	diff signed
O00541	PES1	O15371	EIF3D	0.304595	-0.631288	-0.935883	0.101714	0.00162857	0.000409918	0.468393	0.0464102	0.0863588	diff signed
O00541	PES1	O60716	CTNND1	0.380942	-0.635077	-1.01602	0.0378119	0.00149581	0.000121102	0.315656	0.0441958	0.0510886	diff signed
O00541	PES1	O96008	TOMM40	0.590906	-0.567461	-1.15837	0.000585646	0.0058792	9.98e-06	0.0482202	0.0957889	0.0162421	switched opposites
O00541	PES1	P12830	CDH1	0.403755	-0.659419	-1.06317	0.0269218	0.000842802	4.62e-05	0.273944	0.0316812	0.0330234	diff signed
O00541	PES1	P14923	JUP	0.52899	-0.641354	-1.17034	0.00265096	0.00129613	6.62e-06	0.098043	0.0407003	0.0134222	switched opposites
O00541	PES1	P38606	ATP6V1A	0.244441	-0.663293	-0.907733	0.192978	0.000765695	0.000464698	0.594895	0.0299632	0.091241	diff signed
O00541	PES1	Q7Z6Z7	HUWE1	0.331459	-0.633043	-0.964503	0.0735659	0.00156588	0.000269272	0.412743	0.0453774	0.0725175	diff signed
O00560	SDCBP	O60684	KPNA6	-0.329997	0.678613	1.00861	0.074923	0.000516815	9.42e-05	0.415691	0.0237814	0.0455851	diff signed
O00560	SDCBP	P30876	POLR2B	-0.339607	0.624932	0.964539	0.066348	0.00187365	0.000284482	0.396157	0.0502967	0.0741714	diff signed
O00560	SDCBP	P49321	NASP	-0.382605	0.57861	0.961215	0.0369139	0.00478562	0.000383081	0.31245	0.0854583	0.0839592	diff signed
O00560	SDCBP	P49327	FASN	-0.368611	0.583817	0.952429	0.0450285	0.00433627	0.000426168	0.339192	0.0809217	0.0879324	diff signed
O00560	SDCBP	P51610	HCFC1	-0.452395	0.661707	1.1141	0.0120713	0.000796485	1.82e-05	0.193839	0.0306645	0.0214875	diff signed
O00560	SDCBP	Q08378	GOLGA3	-0.370139	0.568354	0.938492	0.0440794	0.00578464	0.000556591	0.336255	0.0949195	0.0981561	diff signed
O00560	SDCBP	Q16658	FSCN1	-0.361196	0.651957	1.01315	0.0498712	0.00101014	0.00011171	0.353511	0.0352143	0.0493195	diff signed
O00560	SDCBP	Q6PD62	CTR9	-0.378208	0.601501	0.979708	0.0393259	0.00306418	0.000260611	0.320867	0.0665951	0.0715773	diff signed
O00560	SDCBP	Q8IZP0	ABI1	-0.44568	0.633501	1.07918	0.0135759	0.00154989	4.2e-05	0.204101	0.0451109	0.0316885	diff signed
O00560	SDCBP	Q9BQ67	GRWD1	-0.542487	0.434144	0.976631	0.00195443	0.0435048	0.000340779	0.0851305	0.272307	0.0799424	diff signed
O00560	SDCBP	Q9P258	RCC2	-0.309039	0.714542	1.02358	0.0965706	0.000186871	4.9e-05	0.459047	0.0130083	0.0338282	diff signed
O00567	NOP56	O75131	CPNE3	-0.291125	0.68669	0.977815	0.118564	0.000416229	0.000137909	0.496772	0.0209431	0.0540362	diff signed
O00567	NOP56	P01024	C3	-0.531785	0.425351	0.957136	0.00249132	0.0484388	0.000472461	0.0952756	0.28694	0.0918786	diff signed
O00567	NOP56	P02647	APOA1	-0.74711	0.1074	0.85451	2.11e-06	0.634269	0.000334159	0.00294908	0.861733	0.0792667	diff signed
O00567	NOP56	P02765	AHSG	-0.675266	0.386811	1.06208	4.24e-05	0.0753431	4.09e-05	0.0133001	0.354284	0.0313356	diff signed
O00567	NOP56	P02790	HPX	-0.640171	0.276249	0.91642	0.000139019	0.213323	0.000501391	0.023924	0.56212	0.0942151	diff signed
O00567	NOP56	P11215	ITGAM	-0.414396	0.661323	1.07572	0.0228015	0.000804117	3.66e-05	0.255383	0.0308335	0.0298112	diff signed
O00567	NOP56	P28676	GCA	-0.559262	0.475812	1.03507	0.00131413	0.025202	0.000123979	0.0706518	0.207479	0.051634	diff signed
O00567	NOP56	P48047	ATP5PO	0.823131	0.101529	-0.721602	2.35e-08	0.653014	0.000377812	0.000278558	0.870649	0.0835157	same signed
O00567	NOP56	P51148	RAB5C	-0.459283	0.574578	1.03386	0.0106754	0.00515967	0.00012161	0.183745	0.0890956	0.0511816	diff signed
O00567	NOP56	Q10570	CPSF1	0.801612	-0.1128	-0.914412	1.02e-07	0.617218	4.86e-05	0.000614887	0.85344	0.0337219	diff signed
O00567	NOP56	Q5K651	SAMD9	0.5305	-0.461886	-0.992386	0.0025637	0.0304605	0.000270668	0.0965699	0.22831	0.072643	diff signed
O00567	NOP56	Q70J99	UNC13D	-0.589269	0.405268	0.994537	0.000611906	0.0613277	0.000219817	0.0492179	0.321436	0.0663489	diff signed
O00567	NOP56	Q7Z460	CLASP1	0.553021	-0.488506	-1.04153	0.00152692	0.0210646	0.00011192	0.0758494	0.189273	0.0493358	diff signed
O00567	NOP56	Q8TEQ6	GEMIN5	0.325764	-0.604243	-0.930008	0.0789608	0.00289835	0.000528249	0.424406	0.0645402	0.0962473	diff signed
O00567	NOP56	Q9H553	ALG2	0.63993	-0.266833	-0.906763	0.000140085	0.229977	0.000571692	0.024011	0.580094	0.0992857	diff signed
O00567	NOP56	Q9NZJ7	MTCH1	0.601486	-0.340676	-0.942162	0.000438604	0.120789	0.000452237	0.041867	0.439158	0.0902515	diff signed
O00567	NOP56	Q9ULH1	ASAP1	0.529004	-0.480505	-1.00951	0.00265017	0.0236029	0.000203325	0.0980298	0.20065	0.0641521	diff signed
O00567	NOP56	Q9Y6D9	MAD1L1	0.675815	-0.264205	-0.94002	4.16e-05	0.234773	0.00026563	0.0131628	0.585159	0.0721463	diff signed
O00567	NOP56	Q9Y6X5	ENPP4	0.469884	-0.596924	-1.06681	0.00879339	0.00335864	6.29e-05	0.168716	0.0701384	0.0378574	diff signed
O00571	DDX3X	O00754	MAN2B1	-0.202516	0.785574	0.98809	0.283153	1.48e-05	2.39e-05	0.681418	0.00283547	0.0244929	diff signed
O00571	DDX3X	O14579	COPE	0.0819809	0.821647	0.739666	0.666705	2.75e-06	0.000311381	0.897488	0.0010507	0.0770124	same signed
O00571	DDX3X	O15143	ARPC1B	-0.0549346	0.851183	0.906118	0.773101	5.13e-07	1.12e-05	0.935851	0.00039704	0.0170911	diff signed
O00571	DDX3X	O15144	ARPC2	-0.168509	0.749205	0.917714	0.373396	6.01e-05	0.000138257	0.748494	0.00658737	0.0540821	diff signed
O00571	DDX3X	O15511	ARPC5	0.151751	0.839161	0.687409	0.423415	1.06e-06	0.000373863	0.779993	0.000602379	0.0831673	same signed
O00571	DDX3X	O43681	GET3	0.0202097	0.795384	0.775175	0.915582	9.67e-06	0.000372385	0.978671	0.0021869	0.0830326	same signed
O00571	DDX3X	O43760	SYNGR2	0.0156369	0.868362	0.852725	0.934637	1.62e-07	1.2e-05	0.983718	0.000202436	0.017653	same signed
O00571	DDX3X	O43768	ENSA	-0.123493	0.747837	0.871331	0.515592	6.3e-05	0.000265069	0.830629	0.00678361	0.0720742	diff signed
O00571	DDX3X	O43818	RRP9	0.172065	-0.703676	-0.875741	0.363244	0.000258116	0.000463662	0.741668	0.0157761	0.0911574	diff signed
O00571	DDX3X	O60234	GMFG	-0.0062269	0.84438	0.850607	0.973948	7.78e-07	3.34e-05	0.993675	0.000501942	0.0287388	diff signed
O00571	DDX3X	O60664	PLIN3	-0.0596022	0.85631	0.915912	0.754386	3.69e-07	7.76e-06	0.929582	0.000326767	0.0144583	diff signed
O00571	DDX3X	O60749	SNX2	-0.0294039	0.830119	0.859523	0.877419	1.76e-06	4.76e-05	0.967927	0.000806674	0.0334201	diff signed
O00571	DDX3X	O60763	USO1	-0.103183	0.834483	0.937666	0.587409	1.38e-06	1.29e-05	0.864522	0.000703609	0.0182411	diff signed
O00571	DDX3X	O75083	WDR1	-0.118919	0.839295	0.958214	0.531383	1.05e-06	7.85e-06	0.83845	0.000599812	0.0145276	diff signed
O00571	DDX3X	O75874	IDH1	0.0198498	0.836664	0.816814	0.91708	1.22e-06	7.06e-05	0.979078	0.000655522	0.039908	same signed
O00571	DDX3X	O75995	SASH3	0.0691716	0.809759	0.740587	0.716451	4.98e-06	0.000415574	0.916191	0.00147587	0.0869174	same signed
O00571	DDX3X	O94855	SEC24D	-0.286642	0.683004	0.969646	0.124607	0.000459818	0.000161702	0.506267	0.0222034	0.0580063	diff signed
O00571	DDX3X	P00450	CP	-0.333995	0.675341	1.00934	0.0712574	0.000563142	9.62e-05	0.407581	0.0250188	0.0460092	diff signed
O00571	DDX3X	P02790	HPX	-0.587629	0.611525	1.19915	0.000639241	0.00249422	3.72e-06	0.050241	0.0592473	0.0100445	switched opposites
O00571	DDX3X	P04040	CAT	-0.0462791	0.841105	0.887384	0.808129	9.45e-07	2.18e-05	0.947154	0.000564064	0.0234681	diff signed
O00571	DDX3X	P04075	ALDOA	0.0941381	0.847883	0.753745	0.620736	6.29e-07	0.000116065	0.878898	0.000443972	0.0501782	same signed
O00571	DDX3X	P04792	HSPB1	-0.171833	0.808382	0.980216	0.3639	5.32e-06	1.51e-05	0.742112	0.00153599	0.0197055	diff signed
O00571	DDX3X	P05091	ALDH2	-0.171767	0.701894	0.873661	0.364089	0.000271793	0.000486408	0.742232	0.0162623	0.0930254	diff signed
O00571	DDX3X	P06744	GPI	0.155376	0.877855	0.722479	0.412293	7.98e-08	5.35e-05	0.773183	0.000136444	0.0351672	same signed
O00571	DDX3X	P07108	DBI	0.163696	0.885323	0.721627	0.387395	4.39e-08	3.74e-05	0.757564	9.77e-05	0.0300795	same signed
O00571	DDX3X	P07737	PFN1	-0.0519498	0.887279	0.939229	0.785134	3.73e-08	1.07e-06	0.939788	8.91e-05	0.00541621	diff signed
O00571	DDX3X	P07814	EPRS1	0.0319751	0.858248	0.826273	0.866791	3.25e-07	2.79e-05	0.964886	0.000303612	0.0263526	same signed
O00571	DDX3X	P09960	LTA4H	-0.0504522	0.905782	0.956234	0.791191	6.71e-09	2.11e-07	0.941747	3.34e-05	0.00237834	diff signed
O00571	DDX3X	P10768	ESD	0.0806665	0.818996	0.73833	0.671751	3.15e-06	0.000339671	0.899426	0.00113577	0.0798191	same signed
O00571	DDX3X	P11413	G6PD	0.101713	0.860973	0.759261	0.592773	2.71e-07	6.59e-05	0.866876	0.000273146	0.0386422	same signed
O00571	DDX3X	P11586	MTHFD1	0.101269	0.880744	0.779474	0.594395	6.36e-08	1.99e-05	0.867571	0.000119876	0.0224024	same signed
O00571	DDX3X	P11766	ADH5	-0.0738994	0.756344	0.830243	0.697945	4.65e-05	0.000392067	0.909431	0.00564554	0.084787	diff signed
O00571	DDX3X	P12004	PCNA	0.184132	0.842115	0.657983	0.330036	8.9e-07	0.000500988	0.718109	0.000543956	0.0941997	same signed
O00571	DDX3X	P12081	HARS1	-0.0360931	0.793209	0.829302	0.849817	1.06e-05	0.000193525	0.959923	0.00232153	0.0629069	diff signed
O00571	DDX3X	P13489	RNH1	-0.211415	0.68794	0.899355	0.262075	0.000402273	0.000407051	0.663371	0.0205283	0.0860817	diff signed
O00571	DDX3X	P13639	EEF2	0.136655	0.880312	0.743657	0.471479	6.59e-08	3.48e-05	0.8075	0.000122173	0.0291926	same signed
O00571	DDX3X	P13796	LCP1	-0.0604124	0.789969	0.850381	0.751151	1.23e-05	0.000156988	0.928461	0.00252913	0.0572177	diff signed
O00571	DDX3X	P14625	HSP90B1	-0.065739	0.799273	0.865012	0.729988	8.12e-06	0.000103634	0.921093	0.00197117	0.0475575	diff signed
O00571	DDX3X	P14868	DARS1	-0.200396	0.834208	1.0346	0.288329	1.4e-06	2.71e-06	0.685704	0.000709095	0.00852955	diff signed
O00571	DDX3X	P17858	PFKL	0.214132	0.887626	0.673494	0.25585	3.62e-08	6.76e-05	0.657806	8.76e-05	0.0391131	same signed
O00571	DDX3X	P19971	TYMP	0.0455268	0.883112	0.837585	0.811192	5.26e-08	7.16e-06	0.948147	0.000108115	0.0139622	same signed
O00571	DDX3X	P20618	PSMB1	-0.0304037	0.788277	0.81868	0.873284	1.32e-05	0.000247975	0.966725	0.00264275	0.070076	diff signed
O00571	DDX3X	P20810	CAST	0.00469724	0.8281	0.823403	0.980346	1.96e-06	8.43e-05	0.995265	0.000859819	0.0434179	same signed
O00571	DDX3X	P22234	PAICS	0.142597	0.905506	0.762909	0.452229	6.9e-09	5.72e-06	0.796863	3.39e-05	0.0125994	same signed
O00571	DDX3X	P22314	UBA1	0.167577	0.843579	0.676003	0.376083	8.16e-07	0.000379179	0.750232	0.000516331	0.083629	same signed
O00571	DDX3X	P23526	AHCY	-0.0607113	0.762716	0.823427	0.749959	3.67e-05	0.000383158	0.928059	0.00489736	0.0839702	diff signed
O00571	DDX3X	P25789	PSMA4	0.0421346	0.818752	0.776618	0.825036	3.19e-06	0.000207501	0.952368	0.00114347	0.0647562	same signed
O00571	DDX3X	P26640	VARS1	-0.0432738	0.781922	0.825195	0.820381	1.72e-05	0.00026015	0.950918	0.0031042	0.0715467	diff signed
O00571	DDX3X	P28062	PSMB8	0.0230021	0.783131	0.760128	0.903968	1.64e-05	0.000579488	0.975455	0.00301533	0.099854	same signed
O00571	DDX3X	P28066	PSMA5	-0.0520475	0.828883	0.880931	0.78474	1.88e-06	3.63e-05	0.939671	0.000838779	0.0297399	diff signed
O00571	DDX3X	P28331	NDUFS1	0.191195	0.856029	0.664835	0.311493	3.76e-07	0.000291888	0.704046	0.000330633	0.0749932	same signed
O00571	DDX3X	P29350	PTPN6	0.0280498	0.826701	0.798651	0.883025	2.11e-06	0.000123556	0.969533	0.00089935	0.0515607	same signed
O00571	DDX3X	P30042	GATD3A	0.055464	0.836263	0.780799	0.770972	1.25e-06	0.000117761	0.935144	0.000664301	0.0504406	same signed
O00571	DDX3X	P30044	PRDX5	-0.346388	0.587655	0.934043	0.0607715	0.00402819	0.000544733	0.382568	0.0776812	0.097319	diff signed
O00571	DDX3X	P30740	SERPINB1	-0.0292341	0.903993	0.933227	0.878122	8.04e-09	3.66e-07	0.968135	3.7e-05	0.00312891	diff signed
O00571	DDX3X	P31146	CORO1A	-0.140792	0.712945	0.853737	0.458033	0.000196132	0.000548317	0.800131	0.013394	0.0975641	diff signed
O00571	DDX3X	P32119	PRDX2	-0.0368598	0.818829	0.855689	0.846664	3.18e-06	7.05e-05	0.958968	0.00114082	0.0399015	diff signed
O00571	DDX3X	P32455	GBP1	-0.11028	0.74277	0.853049	0.561823	7.51e-05	0.000364643	0.852934	0.00754025	0.0822654	diff signed
O00571	DDX3X	P34932	HSPA4	0.0654665	0.93618	0.870713	0.731066	1.55e-10	4.28e-08	0.921466	4.25e-06	0.00114686	same signed
O00571	DDX3X	P35754	GLRX	-0.0350979	0.833817	0.868915	0.853914	1.43e-06	3.68e-05	0.961126	0.000719028	0.029903	diff signed
O00571	DDX3X	P36543	ATP6V1E1	-0.0401526	0.836877	0.87703	0.833149	1.21e-06	2.95e-05	0.954908	0.000651064	0.0271287	diff signed
O00571	DDX3X	P36871	PGM1	-0.440237	0.821935	1.26217	0.0149077	2.71e-06	4.73e-08	0.212547	0.00104252	0.00120154	diff signed
O00571	DDX3X	P37837	TALDO1	0.0818141	0.805994	0.72418	0.667345	5.95e-06	0.000557829	0.897732	0.00164204	0.0982441	same signed
O00571	DDX3X	P38606	ATP6V1A	0.0558933	0.847359	0.791465	0.769246	6.5e-07	6.99e-05	0.934572	0.000452549	0.0397462	same signed
O00571	DDX3X	P39019	RPS19	-0.0404208	0.801514	0.841935	0.83205	7.33e-06	0.000134565	0.954577	0.00185346	0.0535186	diff signed
O00571	DDX3X	P39687	ANP32A	0.287719	0.91056	0.622841	0.123135	4.07e-09	3.73e-05	0.503998	2.56e-05	0.0300753	same signed
O00571	DDX3X	P40763	STAT3	-0.155299	0.81469	0.969988	0.412529	3.91e-06	1.47e-05	0.773319	0.0012853	0.0194994	diff signed
O00571	DDX3X	P43034	PAFAH1B1	-0.137014	0.850413	0.987427	0.470304	5.38e-07	3.16e-06	0.806862	0.000407682	0.00923166	diff signed
O00571	DDX3X	P45974	USP5	0.261643	0.918221	0.656578	0.162517	1.72e-09	1.22e-05	0.558903	1.59e-05	0.0177921	same signed
O00571	DDX3X	P46109	CRKL	-0.176544	0.772565	0.949109	0.350694	2.51e-05	5.71e-05	0.732913	0.00390165	0.0363281	diff signed
O00571	DDX3X	P46940	IQGAP1	-0.126061	0.792233	0.918294	0.506829	1.11e-05	5.79e-05	0.826224	0.00238289	0.0365038	diff signed
O00571	DDX3X	P47756	CAPZB	-0.206844	0.679787	0.886631	0.27277	0.000501014	0.000523646	0.672649	0.0233526	0.0959198	diff signed
O00571	DDX3X	P48444	ARCN1	0.246014	0.898278	0.652263	0.190038	1.4e-08	5.17e-05	0.591558	5.12e-05	0.0346531	same signed
O00571	DDX3X	P49189	ALDH9A1	-0.148343	0.790875	0.939219	0.434021	1.18e-05	4.41e-05	0.786335	0.00247174	0.0322943	diff signed
O00571	DDX3X	P49588	AARS1	-0.020809	0.777506	0.798315	0.913088	2.06e-05	0.000401129	0.978004	0.00346306	0.0855294	diff signed
O00571	DDX3X	P49591	SARS1	0.0660575	0.801794	0.735737	0.728729	7.24e-06	0.000531037	0.920644	0.0018396	0.0964459	same signed
O00571	DDX3X	P50453	SERPINB9	0.18057	0.879574	0.699003	0.339638	6.98e-08	6.94e-05	0.725082	0.000126072	0.0395944	same signed
O00571	DDX3X	P50570	DNM2	-0.123053	0.858767	0.98182	0.517102	3.14e-07	2.4e-06	0.831367	0.000297476	0.00799352	diff signed
O00571	DDX3X	P50990	CCT8	0.0802394	0.841867	0.761628	0.673393	9.03e-07	0.000127699	0.900077	0.000549062	0.0522664	same signed
O00571	DDX3X	P52209	PGD	-0.0701803	0.858973	0.929153	0.71249	3.1e-07	5.61e-06	0.914797	0.000295121	0.0124419	diff signed
O00571	DDX3X	P52565	ARHGDIA	0.118946	0.918091	0.799145	0.531289	1.74e-09	1.14e-06	0.838398	1.6e-05	0.00558408	same signed
O00571	DDX3X	P52566	ARHGDIB	-0.0491502	0.806155	0.855305	0.796466	5.91e-06	9.98e-05	0.943419	0.00163468	0.0467759	diff signed
O00571	DDX3X	P53618	COPB1	0.213501	0.868652	0.655151	0.257287	1.59e-07	0.000207876	0.659117	0.000200038	0.064778	same signed
O00571	DDX3X	P53621	COPA	0.0726102	0.817274	0.744664	0.702975	3.44e-06	0.00032731	0.911283	0.00119357	0.0786468	same signed
O00571	DDX3X	P54578	USP14	0.118241	0.864455	0.746214	0.533742	2.13e-07	6.88e-05	0.839591	0.000237722	0.0394282	same signed
O00571	DDX3X	P55072	VCP	0.0137387	0.831914	0.818175	0.942558	1.59e-06	8.06e-05	0.985803	0.000764081	0.0425488	same signed
O00571	DDX3X	P55786	NPEPPS	-0.0456964	0.833444	0.87914	0.810501	1.46e-06	3.21e-05	0.947908	0.000726779	0.0282315	diff signed
O00571	DDX3X	P61086	UBE2K	-0.309997	0.773888	1.08388	0.0954884	2.38e-05	6.48e-06	0.457027	0.00377961	0.013298	diff signed
O00571	DDX3X	P61088	UBE2N	-0.0645649	0.812409	0.876974	0.734637	4.38e-06	6.25e-05	0.922698	0.00137096	0.0377143	diff signed
O00571	DDX3X	P61158	ACTR3	0.0628127	0.873541	0.810729	0.741592	1.11e-07	1.78e-05	0.925125	0.000163546	0.0212856	same signed
O00571	DDX3X	P61970	NUTF2	-0.115517	0.875315	0.990832	0.543274	9.7e-08	8.94e-07	0.844133	0.000151875	0.00497728	diff signed
O00571	DDX3X	P62136	PPP1CA	0.347874	0.895867	0.547993	0.0595999	1.75e-08	0.000280268	0.379626	5.84e-05	0.0736875	same signed
O00571	DDX3X	P62191	PSMC1	-0.014109	0.853427	0.867536	0.941012	4.45e-07	1.84e-05	0.985391	0.00036498	0.021613	diff signed
O00571	DDX3X	P62310	LSM3	-0.193498	0.815759	1.00926	0.305588	3.71e-06	7.65e-06	0.699485	0.00124545	0.0143344	diff signed
O00571	DDX3X	P62826	RAN	-0.118012	0.754821	0.872833	0.534543	4.91e-05	0.00023121	0.839968	0.00583935	0.0680041	diff signed
O00571	DDX3X	P62993	GRB2	-0.241475	0.761012	1.00249	0.198605	3.91e-05	3.22e-05	0.601196	0.00508804	0.0282495	diff signed
O00571	DDX3X	P63241	EIF5A	-0.124279	0.801421	0.9257	0.512905	7.37e-06	4.15e-05	0.829288	0.00185882	0.0314815	diff signed
O00571	DDX3X	P78371	CCT2	0.259981	0.921182	0.661201	0.165302	1.2e-09	8.84e-06	0.562332	1.34e-05	0.0153529	same signed
O00571	DDX3X	P78417	GSTO1	-0.0352864	0.771948	0.807235	0.853138	2.57e-05	0.000398161	0.960895	0.00395611	0.0853307	diff signed
O00571	DDX3X	Q01518	CAP1	-0.071246	0.851165	0.922411	0.708311	5.13e-07	8.7e-06	0.913247	0.000397359	0.0152414	diff signed
O00571	DDX3X	Q02218	OGDH	-0.0256006	0.785642	0.811243	0.893178	1.47e-05	0.000288764	0.972383	0.00283113	0.0746543	diff signed
O00571	DDX3X	Q04637	EIF4G1	-0.0241489	0.865539	0.889688	0.899204	1.98e-07	7.74e-06	0.974082	0.000228158	0.0144365	diff signed
O00571	DDX3X	Q04760	GLO1	0.0364538	0.868246	0.831793	0.848334	1.63e-07	1.66e-05	0.959487	0.000203593	0.0207344	same signed
O00571	DDX3X	Q06323	PSME1	0.110406	0.87171	0.761304	0.561372	1.27e-07	4.04e-05	0.852726	0.000176476	0.0311516	same signed
O00571	DDX3X	Q07960	ARHGAP1	-0.334491	0.823949	1.15844	0.0708124	2.44e-06	4.07e-07	0.406574	0.000979927	0.00327691	diff signed
O00571	DDX3X	Q10567	AP1B1	-0.161814	0.778392	0.940206	0.392947	1.99e-05	5.76e-05	0.76109	0.00339036	0.0364442	diff signed
O00571	DDX3X	Q13043	STK4	-0.181172	0.736222	0.917394	0.338006	9.38e-05	0.000171159	0.723881	0.00860875	0.0595957	diff signed
O00571	DDX3X	Q13177	PAK2	-0.0608688	0.824686	0.885555	0.749331	2.35e-06	3.87e-05	0.927843	0.000959674	0.0305218	diff signed
O00571	DDX3X	Q13283	G3BP1	0.171933	0.903808	0.731875	0.363618	8.19e-09	1.06e-05	0.741924	3.71e-05	0.0167067	same signed
O00571	DDX3X	Q13501	SQSTM1	-0.172968	0.725222	0.89819	0.360693	0.000134099	0.000261168	0.739912	0.0106636	0.0716434	diff signed
O00571	DDX3X	Q14019	COTL1	0.160089	0.83532	0.675232	0.398081	1.32e-06	0.000489469	0.764365	0.000684465	0.0932615	same signed
O00571	DDX3X	Q14141	SEPTIN6	-0.140347	0.816955	0.957302	0.45947	3.49e-06	1.68e-05	0.800888	0.00120446	0.0207918	diff signed
O00571	DDX3X	Q14697	GANAB	0.200494	0.847087	0.646592	0.288088	6.61e-07	0.000498779	0.685498	0.000456895	0.0940409	same signed
O00571	DDX3X	Q14764	MVP	-0.0154404	0.771023	0.786464	0.935457	2.67e-05	0.00052562	0.983936	0.00404379	0.0960773	diff signed
O00571	DDX3X	Q14CX7	NAA25	0.441326	-0.669438	-1.11076	0.014633	0.000655742	1.81e-05	0.210851	0.0273605	0.0214778	diff signed
O00571	DDX3X	Q15084	PDIA6	-0.0757898	0.914143	0.989933	0.690592	2.75e-09	5.42e-08	0.906659	2.09e-05	0.00129185	diff signed
O00571	DDX3X	Q15365	PCBP1	0.0307498	0.786204	0.755454	0.871853	1.44e-05	0.000577739	0.966306	0.00278979	0.0996999	same signed
O00571	DDX3X	Q15366	PCBP2	0.0739056	0.842029	0.768123	0.697921	8.95e-07	0.000116212	0.909423	0.000545812	0.0501787	same signed
O00571	DDX3X	Q15436	SEC23A	-0.0116565	0.779847	0.791503	0.951252	1.88e-05	0.000417729	0.988021	0.00327133	0.0871544	diff signed
O00571	DDX3X	Q15437	SEC23B	0.0103281	0.803795	0.793467	0.956802	6.6e-06	0.000242723	0.989382	0.00174429	0.0694253	same signed
O00571	DDX3X	Q15819	UBE2V2	-0.0594863	0.790573	0.850059	0.754849	1.19e-05	0.000155563	0.929739	0.00249024	0.0569638	diff signed
O00571	DDX3X	Q15833	STXBP2	-0.406153	0.684367	1.09052	0.025944	0.000443269	2.28e-05	0.269687	0.0217265	0.023944	diff signed
O00571	DDX3X	Q16186	ADRM1	-0.0690451	0.815951	0.884996	0.716949	3.68e-06	5.05e-05	0.916377	0.00123872	0.0343222	diff signed
O00571	DDX3X	Q16774	GUK1	-0.0458019	0.77201	0.817812	0.810072	2.57e-05	0.000347582	0.947763	0.00395098	0.0805909	diff signed
O00571	DDX3X	Q6IBS0	TWF2	0.134514	0.835812	0.701298	0.478518	1.28e-06	0.000344656	0.811357	0.000674386	0.0803218	same signed
O00571	DDX3X	Q6IS14	EIF5AL1	-0.124279	0.801421	0.9257	0.512905	7.37e-06	4.15e-05	0.829288	0.00185882	0.0314815	diff signed
O00571	DDX3X	Q709C8	VPS13C	0.0101242	0.831075	0.820951	0.957654	1.67e-06	7.96e-05	0.989586	0.000783362	0.0423403	same signed
O00571	DDX3X	Q86UX7	FERMT3	-0.211611	0.760808	0.972418	0.261624	3.94e-05	5.11e-05	0.662961	0.0051118	0.0344438	diff signed
O00571	DDX3X	Q86VP6	CAND1	-0.0422026	0.816703	0.858905	0.824758	3.54e-06	7.16e-05	0.952274	0.00121291	0.0402602	diff signed
O00571	DDX3X	Q8TBC4	UBA3	0.0611908	0.852614	0.791423	0.748047	4.68e-07	5.77e-05	0.927394	0.000376438	0.0364702	same signed
O00571	DDX3X	Q8TDZ2	MICAL1	-0.00519872	0.775197	0.780396	0.978249	2.26e-05	0.000524754	0.994756	0.00366472	0.0960108	diff signed
O00571	DDX3X	Q92597	NDRG1	-0.108817	0.846343	0.955161	0.567054	6.91e-07	6.3e-06	0.855303	0.00046894	0.0131467	diff signed
O00571	DDX3X	Q92734	TFG	-0.218721	0.738949	0.95767	0.245557	8.56e-05	9.28e-05	0.648357	0.00814616	0.0452964	diff signed
O00571	DDX3X	Q92882	OSTF1	0.00929099	0.8094	0.800109	0.961136	5.06e-06	0.000193886	0.990459	0.00149061	0.0629624	same signed
O00571	DDX3X	Q96G03	PGM2	0.149432	0.831109	0.681677	0.430617	1.66e-06	0.000507223	0.784335	0.000782636	0.0947155	same signed
O00571	DDX3X	Q96IU4	ABHD14B	0.000561323	0.812971	0.81241	0.997651	4.26e-06	0.000150116	0.999459	0.00134983	0.0559983	same signed
O00571	DDX3X	Q99798	ACO2	0.131683	0.831002	0.699319	0.487908	1.67e-06	0.000405877	0.816366	0.000784863	0.0859956	same signed
O00571	DDX3X	Q9BRF8	CPPED1	-0.234813	0.677102	0.911915	0.211656	0.000537784	0.000385315	0.615051	0.0243446	0.0841572	diff signed
O00571	DDX3X	Q9BZQ8	NIBAN1	0.0875116	0.85432	0.766809	0.645633	4.2e-07	7.67e-05	0.889086	0.000353262	0.0415976	same signed
O00571	DDX3X	Q9GZV4	EIF5A2	-0.124279	0.801421	0.9257	0.512905	7.37e-06	4.15e-05	0.829288	0.00185882	0.0314815	diff signed
O00571	DDX3X	Q9H8Y8	GORASP2	-0.0849305	0.782224	0.867154	0.655435	1.7e-05	0.000148026	0.893008	0.00308387	0.0556183	diff signed
O00571	DDX3X	Q9NQR4	NIT2	0.163383	0.901843	0.738461	0.388315	9.94e-09	1.09e-05	0.758148	4.16e-05	0.0169084	same signed
O00571	DDX3X	Q9NTK5	OLA1	0.0302328	0.803722	0.773489	0.873991	6.62e-06	0.000315026	0.966926	0.00174777	0.0774111	same signed
O00571	DDX3X	Q9NUQ9	FAM49B	0.101457	0.857236	0.755779	0.593707	3.47e-07	8.01e-05	0.867272	0.00031494	0.0424523	same signed
O00571	DDX3X	Q9NY33	DPP3	0.0325967	0.844354	0.811757	0.864225	7.79e-07	5.84e-05	0.964147	0.00050225	0.036607	same signed
O00571	DDX3X	Q9NYU2	UGGT1	-0.2204	0.807193	1.02759	0.241862	5.63e-06	7.29e-06	0.644878	0.00158798	0.0140912	diff signed
O00571	DDX3X	Q9NZ08	ERAP1	-0.116275	0.785607	0.901883	0.540613	1.48e-05	8.51e-05	0.842885	0.00283345	0.0436154	diff signed
O00571	DDX3X	Q9UJU6	DBNL	-0.233156	0.715996	0.949152	0.21499	0.000178767	0.000146647	0.618494	0.0126699	0.0554375	diff signed
O00571	DDX3X	Q9ULZ3	PYCARD	-0.212419	0.800253	1.01267	0.259765	7.77e-06	1.13e-05	0.661307	0.00191907	0.0171419	diff signed
O00571	DDX3X	Q9UMX0	UBQLN1	0.00411425	0.82742	0.823305	0.982785	2.03e-06	8.62e-05	0.995859	0.00087945	0.0438168	same signed
O00571	DDX3X	Q9UPN7	PPP6R1	-0.245487	0.765695	1.01118	0.191019	3.28e-05	2.56e-05	0.592706	0.00457374	0.02531	diff signed
O00571	DDX3X	Q9UQ80	PA2G4	-0.00306346	0.78566	0.788723	0.987182	1.47e-05	0.000385159	0.996935	0.00282996	0.0841453	diff signed
O00571	DDX3X	Q9Y2B0	CNPY2	-0.33861	0.616418	0.955029	0.0671999	0.00225021	0.000344873	0.398173	0.0558859	0.0803335	diff signed
O00571	DDX3X	Q9Y2V2	CARHSP1	-0.0837293	0.805128	0.888857	0.660016	6.2e-06	6.41e-05	0.894873	0.00168102	0.0381586	diff signed
O00571	DDX3X	Q9Y3I0	RTCB	0.247477	0.884086	0.636609	0.187333	4.86e-08	0.000137923	0.58849	0.000103472	0.0540377	same signed
O00571	DDX3X	Q9Y4L1	HYOU1	-0.00470331	0.792417	0.797121	0.980321	1.1e-05	0.000299972	0.995258	0.0023711	0.0758232	diff signed
O00571	DDX3X	Q9Y5Z4	HEBP2	-0.428939	0.689144	1.11808	0.0180207	0.000389217	1.31e-05	0.230836	0.0201273	0.0184329	diff signed
O00571	DDX3X	Q9Y696	CLIC4	-0.268313	0.812561	1.08087	0.151685	4.35e-06	2.51e-06	0.544892	0.0013654	0.00816782	diff signed
O00584	RNASET2	O14617	AP3D1	-0.179807	0.708692	0.888499	0.341719	0.000222754	0.000369433	0.726571	0.014459	0.0827267	diff signed
O00584	RNASET2	O14980	XPO1	-0.298285	0.66719	0.965475	0.109367	0.00069428	0.000200932	0.481659	0.0282835	0.0638142	diff signed
O00584	RNASET2	O15371	EIF3D	-0.00176401	0.782328	0.784092	0.992619	1.69e-05	0.000436719	0.998263	0.00307502	0.0888663	diff signed
O00584	RNASET2	O15382	BCAT2	-0.0166621	0.848976	0.865638	0.930361	5.88e-07	2.25e-05	0.982598	0.000427659	0.023812	diff signed
O00584	RNASET2	O43143	DHX15	-0.426784	0.681756	1.10854	0.0186716	0.000475441	1.69e-05	0.234366	0.0226475	0.0208898	diff signed
O00584	RNASET2	O43488	AKR7A2	-0.0122464	0.781076	0.793323	0.948789	1.78e-05	0.000398465	0.987375	0.00317194	0.0853375	diff signed
O00584	RNASET2	O60701	UGDH	-0.537947	0.567847	1.10579	0.00216849	0.00583819	3.19e-05	0.0893665	0.095422	0.0281013	switched opposites
O00584	RNASET2	O60716	CTNND1	-0.207538	0.694698	0.902236	0.271128	0.000333591	0.000363638	0.671228	0.0183777	0.0821436	diff signed
O00584	RNASET2	O75223	GGCT	-0.412959	0.572469	0.985428	0.0233256	0.00536474	0.00027132	0.257824	0.0910156	0.0727045	diff signed
O00584	RNASET2	O75487	GPC4	0.465149	-0.64957	-1.11472	0.00959624	0.00106933	1.96e-05	0.175312	0.0363934	0.0222453	diff signed
O00584	RNASET2	O76003	GLRX3	-0.188229	0.69129	0.879519	0.319199	0.000366847	0.000508676	0.709916	0.0194301	0.094847	diff signed
O00584	RNASET2	O95299	NDUFA10	-0.145299	0.721477	0.866776	0.443617	0.000150899	0.000415533	0.791915	0.0114518	0.0869118	diff signed
O00584	RNASET2	P02786	TFRC	-0.394359	0.758652	1.15301	0.0310467	4.27e-05	2.49e-06	0.290777	0.00536612	0.00815566	diff signed
O00584	RNASET2	P04075	ALDOA	-0.347032	0.699332	1.04636	0.0602615	0.000292552	4.11e-05	0.381253	0.0169936	0.0313661	diff signed
O00584	RNASET2	P06744	GPI	-0.616876	0.609445	1.22632	0.000282729	0.00260448	1.85e-06	0.0339022	0.06075	0.00707645	switched opposites
O00584	RNASET2	P08174	CD55	0.307586	-0.625728	-0.933313	0.0982304	0.00184135	0.000441508	0.462086	0.0498142	0.0892901	diff signed
O00584	RNASET2	P08238	HSP90AB1	-0.291984	0.636476	0.92846	0.117432	0.00144919	0.000437523	0.494947	0.0434079	0.0889178	diff signed
O00584	RNASET2	P08574	CYC1	-0.175331	0.731348	0.906679	0.354067	0.000110098	0.000213268	0.7353	0.00947827	0.0654613	diff signed
O00584	RNASET2	P09417	QDPR	-0.132668	0.725367	0.858036	0.484629	0.000133479	0.00044098	0.814623	0.0106335	0.0892629	diff signed
O00584	RNASET2	P09429	HMGB1	-0.0702804	0.768858	0.839138	0.712097	2.9e-05	0.000280025	0.914647	0.00425231	0.073673	diff signed
O00584	RNASET2	P14618	PKM	-0.243729	0.66467	0.908398	0.194318	0.000739774	0.000454862	0.596398	0.0293612	0.0904486	diff signed
O00584	RNASET2	P14923	JUP	-0.164552	0.730107	0.894658	0.384883	0.000114633	0.000255387	0.755952	0.00971501	0.0709718	diff signed
O00584	RNASET2	P17858	PFKL	-0.359284	0.606635	0.965919	0.0511846	0.00275992	0.000311605	0.357123	0.0627927	0.0770362	diff signed
O00584	RNASET2	P27635	RPL10	-0.253441	0.754306	1.00775	0.176582	5.01e-05	3.36e-05	0.576054	0.00590192	0.0288003	diff signed
O00584	RNASET2	P30042	GATD3A	-0.238065	0.659923	0.897988	0.205214	0.000832408	0.000544807	0.608267	0.0314597	0.0973267	diff signed
O00584	RNASET2	P31946	YWHAB	-0.235459	0.688526	0.923985	0.210365	0.000395869	0.000290411	0.613667	0.0203352	0.0748142	diff signed
O00584	RNASET2	P35222	CTNNB1	-0.334115	0.706184	1.0403	0.0711494	0.000239876	4.18e-05	0.407338	0.0151076	0.0315727	diff signed
O00584	RNASET2	P36952	SERPINB5	-0.0329471	0.768185	0.801132	0.862779	2.98e-05	0.000460735	0.963715	0.00431932	0.0909044	diff signed
O00584	RNASET2	P40763	STAT3	-0.356419	0.714235	1.07065	0.0532035	0.000188622	2.27e-05	0.362695	0.0130831	0.0239086	diff signed
O00584	RNASET2	P41250	GARS1	-0.152844	0.766026	0.91887	0.420045	3.24e-05	0.000100465	0.777943	0.00453851	0.0469216	diff signed
O00584	RNASET2	P46777	RPL5	-0.337634	0.6845	1.02213	0.0680428	0.000441676	7.17e-05	0.40021	0.0216823	0.0403036	diff signed
O00584	RNASET2	P49419	ALDH7A1	-0.264203	0.643072	0.907274	0.158297	0.0012456	0.000554228	0.55346	0.039772	0.0980002	diff signed
O00584	RNASET2	P49773	HINT1	-0.242832	0.708704	0.951536	0.196016	0.000222677	0.000155893	0.598276	0.0144561	0.0570367	diff signed
O00584	RNASET2	P51659	HSD17B4	-0.00741632	0.781535	0.788951	0.968974	1.75e-05	0.000417296	0.992426	0.00313543	0.0871072	diff signed
O00584	RNASET2	P52209	PGD	-0.320735	0.701812	1.02255	0.0839736	0.000272443	5.86e-05	0.434803	0.0162842	0.0366618	diff signed
O00584	RNASET2	P53004	BLVRA	-0.367699	0.607984	0.975683	0.0456031	0.00268436	0.00026742	0.340932	0.0618055	0.0723258	diff signed
O00584	RNASET2	P56134	ATP5MF	-0.398474	0.56961	0.968084	0.0291811	0.00565368	0.000358109	0.283377	0.093706	0.0816327	diff signed
O00584	RNASET2	P60842	EIF4A1	-0.270717	0.673315	0.944032	0.147911	0.000593561	0.000257379	0.539829	0.0258023	0.0712114	diff signed
O00584	RNASET2	P61106	RAB14	-0.270394	0.730179	1.00057	0.148413	0.000114366	5.61e-05	0.540519	0.00970115	0.0359628	diff signed
O00584	RNASET2	P62495	ETF1	-0.414356	0.61704	1.0314	0.0228158	0.00222073	0.000105589	0.255455	0.0554637	0.0479758	diff signed
O00584	RNASET2	P63244	RACK1	-0.0744136	0.782411	0.856824	0.695942	1.69e-05	0.000169492	0.908682	0.00306839	0.0593673	diff signed
O00584	RNASET2	P68400	CSNK2A1	-0.246727	0.663403	0.91013	0.188716	0.000763587	0.000449614	0.590034	0.029915	0.0900473	diff signed
O00584	RNASET2	P68431	H3C1	-0.36794	0.587315	0.955255	0.0454511	0.00405468	0.000402398	0.340486	0.0779587	0.0856658	diff signed
O00584	RNASET2	P68431	H3C4	-0.36794	0.587315	0.955255	0.0454511	0.00405468	0.000402398	0.340486	0.0779587	0.0856658	diff signed
O00584	RNASET2	P68431	H3C3	-0.36794	0.587315	0.955255	0.0454511	0.00405468	0.000402398	0.340486	0.0779587	0.0856658	diff signed
O00584	RNASET2	P68431	H3C6	-0.36794	0.587315	0.955255	0.0454511	0.00405468	0.000402398	0.340486	0.0779587	0.0856658	diff signed
O00584	RNASET2	P68431	H3C11	-0.36794	0.587315	0.955255	0.0454511	0.00405468	0.000402398	0.340486	0.0779587	0.0856658	diff signed
O00584	RNASET2	P68431	H3C8	-0.36794	0.587315	0.955255	0.0454511	0.00405468	0.000402398	0.340486	0.0779587	0.0856658	diff signed
O00584	RNASET2	P68431	H3C12	-0.36794	0.587315	0.955255	0.0454511	0.00405468	0.000402398	0.340486	0.0779587	0.0856658	diff signed
O00584	RNASET2	P68431	H3C10	-0.36794	0.587315	0.955255	0.0454511	0.00405468	0.000402398	0.340486	0.0779587	0.0856658	diff signed
O00584	RNASET2	P68431	H3C2	-0.36794	0.587315	0.955255	0.0454511	0.00405468	0.000402398	0.340486	0.0779587	0.0856658	diff signed
O00584	RNASET2	P68431	H3C7	-0.36794	0.587315	0.955255	0.0454511	0.00405468	0.000402398	0.340486	0.0779587	0.0856658	diff signed
O00584	RNASET2	Q01813	PFKP	-0.407089	0.746055	1.15314	0.0255702	6.71e-05	3.13e-06	0.268007	0.00704038	0.00920072	diff signed
O00584	RNASET2	Q08257	CRYZ	-0.0424046	0.789197	0.831602	0.823932	1.27e-05	0.000205134	0.952032	0.00258007	0.0643966	diff signed
O00584	RNASET2	Q13404	UBE2V1	-0.177991	0.699614	0.877605	0.346697	0.000290208	0.000474758	0.730088	0.0169109	0.0920594	diff signed
O00584	RNASET2	Q13404	TMEM189-UBE2V1	-0.177991	0.699614	0.877605	0.346697	0.000290208	0.000474758	0.730088	0.0169109	0.0920594	diff signed
O00584	RNASET2	Q15046	KARS1	-0.0892126	0.812823	0.902036	0.639205	4.29e-06	4.31e-05	0.886495	0.00135561	0.0320682	diff signed
O00584	RNASET2	Q15125	EBP	-0.132334	0.732169	0.864502	0.485741	0.000107184	0.000368653	0.815227	0.00932424	0.0826586	diff signed
O00584	RNASET2	Q8NCW5	NAXE	-0.283209	0.660351	0.94356	0.129385	0.00082367	0.000292314	0.513356	0.0312731	0.0750225	diff signed
O00584	RNASET2	Q8NEV1	CSNK2A3	-0.246727	0.663403	0.91013	0.188716	0.000763587	0.000449614	0.590034	0.029915	0.0900473	diff signed
O00584	RNASET2	Q96QK1	VPS35	-0.40163	0.820605	1.22223	0.0278132	2.9e-06	1.22e-07	0.27775	0.00108336	0.00185187	diff signed
O00584	RNASET2	Q9NZ01	TECR	-0.307673	0.741242	1.04892	0.0981296	7.92e-05	2.18e-05	0.461906	0.00777988	0.0234738	diff signed
O00584	RNASET2	Q9NZ08	ERAP1	0.0398342	0.800656	0.760821	0.834454	7.63e-06	0.000397413	0.955309	0.00189892	0.0852532	same signed
O00584	RNASET2	Q9P016	THYN1	0.207031	0.854606	0.647575	0.272328	4.12e-07	0.000385791	0.672259	0.000349851	0.0842039	same signed
O00584	RNASET2	Q9UKV8	AGO2	-0.088463	0.802015	0.890478	0.642034	7.17e-06	6.78e-05	0.887642	0.00183002	0.0391651	diff signed
O00584	RNASET2	Q9ULC4	MCTS1	-0.264437	0.678118	0.942555	0.157914	0.00052361	0.000250517	0.552935	0.0239643	0.070423	diff signed
O00584	RNASET2	Q9Y3B3	TMED7	-0.470433	0.746506	1.21694	0.00870407	6.6e-05	8.31e-07	0.167969	0.00697891	0.00475655	diff signed
O00584	RNASET2	Q9Y3B3	TMED7-TICAM2	-0.470433	0.746506	1.21694	0.00870407	6.6e-05	8.31e-07	0.167969	0.00697891	0.00475655	diff signed
O00584	RNASET2	Q9Y3I0	RTCB	-0.289902	0.630379	0.920281	0.12019	0.00166184	0.000511326	0.499382	0.0469632	0.0950188	diff signed
O00584	RNASET2	Q9Y6C9	MTCH2	-0.193444	0.68576	0.879203	0.305727	0.000426879	0.000541975	0.699591	0.0212521	0.0971482	diff signed
O00625	PIR	O95671	ASMTL	-0.410672	0.612866	1.02354	0.0241801	0.00242524	0.000122968	0.261748	0.0583022	0.0514349	diff signed
O00625	PIR	Q14694	USP10	-0.449741	0.577527	1.02727	0.0126484	0.00488377	0.000134846	0.197849	0.0864271	0.053559	diff signed
O00625	PIR	Q5R372	RABGAP1L	-0.332848	0.608499	0.941348	0.0722941	0.00265594	0.000439719	0.409961	0.0614287	0.0891556	diff signed
O00625	PIR	Q5T4S7	UBR4	-0.282927	0.656739	0.939666	0.129784	0.000899954	0.000318593	0.513932	0.0329111	0.0777349	diff signed
O00625	PIR	Q6UXV4	APOOL	-0.137751	0.714373	0.852124	0.467896	0.000187829	0.000549604	0.80555	0.0130488	0.0976527	diff signed
O00625	PIR	Q9UBV2	SEL1L	-0.399414	0.63945	1.03886	0.0287681	0.00135413	8.11e-05	0.281694	0.0417438	0.0426584	diff signed
O00625	PIR	Q9Y5A7	NUB1	-0.327246	0.657065	0.984311	0.0775286	0.000892829	0.000166653	0.42134	0.0327616	0.0588521	diff signed
O00743	PPP6C	P02786	TFRC	-0.363453	0.61927	0.982724	0.0483553	0.00211753	0.00022508	0.349136	0.0539819	0.0671092	diff signed
O00743	PPP6C	P08574	CYC1	-0.25432	0.66643	0.920751	0.175035	0.000707732	0.000379011	0.574212	0.0286091	0.0836277	diff signed
O00743	PPP6C	P26639	TARS1	-0.0452883	0.769128	0.814417	0.812164	2.87e-05	0.000382933	0.948441	0.00422652	0.0839586	diff signed
O00743	PPP6C	P32455	GBP1	-0.11119	0.736368	0.847558	0.558579	9.33e-05	0.000431031	0.851403	0.00858503	0.0883304	diff signed
O00743	PPP6C	P49321	NASP	-0.098045	0.75075	0.848795	0.606245	5.69e-05	0.000339174	0.872745	0.00637167	0.0797558	diff signed
O00743	PPP6C	P49327	FASN	-0.125601	0.797371	0.922972	0.508393	8.85e-06	4.78e-05	0.827033	0.00207594	0.033465	diff signed
O00743	PPP6C	P55263	ADK	0.230152	0.888909	0.658757	0.221127	3.24e-08	7.87e-05	0.624727	8.18e-05	0.0421245	same signed
O00743	PPP6C	Q04637	EIF4G1	-0.349714	0.671797	1.02151	0.0581744	0.000617281	8.23e-05	0.375893	0.02641	0.0429371	diff signed
O00743	PPP6C	Q14624	ITIH4	-0.21666	0.768687	0.985347	0.250146	2.92e-05	3.6e-05	0.652648	0.00426891	0.0296548	diff signed
O00743	PPP6C	Q14699	RFTN1	-0.283811	0.646409	0.93022	0.128538	0.00115221	0.000395671	0.512122	0.0380011	0.0851084	diff signed
O00743	PPP6C	Q8NI60	COQ8A	0.297954	-0.620339	-0.918293	0.10978	0.00206954	0.000562416	0.482382	0.0532662	0.0985746	diff signed
O00743	PPP6C	Q92616	GCN1	-0.251662	0.743592	0.995254	0.179743	7.3e-05	4.91e-05	0.579769	0.00741222	0.0338579	diff signed
O00743	PPP6C	Q92734	TFG	-0.303999	0.73466	1.03866	0.102419	9.87e-05	2.87e-05	0.469646	0.00888201	0.0267487	diff signed
O00743	PPP6C	Q9BRA2	TXNDC17	-0.361496	0.619227	0.980723	0.0496676	0.00211952	0.000232046	0.352935	0.0540099	0.0681042	diff signed
O00754	MAN2B1	O14561	NDUFAB1	-0.266499	0.744099	1.0106	0.154578	7.18e-05	3.85e-05	0.548677	0.0073313	0.0304573	diff signed
O00754	MAN2B1	O14776	TCERG1	-0.345547	0.597545	0.943092	0.0614426	0.00331733	0.000455828	0.384277	0.0696293	0.0905033	diff signed
O00754	MAN2B1	O15371	EIF3D	-0.0721948	0.756969	0.829163	0.704599	4.54e-05	0.000393321	0.911884	0.00556829	0.0849025	diff signed
O00754	MAN2B1	O43143	DHX15	-0.440792	0.608973	1.04976	0.014767	0.00263008	8.07e-05	0.211688	0.0610959	0.0425589	diff signed
O00754	MAN2B1	O43707	ACTN4	-0.0552385	0.751509	0.806748	0.771878	5.54e-05	0.000570266	0.935441	0.00626815	0.0991668	diff signed
O00754	MAN2B1	O43776	NARS1	-0.291066	0.752093	1.04316	0.118642	5.42e-05	1.99e-05	0.496905	0.00619283	0.0224024	diff signed
O00754	MAN2B1	O60547	GMDS	0.0857088	0.846381	0.760672	0.652473	6.9e-07	0.000111133	0.891812	0.000468229	0.0491952	same signed
O00754	MAN2B1	O75390	CS	-0.114153	0.747376	0.86153	0.548076	6.41e-05	0.000303709	0.846414	0.00685034	0.0762018	diff signed
O00754	MAN2B1	O75874	IDH1	-0.24441	0.77573	1.02014	0.193035	2.22e-05	1.8e-05	0.594955	0.00362014	0.0214069	diff signed
O00754	MAN2B1	O76003	GLRX3	-0.229385	0.746792	0.976176	0.222713	6.54e-05	6.21e-05	0.626379	0.00693476	0.0375912	diff signed
O00754	MAN2B1	O94905	ERLIN2	-0.424523	0.567257	0.991781	0.0193752	0.00590096	0.000249957	0.238229	0.0959811	0.0703575	diff signed
O00754	MAN2B1	O96000	NDUFB10	-0.251785	0.737837	0.989622	0.179523	8.88e-05	5.88e-05	0.579515	0.0083332	0.0367397	diff signed
O00754	MAN2B1	P00390	GSR	-0.0751435	0.838771	0.913915	0.693102	1.08e-06	1.59e-05	0.907598	0.000610576	0.020282	diff signed
O00754	MAN2B1	P00505	GOT2	-0.185889	0.745252	0.93114	0.325362	6.9e-05	0.000122388	0.714592	0.00715538	0.0513283	diff signed
O00754	MAN2B1	P04075	ALDOA	-0.100003	0.829611	0.929614	0.599037	1.81e-06	1.72e-05	0.869595	0.000819668	0.0210327	diff signed
O00754	MAN2B1	P04080	CSTB	-0.129338	0.76388	0.893218	0.495755	3.51e-05	0.000149382	0.820533	0.00476935	0.0558862	diff signed
O00754	MAN2B1	P04406	GAPDH	-0.168061	0.845593	1.01365	0.374684	7.23e-07	2.49e-06	0.749333	0.000481467	0.00815565	diff signed
O00754	MAN2B1	P04844	RPN2	-0.262996	0.661718	0.924714	0.160277	0.000796284	0.000374858	0.556052	0.0306613	0.083271	diff signed
O00754	MAN2B1	P05198	EIF2S1	-0.154192	0.721347	0.875539	0.41591	0.000151513	0.000371576	0.775396	0.0114809	0.0829517	diff signed
O00754	MAN2B1	P05386	RPLP1	-0.376819	0.640385	1.0172	0.0401134	0.0013254	0.000114467	0.323431	0.041238	0.0499242	diff signed
O00754	MAN2B1	P06744	GPI	-0.0613353	0.815336	0.876671	0.747471	3.79e-06	5.79e-05	0.927192	0.00126141	0.0365034	diff signed
O00754	MAN2B1	P06756	ITGAV	0.12025	-0.752407	-0.872657	0.526764	5.36e-05	0.000241463	0.836135	0.00615163	0.0692427	diff signed
O00754	MAN2B1	P07203	GPX1	-0.257464	0.743997	1.00146	0.16958	7.2e-05	4.44e-05	0.567628	0.00734683	0.0323975	diff signed
O00754	MAN2B1	P07237	P4HB	-0.0786066	0.871679	0.950286	0.679686	1.27e-07	2.16e-06	0.902516	0.000176718	0.0076076	diff signed
O00754	MAN2B1	P07339	CTSD	-0.355958	0.85209	1.20805	0.0535342	4.84e-07	4.67e-08	0.363598	0.000384127	0.00119255	diff signed
O00754	MAN2B1	P07741	APRT	-0.277097	0.751958	1.02906	0.138224	5.45e-05	2.5e-05	0.526209	0.00620963	0.025073	diff signed
O00754	MAN2B1	P07814	EPRS1	-0.208104	0.762012	0.970116	0.269794	3.77e-05	5.16e-05	0.670094	0.00497613	0.0346119	diff signed
[truncated: 43,579 more rows]
