# Supplementary material for: Proteomics Profiling Reveals the Molecular Signatures and Potential Therapeutic Targets of Human Nasopharyngeal Carcinoma
Source: Mol Cell Proteomics. 2023 May 11;22(6):100567. doi: 10.1016/j.mcpro.2023.100567 (PMC10326745; doi:10.1016/j.mcpro.2023.100567)
Supplement: Supplemental Table S5 [file mmc5.xlsx]

## Sheet: Table S3
Table S5 The proteins with significantly more differentially co-expressed links.
Protein	CLs	DCLs	DCL.same	DCL.diff	DCL.switch	p	q
P06744	1190	503	60	400	43	1.62e-279	6.8e-276
Q7Z460	884	398	3	335	60	2.38e-234	4.99e-231
P30260	834	376	1	299	76	8.99e-222	1.26e-218
P37837	1051	395	73	311	11	1.99e-197	2.09e-194
Q5K651	623	283	0	237	46	1.62e-168	1.36e-165
O75131	849	319	10	306	3	8.58e-160	5.99e-157
P40763	980	331	53	274	4	1.67e-149	1e-146
P04040	979	324	11	301	12	1.94e-143	1.01e-140
P48553	664	260	1	234	25	1.03e-135	4.78e-133
P30740	1063	319	40	261	18	1.1e-127	4.62e-125
Q8TEQ6	693	255	1	231	23	1.24e-125	4.73e-123
P52209	1135	317	69	244	4	2.25e-117	7.84e-115
O43760	880	275	10	263	2	3.97e-115	1.28e-112
P61106	967	284	30	252	2	2.65e-111	7.93e-109
P11413	935	259	33	217	9	2.18e-95	6.1e-93
P11215	545	195	1	182	12	5.43e-94	1.42e-91
O75487	578	198	2	191	5	1.77e-91	4.37e-89
P50570	954	247	41	203	3	2.5e-84	5.82e-82
Q13177	994	251	60	190	1	3.47e-83	7.66e-81
P09960	1077	260	70	186	4	1.46e-81	3.07e-79
P84095	642	197	7	182	8	1.78e-81	3.56e-79
P02790	587	185	3	172	10	9.19e-79	1.75e-76
P08238	892	230	63	163	4	2.77e-78	5.05e-76
O75955	831	216	20	194	2	2.52e-74	4.4e-72
P49327	846	217	12	182	23	1.62e-73	2.71e-71
P16070	821	212	26	186	0	1.98e-72	3.19e-70
P40937	770	203	8	189	6	4.09e-71	6.35e-69
P53621	1245	260	77	177	6	1.3e-67	1.95e-65
Q07960	1119	242	88	154	0	4.15e-66	6e-64
P25815	432	143	1	131	11	2.16e-64	3.02e-62
Q8N3C0	669	177	2	168	7	1.68e-62	2.27e-60
P08311	425	139	0	129	10	6.71e-62	8.78e-60
Q02790	1025	223	44	165	14	1.49e-61	1.89e-59
P31146	1079	227	46	179	2	7.15e-60	8.81e-58
O15511	959	211	84	127	0	3.28e-59	3.93e-57
Q9ULH1	414	132	0	123	9	2.13e-57	2.48e-55
P52565	1165	233	52	176	5	3.04e-57	3.45e-55
P53618	1045	218	99	119	0	6.44e-57	7.1e-55
P02786	429	133	0	119	14	3.36e-56	3.62e-54
Q86UX7	960	206	39	165	2	5.63e-56	5.9e-54
Q9Y2H6	704	171	0	166	5	1.06e-54	1.09e-52
Q92882	940	201	20	177	4	2.08e-54	2.08e-52
P51148	987	206	18	180	8	6.34e-54	6.18e-52
Q13459	490	139	0	130	9	1.97e-53	1.88e-51
P28676	591	153	0	144	9	5.96e-53	5.55e-51
P04181	629	156	5	150	1	2.53e-51	2.31e-49
Q9H553	301	105	0	101	4	3.09e-50	2.76e-48
O00182	773	173	25	146	2	5.69e-50	4.77e-48
Q6DKI2	773	173	25	146	2	5.69e-50	4.77e-48
Q3B8N2	773	173	25	146	2	5.69e-50	4.77e-48
P62820	1138	215	25	181	9	8.97e-49	7.38e-47
P0DMV9	959	194	39	155	0	9.44e-49	7.46e-47
P0DMV8	959	194	39	155	0	9.44e-49	7.46e-47
O00754	797	173	12	161	0	4.96e-48	3.85e-46
O60234	930	188	12	171	5	2.96e-47	2.26e-45
Q15084	1131	210	47	161	2	1.84e-46	1.38e-44
P49419	895	182	21	159	2	3.48e-46	2.56e-44
P68400	1088	204	39	159	6	7.46e-46	5.3e-44
Q8NEV1	1088	204	39	159	6	7.46e-46	5.3e-44
P00450	776	166	3	155	8	2.77e-45	1.93e-43
P11586	1030	196	80	115	1	4.18e-45	2.87e-43
Q01518	1034	194	89	104	1	9.69e-44	6.55e-42
P01024	399	113	1	107	5	1.07e-43	7.1e-42
P29401	881	176	53	123	0	1.25e-43	8.17e-42
P08575	1050	195	30	160	5	2.74e-43	1.76e-41
O15143	955	184	49	134	1	3.1e-43	1.97e-41
Q86V48	522	128	0	121	7	7.11e-42	4.45e-40
P31946	1092	196	38	153	5	2.71e-41	1.67e-39
P07737	1104	197	78	119	0	4.04e-41	2.46e-39
P50990	998	184	58	126	0	1.66e-40	9.93e-39
O15144	1098	195	50	144	1	2.03e-40	1.2e-38
P29350	1027	187	35	147	5	2.3e-40	1.34e-38
Q00610	922	173	28	141	4	3.28e-39	1.88e-37
P52566	992	180	38	139	3	1.02e-38	5.79e-37
P36871	712	147	13	134	0	1.91e-38	1.07e-36
P46459	993	179	63	116	0	3.99e-38	2.2e-36
P48634	397	105	0	100	5	8.39e-38	4.57e-36
P42704	1158	196	23	168	5	1.33e-37	7.14e-36
P41218	361	99	4	92	3	3.41e-37	1.81e-35
P26641	894	163	42	120	1	1.72e-35	8.99e-34
P02765	755	147	2	136	9	1.95e-35	1.01e-33
P59998	817	154	15	138	1	2.43e-35	1.24e-33
P63244	1011	174	62	111	1	1.65e-34	8.34e-33
Q99439	798	150	32	118	0	2.49e-34	1.24e-32
P61019	894	160	14	145	1	6.76e-34	3.33e-32
O43818	635	130	0	123	7	8.08e-34	3.94e-32
O00571	981	166	69	96	1	4.09e-32	1.97e-30
P38606	1135	182	97	85	0	5.25e-32	2.5e-30
Q9ULT8	243	73	0	70	3	1.19e-30	5.59e-29
Q14CX7	500	108	3	103	2	1.8e-30	8.4e-29
Q9Y6D9	635	124	4	118	2	2.68e-30	1.23e-28
P30044	796	142	36	106	0	3.89e-30	1.77e-28
P54136	825	144	38	105	1	1.61e-29	7.26e-28
Q9NTK5	1061	169	57	110	2	1.66e-29	7.38e-28
P04899	822	143	27	114	2	3.57e-29	1.58e-27
A0A0B4J1V0	328	83	1	76	6	8.64e-29	3.77e-27
Q9Y6X5	403	92	0	84	8	4.32e-28	1.87e-26
O60664	1082	168	99	69	0	4.66e-28	1.99e-26
Q9H4M9	952	153	41	110	2	2.68e-27	1.13e-25
Q16774	903	146	42	104	0	2.12e-26	8.91e-25
Q9NZ08	1127	168	42	125	1	4.68e-26	1.94e-24
Q9HAV4	456	95	1	84	10	8.91e-26	3.66e-24
P80748	339	80	1	73	6	1.19e-25	4.83e-24
P61158	1043	158	38	119	1	2.39e-25	9.62e-24
P35754	797	132	29	101	2	5.13e-25	2.05e-23
P04217	492	98	1	91	6	5.51e-25	2.18e-23
P54819	1074	160	75	84	1	7.15e-25	2.8e-23
P25440	351	80	1	74	5	1.33e-24	5.16e-23
P41091	1075	159	55	102	2	2.12e-24	8.1e-23
Q2VIR3	1075	159	55	102	2	2.12e-24	8.1e-23
O75874	995	150	51	96	3	6.07e-24	2.29e-22
P46940	1180	168	76	89	3	7.14e-24	2.67e-22
Q8NFF5	547	102	4	92	6	1.23e-23	4.57e-22
Q9UHV9	847	134	18	116	0	1.72e-23	6.33e-22
Q04637	998	149	12	131	6	2.24e-23	8.15e-22
P67775	870	136	59	77	0	2.51e-23	9.08e-22
Q8IZH2	554	102	2	90	10	3.34e-23	1.2e-21
P30041	961	144	55	89	0	8.38e-23	2.98e-21
Q14141	873	135	38	97	0	9.85e-23	3.47e-21
P55210	251	63	0	61	2	4.67e-22	1.63e-20
P04075	992	145	46	98	1	6.44e-22	2.23e-20
P39019	1095	155	25	126	4	6.49e-22	2.23e-20
P78527	1077	152	36	114	2	2.12e-21	7.23e-20
P15311	1135	157	65	90	2	3.49e-21	1.18e-19
P22307	939	138	42	95	1	3.71e-21	1.24e-19
P17858	986	142	80	62	0	6.62e-21	2.2e-19
Q15819	923	135	45	89	1	1.5e-20	4.94e-19
Q9Y3I0	1143	156	72	84	0	1.7e-20	5.58e-19
P52630	945	137	14	116	7	1.74e-20	5.65e-19
P43490	440	84	0	82	2	1.96e-20	6.33e-19
P61586	849	127	13	114	0	2.97e-20	9.49e-19
P50991	944	136	26	108	2	4.14e-20	1.31e-18
P62191	1224	162	67	95	0	6.71e-20	2.11e-18
P07814	1203	159	47	105	7	1.66e-19	5.19e-18
Q9Y2Z4	307	66	0	66	0	3.6e-19	1.12e-17
P02654	166	47	0	45	2	3.76e-19	1.16e-17
O15145	817	121	15	105	1	4.96e-19	1.52e-17
Q5T4S7	371	73	3	68	2	9.82e-19	2.98e-17
P06493	411	77	0	71	6	2.22e-18	6.69e-17
Q6IBS0	986	135	35	98	2	4.38e-18	1.31e-16
Q14204	1383	171	28	139	4	5.71e-18	1.7e-16
Q8NBK3	108	36	0	36	0	1.46e-17	4.3e-16
O75828	1002	135	48	86	1	1.67e-17	4.89e-16
Q9NP92	242	55	0	51	4	2.25e-17	6.55e-16
P22234	1017	136	51	85	0	2.37e-17	6.85e-16
P09211	824	117	24	91	2	4.58e-17	1.31e-15
O00299	1062	139	55	83	1	6.44e-17	1.84e-15
P25398	959	129	15	111	3	9.53e-17	2.7e-15
P15153	855	119	11	106	2	1.13e-16	3.18e-15
P08603	251	55	0	52	3	1.25e-16	3.49e-15
O00410	1078	138	52	86	0	5.02e-16	1.39e-14
P39687	1169	146	86	60	0	5.92e-16	1.63e-14
Q6NUQ4	362	67	0	63	4	6.2e-16	1.7e-14
P12004	739	106	20	85	1	6.4e-16	1.74e-14
P04083	493	81	2	77	2	8.28e-16	2.24e-14
Q16513	615	93	1	85	7	1.4e-15	3.77e-14
P56537	1194	147	28	113	6	1.55e-15	4.15e-14
P08574	608	92	8	82	2	1.9e-15	5.04e-14
Q14974	923	122	26	94	2	2.28e-15	6.02e-14
P27986	120	35	0	34	1	4.27e-15	1.12e-13
Q96QK1	921	121	25	94	2	4.59e-15	1.19e-13
Q6ZXV5	597	90	18	72	0	4.75e-15	1.23e-13
Q6ZRV2	438	73	0	67	6	9.79e-15	2.52e-13
P11940	1035	130	18	102	10	1.42e-14	3.63e-13
Q13155	980	125	17	107	1	1.47e-14	3.72e-13
Q14152	1266	150	45	99	6	1.91e-14	4.83e-13
P40227	885	116	24	90	2	1.93e-14	4.84e-13
P10809	757	104	25	77	2	2.04e-14	5.1e-13
Q2NL82	483	77	3	73	1	2.14e-14	5.3e-13
P01042	273	54	0	52	2	2.21e-14	5.46e-13
P62826	987	124	43	77	4	5.5e-14	1.35e-12
P54886	389	66	2	61	3	7.52e-14	1.83e-12
P07741	1007	125	63	62	0	1.03e-13	2.49e-12
Q9BZ29	224	47	1	42	4	1.05e-13	2.54e-12
O76094	878	113	27	85	1	1.4e-13	3.35e-12
Q9NXR1	297	55	1	53	1	2.22e-13	5.28e-12
Q9UL18	439	70	3	67	0	3.06e-13	7.25e-12
Q8IZQ5	737	99	15	81	3	3.31e-13	7.8e-12
Q92734	802	105	14	89	2	3.37e-13	7.89e-12
Q13228	663	92	6	84	2	3.41e-13	7.94e-12
Q9C0E2	423	68	1	66	1	4.46e-13	1.03e-11
Q13043	911	114	24	89	1	7.01e-13	1.61e-11
Q8NFC6	372	62	3	53	6	9.27e-13	2.12e-11
Q9UQ80	1052	126	27	99	0	1.01e-12	2.3e-11
O60271	142	35	2	32	1	1.03e-12	2.34e-11
P62310	1009	122	57	63	2	1.2e-12	2.71e-11
P50453	1113	131	66	65	0	1.26e-12	2.83e-11
Q9H267	338	58	0	56	2	1.42e-12	3.16e-11
P62993	987	119	22	95	2	2.7e-12	5.99e-11
P51659	1062	125	26	98	1	4.01e-12	8.84e-11
P78330	213	43	0	41	2	4.42e-12	9.71e-11
P04114	303	53	0	52	1	5.91e-12	1.29e-10
P13796	1017	120	49	70	1	8.97e-12	1.95e-10
Q05519	905	110	18	90	2	1.05e-11	2.28e-10
P13639	1096	126	70	56	0	1.59e-11	3.41e-10
Q709C8	1122	127	40	87	0	3.67e-11	7.84e-10
P00505	1101	125	52	72	1	4.27e-11	9.08e-10
O95881	605	81	5	74	2	4.97e-11	1.05e-09
Q8NI60	330	54	0	52	2	5.22e-11	1.1e-09
Q15436	842	102	37	65	0	6.89e-11	1.44e-09
O43795	325	53	0	51	2	8.89e-11	1.85e-09
Q9Y5Z4	581	78	4	74	0	9.75e-11	2.02e-09
Q9NVA2	1011	116	59	56	1	1.09e-10	2.25e-09
Q9NR56	226	42	0	41	1	1.23e-10	2.52e-09
Q96JB2	254	45	0	43	2	1.42e-10	2.91e-09
Q05655	293	49	2	47	0	1.81e-10	3.69e-09
Q15833	550	74	3	70	1	2.6e-10	5.26e-09
Q0VDF9	214	40	1	39	0	2.78e-10	5.6e-09
P63167	948	109	24	85	0	3.41e-10	6.83e-09
O15042	798	96	5	90	1	3.5e-10	6.98e-09
Q9BYD3	358	55	0	52	3	3.96e-10	7.86e-09
O76003	869	102	18	83	1	3.98e-10	7.86e-09
Q8IWJ2	430	62	9	48	5	4.47e-10	8.79e-09
Q70J99	183	36	0	35	1	4.88e-10	9.55e-09
P11166	134	30	0	30	0	5.17e-10	1.01e-08
Q10567	1209	130	52	78	0	5.99e-10	1.16e-08
P07900	970	110	23	83	4	6.24e-10	1.21e-08
P45974	1023	114	58	56	0	8.58e-10	1.65e-08
P11498	259	44	2	42	0	8.9e-10	1.7e-08
P61247	872	101	34	67	0	9.85e-10	1.88e-08
O60934	647	81	2	79	0	1.25e-09	2.37e-08
O14579	1327	138	47	85	6	1.6e-09	3.02e-08
Q8TBC4	1047	115	32	83	0	1.67e-09	3.13e-08
Q15477	531	70	0	70	0	1.84e-09	3.44e-08
Q86VP6	1188	125	32	91	2	4.53e-09	8.43e-08
P14868	938	104	15	87	2	5.85e-09	1.08e-07
Q9NYU2	1208	126	43	78	5	6.57e-09	1.21e-07
P04792	811	93	4	86	3	7.08e-09	1.3e-07
P42765	1099	117	31	86	0	7.13e-09	1.31e-07
Q9Y678	1261	129	34	90	5	1.37e-08	2.5e-07
Q92973	919	101	28	72	1	1.49e-08	2.7e-07
O14497	449	60	0	59	1	1.51e-08	2.72e-07
Q86Y07	559	70	0	69	1	1.54e-08	2.76e-07
P08195	676	80	1	76	3	1.94e-08	3.48e-07
Q13347	1048	111	54	57	0	2.21e-08	3.94e-07
Q13813	1061	112	30	81	1	2.29e-08	4.07e-07
P18085	600	73	11	61	1	2.55e-08	4.51e-07
P51692	456	60	0	58	2	2.65e-08	4.67e-07
Q9Y230	1158	119	42	73	4	3.76e-08	6.6e-07
P31943	1000	106	56	50	0	4.3e-08	7.51e-07
Q92597	880	96	41	55	0	4.68e-08	8.14e-07
Q9BZH6	112	24	0	21	3	6.45e-08	1.12e-06
Q9P258	1023	107	19	87	1	7.29e-08	1.26e-06
Q13283	999	105	24	78	3	7.53e-08	1.29e-06
P49368	843	92	8	79	5	8.58e-08	1.47e-06
P11234	291	43	3	39	1	9.22e-08	1.57e-06
P51665	991	104	15	89	0	9.31e-08	1.58e-06
P61088	1022	106	62	44	0	1.26e-07	2.13e-06
P33527	411	54	0	53	1	1.32e-07	2.23e-06
Q8IY21	153	28	0	28	0	1.9e-07	3.19e-06
Q9UIB8	405	53	0	50	3	1.95e-07	3.25e-06
Q14697	971	101	46	53	2	2.13e-07	3.54e-06
Q9H2K8	353	48	0	48	0	2.28e-07	3.78e-06
P43250	164	29	0	25	4	2.49e-07	4.11e-06
P27635	927	97	23	74	0	2.78e-07	4.55e-06
P43686	1127	113	65	48	0	2.78e-07	4.55e-06
P11233	978	101	3	95	3	2.97e-07	4.85e-06
Q8IWZ8	139	26	1	24	1	3.28e-07	5.33e-06
Q9NY33	911	95	39	55	1	4.24e-07	6.87e-06
P48449	405	52	0	52	0	4.56e-07	7.35e-06
P20273	207	33	0	30	3	4.73e-07	7.6e-06
P20701	730	80	11	68	1	4.75e-07	7.6e-06
Q16698	915	95	49	46	0	5.14e-07	8.2e-06
P23526	990	101	21	79	1	5.2e-07	8.25e-06
P48444	1117	111	65	46	0	5.4e-07	8.54e-06
P05386	832	88	16	72	0	6.07e-07	9.57e-06
O00487	675	75	20	55	0	6.26e-07	9.82e-06
Q9NRF8	210	33	1	32	0	6.62e-07	1.03e-05
P43034	1011	102	59	43	0	7.61e-07	1.19e-05
P14923	938	96	1	83	12	8.45e-07	1.31e-05
Q99832	1027	103	38	64	1	8.84e-07	1.37e-05
Q9Y3B3	563	65	1	64	0	9.05e-07	1.39e-05
Q04760	953	97	42	55	0	9.47e-07	1.45e-05
Q6NVY1	129	24	0	22	2	1.01e-06	1.54e-05
P28062	943	96	42	54	0	1.06e-06	1.62e-05
P34932	1057	105	56	48	1	1.08e-06	1.64e-05
P49748	1070	106	22	81	3	1.1e-06	1.66e-05
Q14761	822	86	24	61	1	1.25e-06	1.89e-05
Q9Y383	1103	108	38	69	1	1.5e-06	2.25e-05
P04844	791	83	5	78	0	1.68e-06	2.52e-05
P28331	1120	109	60	49	0	1.78e-06	2.65e-05
Q92888	671	73	13	57	3	1.88e-06	2.8e-05
Q9Y2U8	326	43	2	41	0	2.09e-06	3.1e-05
Q9NQ50	222	33	0	32	1	2.34e-06	3.45e-05
A0MZ66	440	53	2	50	1	2.5e-06	3.68e-05
Q14669	430	52	0	51	1	2.75e-06	4.03e-05
Q01484	297	40	0	40	0	2.77e-06	4.04e-05
P84077	752	79	11	67	1	2.81e-06	4.07e-05
P61204	752	79	11	67	1	2.81e-06	4.07e-05
Q99836	166	27	0	25	2	3.36e-06	4.85e-05
P26038	843	86	35	51	0	3.39e-06	4.89e-05
P21912	921	92	40	52	0	3.78e-06	5.43e-05
P0DOY3	734	77	2	73	2	3.9e-06	5.58e-05
Q08209	810	83	9	74	0	4.19e-06	5.97e-05
Q9UG63	149	25	1	24	0	4.3e-06	6.11e-05
Q9BX40	63	15	0	14	1	4.58e-06	6.48e-05
P61626	392	48	0	48	0	4.59e-06	6.48e-05
Q00325	509	58	5	53	0	5e-06	7.03e-05
P04839	395	48	0	46	2	5.65e-06	7.92e-05
Q6VMQ6	362	45	1	43	1	6.03e-06	8.42e-05
P31939	920	91	50	41	0	6.26e-06	8.72e-05
O95340	98	19	0	19	0	6.95e-06	9.65e-05
Q96IV0	309	40	1	38	1	7.3e-06	0.000100932
Q14139	565	62	12	49	1	8.05e-06	0.000111039
Q15120	127	22	0	22	0	9.31e-06	0.000127867
Q96I25	280	37	0	37	0	9.84e-06	0.000134724
Q13404	768	78	26	52	0	1.09e-05	0.000148174
Q96FW1	895	88	43	45	0	1.1e-05	0.000149398
Q7L591	360	44	0	44	0	1.16e-05	0.000157685
P25205	488	55	3	52	0	1.18e-05	0.000159101
P55209	977	94	34	59	1	1.34e-05	0.000180325
O75436	900	88	27	58	3	1.35e-05	0.000181664
Q14624	241	33	0	33	0	1.38e-05	0.000184249
Q6ZS81	252	34	0	34	0	1.41e-05	0.000188672
P01619	530	58	1	57	0	1.66e-05	0.000221257
P01911	309	39	0	39	0	1.69e-05	0.000224542
P55072	1233	113	51	59	3	1.73e-05	0.000228202
Q9HCE1	401	47	1	45	1	1.8e-05	0.000237132
Q8IXB1	87	17	0	17	0	1.86e-05	0.000244602
P36543	782	78	26	52	0	2.03e-05	0.000265774
Q96DV4	392	46	0	46	0	2.13e-05	0.000277572
P11532	71	15	0	15	0	2.16e-05	0.000280542
Q14103	774	77	12	64	1	2.49e-05	0.000323076
Q9P2D3	186	27	1	26	0	2.82e-05	0.000365156
P0DOX8	306	38	1	37	0	3.08e-05	0.0003953
B9A064	306	38	1	37	0	3.08e-05	0.0003953
P0CG04	306	38	1	37	0	3.08e-05	0.0003953
P58546	729	73	18	55	0	3.2e-05	0.00040896
P49588	1027	96	21	74	1	3.33e-05	0.000424136
O94855	743	74	1	68	5	3.39e-05	0.000430788
Q5T5P2	285	36	0	34	2	3.42e-05	0.000432516
P01031	66	14	0	13	1	3.83e-05	0.000483136
Q5JRA6	169	25	0	24	1	3.98e-05	0.000500655
Q96IU4	980	92	20	72	0	4.08e-05	0.000511402
Q9UDY2	212	29	0	29	0	4.48e-05	0.000560711
P63173	958	90	26	64	0	4.77e-05	0.000594424
Q14764	920	87	18	67	2	4.99e-05	0.00062086
Q8NI36	268	34	0	34	0	5.07e-05	0.000626633
Q9UGU0	235	31	0	31	0	5.07e-05	0.000626633
Q8NF50	1093	100	29	70	1	5.31e-05	0.000654656
P51858	871	83	38	45	0	5.63e-05	0.000691575
Q8N7H5	327	39	2	37	0	6e-05	0.000735743
P46976	445	49	1	48	0	6.07e-05	0.000741554
P00738	114	19	0	19	0	6.34e-05	0.000772252
Q06828	434	48	3	45	0	6.42e-05	0.00078039
P20036	915	86	23	63	0	6.77e-05	0.000819587
P62333	1130	102	51	49	2	7.53e-05	0.000909011
P31153	906	85	16	62	7	7.88e-05	0.000949586
P21796	803	77	27	50	0	8.29e-05	0.000995659
Q6ULP2	126	20	0	19	1	8.36e-05	0.00100122
P60891	895	84	30	54	0	8.53e-05	0.00101842
Q15643	663	66	6	60	0	8.72e-05	0.00103821
P31749	357	41	0	41	0	9.23e-05	0.0010964
Q15125	478	51	3	46	2	9.72e-05	0.00115085
O00303	821	78	25	53	0	0.000100826	0.00119032
Q9NX62	407	45	0	44	1	0.000106844	0.00125782
P62258	996	91	42	49	0	0.000115832	0.00135981
O43149	373	42	3	39	0	0.000118781	0.00139054
Q9Y3Z3	852	80	11	68	1	0.000121279	0.00141582
Q9TQE0	671	66	10	56	0	0.000123137	0.00143352
P08263	571	58	6	52	0	0.000131332	0.00152469
P49916	182	25	0	25	0	0.000134879	0.00156154
Q14643	183	25	1	24	0	0.000147229	0.00169516
Q9Y6Q5	183	25	0	24	1	0.000147229	0.00169516
Q7RTV0	727	70	12	57	1	0.000148593	0.00170617
P12268	820	77	27	49	1	0.000159506	0.00182647
Q00535	319	37	0	35	2	0.000160713	0.00183528
P51606	153	22	0	22	0	0.000170107	0.00193727
P33241	835	78	25	53	0	0.000170995	0.00194212
Q01469	863	80	28	49	3	0.000181625	0.00205727
Q9NYK5	253	31	0	31	0	0.000198581	0.00224327
P41240	1053	94	12	80	2	0.000202923	0.00228615
Q15181	893	82	37	44	1	0.000205951	0.00231405
P83436	301	35	1	34	0	0.000225808	0.00253037
Q99733	896	82	47	35	0	0.000228708	0.00255604
P26639	963	87	18	69	0	0.000231163	0.00257661
Q9NQR4	990	89	36	52	1	0.000232705	0.00258692
Q16718	739	70	15	54	1	0.000238161	0.00264056
P22670	338	38	1	36	1	0.000249327	0.00275707
O43776	1128	99	36	63	0	0.000255492	0.0028178
Q9UKK3	147	21	2	19	0	0.000258541	0.00284395
P02656	179	24	0	24	0	0.000262414	0.002879
P41252	1092	96	8	85	3	0.000295411	0.00323255
Q7L1Q6	294	34	0	33	1	0.000303874	0.0033165
Q16658	746	70	9	61	0	0.000310735	0.00338257
P13674	355	39	0	36	3	0.000332898	0.00361445
Q6P2Q9	937	84	28	56	0	0.000370153	0.00400855
Q96G03	1101	96	49	47	0	0.000388022	0.00419124
P07948	241	29	0	27	2	0.000421675	0.00454304
Q15393	1036	91	22	67	2	0.000425642	0.00456957
P62241	781	72	14	54	4	0.000426318	0.00456957
Q6PIU2	864	78	1	77	0	0.000474429	0.00507228
Q9NUQ9	972	86	40	46	0	0.00047892	0.00510726
Q15366	785	72	25	47	0	0.000491299	0.00522598
Q01813	920	82	23	59	0	0.000510911	0.00542083
Q9Y2V2	681	64	3	59	2	0.000520412	0.00550769
Q5VYY1	553	54	0	52	2	0.00056	0.00591174
Q9Y580	124	18	0	18	0	0.000565732	0.00595724
Q08380	189	24	0	24	0	0.000586217	0.00615748
P14550	1144	98	38	60	0	0.000610795	0.0063996
Q8TCU6	179	23	2	21	0	0.000638469	0.00667288
Q9BTE3	295	33	0	31	2	0.000662988	0.00689644
P46060	1216	103	23	74	6	0.000663151	0.00689644
Q6ZMI0	76	13	0	13	0	0.000671206	0.00696293
P31930	1108	95	40	55	0	0.000709534	0.00734236
O00232	863	77	17	60	0	0.000715003	0.00738074
Q13501	865	77	11	65	1	0.00076277	0.00785447
Q08378	1182	100	8	85	7	0.000814171	0.00836321
Q9UJ70	776	70	20	50	0	0.000903177	0.0092548
Q9UBU9	424	43	0	41	2	0.000911397	0.00931626
P99999	899	79	29	50	0	0.000949201	0.00967908
O96008	930	81	0	77	4	0.00106484	0.0108319
P35637	1041	89	23	65	1	0.00110467	0.0112099
Q9UI08	636	59	6	52	1	0.00112986	0.0114378
P02462	571	54	0	54	0	0.00116025	0.0117171
P61160	757	68	27	40	1	0.00117404	0.0118279
Q10713	176	22	0	21	1	0.00119085	0.0119684
P13489	771	69	23	45	1	0.00119585	0.0119899
Q9Y3P8	111	16	0	16	0	0.00120251	0.012028
Q96PE7	101	15	0	15	0	0.00123975	0.0123709
A8CG34	370	38	0	38	0	0.00138332	0.0137057
Q96HA1	370	38	0	38	0	0.00138332	0.0137057
A6NF01	370	38	0	38	0	0.00138332	0.0137057
Q12899	201	24	0	23	1	0.0013936	0.0137749
P00915	371	38	2	36	0	0.00145174	0.0143159
P22102	670	61	6	54	1	0.00147509	0.014512
P35237	904	78	31	47	0	0.0016655	0.0163468
P19367	741	66	30	36	0	0.00168277	0.0164778
O43399	864	75	23	51	1	0.00172037	0.0168067
Q6R327	193	23	3	19	1	0.00177345	0.017285
P60228	1004	85	16	67	2	0.00183816	0.017874
P39656	571	53	10	42	1	0.00190983	0.018528
P04080	801	70	26	44	0	0.00201821	0.0195342
P51991	913	78	41	36	1	0.00215978	0.0208563
P61006	682	61	6	55	0	0.00221774	0.0213668
P40925	1096	91	42	49	0	0.00229904	0.0220992
P42224	630	57	25	31	1	0.00234939	0.0225316
P23141	163	20	0	19	1	0.0024146	0.0231041
P30046	739	65	15	50	0	0.00243472	0.0231907
A6NHG4	739	65	15	50	0	0.00243472	0.0231907
Q7KZF4	1225	100	19	74	7	0.00244325	0.0232192
Q9Y3P9	153	19	0	19	0	0.00266404	0.0252602
O75368	921	78	23	54	1	0.00270298	0.0255715
Q9HAU5	165	20	0	20	0	0.00278588	0.0262964
P04406	953	80	16	58	6	0.00303255	0.0285605
Q6XQN6	133	17	0	17	0	0.00321049	0.0301685
P0DOX3	179	21	0	21	0	0.00329137	0.0308594
Q9BPW8	915	77	20	57	0	0.0033541	0.0313773
Q96JB5	668	59	8	51	0	0.00339056	0.0316478
P47756	877	74	36	38	0	0.00370855	0.034539
Q8WVV9	113	15	0	14	1	0.00379491	0.0352451
Q8NHH9	193	22	0	22	0	0.00380119	0.0352451
Q9Y512	755	65	3	61	1	0.00396375	0.0366712
Q6NZY4	125	16	0	15	1	0.00411058	0.0379459
P78344	343	34	2	31	1	0.00415356	0.0382584
Q9H3Z4	281	29	0	29	0	0.0043945	0.0403889
P30533	221	24	1	23	0	0.00480938	0.0441052
P26599	845	71	29	42	0	0.00483318	0.0442267
Q96KP1	374	36	0	35	1	0.00521478	0.0476147
Q15365	905	75	20	55	0	0.00539154	0.0491216
P20020	175	20	0	20	0	0.00543417	0.0494026
Q9UPU5	199	22	1	20	1	0.00546542	0.0495791
P61970	906	75	40	35	0	0.00553247	0.050079
Q9Y6M1	107	14	0	14	0	0.00575004	0.0519363
O75390	980	80	33	47	0	0.00605718	0.0545928
O43592	119	15	0	15	0	0.00616534	0.0554483
Q14978	238	25	0	24	1	0.0062112	0.0557412
Q8WZA9	366	35	0	35	0	0.00641234	0.0573015
O96013	76	11	0	11	0	0.00641241	0.0573015
Q15027	289	29	0	29	0	0.00646353	0.0576355
Q6P4E1	459	42	3	39	0	0.00660449	0.0587673
O15397	568	50	6	44	0	0.00690486	0.0613099
P61221	1015	82	10	71	1	0.00710721	0.0629732
P37802	1058	85	18	64	3	0.00716115	0.0633173
P02792	156	18	0	18	0	0.0073087	0.0644858
P02649	180	20	1	19	0	0.00738523	0.0650242
O95757	133	16	0	16	0	0.00747566	0.0656823
Q9ULZ3	750	63	6	56	1	0.00755165	0.0662113
P32969	905	74	5	68	1	0.0076956	0.0673325
Q15046	1047	84	28	55	1	0.00771574	0.067368
Q96A65	306	30	1	29	0	0.00783071	0.0682297
P00558	1050	84	54	30	0	0.0082616	0.0718348
Q8TDZ2	533	47	0	47	0	0.00831599	0.072158
O75083	909	74	41	33	0	0.00848982	0.0735141
O14745	853	70	13	57	0	0.00859328	0.0742565
P00491	839	69	13	55	1	0.00861181	0.0742636
P26640	1268	99	22	74	3	0.00870706	0.0749308
P60842	686	58	6	51	1	0.00880024	0.0755775
P51571	840	69	3	65	1	0.0088327	0.0757011
P53396	899	73	21	51	1	0.0093922	0.0803321
Q9HC35	1330	103	43	59	1	0.00944357	0.080607
Q86TB9	273	27	0	26	1	0.0100103	0.0852707
P56545	103	13	0	12	1	0.0102066	0.0867667
P46734	81	11	0	10	1	0.0102836	0.0872438
Q14254	211	22	0	21	1	0.0106016	0.0897602
Q92542	115	14	0	14	0	0.0107055	0.0904571
Q9UI30	187	20	0	20	0	0.0110353	0.0930564
P06733	949	76	36	40	0	0.0111641	0.0939536
Q6PCE3	116	14	0	13	1	0.0115073	0.0964538
Q96DH6	116	14	0	13	1	0.0115073	0.0964538
*The meaning of column names could be found in the document of Package diffcoexp.
