# Supplementary material for: Proteomics Profiling Reveals the Molecular Signatures and Potential Therapeutic Targets of Human Nasopharyngeal Carcinoma
Source: Mol Cell Proteomics. 2023 May 11;22(6):100567. doi: 10.1016/j.mcpro.2023.100567 (PMC10326745; doi:10.1016/j.mcpro.2023.100567)
Supplement: Supplemental Table S6 [file mmc6.xlsx]

## Sheet: Table S6
Table S6 The dysregulated local subnetworks and the center proteins calculated by LEANR.
Protein in subnetwork center	Number of edge in subnetwork	Number of significantly differentially co-expressed edge in subnetwork	Odds ratio	p.value	adjusted p-value
Q9NWS0	11284	207	9.17837	9.11e-112	2.9e-109
P49736	13790	215	7.81112	7.36e-103	2.33e-100
P02751	14472	219	7.60552	2.01e-102	6.36e-100
P19320	13587	210	7.69445	1.31e-99	4.14e-97
P63104	12904	164	5.95049	7.43e-65	2.33e-62
P61081	8785	136	7.09556	2.35e-63	7.35e-61
Q7Z6Z7	7135	115	7.23759	3.61e-55	1.13e-52
P13612	9144	127	6.28043	5.9e-54	1.84e-51
Q9NQC7	9425	119	5.6432	2.21e-46	6.85e-44
O94992	13156	138	4.73856	6.88e-45	2.13e-42
P35222	10272	120	5.21017	1.89e-43	5.82e-41
P35637	6064	93	6.72497	7.23e-43	2.22e-40
Q96FW1	2708	64	10.1995	2.2e-40	6.74e-38
P00441	2716	63	9.99493	2.66e-39	8.12e-37
P60520	8109	101	5.46747	7.47e-39	2.27e-36
Q86VP6	14857	135	4.06506	2.37e-37	7.17e-35
P08238	6200	85	5.94393	1.05e-35	3.17e-33
P06744	315	29	41.3944	1.22e-35	3.68e-33
Q7L2J0	13294	124	4.13589	2.44e-35	7.31e-33
P05161	1241	43	14.833	3.54e-34	1.06e-31
Q99714	3462	61	7.51784	1.43e-31	4.25e-29
P04792	3630	62	7.28888	2.43e-31	7.23e-29
P13639	3654	59	6.8589	1.25e-28	3.71e-26
Q9UBN7	3127	55	7.46064	1.53e-28	4.52e-26
O00429	1338	39	12.3484	2.29e-28	6.75e-26
P50897	2010	44	9.24076	8.38e-27	2.45e-24
Q13616	10330	94	3.92412	4.51e-26	1.32e-23
O95793	6261	71	4.8257	3.7e-25	1.08e-22
Q6P2Q9	13390	106	3.4293	1.23e-24	3.58e-22
Q6P1J9	2272	43	7.94986	8.55e-24	2.47e-21
Q13148	7171	73	4.32622	3.83e-23	1.1e-20
P62258	3833	53	5.81822	8.39e-23	2.41e-20
Q13617	5665	62	4.61595	2.41e-21	6.9e-19
O95166	7220	70	4.1036	4.31e-21	1.23e-18
Q15717	8068	74	3.88897	6.87e-21	1.95e-18
P25788	2867	44	6.41986	7.81e-21	2.21e-18
Q92597	741	25	14.168	3.47e-20	9.79e-18
Q13283	5396	58	4.51523	1.1e-19	3.1e-17
Q13043	2789	42	6.28498	1.18e-19	3.31e-17
P36957	1561	32	8.53728	4.75e-19	1.32e-16
P07195	1366	30	9.14619	9.35e-19	2.6e-16
P11940	5498	57	4.34719	1.15e-18	3.19e-16
P46937	4010	48	4.9966	2.69e-18	7.42e-16
P26038	719	23	13.3838	3.48e-18	9.57e-16
P50750	3907	47	5.01749	5.03e-18	1.38e-15
Q15418	2542	38	6.21492	8.27e-18	2.26e-15
Q9UGI8	1526	30	8.16274	1.84e-17	5e-15
P30101	902	23	10.5898	4.48e-16	1.21e-13
P35241	302	15	20.9922	4.11e-15	1.11e-12
P25787	1614	28	7.17014	4.71e-15	1.27e-12
Q13418	5523	51	3.84149	7.09e-15	1.9e-12
O00743	850	21	10.2311	1.54e-14	4.11e-12
Q13509	2161	31	5.92083	2.56e-14	6.8e-12
P48729	5642	50	3.68028	6.04e-14	1.6e-11
Q99460	1944	29	6.15084	6.65e-14	1.76e-11
P14868	925	21	9.37931	7.79e-14	2.05e-11
P19525	5127	47	3.80053	1.06e-13	2.78e-11
Q9P2J5	1201	23	7.8946	1.72e-13	4.49e-11
Q93034	5734	49	3.54242	3.99e-13	1.04e-10
P60900	1672	26	6.39958	5.17e-13	1.34e-10
P07237	1045	21	8.27603	7.81e-13	2.02e-10
P62330	613	17	11.4765	7.86e-13	2.02e-10
Q15365	8262	60	3.02309	8.47e-13	2.17e-10
P67809	6526	52	3.30523	1.03e-12	2.62e-10
Q13200	2707	32	4.86462	1.62e-12	4.11e-10
Q04637	868	19	9.01911	2.21e-12	5.59e-10
O14579	1000	20	8.22885	2.97e-12	7.48e-10
P14923	1264	22	7.15407	3.66e-12	9.18e-10
P28074	1413	23	6.68643	4.54e-12	1.13e-09
P08758	329	13	16.4934	4.91e-12	1.22e-09
P43686	1730	25	5.93312	6.84e-12	1.7e-09
Q96GG9	2041	27	5.43275	7.32e-12	1.81e-09
Q9Y570	378	13	14.2802	2.75e-11	6.77e-09
P21281	567	15	10.913	3.33e-11	8.16e-09
Q9UNM6	1454	22	6.20094	5.22e-11	1.27e-08
Q96EP0	1791	24	5.48991	8.18e-11	1.99e-08
Q05086	1661	23	5.67052	1.07e-10	2.6e-08
Q86U44	1667	23	5.64973	1.15e-10	2.77e-08
Q9UKV8	3052	31	4.16487	1.48e-10	3.54e-08
O75390	202	10	20.8153	1.59e-10	3.79e-08
P28062	747	16	8.79461	1.62e-10	3.86e-08
P01730	533	14	10.8225	1.64e-10	3.89e-08
Q9Y6E0	2429	27	4.54945	3.31e-10	7.82e-08
Q08380	1175	19	6.61753	3.58e-10	8.42e-08
P60842	1220	19	6.36878	6.62e-10	1.55e-07
P28065	755	15	8.13544	1.66e-09	3.86e-07
O00232	1470	20	5.55503	2.33e-09	5.41e-07
P19338	10405	61	2.42555	2.34e-09	5.41e-07
P62333	1647	21	5.20544	2.89e-09	6.65e-07
O43399	278	10	14.9153	3.47e-09	7.94e-07
Q9UQ80	1141	17	6.0769	9.86e-09	2.25e-06
P27797	737	14	7.7637	1.01e-08	2.28e-06
P49840	1146	17	6.04991	1.05e-08	2.37e-06
P54725	1047	16	6.23024	1.88e-08	4.23e-06
Q16186	1059	16	6.15835	2.2e-08	4.92e-06
P55795	1209	17	5.72922	2.27e-08	5.06e-06
P28070	1135	16	5.73894	5.63e-08	1.25e-05
O43175	1140	16	5.71334	5.97e-08	1.32e-05
O14818	1462	18	5.00968	6.41e-08	1.41e-05
P53041	504	11	8.92354	9.57e-08	2.09e-05
Q13620	5687	38	2.73162	1.1e-07	2.41e-05
P01116	1875	20	4.33768	1.21e-07	2.62e-05
P07948	641	12	7.63474	1.31e-07	2.84e-05
P08559	2463	23	3.79866	1.48e-07	3.18e-05
Q00653	1749	19	4.41546	1.89e-07	4.03e-05
P26599	2366	22	3.77922	2.94e-07	6.26e-05
P15880	8448	48	2.32882	2.95e-07	6.26e-05
P29350	570	11	7.8679	3.23e-07	6.81e-05
Q06323	477	10	8.55474	5.24e-07	0.000110074
P08579	746	12	6.54064	6.47e-07	0.000135284
P39023	6436	39	2.47355	8.36e-07	0.000173892
P06493	1078	14	5.27152	9.79e-07	0.000202619
Q6Y7W6	297	8	11.042	1.14e-06	0.000234261
P54136	528	10	7.71144	1.3e-06	0.000267032
P31942	1272	15	4.78248	1.33e-06	0.000271017
Q14697	417	9	8.80499	1.53e-06	0.000309606
P68366	1655	17	4.16439	1.73e-06	0.00034912
Q8WVY7	237	7	12.1274	2.91e-06	0.00058551
P54578	717	11	6.22715	2.95e-06	0.000589373
P06239	730	11	6.11432	3.49e-06	0.000694847
P27695	743	11	6.00552	4.12e-06	0.000816288
O15372	620	10	6.54672	5.35e-06	0.00105358
P38159	1629	16	3.97617	6.02e-06	0.00117919
Q16658	270	7	10.6066	6.83e-06	0.00133145
Q15366	1127	13	4.66888	8.36e-06	0.00162149
Q01518	188	6	13.1205	9.66e-06	0.00186523
O43324	538	9	6.78766	1.18e-05	0.00225946
P53396	554	9	6.58891	1.48e-05	0.00282938
P52272	5997	34	2.3034	1.62e-05	0.00307375
O60716	310	7	9.20207	1.66e-05	0.00314388
P31939	312	7	9.14611	1.73e-05	0.00325852
Q9UL18	3146	22	2.82961	2.57e-05	0.00480388
P04844	465	8	6.98011	2.94e-05	0.0054617
P22626	3688	24	2.63379	3.5e-05	0.00647004
Q9Y2V2	25	3	54.162	3.52e-05	0.00647847
P11171	640	9	5.68954	4.53e-05	0.00828115
Q9UH65	78	4	21.4825	4.93e-05	0.00897245
O43396	372	7	7.63951	5.27e-05	0.00954114
P47897	1162	12	4.17008	5.3e-05	0.00954198
P61513	5859	32	2.21463	5.68e-05	0.0101661
P06730	382	7	7.43576	6.22e-05	0.0110724
P42224	1041	11	4.26478	8.79e-05	0.0155534
Q6ZNJ1	551	8	5.87209	9.54e-05	0.0167939
Q13033	295	6	8.26133	0.000118339	0.0206227
P46778	6101	32	2.12481	0.000117844	0.0206227
P18124	7875	38	1.95744	0.000153709	0.0265917
Q06187	315	6	7.72779	0.000168681	0.0289531
Q15785	107	4	15.4312	0.000168332	0.0289531
Q15056	202	5	10.0957	0.000178081	0.0302737
O75533	2915	19	2.62928	0.000215079	0.0363484
P26196	622	8	5.19303	0.000216698	0.0364053
P53007	1009	10	3.99308	0.000300601	0.0502004
P06753	497	7	5.68862	0.000310236	0.0514991
P08865	5630	29	2.08234	0.000321576	0.05306
Q15293	236	5	8.60701	0.000363981	0.0596929
Q9BQA1	2391	16	2.69489	0.000496563	0.0809397
Q12904	544	7	5.191	0.000529773	0.0858232
P33993	2180	15	2.77014	0.000554918	0.0893418
P56192	612	7	4.60594	0.00104875	0.1678
Q92841	2336	15	2.58291	0.00110078	0.17395
O43837	79	3	15.6694	0.00109403	0.17395
P30520	454	6	5.32892	0.00114414	0.17963
P61313	6703	31	1.86733	0.00116592	0.181884
Q06124	657	7	4.2867	0.00156881	0.243165
P58107	208	4	7.78921	0.00202255	0.311472
P41252	886	8	3.62867	0.00209677	0.320806
Q8WWM7	356	5	5.6625	0.00225422	0.342642
P18206	1331	10	3.01734	0.00237587	0.358757
P48735	104	3	11.7899	0.00240457	0.360685
P33991	719	7	3.91271	0.00259072	0.386018
Q96RS6	374	5	5.3869	0.00278429	0.412076
P33527	112	3	10.9261	0.00296506	0.435864
Q15436	556	6	4.33901	0.0031355	0.457783
O14776	558	6	4.32324	0.00319072	0.462654
P62424	6881	30	1.75707	0.00325982	0.469414
Q02790	239	4	6.76045	0.00332913	0.476065
Q99700	247	4	6.53835	0.00374149	0.531291
O75534	248	4	6.51153	0.00379535	0.535144
Q8TD08	37	2	22.6684	0.00398533	0.557946
Q15257	256	4	6.30464	0.00424525	0.59009
P14324	128	3	9.52551	0.00431095	0.594912
O43765	264	4	6.11048	0.00472979	0.647982
Q96P70	267	4	6.04073	0.00492067	0.669211
P84098	6516	28	1.72963	0.00528365	0.713292
Q5T4S7	279	4	5.77697	0.00573574	0.76859
P29590	842	7	3.33523	0.00605029	0.804689
Q9BUN8	455	5	4.41614	0.00632162	0.834454
P16284	74	0	0	1	1
P60510	319	3	3.76633	0.0476986	1
P16885	281	2	2.84105	0.158482	1
P21926	70	0	0	1	1
Q12972	84	1	4.77219	0.191023	1
P06127	53	0	0	1	1
P17096	552	5	3.63192	0.013705	1
Q9BQG0	1928	6	1.23708	0.359201	1
P22059	133	1	3.00047	0.285138	1
O15533	27	1	15.2378	0.0658637	1
P00918	38	0	0	1	1
Q15084	479	5	4.19186	0.00779426	1
P53367	120	1	3.32844	0.261291	1
Q99873	973	3	1.22482	0.444148	1
P04114	110	1	3.63412	0.242407	1
P23284	468	4	3.42222	0.0317253	1
P04062	93	0	0	1	1
Q9H0D6	574	0	0	1	1
Q13217	44	0	0	1	1
Q07954	178	1	2.23743	0.361902	1
Q13310	2010	9	1.78761	0.071674	1
P26583	203	2	3.94446	0.0935107	1
Q13541	120	2	6.71992	0.0372539	1
P31949	50	0	0	1	1
O00303	609	5	3.28847	0.0200074	1
P43487	158	2	5.08212	0.0608294	1
Q15642	105	2	7.69941	0.0291973	1
P63220	3093	13	1.67987	0.0534516	1
P23526	359	4	4.47391	0.0135129	1
P40222	180	3	6.72592	0.0109639	1
Q8WX93	121	0	0	1	1
Q8IY67	198	2	4.04508	0.0896673	1
P07942	109	0	0	1	1
P23634	85	1	4.71552	0.193063	1
O00244	19	0	0	1	1
Q9H0E2	83	0	0	1	1
P61803	6	0	0	1	1
Q9UEW8	39	0	0	1	1
Q13438	104	0	0	1	1
P48147	44	0	0	1	1
Q9UHD2	744	3	1.60431	0.289461	1
P61289	714	4	2.23503	0.108186	1
P98160	69	0	0	1	1
Q9UBF2	136	1	2.93378	0.290531	1
Q9UBC2	177	1	2.25015	0.360289	1
Q14157	237	1	1.67781	0.450212	1
O60684	324	3	3.70767	0.0495346	1
Q15363	127	1	3.14344	0.274228	1
P22223	26	0	0	1	1
P08133	99	1	4.04189	0.221078	1
Q9Y262	712	3	1.67687	0.267748	1
Q99598	163	0	0	1	1
Q9UHX1	1369	9	2.6347	0.0088392	1
Q16851	125	1	3.19416	0.270555	1
Q96L91	65	0	0	1	1
Q9BZL6	49	0	0	1	1
Q9C0C2	113	2	7.1451	0.0333978	1
P62244	6862	23	1.33931	0.106205	1
P18858	44	0	0	1	1
P17931	473	2	1.68209	0.334625	1
Q9BVC4	75	2	10.8658	0.0155909	1
P53992	390	3	3.07466	0.0768498	1
Q9Y5Z4	12	1	35.9806	0.0298268	1
Q14694	176	3	6.88074	0.010321	1
Q9HB90	43	0	0	1	1
Q9NR50	226	1	1.7599	0.434728	1
Q7L2H7	367	2	2.17134	0.236593	1
O14950	184	1	2.16416	0.371494	1
P41567	19	0	0	1	1
Q9Y2B0	9	0	0	1	1
P49755	177	3	6.84136	0.0104796	1
O14639	263	2	3.03713	0.142798	1
P20701	30	0	0	1	1
P06737	183	0	0	1	1
Q9UIS9	57	0	0	1	1
Q92820	20	1	20.8438	0.049216	1
P12109	41	0	0	1	1
P09382	422	2	1.88663	0.287633	1
Q14444	430	2	1.85135	0.295045	1
P00491	80	0	0	1	1
Q9Y2I8	49	0	0	1	1
O14879	318	2	2.50821	0.191596	1
Q9NZ43	208	2	3.84868	0.0974009	1
O94855	63	1	6.38932	0.14699	1
Q6FI81	151	0	0	1	1
Q9Y3U8	4722	21	1.78541	0.0101182	1
Q96PP8	4	0	0	1	1
P15391	68	0	0	1	1
Q9Y5S2	16	0	0	1	1
Q9H6T3	274	3	4.39254	0.032745	1
P08575	174	1	2.28916	0.355425	1
Q6PCB0	5	0	0	1	1
Q10472	12	0	0	1	1
Q86XP3	242	1	1.64297	0.457109	1
Q9UHD1	236	3	5.10826	0.0223852	1
O95786	115	0	0	1	1
Q9Y6M1	352	3	3.40985	0.0604378	1
P62906	6198	23	1.48596	0.0456741	1
P26640	418	1	0.949102	0.651928	1
O43813	108	0	0	1	1
Q06210	382	1	1.0389	0.618792	1
Q00978	26	0	0	1	1
Q9Y2Q3	383	3	3.13138	0.0736924	1
O00182	100	1	4.00088	0.223042	1
O00425	817	6	2.94038	0.0185171	1
P49591	149	1	2.67602	0.313435	1
Q9HB19	8	0	0	1	1
Q9BZV1	185	0	0	1	1
Q9BTE3	136	1	2.93378	0.290531	1
P01903	30	1	13.6655	0.072909	1
O75323	158	3	7.68162	0.00770435	1
P25398	4081	18	1.76802	0.0176023	1
Q9NYL9	526	4	3.04144	0.0453558	1
Q9BYJ9	138	0	0	1	1
P63092	27	0	0	1	1
Q9BVK6	128	0	0	1	1
P55268	17	0	0	1	1
Q9NR56	104	2	7.77489	0.0286882	1
Q6ZVX7	19	0	0	1	1
A0AV96	5	0	0	1	1
P00325	6	0	0	1	1
Q9Y3B3	25	0	0	1	1
Q9UG63	311	4	5.17368	0.00833607	1
Q9BT09	17	0	0	1	1
Q27J81	183	0	0	1	1
P13762	16	0	0	1	1
Q8NHP8	15	1	28.3057	0.0371436	1
Q9Y2P8	54	1	7.47478	0.127394	1
Q9UMX5	93	0	0	1	1
Q3B8N2	2	0	0	1	1
Q9Y666	8	0	0	1	1
