# Supplementary material for: Proteomics Profiling Reveals the Molecular Signatures and Potential Therapeutic Targets of Human Nasopharyngeal Carcinoma
Source: Mol Cell Proteomics. 2023 May 11;22(6):100567. doi: 10.1016/j.mcpro.2023.100567 (PMC10326745; doi:10.1016/j.mcpro.2023.100567)
Supplement: Supplemental Table S7 [file mmc7.xlsx]

## Sheet: Table S5
Table S7 The biological processes enrichment results of the unified network.
ID	Description	GeneRatio	BgRatio	pvalue	p.adjust	qvalue	geneID	Count
GO:0010608	posttranscriptional regulation of gene expression	85/447	328/3917	1.25e-14	4.22e-11	2.97e-11	EEF2/HSPB1/HSPA8/EGFR/PABPC1/STAT3/NPM1/YWHAB/PSMD7/AGO1/EIF6/TARDBP/PSMC1/RAN/HNRNPD/EIF4A3/DDX3X/MOV10/YWHAZ/EPRS1/GEMIN5/PSMC6/GAPDH/PA2G4/RPS3/EIF4G1/PSMC4/RPL10/PPP1CA/PSMD2/LARP1/CARHSP1/DHX9/EIF2S3/PSMA3/UPF1/PSMD12/PSMC3/EIF2S1/HNRNPA2B1/PSME1/PSMA7/MAPK1/SET/PSME2/XPO5/TNPO1/PSMB1/NCL/ANP32A/PSMB8/DDX5/RPL5/DDX1/EIF3B/MATR3/HNRNPM/EIF5A2/RPL38/MAPK3/H3C14/H3C15/H3C13/NOLC1/HNRNPR/EIF3D/E…	85
GO:0071345	cellular response to cytokine stimulus	94/447	396/3917	1.41e-13	2.39e-10	1.68e-10	HSP90AB1/GRB2/OTUB1/PAK2/HSPA8/STAT3/HSP90AA1/ACTR3/PSMD7/PRPF8/PSMC1/PTPN6/YWHAZ/EPRS1/PSMC6/TALDO1/KRAS/GAPDH/STIP1/MSN/HDGF/RPS3/FASN/SOD1/ACTR2/PSMC4/ATIC/CFL1/PSMD2/ABCE1/MCM2/GSTP1/DHX9/ILK/PSMA3/NFKB1/UPF1/PSMD12/PSMC3/UBE2N/MNDA/IL16/HSP90B1/RPLP0/HNRNPA2B1/HNRNPF/PSME1/PSMA7/MAPK1/ACTN4/P4HB/PSME2/GSK3B/SQSTM1/UBE2V1/STAT1/PDIA3/CANX/PSMB1/NCL/FSCN1/PAFAH1B1/TRIM25/PSMB8/CRKL/PPIA/SNRPA1…	94
GO:0016032	viral process	106/447	483/3917	7.02e-13	6.59e-10	4.63e-10	HSP90AB1/GRB2/PAK2/IQGAP1/VCP/G3BP1/HSPA8/EGFR/PABPC1/STAT3/YWHAE/NPM1/YWHAB/VDAC1/TARDBP/RAB1A/KPNB1/RAN/PCBP1/HSPD1/DDX3X/STAU1/CTNNB1/PKN2/HNRNPK/RPS3A/MSN/IPO5/RPS19/RPS3/RPL15/EIF4G1/RRP1B/RPL10/CFL1/PPP1CA/TRIM28/PTBP1/LARP1/HNRNPA1/RPS12/ABCE1/DHX9/COPB1/PSMA3/CDK1/UPF1/PCNA/PSMC3/IL16/RPLP0/NXF1/RPL23/PSMA7/XRCC6/MAPK1/SND1/RPL18A/P4HB/SET/RPL9/SRC/EIF3L/TNPO1/STAT1/PSMB1/RPS2/TRIM25/PSMB…	106
GO:0006402	mRNA catabolic process	66/447	239/3917	7.78e-13	6.59e-10	4.63e-10	HSPB1/HSPA8/PABPC1/PPP2CA/NPM1/YWHAB/PSMD7/AGO1/TARDBP/PSMC1/HNRNPD/EIF4A3/MOV10/YWHAZ/RPS3A/PSMC6/RPS19/RPS3/RPL15/EIF4G1/PSMC4/RPL10/PSMD2/LARP1/RPS12/CARHSP1/DHX9/PSMA3/UPF1/PSMD12/PSMC3/RPLP0/PSME1/RPL23/PSMA7/RPL18A/SET/PSME2/RPL9/TNPO1/PSMB1/ANP32A/PKP3/RPS2/PSMB8/DDX5/RPL5/RPS8/HNRNPM/RPL38/RPS5/RNH1/HNRNPR/EIF3E/YBX1/SSB/PSMC2/PSMD14/THRAP3/ZC3HAV1/APEX1/PSMB9/RPS24/DCPS/PSMD11/PSMD13	66
GO:0034097	response to cytokine	96/447	428/3917	3.01e-12	2.04e-09	1.43e-09	HSP90AB1/GRB2/OTUB1/PAK2/HSPA8/STAT3/HSP90AA1/ACTR3/PSMD7/PRPF8/PSMC1/PTPN6/YWHAZ/EPRS1/PSMC6/TALDO1/KRAS/GAPDH/STIP1/MSN/HDGF/RPS3/FASN/SOD1/ACTR2/PSMC4/ATIC/CFL1/PSMD2/ABCE1/MCM2/GSTP1/DHX9/ILK/PSMA3/NFKB1/UPF1/PSMD12/PSMC3/UBE2N/MNDA/IL16/HSP90B1/RPLP0/HNRNPA2B1/HNRNPF/PSME1/PSMA7/MAPK1/ACTN4/P4HB/PSME2/SRC/GSK3B/SQSTM1/UBE2V1/STAT1/PDIA3/CANX/PSMB1/NCL/FSCN1/PAFAH1B1/TRIM25/PSMB8/CRKL/PPIA/SN…	96
GO:0051054	positive regulation of DNA metabolic process	33/447	80/3917	4.92e-12	2.78e-09	1.95e-09	HSP90AB1/EGFR/HSP90AA1/CCT8/FUS/PRKDC/HNRNPD/CTNNB1/CCT6A/CCT5/CCT7/RPS3/ACTR2/RFC5/PARP1/TRIM28/HNRNPA1/DHX9/PCNA/UBE2N/HNRNPA2B1/CCT3/MAPK1/SRC/MAPK3/CCT4/CCT2/XRCC5/HMGB1/DDX39B/MSH2/TFRC/NBN	33
GO:0006401	RNA catabolic process	67/447	257/3917	9.64e-12	4.67e-09	3.28e-09	HSPB1/HSPA8/PABPC1/PPP2CA/NPM1/YWHAB/PSMD7/AGO1/TARDBP/PSMC1/HNRNPD/EIF4A3/MOV10/YWHAZ/RPS3A/PSMC6/RPS19/RPS3/RPL15/EIF4G1/PSMC4/RPL10/PSMD2/LARP1/RPS12/CARHSP1/DHX9/PSMA3/UPF1/PSMD12/PSMC3/RPLP0/PSME1/RPL23/PSMA7/SND1/RPL18A/SET/PSME2/RPL9/TNPO1/PSMB1/ANP32A/PKP3/RPS2/PSMB8/DDX5/RPL5/RPS8/HNRNPM/RPL38/RPS5/RNH1/HNRNPR/EIF3E/YBX1/SSB/PSMC2/PSMD14/THRAP3/ZC3HAV1/APEX1/PSMB9/RPS24/DCPS/PSMD11/PSMD13	67
GO:0043488	regulation of mRNA stability	40/447	115/3917	1.65e-11	6.85e-09	4.81e-09	HSPB1/HSPA8/PABPC1/NPM1/YWHAB/PSMD7/TARDBP/PSMC1/HNRNPD/MOV10/YWHAZ/PSMC6/EIF4G1/PSMC4/PSMD2/LARP1/CARHSP1/DHX9/PSMA3/UPF1/PSMD12/PSMC3/PSME1/PSMA7/SET/PSME2/TNPO1/PSMB1/ANP32A/PSMB8/HNRNPM/HNRNPR/YBX1/PSMC2/PSMD14/THRAP3/APEX1/PSMB9/PSMD11/PSMD13	40
GO:0061013	regulation of mRNA catabolic process	42/447	125/3917	1.82e-11	6.85e-09	4.81e-09	HSPB1/HSPA8/PABPC1/NPM1/YWHAB/PSMD7/TARDBP/PSMC1/HNRNPD/MOV10/YWHAZ/PSMC6/EIF4G1/PSMC4/PSMD2/LARP1/CARHSP1/DHX9/PSMA3/UPF1/PSMD12/PSMC3/PSME1/PSMA7/SET/PSME2/TNPO1/PSMB1/ANP32A/PKP3/PSMB8/HNRNPM/HNRNPR/YBX1/PSMC2/PSMD14/THRAP3/ZC3HAV1/APEX1/PSMB9/PSMD11/PSMD13	42
GO:0043487	regulation of RNA stability	40/447	116/3917	2.25e-11	7.63e-09	5.36e-09	HSPB1/HSPA8/PABPC1/NPM1/YWHAB/PSMD7/TARDBP/PSMC1/HNRNPD/MOV10/YWHAZ/PSMC6/EIF4G1/PSMC4/PSMD2/LARP1/CARHSP1/DHX9/PSMA3/UPF1/PSMD12/PSMC3/PSME1/PSMA7/SET/PSME2/TNPO1/PSMB1/ANP32A/PSMB8/HNRNPM/HNRNPR/YBX1/PSMC2/PSMD14/THRAP3/APEX1/PSMB9/PSMD11/PSMD13	40
GO:0034655	nucleobase-containing compound catabolic process	74/447	305/3917	3.11e-11	9.57e-09	6.72e-09	HSPB1/VCP/HSPA8/PABPC1/PPP2CA/NPM1/YWHAB/PSMD7/AGO1/TARDBP/PSMC1/KPNB1/HNRNPD/EIF4A3/MOV10/YWHAZ/RPS3A/PSMC6/RPS19/RPS3/RPL15/EIF4G1/PSMC4/RPL10/PSMD2/LARP1/RPS12/CARHSP1/DHX9/PSMA3/UPF1/PSMD12/PSMC3/RPLP0/AHCY/PSME1/RPL23/PSMA7/SND1/RPL18A/SET/PSME2/RPL9/TNPO1/PSMB1/ANP32A/PKP3/RPS2/PSMB8/DDX5/RPL5/RPS8/HNRNPM/RPL38/RPS5/RNH1/HNRNPR/HMGB1/EIF3E/YBX1/SSB/PSMC2/PSMD14/THRAP3/ZC3HAV1/APEX1/HPRT1/TY…	74
GO:0060828	regulation of canonical Wnt signaling pathway	34/447	92/3917	8.87e-11	2.36e-08	1.66e-08	STK4/VCP/G3BP1/EGFR/PSMD7/PSMC1/DDX3X/CTNNB1/JUP/PSMC6/RUVBL2/PSMC4/PPP1CA/PSMD2/ILK/PSMA3/NFKB1/PSMD12/PSMC3/PSME1/PSMA7/PSME2/SRC/GSK3B/PSMB1/PSMB8/RUVBL1/EMD/APOE/PSMC2/PSMD14/PSMB9/PSMD11/PSMD13	34
GO:0019221	cytokine-mediated signaling pathway	68/447	275/3917	9.07e-11	2.36e-08	1.66e-08	HSP90AB1/GRB2/PAK2/HSPA8/STAT3/HSP90AA1/PSMD7/PSMC1/PTPN6/YWHAZ/PSMC6/TALDO1/KRAS/MSN/SOD1/PSMC4/CFL1/PSMD2/ABCE1/GSTP1/ILK/PSMA3/NFKB1/PSMD12/PSMC3/UBE2N/IL16/HSP90B1/RPLP0/HNRNPA2B1/HNRNPF/PSME1/PSMA7/ACTN4/P4HB/PSME2/SQSTM1/UBE2V1/STAT1/CANX/PSMB1/FSCN1/PAFAH1B1/TRIM25/PSMB8/CRKL/PPIA/SNRPA1/KARS1/CSNK2B/CNN2/MAPK3/H3C14/H3C15/H3C13/ANXA1/CD44/PTPN1/GSTO1/PIK3R1/PSMC2/PSMD14/HLA-DRA/SAMHD1/PDC…	68
GO:0002009	morphogenesis of an epithelium	42/447	131/3917	1.02e-10	2.46e-08	1.73e-08	GRB2/STK4/EGFR/CLTC/PSMD7/PSMC1/PFN1/CTNNB1/WDR1/PSMC6/KRAS/MSN/PSMC4/CLASP1/CFL1/PPP1CA/TRIM28/PSMD2/MTHFD1/ILK/PSMA3/PSMD12/PSMC3/LUZP1/PSME1/PSMA7/PSME2/SRC/STAT1/PSMB1/PAFAH1B1/PSMB8/PHB2/CSNK2B/CD44/RAC1/PSMC2/PSMD14/PSMB9/RHOA/PSMD11/PSMD13	42
GO:0006412	translation	78/447	338/3917	1.21e-10	2.73e-08	1.92e-08	EEF2/HSPB1/EEF1G/EGFR/PABPC1/STAT3/NPM1/AGO1/EIF6/HNRNPD/EIF4A3/DDX3X/MOV10/RPS3A/EPRS1/GEMIN5/DARS1/GAPDH/PA2G4/RPS19/RPS3/RPL15/EIF4G1/RPL10/PPP1CA/AIMP2/LARP1/RPS12/ABCE1/DHX9/EIF2S3/UPF1/EIF2S1/RARS1/RPLP0/RPL23/MAPK1/RPL18A/NARS1/RPL9/EIF3L/EIF3I/NCL/RPS2/RPL5/DDX1/KARS1/RPS8/EIF3B/EIF5A2/RPL38/RPS5/MAPK3/EEF1A1/EIF3F/NOLC1/HNRNPR/EIF3D/TARS1/EIF3E/DDX39B/EIF4A1/SARS1/EIF5/PPA1/TUFM/EIF2S2/M…	78
GO:0002218	activation of innate immune response	32/447	84/3917	1.3e-10	2.74e-08	1.93e-08	PAK2/PSMD7/PSMC1/PRKDC/PSMC6/KRAS/HEXIM1/PSMC4/PSMD2/PSMA3/NFKB1/PSMD12/PSMC3/MNDA/PSME1/PSMA7/XRCC6/PSME2/SRC/PSMB1/PSMB8/NONO/MATR3/RBM14/XRCC5/HMGB1/PSMC2/PSMD14/LYN/PSMB9/PSMD11/PSMD13	32
GO:0060070	canonical Wnt signaling pathway	34/447	94/3917	1.76e-10	3.45e-08	2.42e-08	STK4/VCP/G3BP1/EGFR/PSMD7/PSMC1/DDX3X/CTNNB1/JUP/PSMC6/RUVBL2/PSMC4/PPP1CA/PSMD2/ILK/PSMA3/NFKB1/PSMD12/PSMC3/PSME1/PSMA7/PSME2/SRC/GSK3B/PSMB1/PSMB8/RUVBL1/EMD/APOE/PSMC2/PSMD14/PSMB9/PSMD11/PSMD13	34
GO:0043043	peptide biosynthetic process	79/447	347/3917	1.83e-10	3.45e-08	2.42e-08	EEF2/HSPB1/EEF1G/EGFR/PABPC1/STAT3/NPM1/AGO1/EIF6/HNRNPD/EIF4A3/DDX3X/MOV10/RPS3A/EPRS1/GEMIN5/DARS1/GAPDH/PA2G4/RPS19/RPS3/RPL15/EIF4G1/RPL10/PPP1CA/AIMP2/LARP1/RPS12/ABCE1/DHX9/EIF2S3/UPF1/EIF2S1/RARS1/RPLP0/RPL23/MAPK1/RPL18A/NARS1/RPL9/EIF3L/EIF3I/NCL/RPS2/RPL5/DDX1/KARS1/RPS8/EIF3B/EIF5A2/RPL38/RPS5/MAPK3/EEF1A1/EIF3F/NOLC1/HNRNPR/EIF3D/TARS1/EIF3E/DDX39B/EIF4A1/SARS1/EIF5/PPA1/TUFM/EIF2S2/M…	79
GO:0046700	heterocycle catabolic process	74/447	319/3917	3.07e-10	5.25e-08	3.69e-08	HSPB1/VCP/HSPA8/PABPC1/PPP2CA/NPM1/YWHAB/PSMD7/AGO1/TARDBP/PSMC1/KPNB1/HNRNPD/EIF4A3/MOV10/YWHAZ/RPS3A/PSMC6/RPS19/RPS3/RPL15/EIF4G1/PSMC4/RPL10/PSMD2/LARP1/RPS12/CARHSP1/DHX9/PSMA3/UPF1/PSMD12/PSMC3/RPLP0/AHCY/PSME1/RPL23/PSMA7/SND1/RPL18A/SET/PSME2/RPL9/TNPO1/PSMB1/ANP32A/PKP3/RPS2/PSMB8/DDX5/RPL5/RPS8/HNRNPM/RPL38/RPS5/RNH1/HNRNPR/HMGB1/EIF3E/YBX1/SSB/PSMC2/PSMD14/THRAP3/ZC3HAV1/APEX1/HPRT1/TY…	74
GO:2000573	positive regulation of DNA biosynthetic process	19/447	34/3917	3.1e-10	5.25e-08	3.69e-08	HSP90AB1/HSP90AA1/CCT8/HNRNPD/CTNNB1/CCT6A/CCT5/CCT7/RFC5/HNRNPA1/HNRNPA2B1/CCT3/MAPK1/SRC/MAPK3/CCT4/CCT2/XRCC5/DDX39B	19
GO:0051052	regulation of DNA metabolic process	41/447	131/3917	4e-10	6.44e-08	4.53e-08	HSP90AB1/OTUB1/EGFR/HSP90AA1/NPM1/CCT8/FUS/PRKDC/HNRNPD/CTNNB1/CCT6A/CCT5/CCT7/RPS3/ACTR2/RFC5/PARP1/TRIM28/HNRNPA1/DHX9/UPF1/PCNA/UBE2N/HNRNPA2B1/CCT3/MAPK1/SRC/UBE2V1/H1-2/MAPK3/CCT4/CCT2/XRCC5/HMGB1/DDX39B/KPNA2/MSH2/CDK9/UBE2V2/TFRC/NBN	41
GO:0044270	cellular nitrogen compound catabolic process	74/447	321/3917	4.19e-10	6.45e-08	4.53e-08	HSPB1/VCP/HSPA8/PABPC1/PPP2CA/NPM1/YWHAB/PSMD7/AGO1/TARDBP/PSMC1/KPNB1/HNRNPD/EIF4A3/MOV10/YWHAZ/RPS3A/PSMC6/RPS19/RPS3/RPL15/EIF4G1/PSMC4/RPL10/PSMD2/LARP1/RPS12/CARHSP1/DHX9/PSMA3/UPF1/PSMD12/PSMC3/RPLP0/AHCY/PSME1/RPL23/PSMA7/SND1/RPL18A/SET/PSME2/RPL9/TNPO1/PSMB1/ANP32A/PKP3/RPS2/PSMB8/DDX5/RPL5/RPS8/HNRNPM/RPL38/RPS5/RNH1/HNRNPR/HMGB1/EIF3E/YBX1/SSB/PSMC2/PSMD14/THRAP3/ZC3HAV1/APEX1/HPRT1/TY…	74
GO:0043604	amide biosynthetic process	85/447	393/3917	5.41e-10	7.97e-08	5.6e-08	EEF2/HSPB1/EEF1G/EGFR/PABPC1/STAT3/NPM1/AGO1/EIF6/HNRNPD/EIF4A3/DDX3X/MOV10/RPS3A/EPRS1/GEMIN5/DARS1/GAPDH/PA2G4/RPS19/RPS3/RPL15/EIF4G1/FASN/ATIC/RPL10/PPP1CA/AIMP2/LARP1/MTHFD1/RPS12/ABCE1/DHX9/EIF2S3/UPF1/EIF2S1/RARS1/RPLP0/RPL23/MAPK1/RPL18A/NARS1/RPL9/EIF3L/PDHA1/EIF3I/NCL/RPS2/RPL5/DDX1/KARS1/RPS8/EIF3B/EIF5A2/RPL38/RPS5/MAPK3/EEF1A1/EIF3F/NOLC1/HNRNPR/EIF3D/TARS1/DLD/EIF3E/DDX39B/EIF4A1/SA…	85
GO:1901990	regulation of mitotic cell cycle phase transition	44/447	148/3917	5.67e-10	8e-08	5.62e-08	EGFR/HSP90AA1/YWHAE/PSMD7/PSMC1/PTPN6/PRKDC/DDX3X/PSMC6/EIF4G1/PSMC4/CLASP1/PSMD2/RCC2/DYNC1H1/PSMA3/CDK1/PCNA/PSMD12/PSMC3/PSME1/PSMA7/TUBB4B/PSME2/PSMB1/DCTN2/CDC27/MAPRE1/PAFAH1B1/PSMB8/TUBB/PHB2/ANXA1/TUBG1/PSMC2/PSMD14/DYNLL1/APEX1/ANAPC7/PSMB9/MAD1L1/NBN/PSMD11/PSMD13	44
GO:0045088	regulation of innate immune response	42/447	138/3917	6.42e-10	8.69e-08	6.11e-08	HSP90AB1/PAK2/PSMD7/PSMC1/PTPN6/PRKDC/PSMC6/KRAS/RPS19/HEXIM1/PSMC4/PSMD2/ABCE1/DHX9/PSMA3/NFKB1/PSMD12/PSMC3/MNDA/PSME1/PSMA7/XRCC6/PSME2/SRC/STAT1/PSMB1/PSMB8/NONO/MATR3/RBM14/XRCC5/PTPN1/HMGB1/LGALS9/APOE/PSMC2/PSMD14/LYN/SAMHD1/PSMB9/PSMD11/PSMD13	42
GO:0030111	regulation of Wnt signaling pathway	36/447	108/3917	7.09e-10	9.24e-08	6.49e-08	STK4/VCP/G3BP1/EGFR/CSNK2A1/PPP2CA/PSMD7/PSMC1/DDX3X/CTNNB1/JUP/PSMC6/RUVBL2/PSMC4/PPP1CA/PSMD2/ILK/PSMA3/NFKB1/PSMD12/PSMC3/PSME1/PSMA7/PSME2/SRC/GSK3B/PSMB1/PSMB8/RUVBL1/EMD/APOE/PSMC2/PSMD14/PSMB9/PSMD11/PSMD13	36
GO:1903311	regulation of mRNA metabolic process	53/447	200/3917	9.71e-10	1.22e-07	8.56e-08	HSPB1/HSPA8/PABPC1/NPM1/YWHAB/PSMD7/TARDBP/PSMC1/HNRNPD/MOV10/HNRNPK/YWHAZ/PSMC6/PRDX6/EIF4G1/PSMC4/PSMD2/PTBP1/LARP1/HNRNPA1/CARHSP1/DHX9/PSMA3/UPF1/PSMD12/PSMC3/HNRNPA2B1/PSME1/PSMA7/SET/PSME2/MBNL1/TNPO1/PSMB1/ANP32A/PKP3/PSMB8/DDX5/HNRNPM/HNRNPR/U2AF2/YBX1/PSMC2/PSMD14/SART3/THRAP3/ZC3HAV1/CDK9/APEX1/KHDRBS1/PSMB9/PSMD11/PSMD13	53
GO:0006518	peptide metabolic process	86/447	405/3917	1.13e-09	1.34e-07	9.4e-08	EEF2/HSPB1/EEF1G/EGFR/PABPC1/STAT3/NPM1/AGO1/EIF6/HNRNPD/EIF4A3/DDX3X/MOV10/RPS3A/EPRS1/GEMIN5/DARS1/G6PD/GAPDH/PA2G4/RPS19/RPS3/RPL15/EIF4G1/SOD1/RPL10/PPP1CA/AIMP2/LARP1/RPS12/ABCE1/GSTP1/DHX9/EIF2S3/UPF1/EIF2S1/RARS1/RPLP0/PARK7/RPL23/MAPK1/RPL18A/NARS1/RPL9/EIF3L/EIF3I/NPEPPS/NCL/RPS2/RPL5/DDX1/KARS1/RPS8/EIF3B/EIF5A2/RPL38/RPS5/MAPK3/EEF1A1/EIF3F/NOLC1/HNRNPR/EIF3D/TARS1/EIF3E/DDX39B/APOE/EI…	86
GO:1901361	organic cyclic compound catabolic process	75/447	334/3917	1.15e-09	1.34e-07	9.4e-08	HSPB1/VCP/HSPA8/PABPC1/PPP2CA/NPM1/YWHAB/PSMD7/AGO1/TARDBP/PSMC1/KPNB1/HNRNPD/EIF4A3/MOV10/YWHAZ/RPS3A/PSMC6/RPS19/RPS3/RPL15/EIF4G1/PSMC4/RPL10/PSMD2/LARP1/RPS12/CARHSP1/DHX9/PSMA3/UPF1/PSMD12/PSMC3/RPLP0/AHCY/PSME1/RPL23/PSMA7/SND1/RPL18A/SET/PSME2/RPL9/TNPO1/PSMB1/ANP32A/PKP3/RPS2/PSMB8/DDX5/RPL5/RPS8/HNRNPM/RPL38/RPS5/RNH1/HNRNPR/HMGB1/EIF3E/APOE/YBX1/SSB/PSMC2/PSMD14/THRAP3/ZC3HAV1/APEX1/HPR…	75
GO:0002446	neutrophil mediated immunity	71/447	309/3917	1.18e-09	1.34e-07	9.4e-08	HSP90AB1/GPI/IQGAP1/CAND1/EEF2/VCP/HSPA8/RAB5C/HSP90AA1/ALDOA/CCT8/PSMD7/PTPN6/KPNB1/PKM/DDX3X/WDR1/HUWE1/JUP/CAT/PA2G4/PRDX6/ACTR2/PGM1/PSMD2/FABP5/CAP1/CAPN1/GSTP1/CPNE3/COPB1/DYNC1H1/NFKB1/PSMD12/PSMC3/MNDA/XRCC6/TUBB4B/MAPK1/PSMB1/TUBB/PPIA/CSNK2B/SERPINB1/CNN2/UBR4/HSPA6/DOCK2/GDI2/MVP/EEF1A1/CCT2/COTL1/DDOST/XRCC5/CD44/RAB7A/RAC1/HMGB1/IMPDH2/IST1/PSMC2/PSMD14/DYNLL1/PGM2/ARPC5/NIT2/DSP/RHO…	71
GO:0002275	myeloid cell activation involved in immune response	73/447	322/3917	1.27e-09	1.38e-07	9.73e-08	HSP90AB1/GPI/IQGAP1/CAND1/EEF2/VCP/HSPA8/RAB5C/HSP90AA1/ALDOA/CCT8/PSMD7/PTPN6/KPNB1/PKM/DDX3X/HUWE1/JUP/CAT/PA2G4/PRDX6/ACTR2/PGM1/PSMD2/FABP5/CAP1/CAPN1/GSTP1/CPNE3/COPB1/DYNC1H1/NFKB1/PSMD12/PSMC3/MNDA/XRCC6/TUBB4B/MAPK1/PSMB1/TUBB/PPIA/KARS1/CSNK2B/SERPINB1/CNN2/UBR4/HSPA6/DOCK2/GDI2/MVP/EEF1A1/CCT2/COTL1/DDOST/XRCC5/CD44/RAB7A/RAC1/HMGB1/IMPDH2/IST1/LGALS9/PSMC2/PSMD14/LYN/DYNLL1/PGM2/ARPC5/…	73
GO:0019439	aromatic compound catabolic process	74/447	329/3917	1.4e-09	1.44e-07	1.02e-07	HSPB1/VCP/HSPA8/PABPC1/PPP2CA/NPM1/YWHAB/PSMD7/AGO1/TARDBP/PSMC1/KPNB1/HNRNPD/EIF4A3/MOV10/YWHAZ/RPS3A/PSMC6/RPS19/RPS3/RPL15/EIF4G1/PSMC4/RPL10/PSMD2/LARP1/RPS12/CARHSP1/DHX9/PSMA3/UPF1/PSMD12/PSMC3/RPLP0/AHCY/PSME1/RPL23/PSMA7/SND1/RPL18A/SET/PSME2/RPL9/TNPO1/PSMB1/ANP32A/PKP3/RPS2/PSMB8/DDX5/RPL5/RPS8/HNRNPM/RPL38/RPS5/RNH1/HNRNPR/HMGB1/EIF3E/YBX1/SSB/PSMC2/PSMD14/THRAP3/ZC3HAV1/APEX1/HPRT1/TY…	74
GO:0002366	leukocyte activation involved in immune response	79/447	361/3917	1.41e-09	1.44e-07	1.02e-07	HSP90AB1/GPI/IQGAP1/CAND1/EEF2/VCP/HSPA8/RAB5C/STAT3/HSP90AA1/ALDOA/CCT8/PSMD7/PTPN6/KPNB1/PKM/HSPD1/DDX3X/HUWE1/JUP/CAT/PA2G4/PRDX6/ACTR2/PGM1/PSMD2/FABP5/CAP1/CAPN1/GSTP1/CPNE3/COPB1/DYNC1H1/NFKB1/PSMD12/PSMC3/MNDA/XRCC6/TUBB4B/MAPK1/PSMB1/TUBB/PPIA/KARS1/CSNK2B/SERPINB1/CNN2/UBR4/HSPA6/DOCK2/GDI2/MVP/EEF1A1/ANXA1/CCT2/COTL1/DDOST/XRCC5/CD44/RAB7A/RAC1/HMGB1/IMPDH2/IST1/LGALS9/MSH2/PSMC2/PSMD14…	79
GO:0036230	granulocyte activation	71/447	311/3917	1.61e-09	1.53e-07	1.08e-07	HSP90AB1/GPI/IQGAP1/CAND1/EEF2/VCP/HSPA8/RAB5C/HSP90AA1/ALDOA/CCT8/PSMD7/PTPN6/KPNB1/PKM/DDX3X/HUWE1/JUP/CAT/PA2G4/PRDX6/ACTR2/PGM1/PSMD2/FABP5/CAP1/CAPN1/GSTP1/CPNE3/COPB1/DYNC1H1/NFKB1/PSMD12/PSMC3/MNDA/XRCC6/TUBB4B/MAPK1/PSMB1/TUBB/PPIA/KARS1/CSNK2B/SERPINB1/CNN2/UBR4/HSPA6/DOCK2/GDI2/MVP/EEF1A1/CCT2/COTL1/DDOST/XRCC5/CD44/RAB7A/RAC1/HMGB1/IMPDH2/IST1/PSMC2/PSMD14/DYNLL1/PGM2/ARPC5/NIT2/DSP/RH…	71
GO:1901987	regulation of cell cycle phase transition	45/447	158/3917	1.67e-09	1.53e-07	1.08e-07	EGFR/HSP90AA1/YWHAE/NPM1/PSMD7/PSMC1/PTPN6/PRKDC/DDX3X/PSMC6/EIF4G1/PSMC4/CLASP1/PSMD2/RCC2/DYNC1H1/PSMA3/CDK1/PCNA/PSMD12/PSMC3/PSME1/PSMA7/TUBB4B/PSME2/PSMB1/DCTN2/CDC27/MAPRE1/PAFAH1B1/PSMB8/TUBB/PHB2/ANXA1/TUBG1/PSMC2/PSMD14/DYNLL1/APEX1/ANAPC7/PSMB9/MAD1L1/NBN/PSMD11/PSMD13	45
GO:0002283	neutrophil activation involved in immune response	70/447	305/3917	1.67e-09	1.53e-07	1.08e-07	HSP90AB1/GPI/IQGAP1/CAND1/EEF2/VCP/HSPA8/RAB5C/HSP90AA1/ALDOA/CCT8/PSMD7/PTPN6/KPNB1/PKM/DDX3X/HUWE1/JUP/CAT/PA2G4/PRDX6/ACTR2/PGM1/PSMD2/FABP5/CAP1/CAPN1/GSTP1/CPNE3/COPB1/DYNC1H1/NFKB1/PSMD12/PSMC3/MNDA/XRCC6/TUBB4B/MAPK1/PSMB1/TUBB/PPIA/CSNK2B/SERPINB1/CNN2/UBR4/HSPA6/DOCK2/GDI2/MVP/EEF1A1/CCT2/COTL1/DDOST/XRCC5/CD44/RAB7A/RAC1/HMGB1/IMPDH2/IST1/PSMC2/PSMD14/DYNLL1/PGM2/ARPC5/NIT2/DSP/RHOA/PSM…	70
GO:0043312	neutrophil degranulation	70/447	305/3917	1.67e-09	1.53e-07	1.08e-07	HSP90AB1/GPI/IQGAP1/CAND1/EEF2/VCP/HSPA8/RAB5C/HSP90AA1/ALDOA/CCT8/PSMD7/PTPN6/KPNB1/PKM/DDX3X/HUWE1/JUP/CAT/PA2G4/PRDX6/ACTR2/PGM1/PSMD2/FABP5/CAP1/CAPN1/GSTP1/CPNE3/COPB1/DYNC1H1/NFKB1/PSMD12/PSMC3/MNDA/XRCC6/TUBB4B/MAPK1/PSMB1/TUBB/PPIA/CSNK2B/SERPINB1/CNN2/UBR4/HSPA6/DOCK2/GDI2/MVP/EEF1A1/CCT2/COTL1/DDOST/XRCC5/CD44/RAB7A/RAC1/HMGB1/IMPDH2/IST1/PSMC2/PSMD14/DYNLL1/PGM2/ARPC5/NIT2/DSP/RHOA/PSM…	70
GO:0002444	myeloid leukocyte mediated immunity	74/447	331/3917	1.88e-09	1.65e-07	1.16e-07	HSP90AB1/GPI/IQGAP1/CAND1/EEF2/VCP/HSPA8/RAB5C/HSP90AA1/ALDOA/CCT8/PSMD7/PTPN6/KPNB1/PKM/DDX3X/WDR1/HUWE1/JUP/CAT/PA2G4/PRDX6/ACTR2/PGM1/PSMD2/FABP5/CAP1/CAPN1/GSTP1/CPNE3/COPB1/DYNC1H1/NFKB1/PSMD12/PSMC3/MNDA/XRCC6/TUBB4B/MAPK1/PSMB1/TUBB/PPIA/DDX1/CSNK2B/SERPINB1/CNN2/UBR4/HSPA6/DOCK2/GDI2/MVP/EEF1A1/CCT2/COTL1/DDOST/XRCC5/CD44/RAB7A/RAC1/HMGB1/IMPDH2/IST1/LGALS9/PSMC2/PSMD14/LYN/DYNLL1/PGM2/AR…	74
GO:0060429	epithelium development	66/447	281/3917	1.9e-09	1.65e-07	1.16e-07	GRB2/STK4/IQGAP1/EZR/EGFR/CLTC/PSMD7/VDAC1/PSMC1/PRKDC/PFN1/CTNNB1/WDR1/TAGLN2/JUP/CAT/PSMC6/KRAS/MSN/PGK1/FASN/SOD1/PSMC4/CLASP1/CFL1/PPP1CA/TRIM28/PSMD2/AIMP2/MTHFD1/CAPN1/ILK/PSMA3/CDK1/PCNA/PSMD12/PSMC3/LUZP1/PSME1/PSMA7/MAPK1/PSME2/SRC/GSK3B/STAT1/PSMB1/PKP3/PAFAH1B1/HSD17B4/PSMB8/PHB2/CSNK2B/CBR1/ACADVL/ANXA1/CD44/RAC1/HNRNPH3/CLIC4/PSMC2/PSMD14/PSMB9/DSP/RHOA/PSMD11/PSMD13	66
GO:0002263	cell activation involved in immune response	79/447	364/3917	2.13e-09	1.77e-07	1.24e-07	HSP90AB1/GPI/IQGAP1/CAND1/EEF2/VCP/HSPA8/RAB5C/STAT3/HSP90AA1/ALDOA/CCT8/PSMD7/PTPN6/KPNB1/PKM/HSPD1/DDX3X/HUWE1/JUP/CAT/PA2G4/PRDX6/ACTR2/PGM1/PSMD2/FABP5/CAP1/CAPN1/GSTP1/CPNE3/COPB1/DYNC1H1/NFKB1/PSMD12/PSMC3/MNDA/XRCC6/TUBB4B/MAPK1/PSMB1/TUBB/PPIA/KARS1/CSNK2B/SERPINB1/CNN2/UBR4/HSPA6/DOCK2/GDI2/MVP/EEF1A1/ANXA1/CCT2/COTL1/DDOST/XRCC5/CD44/RAB7A/RAC1/HMGB1/IMPDH2/IST1/LGALS9/MSH2/PSMC2/PSMD14…	79
GO:0090263	positive regulation of canonical Wnt signaling pathway	26/447	65/3917	2.19e-09	1.77e-07	1.24e-07	VCP/EGFR/PSMD7/PSMC1/DDX3X/JUP/PSMC6/PSMC4/PSMD2/ILK/PSMA3/NFKB1/PSMD12/PSMC3/PSME1/PSMA7/PSME2/SRC/PSMB1/PSMB8/RUVBL1/PSMC2/PSMD14/PSMB9/PSMD11/PSMD13	26
GO:1905330	regulation of morphogenesis of an epithelium	26/447	65/3917	2.19e-09	1.77e-07	1.24e-07	CLTC/PSMD7/PSMC1/PFN1/CTNNB1/PSMC6/PSMC4/CLASP1/PSMD2/PSMA3/PSMD12/PSMC3/PSME1/PSMA7/PSME2/STAT1/PSMB1/PSMB8/PHB2/RAC1/PSMC2/PSMD14/PSMB9/RHOA/PSMD11/PSMD13	26
GO:0042119	neutrophil activation	70/447	308/3917	2.63e-09	2.07e-07	1.46e-07	HSP90AB1/GPI/IQGAP1/CAND1/EEF2/VCP/HSPA8/RAB5C/HSP90AA1/ALDOA/CCT8/PSMD7/PTPN6/KPNB1/PKM/DDX3X/HUWE1/JUP/CAT/PA2G4/PRDX6/ACTR2/PGM1/PSMD2/FABP5/CAP1/CAPN1/GSTP1/CPNE3/COPB1/DYNC1H1/NFKB1/PSMD12/PSMC3/MNDA/XRCC6/TUBB4B/MAPK1/PSMB1/TUBB/PPIA/CSNK2B/SERPINB1/CNN2/UBR4/HSPA6/DOCK2/GDI2/MVP/EEF1A1/CCT2/COTL1/DDOST/XRCC5/CD44/RAB7A/RAC1/HMGB1/IMPDH2/IST1/PSMC2/PSMD14/DYNLL1/PGM2/ARPC5/NIT2/DSP/RHOA/PSM…	70
GO:0045089	positive regulation of innate immune response	34/447	103/3917	2.89e-09	2.18e-07	1.53e-07	PAK2/PSMD7/PSMC1/PRKDC/PSMC6/KRAS/RPS19/HEXIM1/PSMC4/PSMD2/DHX9/PSMA3/NFKB1/PSMD12/PSMC3/MNDA/PSME1/PSMA7/XRCC6/PSME2/SRC/PSMB1/PSMB8/NONO/MATR3/RBM14/XRCC5/HMGB1/PSMC2/PSMD14/LYN/PSMB9/PSMD11/PSMD13	34
GO:0002831	regulation of response to biotic stimulus	46/447	166/3917	2.9e-09	2.18e-07	1.53e-07	HSP90AB1/PAK2/PSMD7/PSMC1/PTPN6/PRKDC/HSPD1/PSMC6/KRAS/RPS19/HEXIM1/PSMC4/PSMD2/ABCE1/DHX9/PSMA3/NFKB1/PSMD12/PSMC3/MNDA/PSME1/PSMA7/XRCC6/PSME2/SRC/STAT1/PSMB1/PSMB8/NONO/MATR3/MAPK3/RBM14/PCBP2/PRDX2/XRCC5/PTPN1/HMGB1/LGALS9/APOE/PSMC2/PSMD14/LYN/SAMHD1/PSMB9/PSMD11/PSMD13	46
GO:0002274	myeloid leukocyte activation	75/447	341/3917	3.15e-09	2.32e-07	1.63e-07	HSP90AB1/GPI/IQGAP1/CAND1/EEF2/VCP/HSPA8/RAB5C/HSP90AA1/ALDOA/CCT8/PSMD7/NDRG1/PTPN6/KPNB1/PKM/HSPD1/DDX3X/HUWE1/JUP/CAT/PA2G4/PRDX6/ACTR2/PGM1/PSMD2/FABP5/CAP1/CAPN1/GSTP1/CPNE3/COPB1/DYNC1H1/NFKB1/PSMD12/PSMC3/MNDA/XRCC6/TUBB4B/MAPK1/PSMB1/TUBB/PPIA/KARS1/CSNK2B/SERPINB1/CNN2/UBR4/HSPA6/DOCK2/GDI2/MVP/EEF1A1/CCT2/COTL1/DDOST/XRCC5/CD44/RAB7A/RAC1/HMGB1/IMPDH2/IST1/LGALS9/PSMC2/PSMD14/LYN/DYNLL1…	75
GO:0006417	regulation of translation	44/447	156/3917	3.6e-09	2.55e-07	1.8e-07	EEF2/HSPB1/PABPC1/STAT3/NPM1/AGO1/EIF6/HNRNPD/EIF4A3/DDX3X/MOV10/EPRS1/GEMIN5/GAPDH/PA2G4/RPS3/EIF4G1/RPL10/PPP1CA/LARP1/DHX9/EIF2S3/UPF1/EIF2S1/MAPK1/NCL/RPL5/DDX1/EIF3B/EIF5A2/RPL38/MAPK3/NOLC1/HNRNPR/EIF3D/EIF3E/DDX39B/EIF5/KHDRBS1/CAPRIN1/EIF5AL1/GCN1/RHOA/AARS1	44
GO:0010389	regulation of G2/M transition of mitotic cell cycle	32/447	94/3917	3.62e-09	2.55e-07	1.8e-07	HSP90AA1/YWHAE/PSMD7/PSMC1/PSMC6/PSMC4/CLASP1/PSMD2/RCC2/DYNC1H1/PSMA3/CDK1/PSMD12/PSMC3/PSME1/PSMA7/TUBB4B/PSME2/PSMB1/DCTN2/MAPRE1/PAFAH1B1/PSMB8/TUBB/TUBG1/PSMC2/PSMD14/DYNLL1/PSMB9/NBN/PSMD11/PSMD13	32
GO:1902749	regulation of cell cycle G2/M phase transition	33/447	99/3917	3.77e-09	2.61e-07	1.83e-07	HSP90AA1/YWHAE/NPM1/PSMD7/PSMC1/PSMC6/PSMC4/CLASP1/PSMD2/RCC2/DYNC1H1/PSMA3/CDK1/PSMD12/PSMC3/PSME1/PSMA7/TUBB4B/PSME2/PSMB1/DCTN2/MAPRE1/PAFAH1B1/PSMB8/TUBB/TUBG1/PSMC2/PSMD14/DYNLL1/PSMB9/NBN/PSMD11/PSMD13	33
GO:0044265	cellular macromolecule catabolic process	97/447	489/3917	3.87e-09	2.62e-07	1.84e-07	HSP90AB1/HSPB1/VCP/HSPA8/EZR/CSNK2A1/PABPC1/HSP90AA1/PPP2CA/CLTC/NPM1/YWHAB/PSMD7/AGO1/TARDBP/PSMC1/KPNB1/HNRNPD/EIF4A3/CTNNB1/MOV10/YWHAZ/RPS3A/HUWE1/PSMC6/MSN/RPS19/RPS3/RPL15/EIF4G1/PSMC4/RPL10/PSMD2/LARP1/RPS12/CARHSP1/DHX9/PSMA3/CDK1/UPF1/PSMD12/PSMC3/UBE2N/HSP90B1/RPLP0/PSME1/PARK7/RPL23/PSMA7/SND1/RPL18A/SET/PSME2/RPL9/TNPO1/GSK3B/SQSTM1/PSMB1/ANP32A/PKP3/CDC27/RPS2/TRIM25/PSMB8/DDX5/RPL5/…	97
GO:0001736	establishment of planar polarity	24/447	58/3917	4.12e-09	2.68e-07	1.88e-07	CLTC/PSMD7/PSMC1/PFN1/WDR1/PSMC6/PSMC4/PSMD2/PSMA3/PSMD12/PSMC3/PSME1/PSMA7/PSME2/PSMB1/PAFAH1B1/PSMB8/RAC1/PSMC2/PSMD14/PSMB9/RHOA/PSMD11/PSMD13	24
GO:0007164	establishment of tissue polarity	24/447	58/3917	4.12e-09	2.68e-07	1.88e-07	CLTC/PSMD7/PSMC1/PFN1/WDR1/PSMC6/PSMC4/PSMD2/PSMA3/PSMD12/PSMC3/PSME1/PSMA7/PSME2/PSMB1/PAFAH1B1/PSMB8/RAC1/PSMC2/PSMD14/PSMB9/RHOA/PSMD11/PSMD13	24
GO:0043299	leukocyte degranulation	72/447	324/3917	4.3e-09	2.75e-07	1.93e-07	HSP90AB1/GPI/IQGAP1/CAND1/EEF2/VCP/HSPA8/RAB5C/HSP90AA1/ALDOA/CCT8/PSMD7/PTPN6/KPNB1/PKM/DDX3X/HUWE1/JUP/CAT/PA2G4/PRDX6/ACTR2/PGM1/PSMD2/FABP5/CAP1/CAPN1/GSTP1/CPNE3/COPB1/DYNC1H1/NFKB1/PSMD12/PSMC3/MNDA/XRCC6/TUBB4B/MAPK1/PSMB1/TUBB/PPIA/CSNK2B/SERPINB1/CNN2/UBR4/HSPA6/DOCK2/GDI2/MVP/EEF1A1/CCT2/COTL1/DDOST/XRCC5/CD44/RAB7A/RAC1/HMGB1/IMPDH2/IST1/LGALS9/PSMC2/PSMD14/LYN/DYNLL1/PGM2/ARPC5/NIT2/D…	72
GO:0031145	anaphase-promoting complex-dependent catabolic process	21/447	46/3917	4.63e-09	2.9e-07	2.04e-07	PSMD7/PSMC1/PSMC6/PSMC4/PSMD2/PSMA3/CDK1/PSMD12/PSMC3/PSME1/PSMA7/PSME2/PSMB1/CDC27/PSMB8/PSMC2/PSMD14/ANAPC7/PSMB9/PSMD11/PSMD13	21
GO:0050778	positive regulation of immune response	66/447	287/3917	4.85e-09	2.98e-07	2.1e-07	HSP90AB1/GRB2/PAK2/EZR/HSP90AA1/CSK/ACTR3/PSMD7/PSMC1/PTPN6/PRKDC/HSPD1/PSMC6/KRAS/ARPC1B/RPS19/RPS3/HEXIM1/ACTR2/PSMC4/PSMD2/DHX9/PSMA3/NFKB1/PSMD12/PSMC3/UBE2N/MNDA/PSME1/PARK7/PSMA7/XRCC6/MAPK1/PSME2/SRC/ARPC4/PSMB1/ARPC2/PSMB8/CRKL/NONO/DDX1/KARS1/MATR3/ACTB/MAPK3/RBM14/ANXA1/XRCC5/RAC1/PRKCB/HMGB1/LGALS9/PIK3R1/MSH2/PSMC2/PSMD14/LYN/HLA-DRA/STX7/ARPC5/PSMB9/TFRC/STOML2/PSMD11/PSMD13	66
GO:0002833	positive regulation of response to biotic stimulus	36/447	115/3917	4.96e-09	3e-07	2.11e-07	PAK2/PSMD7/PSMC1/PRKDC/HSPD1/PSMC6/KRAS/RPS19/HEXIM1/PSMC4/PSMD2/DHX9/PSMA3/NFKB1/PSMD12/PSMC3/MNDA/PSME1/PSMA7/XRCC6/PSME2/SRC/PSMB1/PSMB8/NONO/MATR3/MAPK3/RBM14/XRCC5/HMGB1/PSMC2/PSMD14/LYN/PSMB9/PSMD11/PSMD13	36
GO:0000086	G2/M transition of mitotic cell cycle	34/447	105/3917	5.1e-09	3.03e-07	2.13e-07	HSP90AA1/YWHAE/PSMD7/DNM2/PSMC1/PSMC6/PSMC4/CLASP1/PSMD2/RCC2/DYNC1H1/PSMA3/CDK1/PSMD12/PSMC3/PSME1/PSMA7/TUBB4B/PSME2/PSMB1/DCTN2/MAPRE1/PAFAH1B1/PSMB8/TUBB/TUBG1/PSMC2/PSMD14/DYNLL1/KHDRBS1/PSMB9/NBN/PSMD11/PSMD13	34
GO:0030177	positive regulation of Wnt signaling pathway	27/447	72/3917	5.74e-09	3.35e-07	2.36e-07	VCP/EGFR/CSNK2A1/PSMD7/PSMC1/DDX3X/JUP/PSMC6/PSMC4/PSMD2/ILK/PSMA3/NFKB1/PSMD12/PSMC3/PSME1/PSMA7/PSME2/SRC/PSMB1/PSMB8/RUVBL1/PSMC2/PSMD14/PSMB9/PSMD11/PSMD13	27
GO:0051130	positive regulation of cellular component organization	84/447	405/3917	6.22e-09	3.57e-07	2.51e-07	GRB2/IQGAP1/CAND1/VCP/G3BP1/HSP90AA1/YWHAE/CCT8/YWHAB/ACTR3/DNM2/PFN1/HNRNPD/CTNNB1/WDR1/HNRNPK/YWHAZ/HUWE1/CCT6A/PSMC6/DNM1L/ARHGDIA/ARPC1B/CCT5/CCT7/MSN/RUVBL2/RPS3/EIF4G1/ACTR2/PSMC4/CLASP1/CFL1/PARP1/TRIM28/HNRNPA1/ILK/DYNC1H1/PSMC3/UBE2N/YWHAQ/HNRNPA2B1/CCT3/PARK7/MAPK1/ACTN4/SRC/RPA1/ARPC4/GSK3B/NPEPPS/FSCN1/MAPRE1/PAFAH1B1/ARPC2/PHB2/EIF5A2/MAPK3/CCT4/ANXA1/CCT2/XRCC5/RAC1/FLOT1/IST1/APOE/…	84
GO:0001738	morphogenesis of a polarized epithelium	25/447	64/3917	8.06e-09	4.55e-07	3.2e-07	CLTC/PSMD7/PSMC1/PFN1/WDR1/PSMC6/MSN/PSMC4/PSMD2/PSMA3/PSMD12/PSMC3/PSME1/PSMA7/PSME2/PSMB1/PAFAH1B1/PSMB8/RAC1/PSMC2/PSMD14/PSMB9/RHOA/PSMD11/PSMD13	25
GO:0038093	Fc receptor signaling pathway	36/447	117/3917	8.34e-09	4.63e-07	3.25e-07	HSP90AB1/GRB2/PAK2/HSP90AA1/ACTR3/PSMD7/PSMC1/PSMC6/ARPC1B/ACTR2/PSMC4/PSMD2/PSMA3/NFKB1/PSMD12/PSMC3/PSME1/PSMA7/MAPK1/PSME2/SRC/ARPC4/PSMB1/ARPC2/PSMB8/ACTB/MAPK3/RAC1/PIK3R1/PSMC2/PSMD14/LYN/ARPC5/PSMB9/PSMD11/PSMD13	36
GO:0044839	cell cycle G2/M phase transition	35/447	112/3917	8.64e-09	4.72e-07	3.32e-07	HSP90AA1/YWHAE/NPM1/PSMD7/DNM2/PSMC1/PSMC6/PSMC4/CLASP1/PSMD2/RCC2/DYNC1H1/PSMA3/CDK1/PSMD12/PSMC3/PSME1/PSMA7/TUBB4B/PSME2/PSMB1/DCTN2/MAPRE1/PAFAH1B1/PSMB8/TUBB/TUBG1/PSMC2/PSMD14/DYNLL1/KHDRBS1/PSMB9/NBN/PSMD11/PSMD13	35
GO:1900182	positive regulation of protein localization to nucleus	19/447	40/3917	1.13e-08	6.09e-07	4.28e-07	CCT8/TARDBP/RAN/CCT6A/JUP/CCT5/CCT7/IPO5/PARP1/TRIM28/CDK1/CDH1/CCT3/PARK7/MAPK1/SRC/CCT4/CCT2/PIK3R1	19
GO:0016055	Wnt signaling pathway	43/447	156/3917	1.18e-08	6.09e-07	4.28e-07	STK4/VCP/G3BP1/EGFR/CSNK2A1/PPP2CA/CLTC/PSMD7/AGO1/PSMC1/PFN1/DDX3X/CTNNB1/MOV10/JUP/PSMC6/RUVBL2/PSMC4/PPP1CA/PSMD2/ILK/PSMA3/NFKB1/PSMD12/PSMC3/PSME1/PSMA7/PSME2/SRC/GSK3B/PSMB1/PSMB8/RUVBL1/CSNK2B/EMD/RAC1/APOE/PSMC2/PSMD14/PSMB9/RHOA/PSMD11/PSMD13	43
GO:0048729	tissue morphogenesis	43/447	156/3917	1.18e-08	6.09e-07	4.28e-07	GRB2/STK4/EGFR/CLTC/PSMD7/PSMC1/PFN1/CTNNB1/WDR1/PSMC6/KRAS/MSN/PSMC4/CLASP1/CFL1/PPP1CA/TRIM28/PSMD2/MTHFD1/ILK/PSMA3/PSMD12/PSMC3/LUZP1/PSME1/PSMA7/PSME2/SRC/STAT1/PSMB1/PAFAH1B1/PSMB8/PHB2/CSNK2B/CD44/RAC1/PSMC2/PSMD14/PSMB9/DSP/RHOA/PSMD11/PSMD13	43
GO:0044772	mitotic cell cycle phase transition	49/447	190/3917	1.19e-08	6.09e-07	4.28e-07	EGFR/HSP90AA1/YWHAE/PSMD7/DNM2/PSMC1/PTPN6/PRKDC/DDX3X/PSMC6/EIF4G1/PSMC4/CLASP1/PSMD2/RCC2/MCM2/DYNC1H1/PSMA3/CDK1/PCNA/PSMD12/PSMC3/PSME1/PSMA7/TUBB4B/PSME2/RPA1/PSMB1/DCTN2/CDC27/MAPRE1/PAFAH1B1/PSMB8/TUBB/PHB2/ANXA1/TUBG1/PSMC2/PSMD14/DYNLL1/APEX1/PPP6C/ANAPC7/KHDRBS1/PSMB9/MAD1L1/NBN/PSMD11/PSMD13	49
GO:0043603	cellular amide metabolic process	96/447	493/3917	1.33e-08	6.71e-07	4.71e-07	EEF2/HSPB1/EEF1G/EGFR/PABPC1/STAT3/PPP2CA/NPM1/AGO1/EIF6/DLST/HNRNPD/EIF4A3/DDX3X/MOV10/RPS3A/EPRS1/GEMIN5/DARS1/G6PD/GAPDH/PA2G4/RPS19/RPS3/RPL15/EIF4G1/FASN/SOD1/ATIC/RPL10/PPP1CA/AIMP2/LARP1/MTHFD1/RPS12/ABCE1/GSTP1/DHX9/EIF2S3/UPF1/EIF2S1/RARS1/RPLP0/PARK7/RPL23/MAPK1/RPL18A/NARS1/RPL9/EIF3L/PDHA1/EIF3I/NPEPPS/NCL/RPS2/HSD17B4/RPL5/DDX1/KARS1/RPS8/EIF3B/EIF5A2/RPL38/RPS5/MAPK3/EEF1A1/EIF3F/NO…	96
GO:1905114	cell surface receptor signaling pathway involved in cell-cell signaling	45/447	168/3917	1.4e-08	6.97e-07	4.9e-07	STK4/VCP/G3BP1/EGFR/CSNK2A1/PPP2CA/CLTC/PSMD7/AGO1/PSMC1/PFN1/EIF4A3/DDX3X/CTNNB1/MOV10/JUP/PSMC6/RUVBL2/PSMC4/PPP1CA/PSMD2/ILK/PSMA3/NFKB1/PSMD12/PSMC3/PSME1/PSMA7/PSME2/SRC/GSK3B/PSMB1/PSMB8/RUVBL1/CSNK2B/EMD/RAC1/APOE/PSMC2/PSMD14/CDK5/PSMB9/RHOA/PSMD11/PSMD13	45
GO:0198738	cell-cell signaling by wnt	43/447	157/3917	1.46e-08	7.16e-07	5.03e-07	STK4/VCP/G3BP1/EGFR/CSNK2A1/PPP2CA/CLTC/PSMD7/AGO1/PSMC1/PFN1/DDX3X/CTNNB1/MOV10/JUP/PSMC6/RUVBL2/PSMC4/PPP1CA/PSMD2/ILK/PSMA3/NFKB1/PSMD12/PSMC3/PSME1/PSMA7/PSME2/SRC/GSK3B/PSMB1/PSMB8/RUVBL1/CSNK2B/EMD/RAC1/APOE/PSMC2/PSMD14/PSMB9/RHOA/PSMD11/PSMD13	43
GO:0045321	leukocyte activation	96/447	495/3917	1.65e-08	8e-07	5.62e-07	HSP90AB1/GRB2/GPI/PAK2/IQGAP1/CAND1/EEF2/VCP/HSPA8/RAB5C/STAT3/HSP90AA1/ALDOA/CCT8/CSK/PSMD7/NDRG1/PTPN6/PRKDC/KPNB1/PKM/HSPD1/DDX3X/CTNNB1/HUWE1/JUP/CAT/PA2G4/MSN/PRDX6/RPS3/SOD1/ACTR2/PGM1/PSMD2/FABP5/CAP1/CAPN1/GSTP1/CPNE3/COPB1/DYNC1H1/NFKB1/PSMD12/PSMC3/MNDA/XRCC6/TUBB4B/MAPK1/SRC/PSMB1/TUBB/PPIA/KARS1/CSNK2B/SERPINB1/CNN2/UBR4/HSPA6/DOCK2/GDI2/MVP/EEF1A1/PRDX2/ANXA1/CCT2/COTL1/DDOST/XRCC5/C…	96
GO:0016567	protein ubiquitination	52/447	210/3917	1.84e-08	8.79e-07	6.18e-07	HSP90AB1/OTUB1/CAND1/VCP/HSP90AA1/PSMD7/PSMC1/RAB1A/PRKDC/CTNNB1/HUWE1/PSMC6/DNM1L/RPS3/PSMC4/TRIM28/PSMD2/UBA1/AIMP2/PSMA3/PCNA/PSMD12/PSMC3/UBE2N/PDCD6/PSME1/PARK7/RPL23/PSMA7/PSME2/UBE2V1/PSMB1/NPEPPS/CDC27/DCUN1D1/RPS2/TRIM25/PSMB8/RPL5/USP5/UBR4/U2AF2/PSMC2/PSMD14/CDK5/DNAJA1/CDK9/UBE2V2/ANAPC7/PSMB9/PSMD11/PSMD13	52
GO:0009967	positive regulation of signal transduction	89/447	448/3917	1.89e-08	8.91e-07	6.26e-07	HSP90AB1/GRB2/STK4/PAK2/IQGAP1/VCP/EGFR/CSNK2A1/STAT3/HSP90AA1/YWHAE/YWHAB/CSK/PSMD7/AGO1/PSMC1/PTPN6/DDX3X/CTNNB1/YWHAZ/JUP/CAT/PSMC6/KRAS/DNM1L/RPS3/SOD1/HEXIM1/PSMC4/PARP1/PPP1CA/PSMD2/PTBP1/FABP5/ILK/PSMA3/NFKB1/CDK1/PSMD12/PSMC3/UBE2N/ARHGAP1/GNAI2/YWHAQ/PSME1/PARK7/RPL23/PSMA7/MAPK1/ACTN4/PSME2/SRC/GSK3B/UBE2V1/PDIA3/PSMB1/PAFAH1B1/TRIM25/PSMB8/CRKL/RUVBL1/DDX5/PHB2/DDX1/KARS1/CSNK2B/MAPK3/…	89
GO:0044770	cell cycle phase transition	51/447	205/3917	2.17e-08	1e-06	7.06e-07	EGFR/HSP90AA1/YWHAE/NPM1/PSMD7/DNM2/PSMC1/PTPN6/PRKDC/DDX3X/PSMC6/EIF4G1/PSMC4/CLASP1/PSMD2/RCC2/MCM2/DYNC1H1/PSMA3/CDK1/UPF1/PCNA/PSMD12/PSMC3/PSME1/PSMA7/TUBB4B/PSME2/RPA1/PSMB1/DCTN2/CDC27/MAPRE1/PAFAH1B1/PSMB8/TUBB/PHB2/ANXA1/TUBG1/PSMC2/PSMD14/DYNLL1/APEX1/PPP6C/ANAPC7/KHDRBS1/PSMB9/MAD1L1/NBN/PSMD11/PSMD13	51
GO:0023014	signal transduction by protein phosphorylation	58/447	248/3917	2.47e-08	1.12e-06	7.89e-07	GRB2/STK4/PAK2/IQGAP1/EZR/EGFR/PPP2CA/YWHAE/YWHAB/CSK/PSMD7/PSMC1/PTPN6/CTNNB1/PSMC6/KRAS/RPS3/SOD1/PSMC4/PSMD2/GSTP1/ILK/PSMA3/NFKB1/CDK1/PSMD12/PSMC3/UBE2N/GNAI2/PSME1/PSMA7/MAPK1/PSME2/SRC/UBE2V1/PSMB1/PAFAH1B1/PSMB8/CRKL/SPTBN1/PHB2/KARS1/MAPK3/PRDX2/CD44/PTPN1/HMGB1/LGALS9/APOE/PSMC2/PSMD14/LYN/DNAJA1/QARS1/PDCD4/PSMB9/PSMD11/PSMD13	58
GO:0000165	MAPK cascade	57/447	242/3917	2.52e-08	1.12e-06	7.89e-07	GRB2/PAK2/IQGAP1/EZR/EGFR/PPP2CA/YWHAE/YWHAB/CSK/PSMD7/PSMC1/PTPN6/CTNNB1/PSMC6/KRAS/RPS3/SOD1/PSMC4/PSMD2/GSTP1/ILK/PSMA3/NFKB1/CDK1/PSMD12/PSMC3/UBE2N/GNAI2/PSME1/PSMA7/MAPK1/PSME2/SRC/UBE2V1/PSMB1/PAFAH1B1/PSMB8/CRKL/SPTBN1/PHB2/KARS1/MAPK3/PRDX2/CD44/PTPN1/HMGB1/LGALS9/APOE/PSMC2/PSMD14/LYN/DNAJA1/QARS1/PDCD4/PSMB9/PSMD11/PSMD13	57
GO:0010564	regulation of cell cycle process	57/447	242/3917	2.52e-08	1.12e-06	7.89e-07	HSP90AB1/EGFR/CSNK2A1/HSP90AA1/CLTC/YWHAE/NPM1/PSMD7/PSMC1/PTPN6/PRKDC/DDX3X/CTNNB1/PKN2/PSMC6/EIF4G1/PSMC4/CLASP1/PSMD2/RCC2/DYNC1H1/PSMA3/CDK1/PCNA/PSMD12/PSMC3/PSME1/RPL23/PSMA7/TUBB4B/SND1/PSME2/PSMB1/DCTN2/CDC27/MAPRE1/PAFAH1B1/PSMB8/TUBB/PHB2/RBM14/ANXA1/TUBG1/PSMC2/PSMD14/DYNLL1/CDK5/CDK9/APEX1/PDCD6IP/ANAPC7/PSMB9/MAD1L1/RHOA/NBN/PSMD11/PSMD13	57
GO:0010557	positive regulation of macromolecule biosynthetic process	88/447	444/3917	2.62e-08	1.14e-06	8.02e-07	HSP90AB1/CAND1/EEF2/HSPB1/EGFR/PABPC1/STAT3/HSP90AA1/NPM1/CCT8/ACTR3/AGO1/EIF6/FUS/TARDBP/DNM2/PRKDC/RAN/PCBP1/HNRNPD/EIF4A3/DDX3X/CTNNB1/HNRNPK/CCT6A/JUP/PSMC6/CCT5/CCT7/RUVBL2/ACTR2/PSMC4/RFC5/RRP1B/PARP1/TRIM28/LARP1/HNRNPA1/DHX9/ILK/EIF2S3/NFKB1/CDK1/PCNA/PSMC3/CDH1/HNRNPA2B1/CCT3/PARK7/XRCC6/MAPK1/ACTN4/SRC/SQSTM1/UBE2V1/STAT1/NCL/RUVBL1/RPL5/KARS1/H1-2/EIF5A2/MAPK3/RBM14/NOLC1/EIF3D/CCT4/CC…	88
GO:0060071	Wnt signaling pathway, planar cell polarity pathway	22/447	54/3917	2.63e-08	1.14e-06	8.02e-07	CLTC/PSMD7/PSMC1/PFN1/PSMC6/PSMC4/PSMD2/PSMA3/PSMD12/PSMC3/PSME1/PSMA7/PSME2/PSMB1/PSMB8/RAC1/PSMC2/PSMD14/PSMB9/RHOA/PSMD11/PSMD13	22
GO:0031328	positive regulation of cellular biosynthetic process	91/447	465/3917	2.74e-08	1.18e-06	8.26e-07	HSP90AB1/CAND1/EEF2/HSPB1/VCP/EGFR/PABPC1/STAT3/HSP90AA1/ENO1/NPM1/CCT8/ACTR3/AGO1/EIF6/FUS/TARDBP/DNM2/PRKDC/RAN/PCBP1/HNRNPD/EIF4A3/DDX3X/CTNNB1/HNRNPK/CCT6A/JUP/PSMC6/CCT5/CCT7/RUVBL2/ACTR2/PSMC4/RFC5/RRP1B/PARP1/TRIM28/LARP1/HNRNPA1/DHX9/ILK/EIF2S3/NFKB1/CDK1/PCNA/PSMC3/CDH1/HNRNPA2B1/CCT3/PARK7/XRCC6/MAPK1/ACTN4/SRC/SQSTM1/UBE2V1/STAT1/NCL/RUVBL1/RPL5/KARS1/H1-2/EIF5A2/MAPK3/RBM14/NOLC1/EIF3…	91
GO:2000278	regulation of DNA biosynthetic process	19/447	42/3917	3.1e-08	1.31e-06	9.21e-07	HSP90AB1/HSP90AA1/CCT8/HNRNPD/CTNNB1/CCT6A/CCT5/CCT7/RFC5/HNRNPA1/HNRNPA2B1/CCT3/MAPK1/SRC/MAPK3/CCT4/CCT2/XRCC5/DDX39B	19
GO:0070498	interleukin-1-mediated signaling pathway	23/447	59/3917	3.41e-08	1.41e-06	9.94e-07	PSMD7/PSMC1/PSMC6/PSMC4/PSMD2/PSMA3/NFKB1/PSMD12/PSMC3/UBE2N/PSME1/PSMA7/PSME2/SQSTM1/UBE2V1/PSMB1/PSMB8/MAPK3/PSMC2/PSMD14/PSMB9/PSMD11/PSMD13	23
GO:0035567	non-canonical Wnt signaling pathway	25/447	68/3917	3.42e-08	1.41e-06	9.94e-07	CLTC/PSMD7/AGO1/PSMC1/PFN1/CTNNB1/MOV10/PSMC6/PSMC4/PSMD2/PSMA3/PSMD12/PSMC3/PSME1/PSMA7/PSME2/PSMB1/PSMB8/RAC1/PSMC2/PSMD14/PSMB9/RHOA/PSMD11/PSMD13	25
GO:0006468	protein phosphorylation	94/447	488/3917	3.5e-08	1.43e-06	1e-06	HSP90AB1/GRB2/STK4/PAK2/IQGAP1/HSPB1/EZR/EGFR/CSNK2A1/STAT3/HSP90AA1/PPP2CA/YWHAE/NPM1/YWHAB/CSK/PSMD7/TARDBP/PSMC1/PTPN6/PRKDC/DDX3X/CTNNB1/PKN2/PSMC6/KRAS/IPO5/RPS3/EIF4G1/SOD1/HEXIM1/PSMC4/CFL1/TRIM28/PSMD2/GSTP1/CPNE3/ILK/PSMA3/NFKB1/CDK1/PSMD12/PSMC3/UBE2N/GNAI2/EIF2S1/PSME1/PARK7/PSMA7/XRCC6/MAPK1/PSME2/SRC/GSK3B/SQSTM1/UBE2V1/PSMB1/PAFAH1B1/PSMB8/CRKL/SPTBN1/PHB2/KARS1/CSNK2B/ACTB/MAPK3/MV…	94
GO:0045935	positive regulation of nucleobase-containing compound metabolic process	86/447	433/3917	3.55e-08	1.43e-06	1.01e-06	HSP90AB1/CAND1/VCP/EGFR/PABPC1/STAT3/HSP90AA1/ENO1/NPM1/CCT8/ACTR3/AGO1/FUS/TARDBP/DNM2/PRKDC/RAN/PCBP1/HNRNPD/DDX3X/CTNNB1/MOV10/HNRNPK/CCT6A/JUP/PSMC6/CCT5/CCT7/PRDX6/RUVBL2/RPS3/ACTR2/PSMC4/RFC5/RRP1B/PARP1/TRIM28/HNRNPA1/DHX9/ILK/NFKB1/UPF1/PCNA/PSMC3/UBE2N/CDH1/HNRNPA2B1/CCT3/PARK7/XRCC6/MAPK1/ACTN4/SRC/SQSTM1/UBE2V1/STAT1/NCL/RUVBL1/DDX5/KARS1/H1-2/MAPK3/RBM14/NOLC1/HNRNPR/CCT4/CCT2/XRCC5/P…	86
GO:0038095	Fc-epsilon receptor signaling pathway	26/447	73/3917	3.87e-08	1.54e-06	1.08e-06	GRB2/PAK2/PSMD7/PSMC1/PSMC6/PSMC4/PSMD2/PSMA3/NFKB1/PSMD12/PSMC3/PSME1/PSMA7/MAPK1/PSME2/PSMB1/PSMB8/MAPK3/RAC1/PIK3R1/PSMC2/PSMD14/LYN/PSMB9/PSMD11/PSMD13	26
GO:0090175	regulation of establishment of planar polarity	22/447	55/3917	3.92e-08	1.55e-06	1.09e-06	CLTC/PSMD7/PSMC1/PFN1/PSMC6/PSMC4/PSMD2/PSMA3/PSMD12/PSMC3/PSME1/PSMA7/PSME2/PSMB1/PSMB8/RAC1/PSMC2/PSMD14/PSMB9/RHOA/PSMD11/PSMD13	22
GO:0045055	regulated exocytosis	82/447	407/3917	4.05e-08	1.56e-06	1.1e-06	HSP90AB1/GPI/IQGAP1/CAND1/EEF2/VCP/HSPA8/RAB5C/HSP90AA1/ALDOA/CCT8/PSMD7/PTPN6/KPNB1/PKM/DDX3X/WDR1/HUWE1/TAGLN2/JUP/CAT/DNM1L/PA2G4/PRDX6/SOD1/ACTR2/PGM1/PSMD2/FABP5/CAP1/CAPN1/GSTP1/CPNE3/COPB1/DYNC1H1/NFKB1/PSMD12/PSMC3/GNAI2/MNDA/XRCC6/TUBB4B/MAPK1/ACTN4/GSK3B/PSMB1/TUBB/PPIA/CSNK2B/SERPINB1/CNN2/UBR4/HSPA6/DOCK2/GDI2/MVP/EEF1A1/CCT2/COTL1/DDOST/XRCC5/CD44/RAB7A/RAC1/PRKCB/HMGB1/IMPDH2/IST1/L…	82
GO:1904358	positive regulation of telomere maintenance via telomere lengthening	13/447	21/3917	4.06e-08	1.56e-06	1.1e-06	CCT8/CTNNB1/CCT6A/CCT5/CCT7/HNRNPA1/HNRNPA2B1/CCT3/MAPK1/MAPK3/CCT4/CCT2/XRCC5	13
GO:0090090	negative regulation of canonical Wnt signaling pathway	24/447	64/3917	4.15e-08	1.58e-06	1.11e-06	STK4/G3BP1/PSMD7/PSMC1/PSMC6/RUVBL2/PSMC4/PSMD2/PSMA3/PSMD12/PSMC3/PSME1/PSMA7/PSME2/GSK3B/PSMB1/PSMB8/EMD/APOE/PSMC2/PSMD14/PSMB9/PSMD11/PSMD13	24
GO:0034248	regulation of cellular amide metabolic process	45/447	174/3917	4.5e-08	1.69e-06	1.19e-06	EEF2/HSPB1/PABPC1/STAT3/NPM1/AGO1/EIF6/HNRNPD/EIF4A3/DDX3X/MOV10/EPRS1/GEMIN5/GAPDH/PA2G4/RPS3/EIF4G1/RPL10/PPP1CA/LARP1/DHX9/EIF2S3/UPF1/EIF2S1/MAPK1/NCL/RPL5/DDX1/EIF3B/EIF5A2/RPL38/MAPK3/NOLC1/HNRNPR/EIF3D/EIF3E/DDX39B/APOE/EIF5/KHDRBS1/CAPRIN1/EIF5AL1/GCN1/RHOA/AARS1	45
GO:0022603	regulation of anatomical structure morphogenesis	66/447	303/3917	4.91e-08	1.79e-06	1.26e-06	HSPB1/EZR/STAT3/CLTC/ALDOA/PSMD7/AGO1/DNM2/PSMC1/PFN1/PKM/CTNNB1/MOV10/WDR1/JUP/PSMC6/DNM1L/ARHGDIA/MSN/PGK1/ACTR2/PSMC4/CLASP1/CFL1/PSMD2/RCC2/ILK/PSMA3/PSMD12/PSMC3/PDCD6/PSME1/PSMA7/ACTN4/PSME2/SRC/GSK3B/STAT1/PSMB1/PAFAH1B1/ARPC2/PSMB8/CRKL/PHB2/RNH1/ANXA1/CD44/RAC1/PRKCB/PDLIM5/FLOT1/IST1/APOE/SARS1/GDI1/PSMC2/PSMD14/CDK5/EHD1/CAPRIN1/TWF2/EPB41L3/PSMB9/RHOA/PSMD11/PSMD13	66
GO:0002253	activation of immune response	55/447	234/3917	4.93e-08	1.79e-06	1.26e-06	HSP90AB1/GRB2/PAK2/EZR/HSP90AA1/CSK/ACTR3/PSMD7/PSMC1/PTPN6/PRKDC/PSMC6/KRAS/ARPC1B/RPS3/HEXIM1/ACTR2/PSMC4/PSMD2/PSMA3/NFKB1/PSMD12/PSMC3/UBE2N/MNDA/PSME1/PSMA7/XRCC6/MAPK1/PSME2/SRC/ARPC4/PSMB1/ARPC2/PSMB8/CRKL/NONO/MATR3/ACTB/MAPK3/RBM14/XRCC5/RAC1/PRKCB/HMGB1/PIK3R1/PSMC2/PSMD14/LYN/HLA-DRA/ARPC5/PSMB9/STOML2/PSMD11/PSMD13	55
GO:0051338	regulation of transferase activity	60/447	265/3917	4.96e-08	1.79e-06	1.26e-06	HSP90AB1/STK4/PAK2/IQGAP1/HSPB1/EGFR/HSP90AA1/PPP2CA/NPM1/CSK/RAB1A/PTPN6/HNRNPD/DDX3X/CTNNB1/KRAS/DNM1L/IPO5/RPS3/SOD1/HEXIM1/RFC5/GSTP1/ILK/CDK1/UBE2N/HNRNPA2B1/PARK7/RPL23/XRCC6/MAPK1/SRC/GSK3B/UBE2V1/DCUN1D1/RPS2/CRKL/RPL5/KARS1/CSNK2B/ACTB/MAPK3/MVP/EEF1A1/PRDX2/CCT4/CCT2/XRCC5/PTPN1/PIK3R1/APOE/LYN/CDK5/DNAJA1/RANBP2/QARS1/PDCD4/GCN1/RHOA/NBN	60
GO:0006521	regulation of cellular amino acid metabolic process	19/447	43/3917	4.97e-08	1.79e-06	1.26e-06	PSMD7/PSMC1/PSMC6/PSMC4/PSMD2/PSMA3/PSMD12/PSMC3/PSME1/PARK7/PSMA7/PSME2/PSMB1/PSMB8/PSMC2/PSMD14/PSMB9/PSMD11/PSMD13	19
GO:0032206	positive regulation of telomere maintenance	15/447	28/3917	5.3e-08	1.89e-06	1.33e-06	CCT8/HNRNPD/CTNNB1/CCT6A/CCT5/CCT7/HNRNPA1/HNRNPA2B1/CCT3/MAPK1/MAPK3/CCT4/CCT2/XRCC5/NBN	15
GO:0002429	immune response-activating cell surface receptor signaling pathway	47/447	187/3917	5.8e-08	2.02e-06	1.42e-06	HSP90AB1/GRB2/PAK2/EZR/HSP90AA1/CSK/ACTR3/PSMD7/PSMC1/PTPN6/PSMC6/KRAS/ARPC1B/RPS3/ACTR2/PSMC4/PSMD2/PSMA3/NFKB1/PSMD12/PSMC3/UBE2N/MNDA/PSME1/PSMA7/MAPK1/PSME2/SRC/ARPC4/PSMB1/ARPC2/PSMB8/CRKL/ACTB/MAPK3/RAC1/PRKCB/PIK3R1/PSMC2/PSMD14/LYN/HLA-DRA/ARPC5/PSMB9/STOML2/PSMD11/PSMD13	47
GO:0002757	immune response-activating signal transduction	47/447	187/3917	5.8e-08	2.02e-06	1.42e-06	HSP90AB1/GRB2/PAK2/EZR/HSP90AA1/CSK/ACTR3/PSMD7/PSMC1/PTPN6/PSMC6/KRAS/ARPC1B/RPS3/ACTR2/PSMC4/PSMD2/PSMA3/NFKB1/PSMD12/PSMC3/UBE2N/MNDA/PSME1/PSMA7/MAPK1/PSME2/SRC/ARPC4/PSMB1/ARPC2/PSMB8/CRKL/ACTB/MAPK3/RAC1/PRKCB/PIK3R1/PSMC2/PSMD14/LYN/HLA-DRA/ARPC5/PSMB9/STOML2/PSMD11/PSMD13	47
GO:1904951	positive regulation of establishment of protein localization	41/447	153/3917	6.37e-08	2.2e-06	1.55e-06	GPI/EZR/EGFR/YWHAE/CCT8/YWHAB/TARDBP/RAN/YWHAZ/HUWE1/CCT6A/JUP/DNM1L/GAPDH/CCT5/CCT7/IPO5/TRIM28/DHX9/CDH1/YWHAQ/CCT3/MAPK1/SEC16A/SRC/GSK3B/NPEPPS/SPTBN1/PPIA/KARS1/MAPK3/EMD/CCT4/CCT2/RAC1/HMGB1/LGALS9/PIK3R1/DYNLL1/CDK5/ARF6	41
GO:0031349	positive regulation of defense response	39/447	142/3917	6.59e-08	2.26e-06	1.59e-06	PAK2/EGFR/PSMD7/PSMC1/PRKDC/PSMC6/KRAS/RPS19/HEXIM1/PSMC4/PSMD2/DHX9/PSMA3/NFKB1/PSMD12/PSMC3/MNDA/PSME1/PARK7/PSMA7/XRCC6/PSME2/SRC/PSMB1/PSMB8/NONO/KARS1/MATR3/MAPK3/RBM14/XRCC5/HMGB1/PSMC2/PSMD14/LYN/PDCD4/PSMB9/PSMD11/PSMD13	39
GO:2000027	regulation of animal organ morphogenesis	25/447	70/3917	6.7e-08	2.27e-06	1.59e-06	CLTC/PSMD7/PSMC1/PFN1/CTNNB1/PSMC6/PSMC4/PSMD2/PSMA3/PSMD12/PSMC3/PSME1/PSMA7/PSME2/STAT1/PSMB1/PSMB8/PHB2/RAC1/PSMC2/PSMD14/PSMB9/RHOA/PSMD11/PSMD13	25
GO:0009891	positive regulation of biosynthetic process	91/447	474/3917	7.3e-08	2.45e-06	1.72e-06	HSP90AB1/CAND1/EEF2/HSPB1/VCP/EGFR/PABPC1/STAT3/HSP90AA1/ENO1/NPM1/CCT8/ACTR3/AGO1/EIF6/FUS/TARDBP/DNM2/PRKDC/RAN/PCBP1/HNRNPD/EIF4A3/DDX3X/CTNNB1/HNRNPK/CCT6A/JUP/PSMC6/CCT5/CCT7/RUVBL2/ACTR2/PSMC4/RFC5/RRP1B/PARP1/TRIM28/LARP1/HNRNPA1/DHX9/ILK/EIF2S3/NFKB1/CDK1/PCNA/PSMC3/CDH1/HNRNPA2B1/CCT3/PARK7/XRCC6/MAPK1/ACTN4/SRC/SQSTM1/UBE2V1/STAT1/NCL/RUVBL1/RPL5/KARS1/H1-2/EIF5A2/MAPK3/RBM14/NOLC1/EIF3…	91
GO:0038061	NIK/NF-kappaB signaling	27/447	80/3917	7.77e-08	2.58e-06	1.81e-06	EGFR/PSMD7/AGO1/PSMC1/PSMC6/RPS3/PSMC4/PSMD2/ILK/PSMA3/PSMD12/PSMC3/PSME1/PSMA7/ACTN4/PSME2/PSMB1/PSMB8/HMGB1/LGALS9/PSMC2/PSMD14/PDCD4/PSMB9/RHOA/PSMD11/PSMD13	27
GO:0010833	telomere maintenance via telomere lengthening	18/447	40/3917	7.99e-08	2.63e-06	1.85e-06	HSP90AB1/HSP90AA1/CCT8/CTNNB1/CCT6A/CCT5/CCT7/PARP1/HNRNPA1/HNRNPA2B1/CCT3/MAPK1/SRC/RPA1/MAPK3/CCT4/CCT2/XRCC5	18
GO:0022402	cell cycle process	81/447	407/3917	8.89e-08	2.89e-06	2.03e-06	HSP90AB1/VCP/EZR/EGFR/CSNK2A1/HSP90AA1/PPP2CA/CLTC/YWHAE/NPM1/ACTR3/PSMD7/DNM2/PSMC1/PTPN6/PRKDC/KPNB1/RAN/DDX3X/CTNNB1/PKN2/PSMC6/RPS3/EIF4G1/ACTR2/PSMC4/RFC5/CLASP1/CFL1/PSMD2/RCC2/MCM2/ILK/DYNC1H1/PSMA3/CDK1/UPF1/PCNA/PSMD12/PSMC3/PSME1/RPL23/PSMA7/TUBB4B/SND1/PSME2/RPA1/PSMB1/DCTN2/CDC27/MAPRE1/PAFAH1B1/PSMB8/TUBB/SPTBN1/PHB2/RBM14/CHD3/EMD/ANXA1/PRKCB/IST1/TUBG1/MSH2/PSMC2/PSMD14/DYNLL1/CDK5…	81
GO:0006413	translational initiation	38/447	138/3917	9.11e-08	2.94e-06	2.06e-06	HSPB1/PABPC1/NPM1/EIF6/DDX3X/RPS3A/RPS19/RPS3/RPL15/EIF4G1/RPL10/PPP1CA/LARP1/RPS12/ABCE1/EIF2S3/EIF2S1/RPLP0/RPL23/RPL18A/RPL9/EIF3L/EIF3I/RPS2/RPL5/DDX1/RPS8/EIF3B/RPL38/RPS5/EIF3F/EIF3D/EIF3E/EIF4A1/EIF5/EIF2S2/KHDRBS1/RPS24	38
GO:1904356	regulation of telomere maintenance via telomere lengthening	15/447	29/3917	9.85e-08	3.15e-06	2.21e-06	CCT8/CTNNB1/CCT6A/CCT5/CCT7/PARP1/HNRNPA1/HNRNPA2B1/CCT3/MAPK1/SRC/MAPK3/CCT4/CCT2/XRCC5	15
GO:0032212	positive regulation of telomere maintenance via telomerase	12/447	19/3917	1.01e-07	3.19e-06	2.24e-06	CCT8/CTNNB1/CCT6A/CCT5/CCT7/HNRNPA1/CCT3/MAPK1/MAPK3/CCT4/CCT2/XRCC5	12
GO:0002443	leukocyte mediated immunity	80/447	402/3917	1.09e-07	3.42e-06	2.4e-06	HSP90AB1/GPI/IQGAP1/CAND1/EEF2/VCP/HSPA8/RAB5C/HSP90AA1/ALDOA/CCT8/PSMD7/PTPN6/KPNB1/PKM/HSPD1/DDX3X/WDR1/HUWE1/JUP/CAT/PA2G4/PRDX6/ACTR2/PGM1/PSMD2/FABP5/CAP1/CAPN1/GSTP1/CPNE3/COPB1/DYNC1H1/NFKB1/PSMD12/PSMC3/MNDA/XRCC6/TUBB4B/MAPK1/PSMB1/TUBB/PPIA/DDX1/CSNK2B/SERPINB1/CNN2/UBR4/HSPA6/DOCK2/GDI2/MVP/EEF1A1/CCT2/COTL1/DDOST/XRCC5/CD44/RAB7A/RAC1/HMGB1/IMPDH2/IST1/LGALS9/MSH2/PSMC2/PSMD14/LYN/DYN…	80
GO:0033238	regulation of cellular amine metabolic process	20/447	49/3917	1.11e-07	3.45e-06	2.42e-06	PSMD7/PSMC1/PSMC6/PSMC4/PSMD2/PSMA3/PSMD12/PSMC3/PSME1/PARK7/PSMA7/PSME2/PSMB1/PSMB8/PSMC2/PSMD14/HPRT1/PSMB9/PSMD11/PSMD13	20
GO:0070201	regulation of establishment of protein localization	55/447	240/3917	1.25e-07	3.83e-06	2.69e-06	GPI/HSPA8/EZR/EGFR/YWHAE/CCT8/YWHAB/CSK/TARDBP/RAN/YWHAZ/HUWE1/CCT6A/JUP/DNM1L/GAPDH/CCT5/CCT7/IPO5/RANGAP1/TRIM28/DHX9/CDH1/YWHAQ/CCT3/PARK7/MAPK1/SEC16A/SRC/XPO5/GSK3B/NPEPPS/RAB8A/SPTBN1/PPIA/KARS1/SERPINB1/MAPK3/NOLC1/EMD/CCT4/ANXA1/CCT2/RAC1/PTPN1/HMGB1/LGALS9/PIK3R1/APOE/GDI1/LYN/DYNLL1/CDK5/DNAJA1/ARF6	55
GO:0032204	regulation of telomere maintenance	18/447	41/3917	1.28e-07	3.9e-06	2.74e-06	CCT8/HNRNPD/CTNNB1/CCT6A/CCT5/CCT7/PARP1/HNRNPA1/UPF1/HNRNPA2B1/CCT3/MAPK1/SRC/MAPK3/CCT4/CCT2/XRCC5/NBN	18
GO:0032270	positive regulation of cellular protein metabolic process	85/447	438/3917	1.33e-07	4.02e-06	2.82e-06	HSP90AB1/STK4/PAK2/IQGAP1/EEF2/VCP/EZR/EGFR/PABPC1/STAT3/HSP90AA1/ENO1/PPP2CA/NPM1/CSK/EIF6/PSMC1/RAB1A/HNRNPD/EIF4A3/HSPD1/DDX3X/CTNNB1/HUWE1/KRAS/MSN/RUVBL2/RPS3/EIF4G1/SOD1/PSMC4/PTBP1/AIMP2/LARP1/DHX9/ILK/EIF2S3/CDK1/UBE2N/GNAI2/PDCD6/PSME1/PARK7/XRCC6/MAPK1/PSME2/SRC/GSK3B/SQSTM1/UBE2V1/DCUN1D1/RPS2/CRKL/PHB2/RPL5/KARS1/CSNK2B/EIF5A2/USP5/MAPK3/EIF3D/PRDX2/XRCC5/CD44/RAC1/PTPN1/HMGB1/EIF3E/S…	85
GO:1900180	regulation of protein localization to nucleus	21/447	54/3917	1.44e-07	4.31e-06	3.03e-06	CCT8/TARDBP/RAN/CCT6A/JUP/CCT5/CCT7/IPO5/PARP1/TRIM28/CDK1/CDH1/CCT3/PARK7/MAPK1/SRC/GSK3B/NOLC1/CCT4/CCT2/PIK3R1	21
GO:0006259	DNA metabolic process	65/447	305/3917	1.52e-07	4.52e-06	3.18e-06	HSP90AB1/OTUB1/VCP/EGFR/HSP90AA1/NPM1/CCT8/FUS/PRKDC/KPNB1/RAN/HNRNPD/HSPD1/CTNNB1/HUWE1/CCT6A/ASCC3/CCT5/CCT7/RUVBL2/RPS3/ACTR2/RFC5/PARP1/H3-4/TRIM28/RECQL/HNRNPA1/MCM2/DHX9/CDK1/UPF1/PCNA/UBE2N/HNRNPA2B1/CCT3/PARK7/XRCC6/MAPK1/SRC/RPA1/UBE2V1/TRIM25/NONO/RUVBL1/PPIA/DDX1/H1-2/MAPK3/RBM14/CCT4/CCT2/XRCC5/HMGB1/DDX39B/KPNA2/MSH2/PSMD14/CDK9/APEX1/UBE2V2/FH/SAMHD1/TFRC/NBN	65
GO:0030178	negative regulation of Wnt signaling pathway	24/447	68/3917	1.6e-07	4.72e-06	3.32e-06	STK4/G3BP1/PSMD7/PSMC1/PSMC6/RUVBL2/PSMC4/PSMD2/PSMA3/PSMD12/PSMC3/PSME1/PSMA7/PSME2/GSK3B/PSMB1/PSMB8/EMD/APOE/PSMC2/PSMD14/PSMB9/PSMD11/PSMD13	24
GO:0051247	positive regulation of protein metabolic process	89/447	468/3917	1.68e-07	4.91e-06	3.45e-06	HSP90AB1/STK4/PAK2/IQGAP1/EEF2/HSPB1/VCP/EZR/EGFR/CSNK2A1/PABPC1/STAT3/HSP90AA1/ENO1/PPP2CA/NPM1/CSK/EIF6/PSMC1/RAB1A/HNRNPD/EIF4A3/HSPD1/DDX3X/CTNNB1/HNRNPK/HUWE1/KRAS/MSN/RUVBL2/RPS3/EIF4G1/SOD1/PSMC4/PTBP1/AIMP2/LARP1/DHX9/ILK/EIF2S3/CDK1/UBE2N/GNAI2/PDCD6/PSME1/PARK7/XRCC6/MAPK1/PSME2/SRC/GSK3B/SQSTM1/UBE2V1/DCUN1D1/RPS2/CRKL/PHB2/RPL5/KARS1/CSNK2B/EIF5A2/USP5/MAPK3/EIF3D/PRDX2/XRCC5/CD44/RAB…	89
GO:0070555	response to interleukin-1	28/447	88/3917	1.85e-07	5.31e-06	3.73e-06	OTUB1/PSMD7/PSMC1/PSMC6/PSMC4/PSMD2/PSMA3/NFKB1/UPF1/PSMD12/PSMC3/UBE2N/PSME1/PSMA7/PSME2/SRC/SQSTM1/UBE2V1/PSMB1/PSMB8/MAPK3/ANXA1/LGALS9/PSMC2/PSMD14/PSMB9/PSMD11/PSMD13	28
GO:0000723	telomere maintenance	27/447	83/3917	1.85e-07	5.31e-06	3.73e-06	HSP90AB1/HSP90AA1/CCT8/PRKDC/HNRNPD/CTNNB1/CCT6A/CCT5/CCT7/RFC5/PARP1/H3-4/HNRNPA1/UPF1/PCNA/HNRNPA2B1/CCT3/XRCC6/MAPK1/SRC/RPA1/MAPK3/CCT4/CCT2/XRCC5/APEX1/NBN	27
GO:0007267	cell-cell signaling	80/447	407/3917	1.92e-07	5.45e-06	3.83e-06	GRB2/STK4/VCP/G3BP1/HSPA8/EZR/EGFR/CSNK2A1/STAT3/PPP2CA/CLTC/PSMD7/AGO1/VDAC1/TARDBP/PSMC1/RAB1A/PFN1/EIF4A3/DDX3X/STAU1/CTNNB1/MOV10/JUP/PSMC6/KRAS/DNM1L/GAPDH/RUVBL2/PSMC4/PPP1CA/PSMD2/FABP5/DHX9/ILK/PSMA3/NFKB1/PSMD12/PSMC3/CDH1/GNAI2/PSME1/PARK7/PSMA7/MAPK1/PSME2/SRC/GSK3B/SQSTM1/PSMB1/RAB8A/PAFAH1B1/PSMB8/CRKL/RUVBL1/SPTBN1/KARS1/CSNK2B/SERPINB1/MAPK3/EMD/ANXA1/RAC1/PRKCB/HMGB1/FLOT1/LGALS9/…	80
GO:0006278	RNA-dependent DNA biosynthetic process	17/447	38/3917	2.06e-07	5.79e-06	4.07e-06	HSP90AB1/HSP90AA1/CCT8/CTNNB1/CCT6A/CCT5/CCT7/HNRNPA1/CCT3/MAPK1/SRC/RPA1/PPIA/MAPK3/CCT4/CCT2/XRCC5	17
GO:0080134	regulation of response to stress	89/447	470/3917	2.07e-07	5.79e-06	4.07e-06	HSP90AB1/OTUB1/PAK2/HSPB1/HSPA8/EZR/EGFR/HSP90AA1/ENO1/YWHAE/NPM1/PSMD7/FUS/PSMC1/PTPN6/PRKDC/CTNNB1/HNRNPK/PSMC6/KRAS/RPS19/RPS3/EIF4G1/SOD1/HEXIM1/ACTR2/PSMC4/CLASP1/PARP1/TRIM28/PSMD2/ABCE1/GSTP1/DHX9/PSMA3/NFKB1/PCNA/PSMD12/PSMC3/UBE2N/MNDA/PSME1/PARK7/PSMA7/XRCC6/MAPK1/P4HB/PSME2/SRC/RPA1/GSK3B/UBE2V1/STAT1/PSMB1/PAFAH1B1/PSMB8/NONO/DDX5/KARS1/MATR3/MAPK3/RBM14/PCBP2/PRDX2/ANXA1/XRCC5/CD44/P…	89
GO:0010638	positive regulation of organelle organization	56/447	250/3917	2.16e-07	6e-06	4.22e-06	GRB2/G3BP1/YWHAE/CCT8/YWHAB/ACTR3/PFN1/HNRNPD/CTNNB1/WDR1/YWHAZ/HUWE1/CCT6A/DNM1L/ARPC1B/CCT5/CCT7/MSN/RUVBL2/RPS3/ACTR2/CLASP1/CFL1/TRIM28/HNRNPA1/DYNC1H1/UBE2N/YWHAQ/HNRNPA2B1/CCT3/PARK7/MAPK1/SRC/ARPC4/GSK3B/NPEPPS/FSCN1/MAPRE1/ARPC2/PHB2/MAPK3/CCT4/ANXA1/CCT2/XRCC5/RAC1/DYNLL1/CDK5/SART3/CDK9/PDCD6IP/ARPC5/ASAP1/ARF6/RHOA/NBN	56
GO:0002768	immune response-regulating cell surface receptor signaling pathway	47/447	195/3917	2.3e-07	6.32e-06	4.44e-06	HSP90AB1/GRB2/PAK2/EZR/HSP90AA1/CSK/ACTR3/PSMD7/PSMC1/PTPN6/PSMC6/KRAS/ARPC1B/RPS3/ACTR2/PSMC4/PSMD2/PSMA3/NFKB1/PSMD12/PSMC3/UBE2N/MNDA/PSME1/PSMA7/MAPK1/PSME2/SRC/ARPC4/PSMB1/ARPC2/PSMB8/CRKL/ACTB/MAPK3/RAC1/PRKCB/PIK3R1/PSMC2/PSMD14/LYN/HLA-DRA/ARPC5/PSMB9/STOML2/PSMD11/PSMD13	47
GO:0071356	cellular response to tumor necrosis factor	29/447	94/3917	2.35e-07	6.42e-06	4.51e-06	PSMD7/PRPF8/PSMC1/PSMC6/RPS3/PSMC4/PSMD2/GSTP1/DHX9/ILK/PSMA3/NFKB1/PSMD12/PSMC3/PSME1/PSMA7/MAPK1/ACTN4/PSME2/STAT1/PSMB1/PSMB8/KARS1/MAPK3/PSMC2/PSMD14/PSMB9/PSMD11/PSMD13	29
GO:0019752	carboxylic acid metabolic process	83/447	430/3917	2.48e-07	6.72e-06	4.72e-06	GPI/STAT3/ENO1/CLTC/ALDOA/PSMD7/EIF6/VDAC1/DLST/PSMC1/PKM/EPRS1/DARS1/PSMC6/ACO2/GAPDH/PGK1/FASN/LDHB/PSMC4/ATIC/PGD/PGM1/PSMD2/AIMP2/MTHFD1/SDHB/FABP5/GSTP1/PSMA3/NFKB1/OAT/PSMD12/PSMC3/RARS1/AHCY/PSME1/PARK7/PSMA7/MDH1/NARS1/PSME2/HSD17B10/PDHA1/TPI1/PSMB1/IDH3A/ACAA2/HSD17B4/ALDH7A1/SCP2/PSMB8/KARS1/CBR1/MAPK3/ACADVL/ANXA1/TARS1/CD44/DLD/GSTO1/SARS1/PPA1/PSMC2/CS/PSMD14/CAD/RANBP2/GOT2/NUP93/F…	83
GO:1903827	regulation of cellular protein localization	50/447	214/3917	2.61e-07	7.01e-06	4.93e-06	HSP90AB1/IQGAP1/EZR/EGFR/HSP90AA1/CLTC/YWHAE/CCT8/YWHAB/CSK/TARDBP/RAN/CTNNB1/YWHAZ/HUWE1/CCT6A/JUP/CCT5/CCT7/MSN/IPO5/RANGAP1/PARP1/TRIM28/CDK1/CDH1/YWHAQ/CCT3/PARK7/MAPK1/SEC16A/SRC/XPO5/GSK3B/SQSTM1/NPEPPS/CRKL/SPTBN1/ACTB/NOLC1/EMD/CCT4/CCT2/PTPN1/PIK3R1/GDI1/CDK5/DNAJA1/STX7/ARF6	50
GO:0002764	immune response-regulating signaling pathway	47/447	196/3917	2.71e-07	7.21e-06	5.07e-06	HSP90AB1/GRB2/PAK2/EZR/HSP90AA1/CSK/ACTR3/PSMD7/PSMC1/PTPN6/PSMC6/KRAS/ARPC1B/RPS3/ACTR2/PSMC4/PSMD2/PSMA3/NFKB1/PSMD12/PSMC3/UBE2N/MNDA/PSME1/PSMA7/MAPK1/PSME2/SRC/ARPC4/PSMB1/ARPC2/PSMB8/CRKL/ACTB/MAPK3/RAC1/PRKCB/PIK3R1/PSMC2/PSMD14/LYN/HLA-DRA/ARPC5/PSMB9/STOML2/PSMD11/PSMD13	47
GO:0045595	regulation of cell differentiation	85/447	445/3917	2.8e-07	7.4e-06	5.2e-06	HSP90AB1/STK4/IQGAP1/EGFR/STAT3/PPP2CA/PSMD7/AGO1/EIF6/DNM2/PSMC1/PTPN6/CTNNB1/MOV10/WDR1/G6PD/PSMC6/KRAS/DNM1L/ARHGDIA/PA2G4/RPS19/EIF4G1/SOD1/ACTR2/PSMC4/CLASP1/CFL1/PARP1/PSMD2/PTBP1/RCC2/ILK/PSMA3/NFKB1/CDK1/PSMD12/PSMC3/PSME1/PSMA7/MAPK1/ACTN4/PSME2/GSK3B/STAT1/PSMB1/PAFAH1B1/ARPC2/PSMB8/CRKL/DDX5/H3C14/H3C15/H3C13/PRDX2/ANXA1/NAP1L1/XRCC5/RAC1/PRKCB/HMGB1/PDLIM5/FLOT1/DDX39B/IST1/LGALS9/PIK…	85
GO:1903829	positive regulation of cellular protein localization	37/447	138/3917	2.86e-07	7.52e-06	5.28e-06	HSP90AB1/IQGAP1/EZR/EGFR/YWHAE/CCT8/YWHAB/TARDBP/RAN/YWHAZ/HUWE1/CCT6A/JUP/CCT5/CCT7/MSN/IPO5/PARP1/TRIM28/CDK1/CDH1/YWHAQ/CCT3/PARK7/MAPK1/SEC16A/SRC/GSK3B/SQSTM1/NPEPPS/SPTBN1/EMD/CCT4/CCT2/PIK3R1/CDK5/ARF6	37
GO:0007346	regulation of mitotic cell cycle	49/447	209/3917	3.11e-07	8.07e-06	5.67e-06	IQGAP1/EGFR/HSP90AA1/CLTC/YWHAE/PSMD7/PSMC1/PTPN6/PRKDC/DDX3X/CTNNB1/PKN2/PSMC6/EIF4G1/PSMC4/CLASP1/PSMD2/RCC2/DYNC1H1/PSMA3/CDK1/PCNA/PSMD12/PSMC3/PSME1/PSMA7/TUBB4B/PSME2/PSMB1/DCTN2/CDC27/MAPRE1/PAFAH1B1/PSMB8/TUBB/PHB2/ANXA1/TUBG1/MSH2/PSMC2/PSMD14/DYNLL1/APEX1/ANAPC7/PSMB9/MAD1L1/NBN/PSMD11/PSMD13	49
GO:0071453	cellular response to oxygen levels	28/447	90/3917	3.14e-07	8.07e-06	5.67e-06	ENO1/PSMD7/NDRG1/PSMC1/PSMC6/DNM1L/PGK1/PSMC4/PSMD2/PSMA3/PSMD12/PSMC3/PSME1/PSMA7/ATP6V1A/P4HB/PSME2/SRC/PSMB1/NPEPPS/ACAA2/PSMB8/PHB2/PSMC2/PSMD14/PSMB9/PSMD11/PSMD13	28
GO:0071347	cellular response to interleukin-1	25/447	75/3917	3.14e-07	8.07e-06	5.67e-06	OTUB1/PSMD7/PSMC1/PSMC6/PSMC4/PSMD2/PSMA3/NFKB1/UPF1/PSMD12/PSMC3/UBE2N/PSME1/PSMA7/PSME2/SQSTM1/UBE2V1/PSMB1/PSMB8/MAPK3/PSMC2/PSMD14/PSMB9/PSMD11/PSMD13	25
GO:0036294	cellular response to decreased oxygen levels	27/447	85/3917	3.21e-07	8.16e-06	5.74e-06	ENO1/PSMD7/NDRG1/PSMC1/PSMC6/DNM1L/PGK1/PSMC4/PSMD2/PSMA3/PSMD12/PSMC3/PSME1/PSMA7/P4HB/PSME2/SRC/PSMB1/NPEPPS/ACAA2/PSMB8/PHB2/PSMC2/PSMD14/PSMB9/PSMD11/PSMD13	27
GO:0062012	regulation of small molecule metabolic process	39/447	150/3917	3.26e-07	8.23e-06	5.78e-06	VCP/STAT3/ENO1/CLTC/PSMD7/EIF6/PSMC1/KPNB1/RAN/PSMC6/FASN/SOD1/PSMC4/PARP1/PPP1CA/PSMD2/FABP5/PSMA3/NFKB1/PSMD12/PSMC3/PSME1/PARK7/PSMA7/PSME2/SRC/GSK3B/PSMB1/PSMB8/ACADVL/ANXA1/APOE/PSMC2/PSMD14/RANBP2/NUP93/PSMB9/PSMD11/PSMD13	39
GO:0032392	DNA geometric change	20/447	52/3917	3.56e-07	8.92e-06	6.27e-06	G3BP1/DDX3X/ASCC3/RUVBL2/RFC5/PARP1/RECQL/MCM2/DHX9/HNRNPA2B1/XRCC6/RPA1/RUVBL1/DDX1/CHD3/ANXA1/XRCC5/HMGB1/DHX30/NBN	20
GO:0009628	response to abiotic stimulus	80/447	414/3917	4.1e-07	1.02e-05	7.18e-06	HSP90AB1/GRB2/VCP/HSPA8/EGFR/HSP90AA1/ENO1/YWHAE/NPM1/PSMD7/NDRG1/DNM2/PSMC1/PRKDC/PKM/HNRNPD/HSPD1/DDX3X/JUP/CAT/PSMC6/KRAS/DNM1L/PGK1/RUVBL2/SOD1/PSMC4/PARP1/PPP1CA/PSMD2/PSMA3/NFKB1/PCNA/PSMD12/PSMC3/HSP90B1/EIF2S1/AHCY/PDCD6/PSME1/PSMA7/ATP6V1A/XRCC6/MAPK1/ACTN4/P4HB/PSME2/SRC/RPA1/GSK3B/STAT1/PSMB1/NPEPPS/DNAJA2/ACAA2/PSMB8/PHB2/KARS1/CNN2/HSPA6/MAPK3/NOLC1/ACADVL/ANXA1/XRCC5/RAC1/PIK3R1/FKB…	80
GO:0071456	cellular response to hypoxia	26/447	81/3917	4.23e-07	1.05e-05	7.36e-06	ENO1/PSMD7/NDRG1/PSMC1/PSMC6/PGK1/PSMC4/PSMD2/PSMA3/PSMD12/PSMC3/PSME1/PSMA7/P4HB/PSME2/SRC/PSMB1/NPEPPS/ACAA2/PSMB8/PHB2/PSMC2/PSMD14/PSMB9/PSMD11/PSMD13	26
GO:0050776	regulation of immune response	71/447	354/3917	4.76e-07	1.17e-05	8.21e-06	HSP90AB1/GRB2/PAK2/EZR/HSP90AA1/CSK/ACTR3/PSMD7/PSMC1/PTPN6/PRKDC/HSPD1/PSMC6/KRAS/ARPC1B/RPS19/RPS3/HEXIM1/ACTR2/PSMC4/PSMD2/ABCE1/DHX9/PSMA3/NFKB1/PSMD12/PSMC3/UBE2N/MNDA/PSME1/PARK7/PSMA7/XRCC6/MAPK1/PSME2/SRC/ARPC4/STAT1/PSMB1/ARPC2/PSMB8/CRKL/NONO/DDX1/KARS1/MATR3/ACTB/MAPK3/RBM14/ANXA1/XRCC5/RAC1/PTPN1/PRKCB/HMGB1/LGALS9/PIK3R1/APOE/MSH2/PSMC2/PSMD14/LYN/HLA-DRA/SAMHD1/STX7/ARPC5/PSMB9/TFRC…	71
GO:1903047	mitotic cell cycle process	61/447	288/3917	4.89e-07	1.19e-05	8.37e-06	VCP/EGFR/HSP90AA1/PPP2CA/CLTC/YWHAE/PSMD7/DNM2/PSMC1/PTPN6/PRKDC/KPNB1/RAN/DDX3X/PSMC6/EIF4G1/PSMC4/CLASP1/CFL1/PSMD2/RCC2/MCM2/DYNC1H1/PSMA3/CDK1/PCNA/PSMD12/PSMC3/PSME1/PSMA7/TUBB4B/PSME2/RPA1/PSMB1/DCTN2/CDC27/MAPRE1/PAFAH1B1/PSMB8/TUBB/SPTBN1/PHB2/EMD/ANXA1/PRKCB/TUBG1/MSH2/PSMC2/PSMD14/DYNLL1/APEX1/PDCD6IP/PPP6C/ANAPC7/KHDRBS1/PSMB9/MAD1L1/RHOA/NBN/PSMD11/PSMD13	61
GO:0002220	innate immune response activating cell surface receptor signaling pathway	23/447	67/3917	5.2e-07	1.23e-05	8.65e-06	PAK2/PSMD7/PSMC1/PSMC6/KRAS/PSMC4/PSMD2/PSMA3/NFKB1/PSMD12/PSMC3/PSME1/PSMA7/PSME2/SRC/PSMB1/PSMB8/PSMC2/PSMD14/LYN/PSMB9/PSMD11/PSMD13	23
GO:0002223	stimulatory C-type lectin receptor signaling pathway	23/447	67/3917	5.2e-07	1.23e-05	8.65e-06	PAK2/PSMD7/PSMC1/PSMC6/KRAS/PSMC4/PSMD2/PSMA3/NFKB1/PSMD12/PSMC3/PSME1/PSMA7/PSME2/SRC/PSMB1/PSMB8/PSMC2/PSMD14/LYN/PSMB9/PSMD11/PSMD13	23
GO:0010565	regulation of cellular ketone metabolic process	23/447	67/3917	5.2e-07	1.23e-05	8.65e-06	PSMD7/EIF6/PSMC1/PSMC6/PSMC4/PSMD2/FABP5/PSMA3/PSMD12/PSMC3/PSME1/PARK7/PSMA7/PSME2/PSMB1/PSMB8/ACADVL/ANXA1/PSMC2/PSMD14/PSMB9/PSMD11/PSMD13	23
GO:0033209	tumor necrosis factor-mediated signaling pathway	23/447	67/3917	5.2e-07	1.23e-05	8.65e-06	PSMD7/PSMC1/PSMC6/PSMC4/PSMD2/GSTP1/ILK/PSMA3/PSMD12/PSMC3/PSME1/PSMA7/ACTN4/PSME2/STAT1/PSMB1/PSMB8/KARS1/PSMC2/PSMD14/PSMB9/PSMD11/PSMD13	23
GO:0031329	regulation of cellular catabolic process	69/447	342/3917	5.62e-07	1.32e-05	9.29e-06	HSP90AB1/HSPB1/VCP/HSPA8/EZR/CSNK2A1/PABPC1/STAT3/HSP90AA1/NPM1/YWHAB/PSMD7/VDAC1/TARDBP/PSMC1/HNRNPD/MOV10/YWHAZ/PSMC6/DNM1L/GAPDH/MSN/EIF4G1/PSMC4/PPP1CA/PSMD2/LARP1/CAPN1/CARHSP1/DHX9/ATP6V1B2/PSMA3/UPF1/PSMD12/PSMC3/PSME1/PARK7/RPL23/PSMA7/ATP6V1A/SET/PSME2/TNPO1/GSK3B/PSMB1/RAB8A/ANP32A/PKP3/PSMB8/RPL5/HNRNPM/USP5/MAPK3/EEF1A1/HNRNPR/PTPN1/HMGB1/APOE/YBX1/PSMC2/USP14/PSMD14/CDK5/THRAP3/ZC3HA…	69
GO:0000278	mitotic cell cycle	67/447	329/3917	5.87e-07	1.37e-05	9.64e-06	IQGAP1/VCP/EGFR/HSP90AA1/PPP2CA/CLTC/YWHAE/PSMD7/DNM2/PSMC1/PTPN6/PRKDC/KPNB1/RAN/DDX3X/CTNNB1/PKN2/PSMC6/EIF4G1/PSMC4/CLASP1/CFL1/PSMD2/RCC2/MCM2/DYNC1H1/PSMA3/CDK1/PCNA/PSMD12/PSMC3/PSME1/PSMA7/TUBB4B/PSME2/RPA1/PSMB1/DCTN2/CDC27/MAPRE1/PAFAH1B1/PSMB8/TUBB/SPTBN1/PHB2/NOLC1/EMD/ANXA1/PRKCB/TUBG1/MSH2/PSMC2/PSMD14/TUBA1C/DYNLL1/APEX1/PDCD6IP/PPP6C/ANAPC7/KHDRBS1/PSMB9/TUBB6/MAD1L1/RHOA/NBN/PSMD1…	67
GO:0032446	protein modification by small protein conjugation	55/447	252/3917	6.95e-07	1.61e-05	1.13e-05	HSP90AB1/OTUB1/CAND1/VCP/HSP90AA1/PSMD7/PSMC1/RAB1A/PRKDC/CTNNB1/HUWE1/PSMC6/DNM1L/RPS3/PSMC4/RANGAP1/TRIM28/PSMD2/UBA1/AIMP2/PSMA3/PCNA/PSMD12/PSMC3/UBE2N/PDCD6/PSME1/PARK7/RPL23/PSMA7/PSME2/UBE2V1/PSMB1/NPEPPS/CDC27/DCUN1D1/RPS2/TRIM25/PSMB8/RPL5/USP5/UBR4/U2AF2/PSMC2/PSMD14/CDK5/DNAJA1/CDK9/RANBP2/UBE2V2/NUP93/ANAPC7/PSMB9/PSMD11/PSMD13	55
GO:0002758	innate immune response-activating signal transduction	23/447	68/3917	7.03e-07	1.62e-05	1.14e-05	PAK2/PSMD7/PSMC1/PSMC6/KRAS/PSMC4/PSMD2/PSMA3/NFKB1/PSMD12/PSMC3/PSME1/PSMA7/PSME2/SRC/PSMB1/PSMB8/PSMC2/PSMD14/LYN/PSMB9/PSMD11/PSMD13	23
GO:0031347	regulation of defense response	51/447	227/3917	7.24e-07	1.66e-05	1.16e-05	HSP90AB1/PAK2/EGFR/PSMD7/PSMC1/PTPN6/PRKDC/PSMC6/KRAS/RPS19/SOD1/HEXIM1/PSMC4/PSMD2/ABCE1/GSTP1/DHX9/PSMA3/NFKB1/PSMD12/PSMC3/MNDA/PSME1/PARK7/PSMA7/XRCC6/PSME2/SRC/STAT1/PSMB1/PSMB8/NONO/KARS1/MATR3/MAPK3/RBM14/PCBP2/ANXA1/XRCC5/PTPN1/HMGB1/LGALS9/APOE/PSMC2/PSMD14/LYN/SAMHD1/PDCD4/PSMB9/PSMD11/PSMD13	51
GO:0048863	stem cell differentiation	25/447	78/3917	7.33e-07	1.67e-05	1.17e-05	STAT3/PSMD7/PSMC1/PSMC6/PSMC4/CFL1/PSMD2/PSMA3/PSMD12/PSMC3/PDCD6/PSME1/PSMA7/MAPK1/PSME2/PSMB1/PSMB8/MAPK3/NOLC1/XRCC5/PSMC2/PSMD14/PSMB9/PSMD11/PSMD13	25
GO:0006887	exocytosis	86/447	462/3917	7.7e-07	1.73e-05	1.22e-05	HSP90AB1/GPI/IQGAP1/CAND1/EEF2/VCP/HSPA8/RAB5C/HSP90AA1/ALDOA/CCT8/PSMD7/PTPN6/KPNB1/PKM/DDX3X/WDR1/HUWE1/TAGLN2/JUP/CAT/DNM1L/PA2G4/PRDX6/SOD1/ACTR2/PGM1/CLASP1/PSMD2/FABP5/CAP1/CAPN1/GSTP1/CPNE3/COPB1/DYNC1H1/NFKB1/PSMD12/PSMC3/GNAI2/MNDA/XRCC6/TUBB4B/MAPK1/ACTN4/GSK3B/PSMB1/RAB8A/TUBB/PPIA/CSNK2B/SERPINB1/CNN2/UBR4/HSPA6/DOCK2/GDI2/MVP/EEF1A1/ANXA1/CCT2/COTL1/DDOST/XRCC5/CD44/RAB7A/RAC1/PRKCB/…	86
GO:0033043	regulation of organelle organization	85/447	455/3917	7.73e-07	1.73e-05	1.22e-05	GRB2/OTUB1/G3BP1/EZR/CLTC/YWHAE/NPM1/CCT8/YWHAB/ACTR3/VDAC1/DNM2/PFN1/HNRNPD/CTNNB1/WDR1/YWHAZ/HUWE1/CCT6A/CAPZA2/DNM1L/ARHGDIA/ARPC1B/CCT5/CCT7/MSN/RUVBL2/RPS3/ACTR2/CLASP1/CFL1/PARP1/TRIM28/HNRNPA1/MCM2/ILK/DYNC1H1/UPF1/UBE2N/YWHAQ/HNRNPA2B1/CCT3/PARK7/MAPK1/SET/SRC/ARPC4/GSK3B/SQSTM1/NPEPPS/FSCN1/CDC27/MAPRE1/PAFAH1B1/ACAA2/ARPC2/SPTBN1/PHB2/H1-2/MAPK3/RBM14/CCT4/ANXA1/CCT2/COTL1/XRCC5/RAB7A/R…	85
GO:0007004	telomere maintenance via telomerase	16/447	37/3917	8.38e-07	1.87e-05	1.31e-05	HSP90AB1/HSP90AA1/CCT8/CTNNB1/CCT6A/CCT5/CCT7/HNRNPA1/CCT3/MAPK1/SRC/RPA1/MAPK3/CCT4/CCT2/XRCC5	16
GO:0033365	protein localization to organelle	81/447	429/3917	9.48e-07	2.09e-05	1.47e-05	HSPA8/EZR/STAT3/HSP90AA1/YWHAE/CCT8/YWHAB/TARDBP/DNM2/KPNB1/RAN/HSPD1/DDX3X/YWHAZ/RPS3A/HUWE1/CCT6A/JUP/CAT/DNM1L/CCT5/CCT7/HSPA4/MSN/IPO5/RPS19/RUVBL2/RPS3/RPL15/RANGAP1/RPL10/PARP1/TRIM28/RCC2/RPS12/DHX9/CDK1/CDH1/YWHAQ/RPLP0/CCT3/PARK7/RPL23/MAPK1/RPL18A/SRP72/RPL9/SEC16A/SRC/RPA1/TNPO1/GSK3B/DCTN2/NPEPPS/RPS2/MAPRE1/HSD17B4/SCP2/PHB2/RPL5/DDX1/RPS8/RPL38/RPS5/NOLC1/CCT4/CCT2/XRCC5/RAB7A/PIK3R…	81
GO:0060249	anatomical structure homeostasis	38/447	150/3917	9.48e-07	2.09e-05	1.47e-05	HSP90AB1/HSPB1/EGFR/HSP90AA1/ALDOA/CCT8/CSK/PRKDC/HNRNPD/CTNNB1/CCT6A/KRAS/CCT5/CCT7/SOD1/RFC5/PARP1/H3-4/HNRNPA1/UPF1/PCNA/HNRNPA2B1/CCT3/XRCC6/MAPK1/SRC/RPA1/ACTB/MAPK3/CCT4/CCT2/XRCC5/RAC1/CDK5/APEX1/FH/TFRC/NBN	38
GO:0071897	DNA biosynthetic process	24/447	74/3917	9.64e-07	2.11e-05	1.48e-05	HSP90AB1/VCP/HSP90AA1/CCT8/HNRNPD/CTNNB1/CCT6A/CCT5/CCT7/RFC5/HNRNPA1/PCNA/HNRNPA2B1/CCT3/MAPK1/SRC/RPA1/TRIM25/PPIA/MAPK3/CCT4/CCT2/XRCC5/DDX39B	24
GO:0007339	binding of sperm to zona pellucida	8/447	10/3917	9.92e-07	2.15e-05	1.51e-05	ALDOA/CCT8/CCT5/CCT7/CCT3/CCT4/CCT2/VDAC2	8
GO:0006520	cellular amino acid metabolic process	42/447	174/3917	1.01e-06	2.19e-05	1.54e-05	PSMD7/DLST/PSMC1/EPRS1/DARS1/PSMC6/PSMC4/PSMD2/AIMP2/MTHFD1/PSMA3/OAT/PSMD12/PSMC3/RARS1/AHCY/PSME1/PARK7/PSMA7/NARS1/PSME2/HSD17B10/PSMB1/ALDH7A1/PSMB8/KARS1/TARS1/DLD/SARS1/PPA1/PSMC2/PSMD14/CAD/GOT2/QARS1/PSMB9/NIT2/ALDH18A1/IARS1/AARS1/PSMD11/PSMD13	42
GO:0010972	negative regulation of G2/M transition of mitotic cell cycle	20/447	55/3917	1.02e-06	2.2e-05	1.54e-05	PSMD7/PSMC1/PSMC6/PSMC4/PSMD2/PSMA3/CDK1/PSMD12/PSMC3/PSME1/PSMA7/PSME2/PSMB1/PSMB8/PSMC2/PSMD14/PSMB9/NBN/PSMD11/PSMD13	20
GO:0043436	oxoacid metabolic process	83/447	445/3917	1.16e-06	2.46e-05	1.73e-05	GPI/STAT3/ENO1/CLTC/ALDOA/PSMD7/EIF6/VDAC1/DLST/PSMC1/PKM/EPRS1/DARS1/PSMC6/ACO2/GAPDH/PGK1/FASN/LDHB/PSMC4/ATIC/PGD/PGM1/PSMD2/AIMP2/MTHFD1/SDHB/FABP5/GSTP1/PSMA3/NFKB1/OAT/PSMD12/PSMC3/RARS1/AHCY/PSME1/PARK7/PSMA7/MDH1/NARS1/PSME2/HSD17B10/PDHA1/TPI1/PSMB1/IDH3A/ACAA2/HSD17B4/ALDH7A1/SCP2/PSMB8/KARS1/CBR1/MAPK3/ACADVL/ANXA1/TARS1/CD44/DLD/GSTO1/SARS1/PPA1/PSMC2/CS/PSMD14/CAD/RANBP2/GOT2/NUP93/F…	83
GO:0032880	regulation of protein localization	67/447	335/3917	1.18e-06	2.5e-05	1.75e-05	HSP90AB1/GPI/IQGAP1/HSPA8/EZR/EGFR/HSP90AA1/CLTC/YWHAE/CCT8/YWHAB/CSK/TARDBP/RAN/CTNNB1/YWHAZ/HUWE1/CCT6A/JUP/DNM1L/GAPDH/CCT5/CCT7/MSN/IPO5/RANGAP1/PARP1/TRIM28/DHX9/CDK1/CDH1/YWHAQ/CCT3/PARK7/MAPK1/SEC16A/SRC/XPO5/GSK3B/SQSTM1/NPEPPS/RAB8A/CRKL/SPTBN1/PPIA/KARS1/ACTB/SERPINB1/MAPK3/NOLC1/EMD/CCT4/ANXA1/CCT2/RAC1/PTPN1/HMGB1/LGALS9/PIK3R1/APOE/GDI1/LYN/DYNLL1/CDK5/DNAJA1/STX7/ARF6	67
GO:0032210	regulation of telomere maintenance via telomerase	13/447	26/3917	1.21e-06	2.54e-05	1.78e-05	CCT8/CTNNB1/CCT6A/CCT5/CCT7/HNRNPA1/CCT3/MAPK1/SRC/MAPK3/CCT4/CCT2/XRCC5	13
GO:0051972	regulation of telomerase activity	11/447	19/3917	1.22e-06	2.56e-05	1.8e-05	HSP90AB1/HSP90AA1/HNRNPD/CTNNB1/HNRNPA2B1/MAPK1/SRC/MAPK3/CCT4/CCT2/XRCC5	11
GO:0060218	hematopoietic stem cell differentiation	19/447	51/3917	1.25e-06	2.6e-05	1.82e-05	PSMD7/PSMC1/PSMC6/PSMC4/PSMD2/PSMA3/PSMD12/PSMC3/PSME1/PSMA7/PSME2/PSMB1/PSMB8/XRCC5/PSMC2/PSMD14/PSMB9/PSMD11/PSMD13	19
GO:0034612	response to tumor necrosis factor	29/447	101/3917	1.27e-06	2.62e-05	1.84e-05	PSMD7/PRPF8/PSMC1/PSMC6/RPS3/PSMC4/PSMD2/GSTP1/DHX9/ILK/PSMA3/NFKB1/PSMD12/PSMC3/PSME1/PSMA7/MAPK1/ACTN4/PSME2/STAT1/PSMB1/PSMB8/KARS1/MAPK3/PSMC2/PSMD14/PSMB9/PSMD11/PSMD13	29
GO:0051726	regulation of cell cycle	68/447	343/3917	1.36e-06	2.79e-05	1.96e-05	HSP90AB1/IQGAP1/EGFR/CSNK2A1/STAT3/HSP90AA1/CLTC/YWHAE/NPM1/PSMD7/TARDBP/PSMC1/PTPN6/PRKDC/DDX3X/CTNNB1/PKN2/PSMC6/IPO5/EIF4G1/HEXIM1/PSMC4/CLASP1/PSMD2/RCC2/ILK/DYNC1H1/PSMA3/CDK1/PCNA/PSMD12/PSMC3/PSME1/RPL23/PSMA7/TUBB4B/SND1/PSME2/SRC/PSMB1/DCTN2/CDC27/MAPRE1/PAFAH1B1/PSMB8/TUBB/PHB2/ACTB/RBM14/ANXA1/DDX39B/TUBG1/MSH2/PSMC2/PSMD14/DYNLL1/CDK5/CDK9/APEX1/PDCD6IP/ANAPC7/PDCD4/PSMB9/MAD1L1/RHOA/…	68
GO:0032103	positive regulation of response to external stimulus	43/447	182/3917	1.4e-06	2.85e-05	2e-05	PAK2/HSPB1/EGFR/PSMD7/PSMC1/PRKDC/PSMC6/KRAS/RPS19/HEXIM1/PSMC4/PSMD2/DHX9/PSMA3/NFKB1/PSMD12/PSMC3/MNDA/IL16/PSME1/PARK7/PSMA7/XRCC6/PSME2/SRC/PSMB1/PSMB8/NONO/KARS1/MATR3/MAPK3/RBM14/XRCC5/RAC1/HMGB1/LGALS9/PSMC2/PSMD14/LYN/PDCD4/PSMB9/PSMD11/PSMD13	43
GO:1904874	positive regulation of telomerase RNA localization to Cajal body	9/447	13/3917	1.43e-06	2.9e-05	2.04e-05	CCT8/CCT6A/CCT5/CCT7/RUVBL2/CCT3/RUVBL1/CCT4/CCT2	9
GO:0034504	protein localization to nucleus	32/447	118/3917	1.44e-06	2.9e-05	2.04e-05	STAT3/YWHAE/CCT8/TARDBP/KPNB1/RAN/CCT6A/JUP/CCT5/CCT7/IPO5/RANGAP1/PARP1/TRIM28/CDK1/CDH1/CCT3/PARK7/RPL23/MAPK1/SRC/TNPO1/GSK3B/PHB2/NOLC1/CCT4/CCT2/PIK3R1/KPNA2/CDK5/RANBP2/NUP93	32
GO:0061418	regulation of transcription from RNA polymerase II promoter in response to hypoxia	18/447	47/3917	1.49e-06	3e-05	2.1e-05	PSMD7/PSMC1/PSMC6/PSMC4/PSMD2/PSMA3/PSMD12/PSMC3/PSME1/PSMA7/PSME2/PSMB1/PSMB8/PSMC2/PSMD14/PSMB9/PSMD11/PSMD13	18
GO:0044106	cellular amine metabolic process	21/447	61/3917	1.56e-06	3.1e-05	2.18e-05	PSMD7/PSMC1/PSMC6/PSMC4/PSMD2/PSMA3/PSMD12/PSMC3/PSME1/PARK7/PSMA7/PSME2/PSMB1/ALDH7A1/PSMB8/PSMC2/PSMD14/HPRT1/PSMB9/PSMD11/PSMD13	21
GO:0016051	carbohydrate biosynthetic process	22/447	66/3917	1.64e-06	3.24e-05	2.28e-05	GPI/TKT/ENO1/CLTC/ALDOA/G6PD/TALDO1/GAPDH/PGK1/PGD/PGM1/PPP1CA/NFKB1/MDH1/GSK3B/TPI1/NANS/SLC25A13/RANBP2/GOT2/AKR1A1/PGM2	22
GO:0042981	regulation of apoptotic process	81/447	435/3917	1.72e-06	3.39e-05	2.38e-05	HSP90AB1/STK4/PAK2/HSPB1/VCP/EGFR/CSNK2A1/STAT3/ENO1/YWHAE/NPM1/YWHAB/NDRG1/TARDBP/DNM2/PRKDC/HSPD1/DDX3X/CTNNB1/HNRNPK/YWHAZ/RPS3A/CAT/G6PD/KRAS/DNM1L/ARHGDIA/GAPDH/PA2G4/RPS3/SOD1/RRP1B/RPL10/CFL1/PARP1/PPP1CA/GSTP1/ILK/NFKB1/CDK1/GNAI2/MNDA/HSP90B1/EIF2S1/YWHAQ/PDCD6/PARK7/ACTN4/P4HB/SET/SRC/GSK3B/SQSTM1/STAT1/PDIA3/ACAA2/NONO/PHB2/PRDX2/ANXA1/CD44/PTPN1/HMGB1/VDAC2/LGALS9/PIK3R1/APOE/CYCS/MSH…	81
GO:0042180	cellular ketone metabolic process	27/447	92/3917	1.86e-06	3.65e-05	2.56e-05	PSMD7/EIF6/PSMC1/PSMC6/PSMC4/PSMD2/FABP5/PSMA3/PSMD12/PSMC3/PSME1/PARK7/PSMA7/PSME2/TPI1/PSMB1/PSMB8/ACADVL/ANXA1/PSMC2/PSMD14/GOT2/AKR1A1/PSMB9/PSMD11/PSMD13/GLO1	27
GO:0006082	organic acid metabolic process	83/447	450/3917	1.88e-06	3.65e-05	2.57e-05	GPI/STAT3/ENO1/CLTC/ALDOA/PSMD7/EIF6/VDAC1/DLST/PSMC1/PKM/EPRS1/DARS1/PSMC6/ACO2/GAPDH/PGK1/FASN/LDHB/PSMC4/ATIC/PGD/PGM1/PSMD2/AIMP2/MTHFD1/SDHB/FABP5/GSTP1/PSMA3/NFKB1/OAT/PSMD12/PSMC3/RARS1/AHCY/PSME1/PARK7/PSMA7/MDH1/NARS1/PSME2/HSD17B10/PDHA1/TPI1/PSMB1/IDH3A/ACAA2/HSD17B4/ALDH7A1/SCP2/PSMB8/KARS1/CBR1/MAPK3/ACADVL/ANXA1/TARS1/CD44/DLD/GSTO1/SARS1/PPA1/PSMC2/CS/PSMD14/CAD/RANBP2/GOT2/NUP93/F…	83
GO:0043067	regulation of programmed cell death	82/447	443/3917	1.89e-06	3.65e-05	2.57e-05	HSP90AB1/STK4/PAK2/HSPB1/VCP/EGFR/CSNK2A1/STAT3/ENO1/YWHAE/NPM1/YWHAB/NDRG1/TARDBP/DNM2/PRKDC/HSPD1/DDX3X/CTNNB1/HNRNPK/YWHAZ/RPS3A/CAT/G6PD/KRAS/DNM1L/ARHGDIA/GAPDH/PA2G4/RPS3/SOD1/RRP1B/RPL10/CFL1/PARP1/PPP1CA/GSTP1/ILK/NFKB1/CDK1/GNAI2/MNDA/HSP90B1/EIF2S1/YWHAQ/PDCD6/PARK7/ACTN4/P4HB/SET/SRC/GSK3B/SQSTM1/STAT1/PDIA3/ACAA2/NONO/PHB2/PRDX2/ANXA1/CD44/PTPN1/HMGB1/VDAC2/LGALS9/PIK3R1/APOE/CYCS/MSH…	82
GO:0046364	monosaccharide biosynthetic process	16/447	39/3917	1.97e-06	3.8e-05	2.67e-05	GPI/TKT/ENO1/ALDOA/G6PD/TALDO1/GAPDH/PGK1/PGD/PGM1/MDH1/TPI1/SLC25A13/RANBP2/GOT2/AKR1A1	16
GO:0014070	response to organic cyclic compound	56/447	267/3917	2.12e-06	4.06e-05	2.85e-05	HSP90AB1/EFTUD2/PAK2/EEF2/EZR/EGFR/STAT3/NPM1/DNM2/RAN/HNRNPD/EIF4A3/CTNNB1/JUP/CAT/G6PD/KRAS/DNM1L/ARPC1B/MSN/RUVBL2/SOD1/ACTR2/PARP1/LARP1/GSTP1/DHX9/NFKB1/CDK1/PCNA/CDH1/HSP90B1/PARK7/MAPK1/SRC/GSK3B/STAT1/TRIM25/DDX5/PHB2/DDX1/CSNK2B/ACTB/MAPK3/RBM14/ANXA1/FLOT1/FKBP4/LYN/CDK5/DNAJA1/CAD/GOT2/APEX1/SLC3A2/RHOA	56
GO:0035722	interleukin-12-mediated signaling pathway	15/447	35/3917	2.14e-06	4.06e-05	2.85e-05	PAK2/TALDO1/MSN/SOD1/CFL1/RPLP0/HNRNPA2B1/HNRNPF/P4HB/PSME2/PPIA/SNRPA1/CNN2/GSTO1/PDCD4	15
GO:0032508	DNA duplex unwinding	18/447	48/3917	2.14e-06	4.06e-05	2.85e-05	G3BP1/DDX3X/ASCC3/RUVBL2/RFC5/PARP1/RECQL/MCM2/DHX9/XRCC6/RPA1/RUVBL1/DDX1/CHD3/ANXA1/XRCC5/DHX30/NBN	18
GO:0050803	regulation of synapse structure or activity	17/447	44/3917	2.55e-06	4.8e-05	3.37e-05	VCP/DNM2/YWHAZ/DNM1L/EIF4G1/ACTR2/CFL1/PAFAH1B1/CRKL/TUBB/PDLIM5/APOE/CDK5/PPT1/CAPRIN1/ARF6/RHOA	17
GO:0045727	positive regulation of translation	20/447	58/3917	2.7e-06	5.04e-05	3.54e-05	EEF2/PABPC1/NPM1/EIF6/HNRNPD/EIF4A3/DDX3X/LARP1/DHX9/EIF2S3/MAPK1/RPL5/EIF5A2/MAPK3/EIF3D/EIF3E/DDX39B/KHDRBS1/EIF5AL1/RHOA	20
GO:0009894	regulation of catabolic process	76/447	405/3917	2.83e-06	5.27e-05	3.7e-05	HSP90AB1/HSPB1/VCP/HSPA8/EZR/EGFR/CSNK2A1/PABPC1/STAT3/HSP90AA1/NPM1/YWHAB/PSMD7/EIF6/VDAC1/TARDBP/PSMC1/HNRNPD/MOV10/YWHAZ/PSMC6/DNM1L/GAPDH/MSN/EIF4G1/PSMC4/PPP1CA/PSMD2/LARP1/CAPN1/CARHSP1/DHX9/ATP6V1B2/PSMA3/UPF1/PSMD12/PSMC3/CDH1/PSME1/PARK7/RPL23/PSMA7/ATP6V1A/SF3B3/SET/PSME2/TNPO1/GSK3B/PSMB1/RAB8A/ANP32A/PKP3/PSMB8/RPL5/HNRNPM/USP5/MAPK3/EEF1A1/HNRNPR/RAB7A/PTPN1/HMGB1/APOE/YBX1/PSMC2/USP…	76
GO:0051973	positive regulation of telomerase activity	10/447	17/3917	3.15e-06	5.83e-05	4.1e-05	HSP90AB1/HSP90AA1/HNRNPD/CTNNB1/HNRNPA2B1/MAPK1/MAPK3/CCT4/CCT2/XRCC5	10
GO:0019081	viral translation	8/447	11/3917	3.28e-06	6.03e-05	4.24e-05	PTBP1/DHX9/EIF3L/EIF3B/EIF3F/PCBP2/EIF3D/SSB	8
GO:0050852	T cell receptor signaling pathway	30/447	111/3917	3.34e-06	6.12e-05	4.3e-05	PAK2/EZR/CSK/PSMD7/PSMC1/PTPN6/PSMC6/RPS3/PSMC4/PSMD2/PSMA3/NFKB1/PSMD12/PSMC3/UBE2N/PSME1/PSMA7/MAPK1/PSME2/PSMB1/PSMB8/CRKL/PIK3R1/PSMC2/PSMD14/HLA-DRA/PSMB9/STOML2/PSMD11/PSMD13	30
GO:0043618	regulation of transcription from RNA polymerase II promoter in response to stress	19/447	54/3917	3.41e-06	6.2e-05	4.36e-05	PSMD7/PSMC1/PSMC6/PSMC4/PSMD2/PSMA3/PSMD12/PSMC3/PSME1/PSMA7/PSME2/PSMB1/PSMB8/PSMC2/PSMD14/PSMB9/GCN1/PSMD11/PSMD13	19
GO:0070647	protein modification by small protein conjugation or removal	62/447	311/3917	3.52e-06	6.37e-05	4.47e-05	HSP90AB1/OTUB1/CAND1/VCP/HSP90AA1/PSMD7/PSMC1/RAB1A/PRKDC/CTNNB1/HUWE1/PSMC6/DNM1L/RPS3/PSMC4/RANGAP1/TRIM28/PSMD2/UBA1/AIMP2/PSMA3/CDK1/PCNA/PSMD12/PSMC3/UBE2N/PDCD6/PSME1/PARK7/RPL23/PSMA7/PSME2/UBE2V1/PSMB1/NPEPPS/CDC27/DCUN1D1/RPS2/TRIM25/PSMB8/RUVBL1/RPL5/ACTB/USP5/UBR4/EIF3F/U2AF2/PSMC2/USP14/PSMD14/CDK5/SART3/DNAJA1/CDK9/RANBP2/UBE2V2/NUP93/ANAPC7/PSMB9/RHOA/PSMD11/PSMD13	62
GO:0060341	regulation of cellular localization	67/447	345/3917	3.55e-06	6.4e-05	4.5e-05	HSP90AB1/IQGAP1/EZR/EGFR/HSP90AA1/CLTC/YWHAE/CCT8/YWHAB/CSK/TARDBP/PTPN6/RAN/CTNNB1/WDR1/YWHAZ/HUWE1/CCT6A/JUP/DNM1L/CCT5/CCT7/MSN/IPO5/RANGAP1/PARP1/TRIM28/DHX9/DYNC1H1/CDK1/CDH1/ARHGAP1/YWHAQ/CCT3/PARK7/MAPK1/SEC16A/SRC/XPO5/GSK3B/SQSTM1/NPEPPS/SCP2/CRKL/SPTBN1/ACTB/MAPK3/NOLC1/EMD/CCT4/CCT2/RAC1/PTPN1/PRKCB/GSTO1/LGALS9/PIK3R1/GDI1/LYN/DYNLL1/CDK5/DNAJA1/EHD1/KHDRBS1/STX7/ARF6/MAD1L1	67
GO:1902750	negative regulation of cell cycle G2/M phase transition	20/447	59/3917	3.65e-06	6.55e-05	4.6e-05	PSMD7/PSMC1/PSMC6/PSMC4/PSMD2/PSMA3/CDK1/PSMD12/PSMC3/PSME1/PSMA7/PSME2/PSMB1/PSMB8/PSMC2/PSMD14/PSMB9/NBN/PSMD11/PSMD13	20
GO:0000209	protein polyubiquitination	27/447	95/3917	3.7e-06	6.56e-05	4.61e-05	OTUB1/PSMD7/PSMC1/CTNNB1/HUWE1/PSMC6/PSMC4/PSMD2/PSMA3/PSMD12/PSMC3/UBE2N/PSME1/PSMA7/PSME2/UBE2V1/PSMB1/NPEPPS/CDC27/PSMB8/PSMC2/PSMD14/UBE2V2/ANAPC7/PSMB9/PSMD11/PSMD13	27
GO:0032200	telomere organization	27/447	95/3917	3.7e-06	6.56e-05	4.61e-05	HSP90AB1/HSP90AA1/CCT8/PRKDC/HNRNPD/CTNNB1/CCT6A/CCT5/CCT7/RFC5/PARP1/H3-4/HNRNPA1/UPF1/PCNA/HNRNPA2B1/CCT3/XRCC6/MAPK1/SRC/RPA1/MAPK3/CCT4/CCT2/XRCC5/APEX1/NBN	27
GO:0009308	amine metabolic process	21/447	64/3917	3.78e-06	6.67e-05	4.69e-05	PSMD7/PSMC1/PSMC6/PSMC4/PSMD2/PSMA3/PSMD12/PSMC3/PSME1/PARK7/PSMA7/PSME2/PSMB1/ALDH7A1/PSMB8/PSMC2/PSMD14/HPRT1/PSMB9/PSMD11/PSMD13	21
GO:0071826	ribonucleoprotein complex subunit organization	32/447	123/3917	3.85e-06	6.75e-05	4.74e-05	HSP90AB1/VCP/HSP90AA1/AGO1/EIF6/PRPF8/GEMIN5/LUC7L2/RPS19/RUVBL2/RPL10/SF3B1/DHX9/EIF2S3/RPLP0/EIF3L/EIF3I/RUVBL1/RPL5/DDX1/EIF3B/RPL38/RPS5/EIF3F/SNRNP200/EIF3D/EIF3E/DDX39B/DHX30/EIF5/SART3/EIF2S2	32
GO:0001666	response to hypoxia	33/447	129/3917	4.04e-06	7.05e-05	4.95e-05	ENO1/PSMD7/NDRG1/PSMC1/PKM/CAT/PSMC6/DNM1L/PGK1/PSMC4/PSMD2/PSMA3/PSMD12/PSMC3/HSP90B1/AHCY/PSME1/PSMA7/ACTN4/P4HB/PSME2/SRC/PSMB1/NPEPPS/ACAA2/PSMB8/PHB2/PSMC2/PSMD14/PSMB9/RHOA/PSMD11/PSMD13	33
GO:0043254	regulation of protein-containing complex assembly	42/447	183/3917	4.18e-06	7.26e-05	5.1e-05	GRB2/CAND1/VCP/HSPA8/HSP90AA1/ACTR3/PFN1/DDX3X/CAPZA2/PSMC6/DNM1L/ARPC1B/MSN/RPS3/EIF4G1/ACTR2/PSMC4/CLASP1/PARP1/H3-4/PSMC3/PARK7/SRC/RPA1/ARPC4/GSK3B/FSCN1/MAPRE1/ARPC2/SPTBN1/COTL1/RAC1/HMGB1/VDAC2/APOE/FKBP4/PSMC2/TWF2/ARPC5/ASAP1/ARF6/RHOA	42
GO:0031146	SCF-dependent proteasomal ubiquitin-dependent protein catabolic process	18/447	50/3917	4.25e-06	7.31e-05	5.14e-05	PSMD7/PSMC1/PSMC6/PSMC4/PSMD2/PSMA3/PSMD12/PSMC3/PSME1/PSMA7/PSME2/PSMB1/PSMB8/PSMC2/PSMD14/PSMB9/PSMD11/PSMD13	18
GO:1902036	regulation of hematopoietic stem cell differentiation	18/447	50/3917	4.25e-06	7.31e-05	5.14e-05	PSMD7/PSMC1/PSMC6/PSMC4/PSMD2/PSMA3/PSMD12/PSMC3/PSME1/PSMA7/PSME2/PSMB1/PSMB8/PSMC2/PSMD14/PSMB9/PSMD11/PSMD13	18
GO:0016579	protein deubiquitination	29/447	107/3917	4.6e-06	7.83e-05	5.5e-05	OTUB1/VCP/PSMD7/PSMC1/PSMC6/PSMC4/PSMD2/PSMA3/CDK1/PSMD12/PSMC3/PSME1/PARK7/PSMA7/PSME2/PSMB1/PSMB8/RUVBL1/ACTB/USP5/EIF3F/PSMC2/USP14/PSMD14/SART3/PSMB9/RHOA/PSMD11/PSMD13	29
GO:0031334	positive regulation of protein-containing complex assembly	29/447	107/3917	4.6e-06	7.83e-05	5.5e-05	GRB2/CAND1/VCP/HSP90AA1/ACTR3/PFN1/PSMC6/ARPC1B/MSN/RPS3/EIF4G1/ACTR2/PSMC4/CLASP1/PARP1/PSMC3/SRC/RPA1/ARPC4/GSK3B/FSCN1/MAPRE1/ARPC2/RAC1/PSMC2/ARPC5/ASAP1/ARF6/RHOA	29
GO:0070671	response to interleukin-12	15/447	37/3917	4.97e-06	8.37e-05	5.88e-05	PAK2/TALDO1/MSN/SOD1/CFL1/RPLP0/HNRNPA2B1/HNRNPF/P4HB/PSME2/PPIA/SNRPA1/CNN2/GSTO1/PDCD4	15
GO:0071349	cellular response to interleukin-12	15/447	37/3917	4.97e-06	8.37e-05	5.88e-05	PAK2/TALDO1/MSN/SOD1/CFL1/RPLP0/HNRNPA2B1/HNRNPF/P4HB/PSME2/PPIA/SNRPA1/CNN2/GSTO1/PDCD4	15
GO:0051099	positive regulation of binding	21/447	65/3917	5e-06	8.39e-05	5.9e-05	HSP90AB1/STK4/PPP2CA/RAN/CTNNB1/EIF4G1/PARP1/TRIM28/DHX9/EIF2S1/PARK7/GSK3B/MAPRE1/EIF3D/HMGB1/EIF3E/FLOT1/APOE/CDK5/CDK9/ARF6	21
GO:0043066	negative regulation of apoptotic process	54/447	261/3917	5.1e-06	8.51e-05	5.98e-05	HSP90AB1/PAK2/HSPB1/EGFR/CSNK2A1/STAT3/ENO1/YWHAE/NPM1/PRKDC/HSPD1/DDX3X/CTNNB1/HNRNPK/YWHAZ/RPS3A/CAT/KRAS/ARHGDIA/PA2G4/SOD1/RPL10/CFL1/GSTP1/ILK/NFKB1/CDK1/GNAI2/HSP90B1/PARK7/SET/SRC/GSK3B/SQSTM1/ACAA2/NONO/PHB2/PRDX2/ANXA1/CD44/PTPN1/VDAC2/PIK3R1/APOE/MSH2/DNAJA1/PRDX5/PPT1/QARS1/PDCD4/ATAD3A/RHOA/AARS1/GLO1	54
GO:0009888	tissue development	82/447	454/3917	5.29e-06	8.78e-05	6.17e-05	GRB2/STK4/IQGAP1/EEF2/EZR/EGFR/PPP2CA/CLTC/PSMD7/VDAC1/PSMC1/PRKDC/PFN1/PKM/CTNNB1/WDR1/TAGLN2/JUP/CAT/G6PD/PSMC6/KRAS/MSN/PGK1/FASN/SOD1/PSMC4/CLASP1/CFL1/PPP1CA/TRIM28/PSMD2/AIMP2/MTHFD1/FABP5/CAPN1/ILK/PSMA3/CDK1/PCNA/PSMD12/PSMC3/LUZP1/PDCD6/PSME1/PSMA7/MAPK1/PSME2/SRC/GSK3B/STAT1/PSMB1/PKP3/PAFAH1B1/HSD17B4/PSMB8/DDX5/PHB2/CSNK2B/CBR1/RPL38/MAPK3/NOLC1/EMD/ACADVL/ANXA1/CD44/RAC1/PDLIM5/FLOT1…	82
GO:0022618	ribonucleoprotein complex assembly	31/447	119/3917	5.31e-06	8.78e-05	6.17e-05	HSP90AB1/HSP90AA1/AGO1/EIF6/PRPF8/GEMIN5/LUC7L2/RPS19/RUVBL2/RPL10/SF3B1/DHX9/EIF2S3/RPLP0/EIF3L/EIF3I/RUVBL1/RPL5/DDX1/EIF3B/RPL38/RPS5/EIF3F/SNRNP200/EIF3D/EIF3E/DDX39B/DHX30/EIF5/SART3/EIF2S2	31
GO:0002684	positive regulation of immune system process	70/447	370/3917	5.57e-06	9.15e-05	6.43e-05	HSP90AB1/GRB2/GPI/PAK2/EZR/STAT3/HSP90AA1/CSK/ACTR3/PSMD7/PSMC1/PTPN6/PRKDC/HSPD1/PSMC6/KRAS/ARPC1B/RPS19/RPS3/HEXIM1/ACTR2/PSMC4/PSMD2/DHX9/PSMA3/NFKB1/PSMD12/PSMC3/UBE2N/MNDA/PSME1/PARK7/PSMA7/XRCC6/MAPK1/PSME2/SRC/ARPC4/STAT1/PSMB1/ARPC2/PSMB8/CRKL/NONO/DDX1/KARS1/MATR3/ACTB/MAPK3/RBM14/ANXA1/XRCC5/RAC1/PRKCB/HMGB1/LGALS9/PIK3R1/MSH2/PSMC2/PSMD14/LYN/HLA-DRA/STX7/ARPC5/PSMB9/TFRC/STOML2/RHOA/P…	70
GO:0051347	positive regulation of transferase activity	41/447	179/3917	5.78e-06	9.45e-05	6.64e-05	HSP90AB1/STK4/PAK2/IQGAP1/EGFR/HSP90AA1/PPP2CA/CSK/RAB1A/HNRNPD/DDX3X/CTNNB1/KRAS/RPS3/SOD1/RFC5/ILK/CDK1/UBE2N/HNRNPA2B1/PARK7/XRCC6/MAPK1/SRC/UBE2V1/DCUN1D1/RPS2/CRKL/KARS1/MAPK3/PRDX2/CCT4/CCT2/XRCC5/PTPN1/LYN/CDK5/RANBP2/GCN1/RHOA/NBN	41
GO:0050851	antigen receptor-mediated signaling pathway	33/447	131/3917	5.8e-06	9.45e-05	6.64e-05	PAK2/EZR/CSK/PSMD7/PSMC1/PTPN6/PSMC6/RPS3/PSMC4/PSMD2/PSMA3/NFKB1/PSMD12/PSMC3/UBE2N/MNDA/PSME1/PSMA7/MAPK1/PSME2/PSMB1/PSMB8/CRKL/PRKCB/PIK3R1/PSMC2/PSMD14/LYN/HLA-DRA/PSMB9/STOML2/PSMD11/PSMD13	33
GO:0006310	DNA recombination	24/447	81/3917	5.86e-06	9.5e-05	6.68e-05	FUS/PRKDC/HSPD1/RUVBL2/ACTR2/PARP1/RECQL/MCM2/UBE2N/XRCC6/RPA1/NONO/RUVBL1/H1-2/RBM14/XRCC5/HMGB1/KPNA2/MSH2/PSMD14/APEX1/SAMHD1/TFRC/NBN	24
GO:0031399	regulation of protein modification process	86/447	484/3917	5.92e-06	9.55e-05	6.71e-05	HSP90AB1/GRB2/OTUB1/STK4/PAK2/IQGAP1/HSPB1/VCP/EZR/EGFR/STAT3/HSP90AA1/PPP2CA/YWHAE/NPM1/YWHAB/CSK/TARDBP/RAB1A/PTPN6/PRKDC/DDX3X/CTNNB1/HUWE1/G6PD/KRAS/DNM1L/IPO5/RUVBL2/RPS3/EIF4G1/SOD1/HEXIM1/PTBP1/AIMP2/GSTP1/ILK/CDK1/UBE2N/GNAI2/HSP90B1/PDCD6/PARK7/RPL23/XRCC6/MAPK1/SET/SRC/GSK3B/SQSTM1/UBE2V1/DCUN1D1/RPS2/PAFAH1B1/CRKL/PHB2/RPL5/KARS1/CSNK2B/ACTB/MAPK3/MVP/DNAJC10/PRDX2/XRCC5/CD44/RAC1/PTPN…	86
GO:0043069	negative regulation of programmed cell death	55/447	269/3917	6.04e-06	9.69e-05	6.81e-05	HSP90AB1/PAK2/HSPB1/EGFR/CSNK2A1/STAT3/ENO1/YWHAE/NPM1/PRKDC/HSPD1/DDX3X/CTNNB1/HNRNPK/YWHAZ/RPS3A/CAT/KRAS/ARHGDIA/PA2G4/SOD1/RPL10/CFL1/GSTP1/ILK/NFKB1/CDK1/GNAI2/HSP90B1/PARK7/SET/SRC/GSK3B/SQSTM1/ACAA2/NONO/PHB2/PRDX2/ANXA1/CD44/PTPN1/VDAC2/PIK3R1/APOE/MSH2/DNAJA1/PRDX5/PPT1/QARS1/PDCD4/ATAD3A/RHOA/AARS1/DCPS/GLO1	55
GO:0002244	hematopoietic progenitor cell differentiation	22/447	71/3917	6.45e-06	0.000103003	7.24e-05	EEF2/PSMD7/PSMC1/PTPN6/PRKDC/PSMC6/PSMC4/PSMD2/PSMA3/PSMD12/PSMC3/PSME1/PSMA7/PSME2/PSMB1/PSMB8/XRCC5/PSMC2/PSMD14/PSMB9/PSMD11/PSMD13	22
GO:0036293	response to decreased oxygen levels	33/447	132/3917	6.93e-06	0.000110144	7.74e-05	ENO1/PSMD7/NDRG1/PSMC1/PKM/CAT/PSMC6/DNM1L/PGK1/PSMC4/PSMD2/PSMA3/PSMD12/PSMC3/HSP90B1/AHCY/PSME1/PSMA7/ACTN4/P4HB/PSME2/SRC/PSMB1/NPEPPS/ACAA2/PSMB8/PHB2/PSMC2/PSMD14/PSMB9/RHOA/PSMD11/PSMD13	33
GO:0071407	cellular response to organic cyclic compound	39/447	168/3917	7.02e-06	0.000110974	7.8e-05	HSP90AB1/PAK2/EZR/EGFR/STAT3/NPM1/DNM2/RAN/HNRNPD/CTNNB1/JUP/DNM1L/MSN/RUVBL2/SOD1/ACTR2/PARP1/LARP1/GSTP1/DHX9/NFKB1/CDH1/HSP90B1/PARK7/MAPK1/SRC/GSK3B/STAT1/DDX5/PHB2/ACTB/MAPK3/RBM14/ANXA1/FLOT1/FKBP4/DNAJA1/APEX1/RHOA	39
GO:0080135	regulation of cellular response to stress	51/447	244/3917	7.04e-06	0.000110974	7.8e-05	HSP90AB1/OTUB1/HSPB1/HSPA8/EZR/EGFR/HSP90AA1/ENO1/YWHAE/NPM1/FUS/PRKDC/CTNNB1/HNRNPK/KRAS/RPS3/EIF4G1/SOD1/ACTR2/PARP1/TRIM28/GSTP1/DHX9/PCNA/UBE2N/PARK7/MAPK1/P4HB/RPA1/GSK3B/UBE2V1/PAFAH1B1/NONO/DDX5/KARS1/MAPK3/CD44/PTPN1/HMGB1/DDX39B/PIK3R1/FKBP4/USP14/LYN/DNAJA1/CDK9/RANBP2/UBE2V2/NUP93/QARS1/PDCD4	51
GO:1901701	cellular response to oxygen-containing compound	64/447	331/3917	7.08e-06	0.000111054	7.8e-05	GRB2/VCP/EZR/EGFR/STAT3/CSK/PRPF8/DNM2/PRKDC/PKM/HNRNPD/CTNNB1/EPRS1/JUP/DNM1L/MSN/IPO5/RUVBL2/RPS3/SOD1/ACTR2/RANGAP1/PARP1/LARP1/GSTP1/ATP6V1B2/NFKB1/CDK1/UPF1/PCNA/CDH1/GNAI2/HSP90B1/PARK7/RPL23/ATP6V1A/MAPK1/SRC/ESD/GSK3B/STAT1/RAB8A/CRKL/PHB2/ACTB/MAPK3/PRDX2/ANXA1/XRCC5/RAC1/PTPN1/PRKCB/HMGB1/PIK3R1/LYN/DYNLL1/CDK5/PRDX5/APEX1/AKR1A1/TWF2/PDCD4/RHOA/DCPS	64
GO:0048812	neuron projection morphogenesis	35/447	144/3917	7.17e-06	0.000111967	7.87e-05	HSP90AB1/GRB2/IQGAP1/EZR/EGFR/HSP90AA1/DNM2/CTNNB1/MOV10/DNM1L/ARHGDIA/ACTR2/CFL1/ILK/MAPK1/SRC/GSK3B/RAB8A/PAFAH1B1/SPTBN1/ACTB/MAPK3/RAC1/PDLIM5/FLOT1/IST1/PIK3R1/APOE/GDI1/CDK5/HPRT1/CAPRIN1/TWF2/EPB41L3/RHOA	35
GO:0062197	cellular response to chemical stress	31/447	121/3917	7.73e-06	0.000120033	8.43e-05	HSPB1/EGFR/DNM2/HNRNPD/DDX3X/STAU1/CTNNB1/CAT/G6PD/PRDX6/RPS3/SOD1/PARP1/GSTP1/CDK1/PCNA/EIF2S1/PARK7/XRCC6/MAPK1/P4HB/SRC/NONO/MAPK3/PRDX2/ANXA1/XRCC5/CYCS/DNAJA1/PRDX5/APEX1	31
GO:0090670	RNA localization to Cajal body	9/447	15/3917	8.09e-06	0.000122888	8.64e-05	CCT8/CCT6A/CCT5/CCT7/RUVBL2/CCT3/RUVBL1/CCT4/CCT2	9
GO:0090671	telomerase RNA localization to Cajal body	9/447	15/3917	8.09e-06	0.000122888	8.64e-05	CCT8/CCT6A/CCT5/CCT7/RUVBL2/CCT3/RUVBL1/CCT4/CCT2	9
GO:0090672	telomerase RNA localization	9/447	15/3917	8.09e-06	0.000122888	8.64e-05	CCT8/CCT6A/CCT5/CCT7/RUVBL2/CCT3/RUVBL1/CCT4/CCT2	9
GO:0090685	RNA localization to nucleus	9/447	15/3917	8.09e-06	0.000122888	8.64e-05	CCT8/CCT6A/CCT5/CCT7/RUVBL2/CCT3/RUVBL1/CCT4/CCT2	9
GO:1904872	regulation of telomerase RNA localization to Cajal body	9/447	15/3917	8.09e-06	0.000122888	8.64e-05	CCT8/CCT6A/CCT5/CCT7/RUVBL2/CCT3/RUVBL1/CCT4/CCT2	9
GO:1901698	response to nitrogen compound	67/447	353/3917	8.15e-06	0.000123223	8.66e-05	HSP90AB1/GRB2/EFTUD2/IQGAP1/EEF2/VCP/EZR/EGFR/STAT3/NPM1/CSK/EIF6/DNM2/PRKDC/PKM/HNRNPD/CTNNB1/EPRS1/JUP/CAT/PSMC6/IPO5/SOD1/ACTR2/RANGAP1/CFL1/PARP1/LARP1/GSTP1/DHX9/ATP6V1B2/NFKB1/CDK1/PCNA/CDH1/GNAI2/HSP90B1/RPL23/ATP6V1A/MAPK1/SRC/GSK3B/STAT1/RAB8A/TRIM25/CRKL/DDX1/ACTB/MAPK3/DNAJC10/ANXA1/PTPN1/PRKCB/FLOT1/PIK3R1/APOE/UGGT1/USP14/LYN/CDK5/CAD/RANBP2/GOT2/APEX1/HPRT1/SLC3A2/RHOA	67
GO:0120039	plasma membrane bounded cell projection morphogenesis	36/447	152/3917	9.95e-06	0.000149712	0.000105201	HSP90AB1/GRB2/IQGAP1/EZR/EGFR/HSP90AA1/DNM2/CTNNB1/MOV10/DNM1L/ARHGDIA/ACTR2/CFL1/ILK/MAPK1/SRC/GSK3B/RAB8A/PAFAH1B1/SPTBN1/ACTB/MAPK3/CD44/RAC1/PDLIM5/FLOT1/IST1/PIK3R1/APOE/GDI1/CDK5/HPRT1/CAPRIN1/TWF2/EPB41L3/RHOA	36
GO:0006913	nucleocytoplasmic transport	41/447	183/3917	1.04e-05	0.00015516	0.000109029	STAT3/YWHAE/NPM1/EIF6/TARDBP/KPNB1/RAN/EIF4A3/GEMIN5/JUP/IPO5/RANGAP1/TRIM28/HNRNPA1/ABCE1/DHX9/UPF1/CDH1/HNRNPA2B1/NXF1/PARK7/RPL23/MAPK1/XPO5/TNPO1/GSK3B/ANP32A/PHB2/NOLC1/EMD/SYMPK/DDX39B/PIK3R1/U2AF2/KPNA2/SSB/CDK5/RANBP2/NUP93/KHDRBS1/U2AF1	41
GO:1901532	regulation of hematopoietic progenitor cell differentiation	18/447	53/3917	1.1e-05	0.000163479	0.000114875	PSMD7/PSMC1/PSMC6/PSMC4/PSMD2/PSMA3/PSMD12/PSMC3/PSME1/PSMA7/PSME2/PSMB1/PSMB8/PSMC2/PSMD14/PSMB9/PSMD11/PSMD13	18
GO:0043620	regulation of DNA-templated transcription in response to stress	19/447	58/3917	1.13e-05	0.000168388	0.000118324	PSMD7/PSMC1/PSMC6/PSMC4/PSMD2/PSMA3/PSMD12/PSMC3/PSME1/PSMA7/PSME2/PSMB1/PSMB8/PSMC2/PSMD14/PSMB9/GCN1/PSMD11/PSMD13	19
GO:0071900	regulation of protein serine/threonine kinase activity	32/447	129/3917	1.14e-05	0.000168844	0.000118644	HSP90AB1/STK4/IQGAP1/HSPB1/EGFR/PPP2CA/CSK/PTPN6/DDX3X/KRAS/IPO5/RPS3/SOD1/HEXIM1/GSTP1/ILK/CDK1/UBE2N/MAPK1/SRC/UBE2V1/CRKL/KARS1/ACTB/MAPK3/PRDX2/PTPN1/APOE/LYN/DNAJA1/PDCD4/RHOA	32
GO:0006457	protein folding	33/447	135/3917	1.16e-05	0.000171075	0.000120212	HSP90AB1/HSPB1/VCP/HSPA8/CSNK2A1/HSP90AA1/CCT8/PSMC1/HSPD1/CCT6A/GANAB/PDIA6/CCT5/CCT7/RUVBL2/GNAI2/HSP90B1/CCT3/P4HB/PDIA3/CANX/DNAJA2/PPIA/CSNK2B/HSPA6/DNAJC10/CCT4/CCT2/FKBP4/UGGT1/DNAJA1/RANBP2/PDIA4	33
GO:0051223	regulation of protein transport	48/447	229/3917	1.24e-05	0.000181529	0.000127558	GPI/HSPA8/EZR/EGFR/YWHAE/YWHAB/CSK/TARDBP/RAN/YWHAZ/HUWE1/JUP/DNM1L/GAPDH/IPO5/RANGAP1/TRIM28/DHX9/CDH1/YWHAQ/PARK7/MAPK1/SEC16A/SRC/XPO5/GSK3B/NPEPPS/RAB8A/SPTBN1/PPIA/KARS1/SERPINB1/MAPK3/NOLC1/EMD/ANXA1/RAC1/PTPN1/HMGB1/LGALS9/PIK3R1/APOE/GDI1/LYN/DYNLL1/CDK5/DNAJA1/ARF6	48
GO:0045087	innate immune response	61/447	316/3917	1.26e-05	0.000184445	0.000129607	HSP90AB1/PAK2/G3BP1/ACTR3/PSMD7/PSMC1/PTPN6/PRKDC/DDX3X/EPRS1/CAPZA2/PSMC6/KRAS/GAPDH/RPS19/HEXIM1/ACTR2/PSMC4/TRIM28/PSMD2/ABCE1/DHX9/PSMA3/NFKB1/PSMD12/PSMC3/MNDA/PSME1/PSMA7/XRCC6/TUBB4B/PSME2/SRC/STAT1/PSMB1/TRIM25/PSMB8/NONO/TUBB/DDX1/MATR3/RBM14/PCBP2/ANXA1/XRCC5/CD44/PTPN1/HMGB1/LGALS9/APOE/PSMC2/USP14/PSMD14/LYN/ZC3HAV1/PPP6C/HLA-DRA/SAMHD1/PSMB9/PSMD11/PSMD13	61
GO:0034599	cellular response to oxidative stress	27/447	101/3917	1.31e-05	0.000188987	0.000132799	HSPB1/EGFR/DNM2/HNRNPD/STAU1/CTNNB1/CAT/G6PD/PRDX6/RPS3/SOD1/PARP1/GSTP1/CDK1/PCNA/EIF2S1/PARK7/MAPK1/P4HB/SRC/NONO/MAPK3/PRDX2/ANXA1/CYCS/PRDX5/APEX1	27
GO:0010941	regulation of cell death	85/447	486/3917	1.31e-05	0.000188987	0.000132799	HSP90AB1/STK4/PAK2/HSPB1/VCP/EGFR/CSNK2A1/STAT3/ENO1/YWHAE/NPM1/YWHAB/NDRG1/TARDBP/DNM2/PSMC1/PRKDC/HSPD1/DDX3X/CTNNB1/HNRNPK/YWHAZ/RPS3A/CAT/G6PD/KRAS/DNM1L/ARHGDIA/GAPDH/PA2G4/RPS3/EIF4G1/SOD1/RRP1B/RPL10/CFL1/PARP1/PPP1CA/AIMP2/GSTP1/ILK/NFKB1/CDK1/GNAI2/MNDA/HSP90B1/EIF2S1/YWHAQ/PDCD6/PARK7/ACTN4/P4HB/SET/SRC/GSK3B/SQSTM1/STAT1/PDIA3/ACAA2/NONO/PHB2/PRDX2/ANXA1/CD44/PTPN1/HMGB1/VDAC2/LGALS9/P…	85
GO:0070482	response to oxygen levels	34/447	142/3917	1.38e-05	0.000198832	0.000139716	ENO1/PSMD7/NDRG1/PSMC1/PKM/CAT/PSMC6/DNM1L/PGK1/PSMC4/PSMD2/PSMA3/PSMD12/PSMC3/HSP90B1/AHCY/PSME1/PSMA7/ATP6V1A/ACTN4/P4HB/PSME2/SRC/PSMB1/NPEPPS/ACAA2/PSMB8/PHB2/PSMC2/PSMD14/PSMB9/RHOA/PSMD11/PSMD13	34
GO:0045739	positive regulation of DNA repair	11/447	23/3917	1.42e-05	0.000204398	0.000143628	EGFR/FUS/PRKDC/RPS3/ACTR2/PARP1/TRIM28/DHX9/PCNA/UBE2N/HMGB1	11
GO:2000736	regulation of stem cell differentiation	19/447	59/3917	1.5e-05	0.000214136	0.000150471	STAT3/PSMD7/PSMC1/PSMC6/PSMC4/PSMD2/PSMA3/PSMD12/PSMC3/PSME1/PSMA7/PSME2/PSMB1/PSMB8/PSMC2/PSMD14/PSMB9/PSMD11/PSMD13	19
GO:0050773	regulation of dendrite development	15/447	40/3917	1.54e-05	0.000219166	0.000154005	IQGAP1/DNM1L/ACTR2/CFL1/ILK/GSK3B/PAFAH1B1/CRKL/PDLIM5/APOE/CDK5/CAPRIN1/ASAP1/ARF6/RHOA	15
GO:0051169	nuclear transport	41/447	186/3917	1.58e-05	0.000223486	0.000157041	STAT3/YWHAE/NPM1/EIF6/TARDBP/KPNB1/RAN/EIF4A3/GEMIN5/JUP/IPO5/RANGAP1/TRIM28/HNRNPA1/ABCE1/DHX9/UPF1/CDH1/HNRNPA2B1/NXF1/PARK7/RPL23/MAPK1/XPO5/TNPO1/GSK3B/ANP32A/PHB2/NOLC1/EMD/SYMPK/DDX39B/PIK3R1/U2AF2/KPNA2/SSB/CDK5/RANBP2/NUP93/KHDRBS1/U2AF1	41
GO:0048858	cell projection morphogenesis	36/447	155/3917	1.59e-05	0.000224064	0.000157447	HSP90AB1/GRB2/IQGAP1/EZR/EGFR/HSP90AA1/DNM2/CTNNB1/MOV10/DNM1L/ARHGDIA/ACTR2/CFL1/ILK/MAPK1/SRC/GSK3B/RAB8A/PAFAH1B1/SPTBN1/ACTB/MAPK3/CD44/RAC1/PDLIM5/FLOT1/IST1/PIK3R1/APOE/GDI1/CDK5/HPRT1/CAPRIN1/TWF2/EPB41L3/RHOA	36
GO:0019220	regulation of phosphate metabolic process	83/447	474/3917	1.61e-05	0.000226432	0.000159111	HSP90AB1/GRB2/STK4/PAK2/IQGAP1/HSPB1/VCP/EZR/EGFR/STAT3/HSP90AA1/ENO1/PPP2CA/YWHAE/NPM1/YWHAB/CSK/EIF6/TARDBP/PTPN6/PRKDC/DDX3X/CTNNB1/KRAS/PGK1/IPO5/RPS3/EIF4G1/SOD1/HEXIM1/RRP1B/PARP1/PTBP1/GSTP1/ILK/CDK1/UBE2N/GNAI2/HSP90B1/PARK7/XRCC6/MAPK1/SET/SRC/GSK3B/SQSTM1/UBE2V1/PAFAH1B1/CRKL/PHB2/KARS1/CSNK2B/ACTB/MAPK3/MVP/EEF1A1/DNAJC10/PRDX2/XRCC5/CD44/RAC1/PTPN1/HMGB1/SYMPK/FLOT1/LGALS9/PIK3R1/APOE…	83
GO:0071495	cellular response to endogenous stimulus	70/447	381/3917	1.62e-05	0.000226432	0.000159111	HSP90AB1/GRB2/HNRNPH1/IQGAP1/EEF2/EZR/EGFR/STAT3/CSK/DNM2/PRKDC/PKM/RAN/HNRNPD/EIF4A3/CTNNB1/EPRS1/JUP/MSN/IPO5/RUVBL2/RPS3/SOD1/ACTR2/RANGAP1/PARP1/PTBP1/LARP1/HNRNPA1/GSTP1/ILK/ATP6V1B2/NFKB1/CDH1/GNAI2/HSP90B1/HNRNPF/PARK7/RPL23/ATP6V1A/MAPK1/SRC/GSK3B/STAT1/RAB8A/NCL/CRKL/DDX5/PHB2/HNRNPM/CSNK2B/ACTB/MAPK3/RBM14/EEF1A1/ANXA1/CD44/PTPN1/PRKCB/PIK3R1/FKBP4/LYN/CDK5/DNAJA1/CAD/APEX1/EHD1/PDCD4/A…	70
GO:0043549	regulation of kinase activity	47/447	225/3917	1.69e-05	0.000235551	0.000165519	HSP90AB1/STK4/PAK2/IQGAP1/HSPB1/EGFR/HSP90AA1/PPP2CA/NPM1/CSK/PTPN6/DDX3X/KRAS/IPO5/RPS3/SOD1/HEXIM1/GSTP1/ILK/CDK1/UBE2N/PARK7/XRCC6/MAPK1/SRC/UBE2V1/CRKL/KARS1/CSNK2B/ACTB/MAPK3/MVP/EEF1A1/PRDX2/XRCC5/PTPN1/PIK3R1/APOE/LYN/CDK5/DNAJA1/RANBP2/QARS1/PDCD4/GCN1/RHOA/NBN	47
GO:0051174	regulation of phosphorus metabolic process	83/447	475/3917	1.75e-05	0.000243581	0.000171161	HSP90AB1/GRB2/STK4/PAK2/IQGAP1/HSPB1/VCP/EZR/EGFR/STAT3/HSP90AA1/ENO1/PPP2CA/YWHAE/NPM1/YWHAB/CSK/EIF6/TARDBP/PTPN6/PRKDC/DDX3X/CTNNB1/KRAS/PGK1/IPO5/RPS3/EIF4G1/SOD1/HEXIM1/RRP1B/PARP1/PTBP1/GSTP1/ILK/CDK1/UBE2N/GNAI2/HSP90B1/PARK7/XRCC6/MAPK1/SET/SRC/GSK3B/SQSTM1/UBE2V1/PAFAH1B1/CRKL/PHB2/KARS1/CSNK2B/ACTB/MAPK3/MVP/EEF1A1/DNAJC10/PRDX2/XRCC5/CD44/RAC1/PTPN1/HMGB1/SYMPK/FLOT1/LGALS9/PIK3R1/APOE…	83
GO:0072594	establishment of protein localization to organelle	57/447	292/3917	1.78e-05	0.000246198	0.000173	HSPA8/STAT3/HSP90AA1/YWHAE/CCT8/YWHAB/TARDBP/DNM2/KPNB1/RAN/HSPD1/YWHAZ/RPS3A/HUWE1/CCT6A/JUP/CAT/CCT5/CCT7/HSPA4/IPO5/RPS19/RUVBL2/RPS3/RPL15/RPL10/TRIM28/RPS12/CDH1/YWHAQ/RPLP0/CCT3/RPL23/MAPK1/RPL18A/SRP72/RPL9/TNPO1/NPEPPS/RPS2/HSD17B4/SCP2/PHB2/RPL5/RPS8/RPL38/RPS5/NOLC1/CCT4/CCT2/RAB7A/PIK3R1/KPNA2/DNAJA1/RANBP2/NUP93/RPS24	57
GO:0060548	negative regulation of cell death	58/447	299/3917	1.82e-05	0.00024952	0.000175334	HSP90AB1/PAK2/HSPB1/EGFR/CSNK2A1/STAT3/ENO1/YWHAE/NPM1/PSMC1/PRKDC/HSPD1/DDX3X/CTNNB1/HNRNPK/YWHAZ/RPS3A/CAT/KRAS/ARHGDIA/PA2G4/EIF4G1/SOD1/RPL10/CFL1/GSTP1/ILK/NFKB1/CDK1/GNAI2/HSP90B1/PARK7/SET/SRC/GSK3B/SQSTM1/ACAA2/NONO/PHB2/PRDX2/ANXA1/CD44/PTPN1/VDAC2/PIK3R1/APOE/MSH2/CDK5/DNAJA1/PRDX5/PPT1/QARS1/PDCD4/ATAD3A/RHOA/AARS1/DCPS/GLO1	58
GO:0043405	regulation of MAP kinase activity	24/447	86/3917	1.82e-05	0.00024952	0.000175334	IQGAP1/EGFR/PPP2CA/CSK/PTPN6/KRAS/RPS3/SOD1/GSTP1/ILK/CDK1/UBE2N/MAPK1/SRC/UBE2V1/CRKL/KARS1/MAPK3/PRDX2/PTPN1/APOE/LYN/DNAJA1/PDCD4	24
GO:0032386	regulation of intracellular transport	36/447	156/3917	1.85e-05	0.000252431	0.00017738	EZR/YWHAE/YWHAB/TARDBP/RAN/YWHAZ/HUWE1/JUP/MSN/IPO5/RANGAP1/TRIM28/DHX9/DYNC1H1/CDH1/ARHGAP1/YWHAQ/PARK7/MAPK1/SEC16A/SRC/XPO5/GSK3B/NPEPPS/SCP2/MAPK3/NOLC1/EMD/PTPN1/LGALS9/PIK3R1/GDI1/LYN/CDK5/EHD1/KHDRBS1	36
GO:0051222	positive regulation of protein transport	34/447	144/3917	1.9e-05	0.000258441	0.000181603	GPI/EZR/EGFR/YWHAE/YWHAB/TARDBP/RAN/YWHAZ/HUWE1/JUP/DNM1L/GAPDH/IPO5/TRIM28/DHX9/CDH1/YWHAQ/MAPK1/SEC16A/SRC/GSK3B/NPEPPS/SPTBN1/PPIA/KARS1/MAPK3/EMD/RAC1/HMGB1/LGALS9/PIK3R1/DYNLL1/CDK5/ARF6	34
GO:0034250	positive regulation of cellular amide metabolic process	20/447	65/3917	1.92e-05	0.000259825	0.000182576	EEF2/PABPC1/NPM1/EIF6/HNRNPD/EIF4A3/DDX3X/LARP1/DHX9/EIF2S3/MAPK1/RPL5/EIF5A2/MAPK3/EIF3D/EIF3E/DDX39B/KHDRBS1/EIF5AL1/RHOA	20
GO:0035036	sperm-egg recognition	8/447	13/3917	2.07e-05	0.000278468	0.000195676	ALDOA/CCT8/CCT5/CCT7/CCT3/CCT4/CCT2/VDAC2	8
GO:0048538	thymus development	8/447	13/3917	2.07e-05	0.000278468	0.000195676	PRKDC/CTNNB1/SOD1/MAPK1/CRKL/MAPK3/PRDX2/MAD1L1	8
GO:0046824	positive regulation of nucleocytoplasmic transport	13/447	32/3917	2.1e-05	0.000281628	0.000197896	YWHAE/TARDBP/RAN/JUP/IPO5/TRIM28/DHX9/CDH1/MAPK1/GSK3B/EMD/PIK3R1/KHDRBS1	13
GO:0070200	establishment of protein localization to telomere	7/447	10/3917	2.13e-05	0.000282439	0.000198466	CCT8/CCT6A/CCT5/CCT7/CCT3/CCT4/CCT2	7
GO:1904816	positive regulation of protein localization to chromosome, telomeric region	7/447	10/3917	2.13e-05	0.000282439	0.000198466	CCT8/CCT6A/CCT5/CCT7/CCT3/CCT4/CCT2	7
GO:2001233	regulation of apoptotic signaling pathway	33/447	139/3917	2.24e-05	0.000296292	0.0002082	STK4/PAK2/HSPB1/CSNK2A1/ENO1/YWHAE/YWHAB/DDX3X/CTNNB1/HNRNPK/YWHAZ/DNM1L/RPS3/SOD1/PARP1/PPP1CA/GSTP1/GNAI2/YWHAQ/PARK7/P4HB/SRC/GSK3B/PDIA3/ACAA2/NONO/PRDX2/CD44/PTPN1/VDAC2/LGALS9/DNAJA1/QARS1	33
GO:0045859	regulation of protein kinase activity	43/447	202/3917	2.43e-05	0.00032071	0.000225359	HSP90AB1/STK4/PAK2/IQGAP1/HSPB1/EGFR/HSP90AA1/PPP2CA/NPM1/CSK/PTPN6/DDX3X/KRAS/IPO5/RPS3/SOD1/HEXIM1/GSTP1/ILK/CDK1/UBE2N/PARK7/XRCC6/MAPK1/SRC/UBE2V1/CRKL/KARS1/CSNK2B/ACTB/MAPK3/MVP/PRDX2/XRCC5/PTPN1/APOE/LYN/CDK5/DNAJA1/QARS1/PDCD4/GCN1/RHOA	43
GO:0002479	antigen processing and presentation of exogenous peptide antigen via MHC class I, TAP-dependent	19/447	61/3917	2.56e-05	0.000335817	0.000235974	PSMD7/PSMC1/PSMC6/PSMC4/PSMD2/PSMA3/PSMD12/PSMC3/PSME1/PSMA7/PSME2/PDIA3/PSMB1/PSMB8/PSMC2/PSMD14/PSMB9/PSMD11/PSMD13	19
GO:0046822	regulation of nucleocytoplasmic transport	18/447	56/3917	2.59e-05	0.000339073	0.000238262	YWHAE/TARDBP/RAN/JUP/IPO5/RANGAP1/TRIM28/DHX9/CDH1/PARK7/MAPK1/XPO5/GSK3B/NOLC1/EMD/PIK3R1/CDK5/KHDRBS1	18
GO:0002520	immune system development	60/447	317/3917	2.82e-05	0.000367783	0.000258436	STK4/EEF2/STAT3/PSMD7/AGO1/EIF6/PSMC1/PTPN6/PRKDC/HSPD1/CTNNB1/MOV10/WDR1/G6PD/PSMC6/RPS19/FASN/SOD1/PSMC4/PARP1/PSMD2/PSMA3/PSMD12/PSMC3/PSME1/PSMA7/MAPK1/PSME2/SRC/STAT1/PSMB1/PAFAH1B1/PSMB8/CRKL/DOCK2/MAPK3/H3C14/H3C15/H3C13/PRDX2/ANXA1/XRCC5/PRKCB/HMGB1/LGALS9/PIK3R1/MSH2/PSMC2/PSMD14/LYN/SAMHD1/PSMB9/TFRC/MAD1L1/RHOA/NBN/TPD52/PSMD11/PSMD13/GLO1	60
GO:0034622	cellular protein-containing complex assembly	83/447	481/3917	2.87e-05	0.000372277	0.000261594	HSP90AB1/GRB2/CAND1/HSP90AA1/CLTC/NPM1/ACTR3/AGO1/EIF6/PRPF8/PFN1/HSPD1/GEMIN5/LUC7L2/CAPZA2/PSMC6/DNM1L/ARPC1B/HSPA4/RPS19/RUVBL2/RPS3/EIF4G1/NDUFS1/ACTR2/PSMC4/CLASP1/RPL10/SF3B1/PARP1/H3-4/MCM2/DHX9/EIF2S3/PSMC3/RPLP0/SET/SRC/RPA1/EIF3L/ARPC4/EIF3I/MAPRE1/ARPC2/RUVBL1/SPTBN1/RPL5/DDX1/EIF3B/H1-2/CSNK2B/RPL38/RPS5/EIF3F/H3C14/H3C15/H3C13/SNRNP200/EIF3D/CCT2/COTL1/NAP1L1/RAC1/HMGB1/EIF3E/VDAC2/D…	83
GO:0090087	regulation of peptide transport	48/447	236/3917	2.88e-05	0.000372277	0.000261594	GPI/HSPA8/EZR/EGFR/YWHAE/YWHAB/CSK/TARDBP/RAN/YWHAZ/HUWE1/JUP/DNM1L/GAPDH/IPO5/RANGAP1/TRIM28/DHX9/CDH1/YWHAQ/PARK7/MAPK1/SEC16A/SRC/XPO5/GSK3B/NPEPPS/RAB8A/SPTBN1/PPIA/KARS1/SERPINB1/MAPK3/NOLC1/EMD/ANXA1/RAC1/PTPN1/HMGB1/LGALS9/PIK3R1/APOE/GDI1/LYN/DYNLL1/CDK5/DNAJA1/ARF6	48
GO:0009607	response to biotic stimulus	81/447	467/3917	3.01e-05	0.000387139	0.000272037	HSP90AB1/PAK2/HSPB1/EEF1G/G3BP1/ENO1/ACTR3/PSMD7/PRPF8/PSMC1/RAB1A/PTPN6/PRKDC/HSPD1/DDX3X/EPRS1/CAPZA2/PSMC6/KRAS/GAPDH/CCT5/RPS19/HEXIM1/ACTR2/PSMC4/RRP1B/CFL1/TRIM28/PSMD2/ABCE1/GSTP1/DHX9/PSMA3/NFKB1/UPF1/PSMD12/PSMC3/MNDA/PSME1/PSMA7/XRCC6/TUBB4B/MAPK1/PSME2/SRC/GSK3B/STAT1/PSMB1/TRIM25/PSMB8/NONO/TUBB/HNRNPUL1/DDX1/MATR3/MAPK3/RBM14/PCBP2/PRDX2/ANXA1/COTL1/DCD/XRCC5/CD44/PTPN1/HMGB1/LGALS9/…	81
GO:0070646	protein modification by small protein removal	29/447	117/3917	3.02e-05	0.000387139	0.000272037	OTUB1/VCP/PSMD7/PSMC1/PSMC6/PSMC4/PSMD2/PSMA3/CDK1/PSMD12/PSMC3/PSME1/PARK7/PSMA7/PSME2/PSMB1/PSMB8/RUVBL1/ACTB/USP5/EIF3F/PSMC2/USP14/PSMD14/SART3/PSMB9/RHOA/PSMD11/PSMD13	29
GO:0050807	regulation of synapse organization	15/447	42/3917	3.04e-05	0.000388492	0.000272988	VCP/YWHAZ/DNM1L/EIF4G1/ACTR2/CFL1/PAFAH1B1/CRKL/TUBB/PDLIM5/APOE/CDK5/CAPRIN1/ARF6/RHOA	15
GO:0043085	positive regulation of catalytic activity	77/447	439/3917	3.28e-05	0.000418169	0.000293842	HSP90AB1/STK4/PAK2/IQGAP1/VCP/EGFR/STAT3/HSP90AA1/PPP2CA/YWHAB/CSK/RAB1A/PFN1/HNRNPD/HSPD1/DDX3X/CTNNB1/KRAS/DNM1L/ARHGDIA/SEC23A/RPS3/SOD1/RFC5/RANGAP1/AIMP2/RCC2/DHX9/ILK/CDK1/PCNA/UBE2N/ARHGAP1/GNAI2/HNRNPA2B1/PDCD6/PSME1/PARK7/XRCC6/MAPK1/PSME2/SRC/GSK3B/UBE2V1/DNAJA2/DCUN1D1/RPS2/CRKL/KARS1/DOCK2/GDI2/MAPK3/DYNLL2/DNAJC10/PRDX2/CCT4/CCT2/XRCC5/PTPN1/HMGB1/LGALS9/APOE/CYCS/GDI1/EIF5/MSH2/PSMD…	77
GO:0048732	gland development	27/447	106/3917	3.38e-05	0.000428997	0.00030145	EGFR/PRKDC/PKM/HNRNPD/CTNNB1/ACO2/KRAS/MSN/FASN/SOD1/CAPN1/PCNA/CDH1/MAPK1/SRC/CRKL/PHB2/CSNK2B/MAPK3/PRDX2/ANXA1/DDX39B/FKBP4/CAD/GOT2/ARF6/MAD1L1	27
GO:0000003	reproduction	53/447	271/3917	3.42e-05	0.000431033	0.000302881	HSP90AB1/GRB2/STK4/EGFR/STAT3/PPP2CA/ALDOA/CCT8/ACTR3/DNM2/RTCB/PRKDC/DDX3X/CTNNB1/KRAS/CCT5/CCT7/SOD1/ACTR2/TRIM28/CDK1/PCNA/CCT3/PARK7/MAPK1/SRC/RPA1/PAFAH1B1/HSD17B4/CRKL/RUVBL1/PHB2/SNRPA1/EIF5A2/MAPK3/CCT4/ANXA1/CCT2/DLD/VDAC2/LGALS9/TUBG1/FKBP4/MSH2/DYNLL1/DNAJA1/CAD/GOT2/SEPTIN2/EIF2S2/KHDRBS1/NBN/PSMD13	53
GO:0022414	reproductive process	53/447	271/3917	3.42e-05	0.000431033	0.000302881	HSP90AB1/GRB2/STK4/EGFR/STAT3/PPP2CA/ALDOA/CCT8/ACTR3/DNM2/RTCB/PRKDC/DDX3X/CTNNB1/KRAS/CCT5/CCT7/SOD1/ACTR2/TRIM28/CDK1/PCNA/CCT3/PARK7/MAPK1/SRC/RPA1/PAFAH1B1/HSD17B4/CRKL/RUVBL1/PHB2/SNRPA1/EIF5A2/MAPK3/CCT4/ANXA1/CCT2/DLD/VDAC2/LGALS9/TUBG1/FKBP4/MSH2/DYNLL1/DNAJA1/CAD/GOT2/SEPTIN2/EIF2S2/KHDRBS1/NBN/PSMD13	53
GO:1902531	regulation of intracellular signal transduction	82/447	476/3917	3.46e-05	0.000432661	0.000304025	HSP90AB1/GRB2/PAK2/IQGAP1/HSPB1/EZR/EGFR/CSNK2A1/HSP90AA1/ENO1/PPP2CA/CSK/AGO1/DNM2/PTPN6/DDX3X/CTNNB1/HNRNPK/CAT/KRAS/DNM1L/ARHGDIA/RPS3/SOD1/HEXIM1/RFC5/PARP1/PTBP1/GSTP1/ILK/CDK1/UBE2N/ARHGAP1/GNAI2/PDCD6/PARK7/RPL23/MAPK1/ACTN4/P4HB/SRC/RPA1/GSK3B/SQSTM1/UBE2V1/STAT1/PAFAH1B1/TRIM25/CRKL/NONO/DDX5/PHB2/RPL5/DDX1/KARS1/CSNK2B/GDI2/MAPK3/CHD3/PRDX2/CD44/RAC1/PTPN1/PRKCB/HMGB1/VDAC2/FLOT1/GSTO1/…	82
GO:0010243	response to organonitrogen compound	61/447	326/3917	3.46e-05	0.000432661	0.000304025	HSP90AB1/GRB2/EFTUD2/IQGAP1/EEF2/VCP/EZR/EGFR/STAT3/CSK/EIF6/DNM2/PRKDC/PKM/HNRNPD/CTNNB1/EPRS1/JUP/CAT/PSMC6/IPO5/SOD1/ACTR2/RANGAP1/CFL1/PARP1/LARP1/GSTP1/ATP6V1B2/NFKB1/CDK1/PCNA/CDH1/GNAI2/HSP90B1/RPL23/ATP6V1A/MAPK1/SRC/GSK3B/STAT1/RAB8A/TRIM25/ACTB/MAPK3/DNAJC10/ANXA1/PTPN1/PRKCB/PIK3R1/APOE/UGGT1/USP14/LYN/CDK5/CAD/RANBP2/GOT2/APEX1/HPRT1/RHOA	61
GO:0002478	antigen processing and presentation of exogenous peptide antigen	30/447	124/3917	3.63e-05	0.000451721	0.000317419	CLTC/PSMD7/DNM2/PSMC1/CAPZA2/PSMC6/SEC23A/PSMC4/PSMD2/DYNC1H1/PSMA3/PSMD12/PSMC3/PSME1/PSMA7/PSME2/PDIA3/CANX/PSMB1/DCTN2/PSMB8/DYNLL2/RAB7A/PSMC2/PSMD14/DYNLL1/HLA-DRA/PSMB9/PSMD11/PSMD13	30
GO:0009988	cell-cell recognition	10/447	21/3917	3.73e-05	0.000462766	0.00032518	ALDOA/CCT8/CCT5/CCT7/MSN/CCT3/DOCK2/CCT4/CCT2/VDAC2	10
GO:0043207	response to external biotic stimulus	79/447	456/3917	4.03e-05	0.000496128	0.000348623	HSP90AB1/PAK2/HSPB1/EEF1G/G3BP1/ENO1/ACTR3/PSMD7/PRPF8/PSMC1/RAB1A/PTPN6/PRKDC/DDX3X/EPRS1/CAPZA2/PSMC6/KRAS/GAPDH/CCT5/RPS19/HEXIM1/ACTR2/PSMC4/RRP1B/CFL1/TRIM28/PSMD2/ABCE1/GSTP1/DHX9/PSMA3/NFKB1/UPF1/PSMD12/PSMC3/MNDA/PSME1/PSMA7/XRCC6/TUBB4B/MAPK1/PSME2/SRC/STAT1/PSMB1/TRIM25/PSMB8/NONO/TUBB/HNRNPUL1/DDX1/MATR3/MAPK3/RBM14/PCBP2/PRDX2/ANXA1/COTL1/DCD/XRCC5/CD44/PTPN1/HMGB1/LGALS9/APOE/PSMC2/U…	79
GO:0051707	response to other organism	79/447	456/3917	4.03e-05	0.000496128	0.000348623	HSP90AB1/PAK2/HSPB1/EEF1G/G3BP1/ENO1/ACTR3/PSMD7/PRPF8/PSMC1/RAB1A/PTPN6/PRKDC/DDX3X/EPRS1/CAPZA2/PSMC6/KRAS/GAPDH/CCT5/RPS19/HEXIM1/ACTR2/PSMC4/RRP1B/CFL1/TRIM28/PSMD2/ABCE1/GSTP1/DHX9/PSMA3/NFKB1/UPF1/PSMD12/PSMC3/MNDA/PSME1/PSMA7/XRCC6/TUBB4B/MAPK1/PSME2/SRC/STAT1/PSMB1/TRIM25/PSMB8/NONO/TUBB/HNRNPUL1/DDX1/MATR3/MAPK3/RBM14/PCBP2/PRDX2/ANXA1/COTL1/DCD/XRCC5/CD44/PTPN1/HMGB1/LGALS9/APOE/PSMC2/U…	79
GO:0048534	hematopoietic or lymphoid organ development	57/447	300/3917	4.08e-05	0.000500923	0.000351992	STK4/EEF2/STAT3/PSMD7/AGO1/EIF6/PSMC1/PTPN6/PRKDC/CTNNB1/MOV10/WDR1/G6PD/PSMC6/RPS19/FASN/SOD1/PSMC4/PARP1/PSMD2/PSMA3/PSMD12/PSMC3/PSME1/PSMA7/MAPK1/PSME2/SRC/STAT1/PSMB1/PAFAH1B1/PSMB8/CRKL/DOCK2/MAPK3/H3C14/H3C15/H3C13/PRDX2/ANXA1/XRCC5/PRKCB/HMGB1/LGALS9/PIK3R1/MSH2/PSMC2/PSMD14/LYN/PSMB9/TFRC/MAD1L1/RHOA/TPD52/PSMD11/PSMD13/GLO1	57
GO:0006282	regulation of DNA repair	15/447	43/3917	4.19e-05	0.000511443	0.000359385	OTUB1/EGFR/FUS/PRKDC/RPS3/ACTR2/PARP1/TRIM28/DHX9/PCNA/UBE2N/UBE2V1/HMGB1/CDK9/UBE2V2	15
GO:0009968	negative regulation of signal transduction	61/447	328/3917	4.2e-05	0.000511443	0.000359385	GRB2/STK4/HSPB1/G3BP1/EZR/EGFR/CSNK2A1/ENO1/PPP2CA/YWHAB/CSK/PSMD7/DNM2/PSMC1/PTPN6/EIF4A3/DDX3X/CTNNB1/PSMC6/RUVBL2/PSMC4/PSMD2/GSTP1/PSMA3/PSMD12/PSMC3/GNAI2/PDCD6/PSME1/PARK7/PSMA7/PSME2/SRC/GSK3B/STAT1/PSMB1/PAFAH1B1/ACAA2/PSMB8/NONO/PHB2/EMD/PRDX2/CD44/RAB7A/PTPN1/PRKCB/VDAC2/GSTO1/APOE/PSMC2/PSMD14/LYN/DNAJA1/QARS1/SAMHD1/PDCD4/PSMB9/RHOA/PSMD11/PSMD13	61
GO:0042590	antigen processing and presentation of exogenous peptide antigen via MHC class I	19/447	63/3917	4.24e-05	0.000514651	0.000361638	PSMD7/PSMC1/PSMC6/PSMC4/PSMD2/PSMA3/PSMD12/PSMC3/PSME1/PSMA7/PSME2/PDIA3/PSMB1/PSMB8/PSMC2/PSMD14/PSMB9/PSMD11/PSMD13	19
GO:0045936	negative regulation of phosphate metabolic process	37/447	168/3917	4.25e-05	0.000514651	0.000361638	PAK2/IQGAP1/HSPB1/EZR/STAT3/PPP2CA/YWHAE/NPM1/YWHAB/CSK/TARDBP/PTPN6/PRKDC/IPO5/EIF4G1/HEXIM1/RRP1B/PARP1/GSTP1/ILK/GNAI2/PARK7/SET/GSK3B/PAFAH1B1/CRKL/MVP/DNAJC10/PTPN1/APOE/LYN/DYNLL1/DNAJA1/QARS1/PPP1R2/PDCD4/RHOA	37
GO:0001732	formation of cytoplasmic translation initiation complex	8/447	14/3917	4.35e-05	0.000524885	0.00036883	EIF3L/EIF3I/EIF3B/EIF3F/EIF3D/EIF3E/EIF5/EIF2S2	8
GO:0032101	regulation of response to external stimulus	57/447	301/3917	4.51e-05	0.000541851	0.000380751	HSP90AB1/PAK2/HSPB1/EGFR/PSMD7/PSMC1/PTPN6/PRKDC/PSMC6/KRAS/RPS19/SOD1/HEXIM1/PSMC4/CLASP1/PSMD2/ABCE1/GSTP1/DHX9/PSMA3/NFKB1/PSMD12/PSMC3/MNDA/IL16/PSME1/PARK7/PSMA7/XRCC6/PSME2/SRC/STAT1/PSMB1/PSMB8/NONO/KARS1/MATR3/MAPK3/RBM14/PCBP2/PRDX2/ANXA1/XRCC5/RAC1/PTPN1/HMGB1/LGALS9/APOE/PSMC2/USP14/PSMD14/LYN/SAMHD1/PDCD4/PSMB9/PSMD11/PSMD13	57
GO:0006281	DNA repair	41/447	194/3917	4.54e-05	0.000542931	0.00038151	OTUB1/VCP/EGFR/NPM1/FUS/PRKDC/HUWE1/ASCC3/RUVBL2/RPS3/ACTR2/RFC5/PARP1/H3-4/TRIM28/RECQL/MCM2/DHX9/CDK1/UPF1/PCNA/UBE2N/PARK7/XRCC6/RPA1/UBE2V1/TRIM25/NONO/RUVBL1/DDX1/RBM14/XRCC5/HMGB1/MSH2/PSMD14/CDK9/APEX1/UBE2V2/FH/SAMHD1/NBN	41
GO:0010563	negative regulation of phosphorus metabolic process	37/447	169/3917	4.88e-05	0.000581729	0.000408773	PAK2/IQGAP1/HSPB1/EZR/STAT3/PPP2CA/YWHAE/NPM1/YWHAB/CSK/TARDBP/PTPN6/PRKDC/IPO5/EIF4G1/HEXIM1/RRP1B/PARP1/GSTP1/ILK/GNAI2/PARK7/SET/GSK3B/PAFAH1B1/CRKL/MVP/DNAJC10/PTPN1/APOE/LYN/DYNLL1/DNAJA1/QARS1/PPP1R2/PDCD4/RHOA	37
GO:0035690	cellular response to drug	29/447	120/3917	5.01e-05	0.000595012	0.000418107	HSP90AB1/EFTUD2/EGFR/DNM2/HNRNPD/CTNNB1/JUP/RPS3/SOD1/LARP1/HNRNPA1/NFKB1/CDK1/PCNA/CDH1/GNAI2/HSP90B1/PARK7/MAPK1/SRC/GSK3B/CRKL/ACTB/MAPK3/ANXA1/CAD/APEX1/TFRC/DCPS	29
GO:0019884	antigen processing and presentation of exogenous antigen	30/447	126/3917	5.02e-05	0.000595012	0.000418107	CLTC/PSMD7/DNM2/PSMC1/CAPZA2/PSMC6/SEC23A/PSMC4/PSMD2/DYNC1H1/PSMA3/PSMD12/PSMC3/PSME1/PSMA7/PSME2/PDIA3/CANX/PSMB1/DCTN2/PSMB8/DYNLL2/RAB7A/PSMC2/PSMD14/DYNLL1/HLA-DRA/PSMB9/PSMD11/PSMD13	30
GO:0071363	cellular response to growth factor stimulus	39/447	182/3917	5.06e-05	0.000597426	0.000419803	HSP90AB1/GRB2/HNRNPH1/IQGAP1/EEF2/HSPB1/EGFR/DNM2/EIF4A3/CTNNB1/CAT/RPS3/PARP1/PTBP1/HNRNPA1/GSTP1/CPNE3/ILK/PDCD6/HNRNPF/MAPK1/SRC/NCL/CRKL/DDX5/HNRNPM/MAPK3/EEF1A1/EMD/ANXA1/CD44/PTPN1/PRKCB/CAD/EHD1/TWF2/PDCD4/ARF6/RHOA	39
GO:1904814	regulation of protein localization to chromosome, telomeric region	7/447	11/3917	5.27e-05	0.000618776	0.000434806	CCT8/CCT6A/CCT5/CCT7/CCT3/CCT4/CCT2	7
GO:0006357	regulation of transcription by RNA polymerase II	74/447	423/3917	5.28e-05	0.000618776	0.000434806	CAND1/EZR/EGFR/STAT3/ENO1/NPM1/ACTR3/PSMD7/AGO1/FUS/TARDBP/PSMC1/PRKDC/PFN1/PCBP1/HSPD1/DDX3X/CTNNB1/HNRNPK/JUP/PSMC6/RUVBL2/HDGF/HEXIM1/ACTR2/PSMC4/RRP1B/RPL10/PARP1/TRIM28/PSMD2/CARHSP1/DHX9/PSMA3/NFKB1/PCNA/PSMD12/PSMC3/HNRNPA2B1/PSME1/PARK7/RPL23/PSMA7/XRCC6/PSME2/SQSTM1/STAT1/PSMB1/NCL/PSMB8/NONO/RUVBL1/DDX5/H1-2/MAPK3/RBM14/CHD3/PRKCB/HMGB1/TCERG1/PIK3R1/APOE/SARS1/YBX1/PSMC2/PSMD14/THRAP3/…	74
GO:0032388	positive regulation of intracellular transport	25/447	97/3917	5.36e-05	0.000626049	0.000439917	EZR/YWHAE/YWHAB/TARDBP/RAN/YWHAZ/HUWE1/JUP/MSN/IPO5/TRIM28/DHX9/DYNC1H1/CDH1/YWHAQ/MAPK1/SEC16A/GSK3B/NPEPPS/SCP2/EMD/PIK3R1/CDK5/EHD1/KHDRBS1	25
GO:0034249	negative regulation of cellular amide metabolic process	19/447	64/3917	5.41e-05	0.000629433	0.000442294	STAT3/AGO1/EIF6/HNRNPD/EIF4A3/DDX3X/MOV10/EPRS1/GAPDH/RPS3/EIF4G1/LARP1/UPF1/EIF2S1/NCL/HNRNPR/EIF3E/APOE/CAPRIN1	19
GO:0010562	positive regulation of phosphorus metabolic process	52/447	269/3917	5.68e-05	0.000656238	0.000461129	HSP90AB1/STK4/PAK2/IQGAP1/VCP/EGFR/STAT3/HSP90AA1/ENO1/PPP2CA/CSK/DDX3X/CTNNB1/KRAS/PGK1/RPS3/EIF4G1/SOD1/PTBP1/ILK/CDK1/UBE2N/GNAI2/PARK7/XRCC6/MAPK1/SRC/SQSTM1/UBE2V1/CRKL/PHB2/KARS1/CSNK2B/MAPK3/PRDX2/XRCC5/CD44/RAC1/PTPN1/HMGB1/SYMPK/FLOT1/LGALS9/APOE/LYN/CDK5/CDK9/RANBP2/GCN1/STOML2/RHOA/NBN	52
GO:0045937	positive regulation of phosphate metabolic process	52/447	269/3917	5.68e-05	0.000656238	0.000461129	HSP90AB1/STK4/PAK2/IQGAP1/VCP/EGFR/STAT3/HSP90AA1/ENO1/PPP2CA/CSK/DDX3X/CTNNB1/KRAS/PGK1/RPS3/EIF4G1/SOD1/PTBP1/ILK/CDK1/UBE2N/GNAI2/PARK7/XRCC6/MAPK1/SRC/SQSTM1/UBE2V1/CRKL/PHB2/KARS1/CSNK2B/MAPK3/PRDX2/XRCC5/CD44/RAC1/PTPN1/HMGB1/SYMPK/FLOT1/LGALS9/APOE/LYN/CDK5/CDK9/RANBP2/GCN1/STOML2/RHOA/NBN	52
GO:0017148	negative regulation of translation	18/447	59/3917	5.7e-05	0.000656238	0.000461129	STAT3/AGO1/EIF6/HNRNPD/EIF4A3/DDX3X/MOV10/EPRS1/GAPDH/RPS3/EIF4G1/LARP1/UPF1/EIF2S1/NCL/HNRNPR/EIF3E/CAPRIN1	18
GO:0043161	proteasome-mediated ubiquitin-dependent protein catabolic process	32/447	139/3917	5.74e-05	0.000658962	0.000463044	HSP90AB1/VCP/PSMD7/PSMC1/CTNNB1/PSMC6/PSMC4/PSMD2/PSMA3/CDK1/PSMD12/PSMC3/HSP90B1/PSME1/PARK7/PSMA7/PSME2/GSK3B/PSMB1/CDC27/TRIM25/PSMB8/USP5/PCBP2/DNAJC10/PSMC2/USP14/PSMD14/ANAPC7/PSMB9/PSMD11/PSMD13	32
GO:0048667	cell morphogenesis involved in neuron differentiation	31/447	133/3917	5.83e-05	0.000667654	0.000469151	HSP90AB1/GRB2/EZR/HSP90AA1/DNM2/DNM1L/ARHGDIA/SOD1/ACTR2/CFL1/ILK/MAPK1/SRC/GSK3B/RAB8A/PAFAH1B1/SPTBN1/ACTB/MAPK3/RAC1/PDLIM5/FLOT1/IST1/PIK3R1/APOE/GDI1/CDK5/HPRT1/CAPRIN1/TWF2/RHOA	31
GO:0006974	cellular response to DNA damage stimulus	54/447	284/3917	6.5e-05	0.000741243	0.000520861	GRB2/OTUB1/VCP/EGFR/NPM1/NDRG1/FUS/PRKDC/HNRNPK/HUWE1/ASCC3/RUVBL2/RPS3/ACTR2/RFC5/PARP1/H3-4/TRIM28/UBA1/RECQL/MCM2/DHX9/CDK1/UPF1/PCNA/UBE2N/MNDA/PARK7/XRCC6/MAPK1/RPA1/UBE2V1/TRIM25/NONO/RUVBL1/DDX5/DDX1/MAPK3/RBM14/XRCC5/CD44/HMGB1/DDX39B/PIK3R1/MSH2/PSMD14/LYN/DNAJA1/CDK9/APEX1/UBE2V2/FH/SAMHD1/NBN	54
GO:0032990	cell part morphogenesis	36/447	165/3917	6.68e-05	0.000759399	0.000533619	HSP90AB1/GRB2/IQGAP1/EZR/EGFR/HSP90AA1/DNM2/CTNNB1/MOV10/DNM1L/ARHGDIA/ACTR2/CFL1/ILK/MAPK1/SRC/GSK3B/RAB8A/PAFAH1B1/SPTBN1/ACTB/MAPK3/CD44/RAC1/PDLIM5/FLOT1/IST1/PIK3R1/APOE/GDI1/CDK5/HPRT1/CAPRIN1/TWF2/EPB41L3/RHOA	36
GO:1901991	negative regulation of mitotic cell cycle phase transition	23/447	87/3917	6.96e-05	0.000788568	0.000554116	PSMD7/PSMC1/PRKDC/PSMC6/PSMC4/PSMD2/PSMA3/CDK1/PCNA/PSMD12/PSMC3/PSME1/PSMA7/PSME2/PSMB1/PSMB8/PSMC2/PSMD14/PSMB9/MAD1L1/NBN/PSMD11/PSMD13	23
GO:0023057	negative regulation of signaling	64/447	355/3917	7.23e-05	0.000815967	0.000573369	GRB2/STK4/HSPB1/G3BP1/EZR/EGFR/CSNK2A1/ENO1/PPP2CA/YWHAB/CSK/PSMD7/DNM2/PSMC1/PTPN6/EIF4A3/DDX3X/CTNNB1/PSMC6/RUVBL2/PSMC4/PSMD2/GSTP1/PSMA3/PSMD12/PSMC3/GNAI2/PDCD6/PSME1/PARK7/PSMA7/PSME2/SRC/GSK3B/STAT1/PSMB1/PAFAH1B1/ACAA2/PSMB8/NONO/PHB2/SERPINB1/MVP/EMD/PRDX2/ANXA1/CD44/RAB7A/PTPN1/PRKCB/VDAC2/GSTO1/APOE/PSMC2/PSMD14/LYN/DNAJA1/QARS1/SAMHD1/PDCD4/PSMB9/RHOA/PSMD11/PSMD13	64
GO:0032269	negative regulation of cellular protein metabolic process	63/447	348/3917	7.28e-05	0.000819508	0.000575858	HSP90AB1/OTUB1/PAK2/HSPB1/EZR/CSNK2A1/STAT3/PPP2CA/YWHAE/NPM1/YWHAB/CSK/AGO1/EIF6/TARDBP/PTPN6/PRKDC/HNRNPD/EIF4A3/DDX3X/CTNNB1/MOV10/EPRS1/G6PD/GAPDH/IPO5/RPS3/EIF4G1/HEXIM1/LARP1/GSTP1/ILK/NFKB1/UPF1/GNAI2/EIF2S1/PARK7/RPL23/SET/SRC/GSK3B/NCL/PAFAH1B1/CRKL/RPL5/SERPINB1/MVP/HNRNPR/DNAJC10/CD44/PTPN1/EIF3E/U2AF2/APOE/USP14/LYN/CDK5/DNAJA1/PRDX5/QARS1/CAPRIN1/PPP1R2/PDCD4	63
GO:1901700	response to oxygen-containing compound	81/447	479/3917	7.75e-05	0.000869323	0.000610862	HSP90AB1/GRB2/EFTUD2/IQGAP1/EEF2/VCP/EZR/EGFR/STAT3/CSK/EIF6/PRPF8/DNM2/PRKDC/PKM/HNRNPD/CTNNB1/EPRS1/JUP/CAT/G6PD/DNM1L/ARPC1B/MSN/IPO5/RUVBL2/RPS3/SOD1/ACTR2/RANGAP1/CFL1/PARP1/LARP1/GSTP1/ATP6V1B2/NFKB1/CDK1/UPF1/PCNA/CDH1/GNAI2/HSP90B1/PARK7/RPL23/ATP6V1A/MAPK1/SRC/ESD/GSK3B/STAT1/RAB8A/TRIM25/CRKL/PHB2/CSNK2B/ACTB/MAPK3/PRDX2/ANXA1/XRCC5/RAC1/PTPN1/PRKCB/HMGB1/LGALS9/PIK3R1/APOE/PSMD14/LYN/T…	81
GO:0051248	negative regulation of protein metabolic process	65/447	363/3917	7.82e-05	0.000873826	0.000614026	HSP90AB1/OTUB1/PAK2/HSPB1/EZR/EGFR/CSNK2A1/STAT3/PPP2CA/YWHAE/NPM1/YWHAB/CSK/AGO1/EIF6/TARDBP/PTPN6/PRKDC/HNRNPD/EIF4A3/DDX3X/CTNNB1/MOV10/EPRS1/G6PD/GAPDH/IPO5/RPS3/EIF4G1/HEXIM1/LARP1/GSTP1/ILK/NFKB1/UPF1/GNAI2/EIF2S1/PARK7/RPL23/SF3B3/SET/SRC/GSK3B/NCL/PAFAH1B1/CRKL/RPL5/SERPINB1/MVP/HNRNPR/DNAJC10/CD44/PTPN1/EIF3E/U2AF2/APOE/USP14/LYN/CDK5/DNAJA1/PRDX5/QARS1/CAPRIN1/PPP1R2/PDCD4	65
GO:0045930	negative regulation of mitotic cell cycle	26/447	105/3917	7.95e-05	0.000886209	0.000622727	EGFR/PSMD7/PSMC1/PRKDC/CTNNB1/PSMC6/PSMC4/PSMD2/PSMA3/CDK1/PCNA/PSMD12/PSMC3/PSME1/PSMA7/PSME2/PSMB1/PSMB8/MSH2/PSMC2/PSMD14/PSMB9/MAD1L1/NBN/PSMD11/PSMD13	26
GO:0051050	positive regulation of transport	57/447	307/3917	8.09e-05	0.000897265	0.000630496	GPI/EZR/EGFR/YWHAE/YWHAB/TARDBP/DNM2/RAN/HNRNPK/YWHAZ/HUWE1/JUP/G6PD/DNM1L/GAPDH/MSN/IPO5/SOD1/CLASP1/TRIM28/DHX9/DYNC1H1/CDH1/GNAI2/YWHAQ/PARK7/MAPK1/ACTN4/GLRX/SEC16A/SRC/GSK3B/NPEPPS/SCP2/SPTBN1/PPIA/KARS1/ACTB/DOCK2/MAPK3/EMD/ANXA1/RAB7A/RAC1/HMGB1/FLOT1/GSTO1/LGALS9/PIK3R1/APOE/DYNLL1/CDK5/PDCD6IP/PPT1/EHD1/KHDRBS1/ARF6	57
GO:0044087	regulation of cellular component biogenesis	59/447	321/3917	8.11e-05	0.000897265	0.000630496	GRB2/IQGAP1/CAND1/VCP/G3BP1/HSPA8/EZR/HSP90AA1/NPM1/ACTR3/DNM2/PFN1/DDX3X/CAPZA2/PSMC6/DNM1L/ARPC1B/MSN/RPS3/EIF4G1/ACTR2/PSMC4/CLASP1/PARP1/H3-4/TRIM28/RCC2/DYNC1H1/PSMC3/PARK7/SRC/RPA1/ARPC4/GSK3B/FSCN1/MAPRE1/ARPC2/SPTBN1/RBM14/COTL1/XRCC5/RAB7A/RAC1/HMGB1/PDLIM5/VDAC2/FLOT1/PIK3R1/APOE/FKBP4/PSMC2/DYNLL1/PDCD6IP/TWF2/ARPC5/ATXN2L/ASAP1/ARF6/RHOA	59
GO:0120036	plasma membrane bounded cell projection organization	65/447	364/3917	8.53e-05	0.00094084	0.000661115	HSP90AB1/GRB2/PAK2/IQGAP1/EZR/EGFR/HSP90AA1/YWHAE/ACTR3/DNM2/PFN1/CTNNB1/MOV10/DNM1L/ARHGDIA/SOD1/ACTR2/CLASP1/CFL1/RCC2/ILK/DYNC1H1/CDK1/CDH1/TUBB4B/MAPK1/SRC/TNPO1/GSK3B/DCTN2/RAB8A/FSCN1/MAPRE1/PAFAH1B1/ARPC2/CRKL/TUBB/SPTBN1/ACTB/MAPK3/DYNLL2/CD44/RAC1/HMGB1/PDLIM5/FLOT1/IST1/PIK3R1/APOE/TUBG1/GDI1/FKBP4/LYN/DYNLL1/CDK5/SEPTIN2/HPRT1/EHD1/CAPRIN1/TWF2/EPB41L3/ARPC5/ASAP1/ARF6/RHOA	65
GO:0002474	antigen processing and presentation of peptide antigen via MHC class I	21/447	77/3917	8.82e-05	0.000969667	0.000681372	PSMD7/PSMC1/PSMC6/SEC23A/PSMC4/PSMD2/PSMA3/PSMD12/PSMC3/PSME1/PSMA7/PSME2/PDIA3/CANX/PSMB1/PSMB8/PSMC2/PSMD14/PSMB9/PSMD11/PSMD13	21
GO:0007338	single fertilization	11/447	27/3917	8.95e-05	0.000981418	0.000689629	ALDOA/CCT8/CCT5/CCT7/CDK1/CCT3/PARK7/CRKL/CCT4/CCT2/VDAC2	11
GO:0009890	negative regulation of biosynthetic process	67/447	379/3917	9.05e-05	0.000988603	0.000694678	HSPA8/EZR/STAT3/ENO1/CLTC/YWHAB/AGO1/EIF6/HNRNPD/EIF4A3/DDX3X/CTNNB1/MOV10/EPRS1/GAPDH/PA2G4/RUVBL2/HDGF/RPS3/EIF4G1/SOD1/HEXIM1/RPL10/PARP1/TRIM28/LARP1/HNRNPA1/GSTP1/NFKB1/UPF1/PCNA/EIF2S1/YWHAQ/HNRNPA2B1/PARK7/RPL23/XRCC6/SET/SRC/GSK3B/SQSTM1/STAT1/NCL/NONO/DDX5/PHB2/H1-2/H3C14/H3C15/H3C13/HNRNPR/ACADVL/XRCC5/HMGB1/EIF3E/TCERG1/APOE/SARS1/CDK5/PRDX5/APEX1/KHDRBS1/QARS1/CAPRIN1/ZC3H4/PDCD4/RHOA	67
GO:0071103	DNA conformation change	31/447	136/3917	9.17e-05	0.000998231	0.000701444	G3BP1/NPM1/DDX3X/ASCC3/RUVBL2/RFC5/PARP1/H3-4/TRIM28/RECQL/MCM2/DHX9/CDK1/HNRNPA2B1/XRCC6/SET/RPA1/RUVBL1/DDX1/H1-2/CHD3/H3C14/H3C15/H3C13/ANXA1/NAP1L1/XRCC5/HMGB1/DHX30/SART3/NBN	31
GO:1901699	cellular response to nitrogen compound	43/447	213/3917	9.24e-05	0.00100355	0.000705182	GRB2/EZR/EGFR/STAT3/NPM1/CSK/DNM2/PRKDC/PKM/HNRNPD/CTNNB1/EPRS1/JUP/IPO5/SOD1/ACTR2/RANGAP1/PARP1/LARP1/GSTP1/DHX9/ATP6V1B2/NFKB1/CDH1/GNAI2/HSP90B1/RPL23/ATP6V1A/MAPK1/SRC/GSK3B/STAT1/RAB8A/CRKL/ACTB/MAPK3/PTPN1/PRKCB/FLOT1/PIK3R1/LYN/CDK5/APEX1	43
GO:0048002	antigen processing and presentation of peptide antigen	30/447	130/3917	9.36e-05	0.00101301	0.000711828	CLTC/PSMD7/DNM2/PSMC1/CAPZA2/PSMC6/SEC23A/PSMC4/PSMD2/DYNC1H1/PSMA3/PSMD12/PSMC3/PSME1/PSMA7/PSME2/PDIA3/CANX/PSMB1/DCTN2/PSMB8/DYNLL2/RAB7A/PSMC2/PSMD14/DYNLL1/HLA-DRA/PSMB9/PSMD11/PSMD13	30
GO:0031400	negative regulation of protein modification process	39/447	187/3917	9.52e-05	0.00102698	0.000721643	OTUB1/PAK2/HSPB1/EZR/PPP2CA/YWHAE/NPM1/YWHAB/CSK/TARDBP/PTPN6/PRKDC/CTNNB1/G6PD/IPO5/RPS3/EIF4G1/HEXIM1/GSTP1/ILK/GNAI2/PARK7/RPL23/SET/GSK3B/PAFAH1B1/CRKL/RPL5/MVP/DNAJC10/PTPN1/U2AF2/APOE/LYN/CDK5/DNAJA1/QARS1/PPP1R2/PDCD4	39
GO:0006403	RNA localization	34/447	155/3917	9.55e-05	0.00102698	0.000721643	NPM1/CCT8/EIF6/RAN/EIF4A3/CCT6A/CCT5/CCT7/RUVBL2/HNRNPA1/ABCE1/DHX9/UPF1/HNRNPA2B1/NXF1/CCT3/HNRNPA3/XPO5/FBL/RUVBL1/EIF5A2/MVP/CCT4/CCT2/SYMPK/FLOT1/DDX39B/U2AF2/SSB/RANBP2/NUP93/KHDRBS1/U2AF1/EIF5AL1	34
GO:1903320	regulation of protein modification by small protein conjugation or removal	22/447	83/3917	9.59e-05	0.00102753	0.000722029	HSP90AB1/OTUB1/VCP/HSP90AA1/RAB1A/CTNNB1/HUWE1/DNM1L/RPS3/AIMP2/UBE2N/PDCD6/PARK7/RPL23/DCUN1D1/RPS2/RPL5/U2AF2/CDK5/SART3/DNAJA1/CDK9	22
GO:0002181	cytoplasmic translation	19/447	67/3917	0.000107874	0.00114896	0.00080736	EEF2/RPL15/EIF4G1/DHX9/EIF2S3/RPLP0/RPL18A/RPL9/EIF3L/EIF3I/EIF3B/RPL38/EIF3F/EIF3D/EIF3E/EIF4A1/EIF5/EIF2S2/AARS1	19
GO:2001020	regulation of response to DNA damage stimulus	19/447	67/3917	0.000107874	0.00114896	0.00080736	OTUB1/EGFR/FUS/PRKDC/HNRNPK/RPS3/ACTR2/PARP1/TRIM28/DHX9/PCNA/UBE2N/UBE2V1/DDX5/CD44/HMGB1/DDX39B/CDK9/UBE2V2	19
GO:0030030	cell projection organization	66/447	374/3917	0.000108728	0.00115443	0.000811202	HSP90AB1/GRB2/PAK2/IQGAP1/EZR/EGFR/HSP90AA1/YWHAE/ACTR3/DNM2/PFN1/CTNNB1/MOV10/PKN2/DNM1L/ARHGDIA/SOD1/ACTR2/CLASP1/CFL1/RCC2/ILK/DYNC1H1/CDK1/CDH1/TUBB4B/MAPK1/SRC/TNPO1/GSK3B/DCTN2/RAB8A/FSCN1/MAPRE1/PAFAH1B1/ARPC2/CRKL/TUBB/SPTBN1/ACTB/MAPK3/DYNLL2/CD44/RAC1/HMGB1/PDLIM5/FLOT1/IST1/PIK3R1/APOE/TUBG1/GDI1/FKBP4/LYN/DYNLL1/CDK5/SEPTIN2/HPRT1/EHD1/CAPRIN1/TWF2/EPB41L3/ARPC5/ASAP1/ARF6/RHOA	66
GO:0033044	regulation of chromosome organization	29/447	125/3917	0.00011076	0.00117204	0.000823577	OTUB1/CCT8/HNRNPD/CTNNB1/CCT6A/CCT5/CCT7/RUVBL2/PARP1/TRIM28/HNRNPA1/MCM2/UPF1/UBE2N/HNRNPA2B1/CCT3/MAPK1/SET/SRC/CDC27/H1-2/MAPK3/CCT4/CCT2/XRCC5/SART3/CDK9/MAD1L1/NBN	29
GO:0097711	ciliary basal body-plasma membrane docking	12/447	32/3917	0.000111425	0.00117204	0.000823577	HSP90AA1/YWHAE/CLASP1/DYNC1H1/CDK1/TUBB4B/DCTN2/MAPRE1/PAFAH1B1/TUBB/TUBG1/DYNLL1	12
GO:2001022	positive regulation of response to DNA damage stimulus	12/447	32/3917	0.000111425	0.00117204	0.000823577	EGFR/FUS/PRKDC/RPS3/ACTR2/PARP1/TRIM28/DHX9/PCNA/UBE2N/DDX5/HMGB1	12
GO:0017038	protein import	22/447	84/3917	0.000116379	0.0012166	0.000854886	HSPA8/STAT3/HSP90AA1/TARDBP/KPNB1/RAN/HSPD1/JUP/HSPA4/IPO5/TRIM28/CDH1/RPL23/MAPK1/TNPO1/PHB2/NOLC1/PIK3R1/KPNA2/APOE/RANBP2/NUP93	22
GO:0051348	negative regulation of transferase activity	22/447	84/3917	0.000116379	0.0012166	0.000854886	PAK2/HSPB1/PPP2CA/NPM1/CSK/PTPN6/IPO5/HEXIM1/GSTP1/ILK/PARK7/RPL23/SRC/GSK3B/RPL5/MVP/PTPN1/APOE/LYN/DNAJA1/QARS1/PDCD4	22
GO:0042063	gliogenesis	20/447	73/3917	0.000121022	0.00125736	0.000883533	EEF2/EGFR/STAT3/CSK/NDRG1/CTNNB1/WDR1/KRAS/SOD1/GSTP1/ILK/CDK1/MAPK1/PAFAH1B1/CRKL/MAPK3/ANXA1/LYN/CDK5/RHOA	20
GO:2001252	positive regulation of chromosome organization	20/447	73/3917	0.000121022	0.00125736	0.000883533	CCT8/HNRNPD/CTNNB1/CCT6A/CCT5/CCT7/RUVBL2/TRIM28/HNRNPA1/UBE2N/HNRNPA2B1/CCT3/MAPK1/MAPK3/CCT4/CCT2/XRCC5/SART3/CDK9/NBN	20
GO:0010648	negative regulation of cell communication	63/447	354/3917	0.000123269	0.0012768	0.000897191	GRB2/STK4/HSPB1/G3BP1/EZR/EGFR/CSNK2A1/ENO1/PPP2CA/YWHAB/CSK/PSMD7/DNM2/PSMC1/PTPN6/EIF4A3/DDX3X/CTNNB1/PSMC6/RUVBL2/PSMC4/PSMD2/GSTP1/PSMA3/PSMD12/PSMC3/GNAI2/PDCD6/PSME1/PARK7/PSMA7/PSME2/SRC/GSK3B/STAT1/PSMB1/PAFAH1B1/ACAA2/PSMB8/NONO/PHB2/SERPINB1/EMD/PRDX2/ANXA1/CD44/RAB7A/PTPN1/PRKCB/VDAC2/GSTO1/APOE/PSMC2/PSMD14/LYN/DNAJA1/QARS1/SAMHD1/PDCD4/PSMB9/RHOA/PSMD11/PSMD13	63
GO:0022008	neurogenesis	61/447	340/3917	0.000125894	0.00130001	0.0009135	HSP90AB1/GRB2/PAK2/IQGAP1/EEF2/EZR/EGFR/STAT3/HSP90AA1/YWHAE/CSK/NDRG1/DNM2/CTNNB1/MOV10/WDR1/YWHAZ/KRAS/DNM1L/ARHGDIA/EIF4G1/SOD1/ACTR2/CFL1/GSTP1/ILK/CDK1/CDH1/MAPK1/SRC/GSK3B/RAB8A/PAFAH1B1/CRKL/SPTBN1/ACTB/MAPK3/ANXA1/NAP1L1/XRCC5/RAC1/HMGB1/PDLIM5/FLOT1/IST1/PIK3R1/APOE/GDI1/FKBP4/LYN/CDK5/SEPTIN2/PPT1/HPRT1/EHD1/CAPRIN1/TWF2/EPB41L3/ASAP1/ARF6/RHOA	61
GO:0032989	cellular component morphogenesis	38/447	183/3917	0.000129315	0.00133128	0.000935473	HSP90AB1/GRB2/IQGAP1/EZR/EGFR/HSP90AA1/DNM2/CTNNB1/MOV10/WDR1/DNM1L/ARHGDIA/ACTR2/CLASP1/CFL1/ILK/MAPK1/SRC/GSK3B/RAB8A/PAFAH1B1/SPTBN1/ACTB/MAPK3/CD44/RAC1/PDLIM5/FLOT1/IST1/PIK3R1/APOE/GDI1/CDK5/HPRT1/CAPRIN1/TWF2/EPB41L3/RHOA	38
GO:0048585	negative regulation of response to stimulus	73/447	427/3917	0.000130532	0.00133909	0.000940962	GRB2/OTUB1/STK4/HSPB1/G3BP1/EZR/EGFR/CSNK2A1/ENO1/PPP2CA/YWHAB/CSK/PSMD7/DNM2/PSMC1/PTPN6/PRKDC/EIF4A3/DDX3X/CTNNB1/PSMC6/RPS19/RUVBL2/RPS3/SOD1/PSMC4/CLASP1/PSMD2/GSTP1/PSMA3/NFKB1/PSMD12/PSMC3/GNAI2/PDCD6/PSME1/PARK7/PSMA7/PSME2/SRC/GSK3B/STAT1/PSMB1/PAFAH1B1/ACAA2/PSMB8/NONO/PHB2/EMD/PCBP2/PRDX2/ANXA1/CD44/RAB7A/PTPN1/PRKCB/VDAC2/DDX39B/GSTO1/LGALS9/APOE/PSMC2/USP14/PSMD14/LYN/DNAJA1/QARS1/SAM…	73
GO:0010948	negative regulation of cell cycle process	28/447	120/3917	0.000130865	0.00133909	0.000940962	HSP90AB1/NPM1/PSMD7/PSMC1/PRKDC/PSMC6/PSMC4/PSMD2/PSMA3/CDK1/PCNA/PSMD12/PSMC3/PSME1/RPL23/PSMA7/PSME2/PSMB1/PSMB8/RBM14/PSMC2/PSMD14/CDK9/PSMB9/MAD1L1/NBN/PSMD11/PSMD13	28
GO:0010001	glial cell differentiation	16/447	52/3917	0.000131557	0.00134212	0.000943086	EGFR/STAT3/CSK/NDRG1/CTNNB1/WDR1/KRAS/SOD1/GSTP1/ILK/CDK1/MAPK1/MAPK3/LYN/CDK5/RHOA	16
GO:0002183	cytoplasmic translational initiation	11/447	28/3917	0.000132543	0.00134811	0.000947301	EIF4G1/EIF2S3/EIF3L/EIF3I/EIF3B/EIF3F/EIF3D/EIF3E/EIF4A1/EIF5/EIF2S2	11
GO:0008380	RNA splicing	50/447	264/3917	0.000137345	0.00139278	0.000978689	EFTUD2/HNRNPH1/HSPA8/PABPC1/PPP2CA/FUS/PRPF8/TARDBP/RTCB/PCBP1/HNRNPD/EIF4A3/HNRNPK/GEMIN5/LUC7L2/PRDX6/RRP1B/SF3B1/PTBP1/HNRNPA1/DHX9/HNRNPA2B1/HNRNPF/SRRM2/SF3B3/HNRNPA3/MBNL1/NONO/DDX5/HNRNPUL1/DDX1/SNRPA1/HNRNPM/HNRNPR/PCBP2/SNRNP200/SYMPK/DDX39B/HNRNPH3/PIK3R1/U2AF2/YBX1/SF3B2/FAM98B/SART3/THRAP3/KHDRBS1/U2AF1/U2AF1L5/DCPS	50
GO:0071902	positive regulation of protein serine/threonine kinase activity	22/447	85/3917	0.000140698	0.00142252	0.000999585	HSP90AB1/STK4/IQGAP1/EGFR/PPP2CA/CSK/DDX3X/KRAS/RPS3/SOD1/ILK/CDK1/UBE2N/MAPK1/SRC/UBE2V1/CRKL/KARS1/MAPK3/PRDX2/PTPN1/RHOA	22
GO:0022613	ribonucleoprotein complex biogenesis	46/447	237/3917	0.000141677	0.00142629	0.00100223	HSP90AB1/HSP90AA1/NPM1/AGO1/EIF6/PRPF8/RAN/EIF4A3/DDX3X/GEMIN5/LUC7L2/PA2G4/RPS19/RUVBL2/RRP1B/RPL10/SF3B1/TSR1/ABCE1/DHX9/EIF2S3/RPLP0/EIF3L/EIF3I/RPS2/FBL/RUVBL1/RPL5/DDX1/RPS8/EIF3B/RPL38/RPS5/EIF3F/NOLC1/SNRNP200/EIF3D/EIF3E/DDX39B/DHX30/EIF5/SART3/UTP14A/EIF2S2/THUMPD1/RPS24	46
GO:0098542	defense response to other organism	65/447	370/3917	0.000141913	0.00142629	0.00100223	HSP90AB1/PAK2/G3BP1/ACTR3/PSMD7/PSMC1/RAB1A/PTPN6/PRKDC/DDX3X/EPRS1/CAPZA2/PSMC6/KRAS/GAPDH/RPS19/HEXIM1/ACTR2/PSMC4/TRIM28/PSMD2/ABCE1/DHX9/PSMA3/NFKB1/PSMD12/PSMC3/MNDA/PSME1/PSMA7/XRCC6/TUBB4B/PSME2/SRC/STAT1/PSMB1/TRIM25/PSMB8/NONO/TUBB/DDX1/MATR3/MAPK3/RBM14/PCBP2/ANXA1/COTL1/DCD/XRCC5/CD44/PTPN1/HMGB1/LGALS9/APOE/PSMC2/USP14/PSMD14/LYN/ZC3HAV1/PPP6C/HLA-DRA/SAMHD1/PSMB9/PSMD11/PSMD13	65
GO:0042327	positive regulation of phosphorylation	48/447	251/3917	0.000147488	0.00147793	0.00103852	HSP90AB1/STK4/PAK2/IQGAP1/VCP/EGFR/STAT3/HSP90AA1/PPP2CA/CSK/DDX3X/CTNNB1/KRAS/PGK1/RPS3/EIF4G1/SOD1/ILK/CDK1/UBE2N/GNAI2/PARK7/XRCC6/MAPK1/SRC/SQSTM1/UBE2V1/CRKL/PHB2/KARS1/CSNK2B/MAPK3/PRDX2/XRCC5/CD44/RAC1/PTPN1/HMGB1/FLOT1/LGALS9/APOE/LYN/CDK5/CDK9/RANBP2/GCN1/RHOA/NBN	48
GO:0006006	glucose metabolic process	20/447	74/3917	0.000148645	0.00148514	0.00104359	GPI/ENO1/ALDOA/PKM/G6PD/GAPDH/PGK1/PGM1/PPP1CA/FABP5/MDH1/SRC/PDHA1/GSK3B/TPI1/SLC25A13/RANBP2/GOT2/AKR1A1/PGM2	20
GO:0097190	apoptotic signaling pathway	41/447	204/3917	0.000150209	0.00149634	0.00105146	STK4/PAK2/HSPB1/CSNK2A1/ENO1/YWHAE/YWHAB/PRKDC/DDX3X/CTNNB1/HNRNPK/YWHAZ/DNM1L/RPS3/SOD1/PARP1/PPP1CA/GSTP1/GNAI2/YWHAQ/PDCD6/PARK7/P4HB/SRC/GSK3B/PDIA3/ACAA2/NONO/DDX5/DNAJC10/PRDX2/CD44/PTPN1/VDAC2/LGALS9/PIK3R1/MSH2/DNAJA1/QARS1/NBN/RHOT2	41
GO:0060998	regulation of dendritic spine development	10/447	24/3917	0.000150845	0.00149828	0.00105282	DNM1L/ACTR2/CFL1/PAFAH1B1/PDLIM5/APOE/CDK5/CAPRIN1/ASAP1/ARF6	10
GO:0070198	protein localization to chromosome, telomeric region	8/447	16/3917	0.000151496	0.00150035	0.00105427	CCT8/CCT6A/CCT5/CCT7/CCT3/CCT4/CCT2/XRCC5	8
GO:0044089	positive regulation of cellular component biogenesis	39/447	191/3917	0.0001539	0.00151528	0.00106477	GRB2/IQGAP1/CAND1/VCP/G3BP1/HSP90AA1/ACTR3/DNM2/PFN1/PSMC6/ARPC1B/MSN/RPS3/EIF4G1/ACTR2/PSMC4/CLASP1/PARP1/TRIM28/DYNC1H1/PSMC3/SRC/RPA1/ARPC4/GSK3B/FSCN1/MAPRE1/ARPC2/RAB7A/RAC1/FLOT1/PSMC2/DYNLL1/PDCD6IP/TWF2/ARPC5/ASAP1/ARF6/RHOA	39
GO:0070848	response to growth factor	39/447	191/3917	0.0001539	0.00151528	0.00106477	HSP90AB1/GRB2/HNRNPH1/IQGAP1/EEF2/HSPB1/EGFR/DNM2/EIF4A3/CTNNB1/CAT/RPS3/PARP1/PTBP1/HNRNPA1/GSTP1/CPNE3/ILK/PDCD6/HNRNPF/MAPK1/SRC/NCL/CRKL/DDX5/HNRNPM/MAPK3/EEF1A1/EMD/ANXA1/CD44/PTPN1/PRKCB/CAD/EHD1/TWF2/PDCD4/ARF6/RHOA	39
GO:0002431	Fc receptor mediated stimulatory signaling pathway	17/447	58/3917	0.000159093	0.00156188	0.00109751	HSP90AB1/GRB2/HSP90AA1/CSK/ACTR3/ARPC1B/ACTR2/MAPK1/SRC/ARPC4/ARPC2/ACTB/MAPK3/RAC1/PIK3R1/LYN/ARPC5	17
GO:0009636	response to toxic substance	36/447	172/3917	0.000165035	0.00161553	0.00113521	EEF2/STAT3/DNM2/CAT/G6PD/PRDX6/RPS3/SOD1/ACTR2/HNRNPA1/GSTP1/NFKB1/CDK1/PCNA/CDH1/PARK7/MAPK1/SRC/ESD/STAT1/ACTB/MAPK3/PRDX2/ANXA1/GSTO1/APOE/PSMD14/LYN/TUFM/RANBP2/PRDX5/GOT2/APEX1/HPRT1/AKR1A1/RHOA	36
GO:0034502	protein localization to chromosome	13/447	38/3917	0.000171707	0.001676	0.0011777	CCT8/CCT6A/CCT5/CCT7/RUVBL2/RCC2/CDK1/CCT3/RPA1/CCT4/CCT2/XRCC5/MSH2	13
GO:0071417	cellular response to organonitrogen compound	39/447	192/3917	0.000172937	0.00168061	0.00118095	GRB2/EZR/EGFR/STAT3/CSK/DNM2/PRKDC/PKM/HNRNPD/CTNNB1/EPRS1/JUP/IPO5/SOD1/ACTR2/RANGAP1/PARP1/LARP1/GSTP1/ATP6V1B2/NFKB1/CDH1/GNAI2/HSP90B1/RPL23/ATP6V1A/MAPK1/SRC/GSK3B/STAT1/RAB8A/ACTB/MAPK3/PTPN1/PRKCB/PIK3R1/LYN/CDK5/APEX1	39
GO:0051098	regulation of binding	29/447	128/3917	0.000173172	0.00168061	0.00118095	HSP90AB1/STK4/PPP2CA/RAN/EIF4A3/CTNNB1/RUVBL2/EIF4G1/PARP1/PPP1CA/TRIM28/DHX9/EIF2S1/PARK7/SRC/GSK3B/MAPRE1/CSNK2B/ACTB/MAPK3/EIF3D/HMGB1/EIF3E/SYMPK/FLOT1/APOE/CDK5/CDK9/ARF6	29
GO:1901988	negative regulation of cell cycle phase transition	23/447	92/3917	0.000175856	0.00170178	0.00119582	PSMD7/PSMC1/PRKDC/PSMC6/PSMC4/PSMD2/PSMA3/CDK1/PCNA/PSMD12/PSMC3/PSME1/PSMA7/PSME2/PSMB1/PSMB8/PSMC2/PSMD14/PSMB9/MAD1L1/NBN/PSMD11/PSMD13	23
GO:0070925	organelle assembly	48/447	253/3917	0.000180326	0.00174007	0.00122273	G3BP1/EZR/HSP90AA1/YWHAE/NPM1/ACTR3/EIF6/DNM2/RAB1A/KPNB1/DDX3X/WDR1/MSN/RPS19/RPS3/ACTR2/CLASP1/RPL10/DYNC1H1/CDK1/EIF2S1/RPLP0/TUBB4B/SRC/TNPO1/DCTN2/RAB8A/FSCN1/MAPRE1/PAFAH1B1/TUBB/RPL5/RPL38/RPS5/RBM14/DYNLL2/RAB7A/IST1/DHX30/TUBG1/DYNLL1/SEPTIN2/PDCD6IP/EHD1/STX7/ATXN2L/ASAP1/RHOA	48
GO:0010498	proteasomal protein catabolic process	34/447	160/3917	0.000184741	0.0017776	0.0012491	HSP90AB1/VCP/PSMD7/PSMC1/CTNNB1/PSMC6/PSMC4/PSMD2/PSMA3/CDK1/PSMD12/PSMC3/HSP90B1/PSME1/PARK7/PSMA7/PSME2/GSK3B/PSMB1/CDC27/TRIM25/PSMB8/USP5/PCBP2/DNAJC10/APOE/UGGT1/PSMC2/USP14/PSMD14/ANAPC7/PSMB9/PSMD11/PSMD13	34
GO:0044703	multi-organism reproductive process	36/447	173/3917	0.000186615	0.00179055	0.0012582	STAT3/ALDOA/CCT8/DNM2/DDX3X/CTNNB1/KRAS/CCT5/CCT7/SOD1/TRIM28/CDK1/CCT3/PARK7/MAPK1/SRC/PAFAH1B1/CRKL/RUVBL1/SNRPA1/EIF5A2/MAPK3/CCT4/CCT2/DLD/VDAC2/LGALS9/FKBP4/MSH2/DYNLL1/DNAJA1/CAD/GOT2/SEPTIN2/EIF2S2/KHDRBS1	36
GO:0044782	cilium organization	21/447	81/3917	0.000194044	0.00185025	0.00130014	HSP90AA1/YWHAE/ACTR3/DNM2/ACTR2/CLASP1/DYNC1H1/CDK1/TUBB4B/TNPO1/DCTN2/RAB8A/MAPRE1/PAFAH1B1/TUBB/DYNLL2/TUBG1/DYNLL1/SEPTIN2/EHD1/ASAP1	21
GO:0060271	cilium assembly	21/447	81/3917	0.000194044	0.00185025	0.00130014	HSP90AA1/YWHAE/ACTR3/DNM2/ACTR2/CLASP1/DYNC1H1/CDK1/TUBB4B/TNPO1/DCTN2/RAB8A/MAPRE1/PAFAH1B1/TUBB/DYNLL2/TUBG1/DYNLL1/SEPTIN2/EHD1/ASAP1	21
GO:0009887	animal organ morphogenesis	42/447	213/3917	0.000194475	0.00185025	0.00130014	EGFR/STAT3/CLTC/PSMD7/PSMC1/PFN1/EIF4A3/CTNNB1/PSMC6/KRAS/MSN/SOD1/PSMC4/PSMD2/MTHFD1/CAPN1/ILK/PSMA3/PSMD12/PSMC3/PSME1/PSMA7/MAPK1/PSME2/SRC/STAT1/PSMB1/PAFAH1B1/PSMB8/CRKL/PHB2/RPL38/MAPK3/RAC1/PSMC2/PSMD14/PDCD4/PSMB9/DSP/RHOA/PSMD11/PSMD13	42
GO:0000377	RNA splicing, via transesterification reactions with bulged adenosine as nucleophile	43/447	220/3917	0.000200313	0.00189514	0.00133169	EFTUD2/HNRNPH1/HSPA8/PABPC1/FUS/PRPF8/PCBP1/HNRNPD/EIF4A3/HNRNPK/GEMIN5/LUC7L2/PRDX6/SF3B1/PTBP1/HNRNPA1/DHX9/HNRNPA2B1/HNRNPF/SRRM2/SF3B3/HNRNPA3/MBNL1/DDX5/HNRNPUL1/DDX1/SNRPA1/HNRNPM/HNRNPR/PCBP2/SNRNP200/SYMPK/DDX39B/HNRNPH3/U2AF2/YBX1/SF3B2/SART3/THRAP3/KHDRBS1/U2AF1/U2AF1L5/DCPS	43
GO:0000398	mRNA splicing, via spliceosome	43/447	220/3917	0.000200313	0.00189514	0.00133169	EFTUD2/HNRNPH1/HSPA8/PABPC1/FUS/PRPF8/PCBP1/HNRNPD/EIF4A3/HNRNPK/GEMIN5/LUC7L2/PRDX6/SF3B1/PTBP1/HNRNPA1/DHX9/HNRNPA2B1/HNRNPF/SRRM2/SF3B3/HNRNPA3/MBNL1/DDX5/HNRNPUL1/DDX1/SNRPA1/HNRNPM/HNRNPR/PCBP2/SNRNP200/SYMPK/DDX39B/HNRNPH3/U2AF2/YBX1/SF3B2/SART3/THRAP3/KHDRBS1/U2AF1/U2AF1L5/DCPS	43
GO:0097305	response to alcohol	19/447	70/3917	0.000204274	0.00192723	0.00135424	EEF2/STAT3/HNRNPD/CTNNB1/JUP/CAT/G6PD/SOD1/ACTR2/PARP1/LARP1/GSTP1/CDK1/CDH1/PSMD14/TUFM/CAD/GOT2/RHOA	19
GO:0005996	monosaccharide metabolic process	24/447	99/3917	0.000212761	0.00200172	0.00140658	GPI/TKT/ENO1/ALDOA/PKM/G6PD/TALDO1/GAPDH/PGK1/PGD/PGM1/PPP1CA/FABP5/MDH1/SRC/PDHA1/GSK3B/TPI1/SLC25A13/GSTO1/RANBP2/GOT2/AKR1A1/PGM2	24
GO:0006511	ubiquitin-dependent protein catabolic process	39/447	194/3917	0.000217504	0.00203208	0.00142792	HSP90AB1/VCP/CSNK2A1/PSMD7/PSMC1/CTNNB1/HUWE1/PSMC6/PSMC4/PSMD2/PSMA3/CDK1/PSMD12/PSMC3/UBE2N/HSP90B1/PSME1/PARK7/RPL23/PSMA7/PSME2/GSK3B/SQSTM1/PSMB1/CDC27/TRIM25/PSMB8/RPL5/USP5/UBR4/PCBP2/DNAJC10/PSMC2/USP14/PSMD14/ANAPC7/PSMB9/PSMD11/PSMD13	39
GO:0006418	tRNA aminoacylation for protein translation	12/447	34/3917	0.000218387	0.00203208	0.00142792	EPRS1/DARS1/AIMP2/RARS1/NARS1/KARS1/TARS1/SARS1/PPA1/QARS1/IARS1/AARS1	12
GO:0043038	amino acid activation	12/447	34/3917	0.000218387	0.00203208	0.00142792	EPRS1/DARS1/AIMP2/RARS1/NARS1/KARS1/TARS1/SARS1/PPA1/QARS1/IARS1/AARS1	12
GO:0043039	tRNA aminoacylation	12/447	34/3917	0.000218387	0.00203208	0.00142792	EPRS1/DARS1/AIMP2/RARS1/NARS1/KARS1/TARS1/SARS1/PPA1/QARS1/IARS1/AARS1	12
GO:0007163	establishment or maintenance of cell polarity	20/447	76/3917	0.000221009	0.00205084	0.0014411	HSP90AB1/HSP90AA1/ACTR3/WDR1/MSN/ACTR2/CLASP1/CFL1/CAP1/ILK/GSK3B/FSCN1/PAFAH1B1/CRKL/DOCK2/CLIC4/PDCD6IP/ARPC5/ARF6/RHOA	20
GO:1903706	regulation of hemopoiesis	37/447	181/3917	0.000222491	0.00205529	0.00144422	STAT3/PSMD7/AGO1/EIF6/PSMC1/PTPN6/CTNNB1/MOV10/PSMC6/SOD1/PSMC4/PSMD2/PSMA3/PSMD12/PSMC3/PSME1/PSMA7/PSME2/STAT1/PSMB1/PSMB8/H3C14/H3C15/H3C13/PRDX2/ANXA1/PRKCB/HMGB1/LGALS9/PIK3R1/PSMC2/PSMD14/LYN/PSMB9/RHOA/PSMD11/PSMD13	37
GO:0000375	RNA splicing, via transesterification reactions	43/447	221/3917	0.000222702	0.00205529	0.00144422	EFTUD2/HNRNPH1/HSPA8/PABPC1/FUS/PRPF8/PCBP1/HNRNPD/EIF4A3/HNRNPK/GEMIN5/LUC7L2/PRDX6/SF3B1/PTBP1/HNRNPA1/DHX9/HNRNPA2B1/HNRNPF/SRRM2/SF3B3/HNRNPA3/MBNL1/DDX5/HNRNPUL1/DDX1/SNRPA1/HNRNPM/HNRNPR/PCBP2/SNRNP200/SYMPK/DDX39B/HNRNPH3/U2AF2/YBX1/SF3B2/SART3/THRAP3/KHDRBS1/U2AF1/U2AF1L5/DCPS	43
GO:0030097	hemopoiesis	53/447	290/3917	0.000224433	0.00206564	0.0014515	STK4/EEF2/STAT3/PSMD7/AGO1/EIF6/PSMC1/PTPN6/PRKDC/CTNNB1/MOV10/WDR1/G6PD/PSMC6/RPS19/FASN/SOD1/PSMC4/PARP1/PSMD2/PSMA3/PSMD12/PSMC3/PSME1/PSMA7/PSME2/SRC/STAT1/PSMB1/PAFAH1B1/PSMB8/DOCK2/H3C14/H3C15/H3C13/PRDX2/ANXA1/XRCC5/PRKCB/HMGB1/LGALS9/PIK3R1/MSH2/PSMC2/PSMD14/LYN/PSMB9/TFRC/RHOA/TPD52/PSMD11/PSMD13/GLO1	53
GO:1901215	negative regulation of neuron death	18/447	65/3917	0.000227613	0.00208923	0.00146808	HSP90AB1/STAT3/PSMC1/CTNNB1/KRAS/EIF4G1/SOD1/ILK/PARK7/SET/GSK3B/NONO/APOE/MSH2/CDK5/PPT1/RHOA/AARS1	18
GO:0051254	positive regulation of RNA metabolic process	65/447	376/3917	0.000231186	0.00211629	0.00148709	CAND1/EGFR/PABPC1/STAT3/NPM1/ACTR3/AGO1/FUS/TARDBP/DNM2/PRKDC/RAN/PCBP1/HNRNPD/DDX3X/CTNNB1/MOV10/HNRNPK/JUP/PSMC6/PRDX6/RUVBL2/ACTR2/PSMC4/RRP1B/PARP1/TRIM28/DHX9/ILK/NFKB1/UPF1/PSMC3/CDH1/PARK7/XRCC6/MAPK1/ACTN4/SRC/SQSTM1/UBE2V1/STAT1/NCL/RUVBL1/DDX5/KARS1/H1-2/MAPK3/RBM14/NOLC1/HNRNPR/PRKCB/HMGB1/TCERG1/DDX39B/PIK3R1/U2AF2/APOE/YBX1/PSMC2/THRAP3/ZC3HAV1/CDK9/APEX1/MRPL12/GCN1	65
GO:0009199	ribonucleoside triphosphate metabolic process	14/447	44/3917	0.000233244	0.00212937	0.00149628	VCP/STAT3/ENO1/ALDOA/PKM/RAN/PARP1/ATP5F1A/SLC25A13/IMPDH2/CAD/STOML2/RHOA/ATP5MG	14
GO:0048666	neuron development	48/447	256/3917	0.000242097	0.00220426	0.0015489	HSP90AB1/GRB2/PAK2/IQGAP1/EZR/EGFR/HSP90AA1/DNM2/CTNNB1/MOV10/YWHAZ/DNM1L/ARHGDIA/SOD1/ACTR2/CFL1/ILK/CDH1/MAPK1/SRC/GSK3B/RAB8A/PAFAH1B1/CRKL/SPTBN1/ACTB/MAPK3/RAC1/HMGB1/PDLIM5/FLOT1/IST1/PIK3R1/APOE/GDI1/FKBP4/LYN/CDK5/SEPTIN2/PPT1/HPRT1/EHD1/CAPRIN1/TWF2/EPB41L3/ASAP1/ARF6/RHOA	48
GO:0031401	positive regulation of protein modification process	55/447	305/3917	0.000243682	0.00221252	0.00155471	HSP90AB1/STK4/PAK2/IQGAP1/VCP/EGFR/STAT3/HSP90AA1/PPP2CA/CSK/RAB1A/DDX3X/CTNNB1/HUWE1/KRAS/RUVBL2/RPS3/EIF4G1/SOD1/PTBP1/AIMP2/ILK/CDK1/UBE2N/GNAI2/PDCD6/PARK7/XRCC6/MAPK1/SRC/SQSTM1/UBE2V1/DCUN1D1/RPS2/CRKL/PHB2/KARS1/CSNK2B/MAPK3/PRDX2/XRCC5/CD44/RAC1/PTPN1/HMGB1/SYMPK/FLOT1/LGALS9/APOE/LYN/CDK5/SART3/CDK9/RHOA/NBN	55
GO:0001932	regulation of protein phosphorylation	62/447	355/3917	0.000244311	0.00221252	0.00155471	HSP90AB1/GRB2/STK4/PAK2/IQGAP1/HSPB1/EZR/EGFR/STAT3/HSP90AA1/PPP2CA/NPM1/CSK/TARDBP/PTPN6/PRKDC/DDX3X/CTNNB1/KRAS/IPO5/RPS3/EIF4G1/SOD1/HEXIM1/GSTP1/ILK/CDK1/UBE2N/GNAI2/PARK7/XRCC6/MAPK1/SRC/SQSTM1/UBE2V1/PAFAH1B1/CRKL/PHB2/KARS1/CSNK2B/ACTB/MAPK3/MVP/DNAJC10/PRDX2/XRCC5/CD44/RAC1/PTPN1/HMGB1/FLOT1/LGALS9/APOE/LYN/CDK5/DNAJA1/CDK9/QARS1/PDCD4/GCN1/RHOA/NBN	62
GO:0031396	regulation of protein ubiquitination	19/447	71/3917	0.000250048	0.00225843	0.00158697	HSP90AB1/OTUB1/HSP90AA1/RAB1A/HUWE1/DNM1L/RPS3/AIMP2/UBE2N/PDCD6/PARK7/RPL23/DCUN1D1/RPS2/RPL5/U2AF2/CDK5/DNAJA1/CDK9	19
GO:0099175	regulation of postsynapse organization	9/447	21/3917	0.000252476	0.0022743	0.00159812	DNM1L/ACTR2/CFL1/PAFAH1B1/CRKL/PDLIM5/APOE/CDK5/CAPRIN1	9
GO:0051438	regulation of ubiquitin-protein transferase activity	8/447	17/3917	0.00025788	0.00231068	0.00162369	RAB1A/DNM1L/UBE2N/PARK7/RPL23/DCUN1D1/RPS2/RPL5	8
GO:0070199	establishment of protein localization to chromosome	8/447	17/3917	0.00025788	0.00231068	0.00162369	CCT8/CCT6A/CCT5/CCT7/RUVBL2/CCT3/CCT4/CCT2	8
GO:0031175	neuron projection development	46/447	243/3917	0.000261141	0.0023318	0.00163853	HSP90AB1/GRB2/PAK2/IQGAP1/EZR/EGFR/HSP90AA1/DNM2/CTNNB1/MOV10/DNM1L/ARHGDIA/SOD1/ACTR2/CFL1/ILK/CDH1/MAPK1/SRC/GSK3B/RAB8A/PAFAH1B1/CRKL/SPTBN1/ACTB/MAPK3/RAC1/HMGB1/PDLIM5/FLOT1/IST1/PIK3R1/APOE/GDI1/FKBP4/LYN/CDK5/SEPTIN2/HPRT1/EHD1/CAPRIN1/TWF2/EPB41L3/ASAP1/ARF6/RHOA	46
GO:0034330	cell junction organization	38/447	189/3917	0.000261614	0.0023318	0.00163853	IQGAP1/VCP/CSK/NDRG1/PFN1/STAU1/CTNNB1/PKN2/WDR1/YWHAZ/JUP/DNM1L/EIF4G1/ACTR2/CLASP1/CFL1/RCC2/ILK/CDH1/ACTN4/SRC/FSCN1/PKP3/PAFAH1B1/CRKL/TUBB/ACTB/RAC1/PDLIM5/FLOT1/APOE/CDK5/PDCD6IP/CAPRIN1/EPB41L3/DSP/ARF6/RHOA	38
GO:0010558	negative regulation of macromolecule biosynthetic process	62/447	356/3917	0.000265009	0.00235142	0.00165231	HSPA8/EZR/STAT3/ENO1/CLTC/YWHAB/AGO1/EIF6/HNRNPD/EIF4A3/DDX3X/CTNNB1/MOV10/EPRS1/GAPDH/PA2G4/RUVBL2/HDGF/RPS3/EIF4G1/HEXIM1/RPL10/PARP1/TRIM28/LARP1/HNRNPA1/GSTP1/NFKB1/UPF1/PCNA/EIF2S1/YWHAQ/HNRNPA2B1/RPL23/XRCC6/SET/SRC/GSK3B/SQSTM1/STAT1/NCL/NONO/DDX5/PHB2/H1-2/H3C14/H3C15/H3C13/HNRNPR/XRCC5/HMGB1/EIF3E/TCERG1/SARS1/CDK5/PRDX5/APEX1/KHDRBS1/QARS1/CAPRIN1/ZC3H4/PDCD4	62
GO:0033674	positive regulation of kinase activity	32/447	150/3917	0.000265203	0.00235142	0.00165231	HSP90AB1/STK4/PAK2/IQGAP1/EGFR/HSP90AA1/PPP2CA/CSK/DDX3X/KRAS/RPS3/SOD1/ILK/CDK1/UBE2N/PARK7/XRCC6/MAPK1/SRC/UBE2V1/CRKL/KARS1/MAPK3/PRDX2/XRCC5/PTPN1/LYN/CDK5/RANBP2/GCN1/RHOA/NBN	32
GO:0048511	rhythmic process	20/447	77/3917	0.000267617	0.00236662	0.001663	EGFR/CSNK2A1/TARDBP/PRKDC/HNRNPD/HUWE1/DNM1L/PPP1CA/DHX9/CDK1/PCNA/AHCY/SRC/GSK3B/NONO/DDX5/HNRNPR/IMPDH2/CDK5/THRAP3	20
GO:0002433	immune response-regulating cell surface receptor signaling pathway involved in phagocytosis	16/447	55/3917	0.000272628	0.0023922	0.00168097	HSP90AB1/GRB2/HSP90AA1/ACTR3/ARPC1B/ACTR2/MAPK1/SRC/ARPC4/ARPC2/ACTB/MAPK3/RAC1/PIK3R1/LYN/ARPC5	16
GO:0038094	Fc-gamma receptor signaling pathway	16/447	55/3917	0.000272628	0.0023922	0.00168097	HSP90AB1/GRB2/HSP90AA1/ACTR3/ARPC1B/ACTR2/MAPK1/SRC/ARPC4/ARPC2/ACTB/MAPK3/RAC1/PIK3R1/LYN/ARPC5	16
GO:0038096	Fc-gamma receptor signaling pathway involved in phagocytosis	16/447	55/3917	0.000272628	0.0023922	0.00168097	HSP90AB1/GRB2/HSP90AA1/ACTR3/ARPC1B/ACTR2/MAPK1/SRC/ARPC4/ARPC2/ACTB/MAPK3/RAC1/PIK3R1/LYN/ARPC5	16
GO:0031098	stress-activated protein kinase signaling cascade	22/447	89/3917	0.000288999	0.0025293	0.00177731	STK4/PAK2/EZR/EGFR/RPS3/GSTP1/NFKB1/UBE2N/MAPK1/UBE2V1/PAFAH1B1/CRKL/KARS1/MAPK3/PTPN1/HMGB1/LGALS9/LYN/DNAJA1/QARS1/PDCD4/RHOA	22
GO:0051240	positive regulation of multicellular organismal process	68/447	401/3917	0.000294687	0.00257243	0.00180761	GPI/IQGAP1/HSPB1/EZR/EGFR/STAT3/ENO1/PRKDC/PFN1/PKM/HSPD1/DDX3X/CTNNB1/JUP/DNM1L/ARHGDIA/GAPDH/RPS19/RPS3/EIF4G1/SOD1/ACTR2/CLASP1/PARP1/FABP5/DHX9/ILK/DYNC1H1/NFKB1/CDK1/GNAI2/MNDA/PDCD6/PARK7/XRCC6/ATP5F1A/MAPK1/SRC/STAT1/PAFAH1B1/CRKL/SPTBN1/DDX1/KARS1/MAPK3/PRDX2/ANXA1/NAP1L1/XRCC5/PRKCB/HMGB1/FLOT1/DDX39B/GSTO1/IST1/LGALS9/PIK3R1/APOE/GDI1/MSH2/LYN/CDK9/FH/CAPRIN1/TWF2/TFRC/ARF6/RHOA	68
GO:0051704	multi-organism process	42/447	217/3917	0.000297589	0.00259109	0.00182072	STAT3/ALDOA/CCT8/DNM2/KPNB1/RAN/DDX3X/CTNNB1/KRAS/CCT5/CCT7/SOD1/TRIM28/CDK1/CCT3/PARK7/MAPK1/SRC/PAFAH1B1/CRKL/RUVBL1/PPIA/SNRPA1/EIF5A2/MAPK3/CCT4/CCT2/DLD/VDAC2/LGALS9/KPNA2/FKBP4/MSH2/DYNLL1/DNAJA1/CAD/RANBP2/GOT2/SEPTIN2/NUP93/EIF2S2/KHDRBS1	42
GO:0009201	ribonucleoside triphosphate biosynthetic process	12/447	35/3917	0.000298584	0.00259309	0.00182213	VCP/STAT3/ENO1/ALDOA/PKM/PARP1/ATP5F1A/SLC25A13/IMPDH2/CAD/STOML2/ATP5MG	12
GO:0045740	positive regulation of DNA replication	6/447	10/3917	0.000300168	0.00259355	0.00182245	EGFR/DHX9/CDK1/PCNA/RAC1/STOML2	6
GO:0045898	regulation of RNA polymerase II transcription preinitiation complex assembly	6/447	10/3917	0.000300168	0.00259355	0.00182245	CAND1/PSMC6/PSMC4/PSMC3/HMGB1/PSMC2	6
GO:0051276	chromosome organization	67/447	394/3917	0.00030202	0.00260291	0.00182903	HSP90AB1/OTUB1/G3BP1/HSP90AA1/NPM1/CCT8/PRKDC/KPNB1/RAN/HNRNPD/DDX3X/CTNNB1/HUWE1/CCT6A/ASCC3/CCT5/CCT7/RUVBL2/RFC5/PARP1/H3-4/TRIM28/RECQL/HNRNPA1/MCM2/DHX9/CDK1/UPF1/PCNA/UBE2N/HNRNPA2B1/CCT3/XRCC6/MAPK1/SET/SRC/RPA1/CDC27/FBL/RUVBL1/PHB2/DDX1/H1-2/ACTB/MAPK3/RBM14/CHD3/H3C14/H3C15/H3C13/CCT4/ANXA1/CCT2/NAP1L1/XRCC5/PRKCB/HMGB1/DHX30/TUBG1/MSH2/CDK5/SART3/CDK9/APEX1/ANP32E/MAD1L1/NBN	67
GO:0006399	tRNA metabolic process	19/447	72/3917	0.000304543	0.00261799	0.00183962	RTCB/EPRS1/DARS1/AIMP2/RARS1/NARS1/HSD17B10/DDX1/KARS1/TARS1/SARS1/SSB/PPA1/USP14/FAM98B/QARS1/THUMPD1/IARS1/AARS1	19
GO:0048762	mesenchymal cell differentiation	13/447	40/3917	0.000307713	0.00263854	0.00185407	PPP2CA/CTNNB1/CLASP1/CFL1/TRIM28/PDCD6/MAPK1/GSK3B/STAT1/DDX5/MAPK3/NOLC1/PDCD4	13
GO:0033157	regulation of intracellular protein transport	24/447	102/3917	0.000345349	0.00295378	0.00207558	YWHAE/YWHAB/TARDBP/RAN/YWHAZ/HUWE1/JUP/IPO5/RANGAP1/TRIM28/CDH1/YWHAQ/PARK7/MAPK1/SEC16A/XPO5/GSK3B/NPEPPS/NOLC1/EMD/PTPN1/PIK3R1/GDI1/CDK5	24
GO:0009719	response to endogenous stimulus	77/447	470/3917	0.000348703	0.00297496	0.00209046	HSP90AB1/GRB2/HNRNPH1/IQGAP1/EEF2/EZR/EGFR/STAT3/CSK/EIF6/DNM2/PRKDC/PKM/RAN/HNRNPD/EIF4A3/CTNNB1/EPRS1/JUP/CAT/KRAS/ARPC1B/MSN/IPO5/RUVBL2/RPS3/SOD1/ACTR2/RANGAP1/PARP1/PTBP1/LARP1/HNRNPA1/GSTP1/ILK/ATP6V1B2/NFKB1/PCNA/CDH1/GNAI2/HSP90B1/HNRNPF/PARK7/RPL23/ATP6V1A/MAPK1/SRC/GSK3B/STAT1/RAB8A/NCL/CRKL/DDX5/PHB2/HNRNPM/CSNK2B/ACTB/MAPK3/RBM14/EEF1A1/ANXA1/CD44/PTPN1/PRKCB/PIK3R1/APOE/FKBP4/LYN/CDK…	77
GO:0043408	regulation of MAPK cascade	35/447	172/3917	0.000361191	0.00307375	0.00215988	GRB2/PAK2/IQGAP1/EZR/EGFR/PPP2CA/CSK/PTPN6/CTNNB1/KRAS/RPS3/SOD1/GSTP1/ILK/CDK1/UBE2N/GNAI2/MAPK1/SRC/UBE2V1/PAFAH1B1/CRKL/PHB2/KARS1/MAPK3/PRDX2/CD44/PTPN1/HMGB1/LGALS9/APOE/LYN/DNAJA1/QARS1/PDCD4	35
GO:0042325	regulation of phosphorylation	70/447	419/3917	0.00037584	0.0031904	0.00224185	HSP90AB1/GRB2/STK4/PAK2/IQGAP1/HSPB1/VCP/EZR/EGFR/STAT3/HSP90AA1/PPP2CA/NPM1/CSK/EIF6/TARDBP/PTPN6/PRKDC/DDX3X/CTNNB1/KRAS/PGK1/IPO5/RPS3/EIF4G1/SOD1/HEXIM1/GSTP1/ILK/CDK1/UBE2N/GNAI2/PARK7/XRCC6/MAPK1/SRC/SQSTM1/UBE2V1/PAFAH1B1/CRKL/PHB2/KARS1/CSNK2B/ACTB/MAPK3/MVP/EEF1A1/DNAJC10/PRDX2/XRCC5/CD44/RAC1/PTPN1/HMGB1/FLOT1/LGALS9/PIK3R1/APOE/LYN/DYNLL1/CDK5/DNAJA1/CDK9/RANBP2/NUP93/QARS1/PDCD4/GCN1/…	70
GO:0019941	modification-dependent protein catabolic process	39/447	199/3917	0.000377319	0.00319495	0.00224505	HSP90AB1/VCP/CSNK2A1/PSMD7/PSMC1/CTNNB1/HUWE1/PSMC6/PSMC4/PSMD2/PSMA3/CDK1/PSMD12/PSMC3/UBE2N/HSP90B1/PSME1/PARK7/RPL23/PSMA7/PSME2/GSK3B/SQSTM1/PSMB1/CDC27/TRIM25/PSMB8/RPL5/USP5/UBR4/PCBP2/DNAJC10/PSMC2/USP14/PSMD14/ANAPC7/PSMB9/PSMD11/PSMD13	39
GO:0009566	fertilization	11/447	31/3917	0.000379635	0.00320655	0.0022532	ALDOA/CCT8/CCT5/CCT7/CDK1/CCT3/PARK7/CRKL/CCT4/CCT2/VDAC2	11
GO:0048814	regulation of dendrite morphogenesis	9/447	22/3917	0.000384697	0.00323318	0.00227191	DNM1L/ACTR2/CFL1/ILK/GSK3B/PAFAH1B1/PDLIM5/CDK5/CAPRIN1	9
GO:1901224	positive regulation of NIK/NF-kappaB signaling	9/447	22/3917	0.000384697	0.00323318	0.00227191	EGFR/AGO1/RPS3/ILK/ACTN4/HMGB1/LGALS9/PDCD4/RHOA	9
GO:0009144	purine nucleoside triphosphate metabolic process	14/447	46/3917	0.000392242	0.00328842	0.00231073	VCP/STAT3/ENO1/ALDOA/PKM/RAN/PARP1/ATP5F1A/SLC25A13/IMPDH2/SAMHD1/STOML2/RHOA/ATP5MG	14
GO:0032535	regulation of cellular component size	29/447	134/3917	0.000398672	0.00333408	0.00234281	HSP90AB1/GRB2/EZR/ACTR3/DNM2/PFN1/WDR1/CAPZA2/ARPC1B/MSN/ACTR2/CFL1/PPP1CA/ILK/ARPC4/GSK3B/PAFAH1B1/ARPC2/SPTBN1/COTL1/RAC1/IST1/APOE/GDI1/CDK5/TWF2/ARPC5/ARF6/RHOA	29
GO:0061001	regulation of dendritic spine morphogenesis	7/447	14/3917	0.000402985	0.00336185	0.00236233	DNM1L/ACTR2/CFL1/PAFAH1B1/PDLIM5/CDK5/CAPRIN1	7
GO:0009205	purine ribonucleoside triphosphate metabolic process	13/447	41/3917	0.000404673	0.00336763	0.00236639	VCP/STAT3/ENO1/ALDOA/PKM/RAN/PARP1/ATP5F1A/SLC25A13/IMPDH2/STOML2/RHOA/ATP5MG	13
GO:0005975	carbohydrate metabolic process	38/447	193/3917	0.000407433	0.00338229	0.00237669	GPI/TKT/STAT3/ENO1/CLTC/ALDOA/EIF6/PKM/GANAB/G6PD/TALDO1/GAPDH/PGK1/LDHB/PGD/PGM1/PPP1CA/FABP5/NFKB1/MDH1/SRC/PDHA1/GSK3B/TPI1/IDH3A/NANS/SLC25A13/GSTO1/CS/RANBP2/GOT2/NUP93/AKR1A1/UGDH/PGM2/PPP1R2/SLC3A2/GLO1	38
GO:0019953	sexual reproduction	28/447	128/3917	0.000416438	0.00344859	0.00242328	STAT3/ALDOA/CCT8/DNM2/DDX3X/CTNNB1/CCT5/CCT7/SOD1/CDK1/CCT3/PARK7/SRC/PAFAH1B1/CRKL/RUVBL1/SNRPA1/EIF5A2/CCT4/CCT2/DLD/VDAC2/MSH2/DYNLL1/DNAJA1/SEPTIN2/EIF2S2/KHDRBS1	28
GO:0000904	cell morphogenesis involved in differentiation	39/447	200/3917	0.000419704	0.00346717	0.00243633	HSP90AB1/GRB2/EZR/HSP90AA1/DNM2/RAB1A/PTPN6/CTNNB1/WDR1/DNM1L/ARHGDIA/SOD1/ACTR2/CFL1/RCC2/ILK/MAPK1/ACTN4/SRC/GSK3B/RAB8A/PAFAH1B1/ARPC2/CRKL/SPTBN1/ACTB/MAPK3/RAC1/PDLIM5/FLOT1/IST1/PIK3R1/APOE/GDI1/CDK5/HPRT1/CAPRIN1/TWF2/RHOA	39
GO:0048699	generation of neurons	55/447	312/3917	0.000444132	0.00366004	0.00257186	HSP90AB1/GRB2/PAK2/IQGAP1/EZR/EGFR/STAT3/HSP90AA1/YWHAE/DNM2/CTNNB1/MOV10/WDR1/YWHAZ/DNM1L/ARHGDIA/EIF4G1/SOD1/ACTR2/CFL1/ILK/CDK1/CDH1/MAPK1/SRC/GSK3B/RAB8A/PAFAH1B1/CRKL/SPTBN1/ACTB/MAPK3/NAP1L1/XRCC5/RAC1/HMGB1/PDLIM5/FLOT1/IST1/PIK3R1/APOE/GDI1/FKBP4/LYN/CDK5/SEPTIN2/PPT1/HPRT1/EHD1/CAPRIN1/TWF2/EPB41L3/ASAP1/ARF6/RHOA	55
GO:0001934	positive regulation of protein phosphorylation	44/447	235/3917	0.000458717	0.00377106	0.00264987	HSP90AB1/STK4/PAK2/IQGAP1/EGFR/STAT3/HSP90AA1/PPP2CA/CSK/DDX3X/CTNNB1/KRAS/RPS3/EIF4G1/SOD1/ILK/CDK1/UBE2N/GNAI2/PARK7/XRCC6/MAPK1/SRC/SQSTM1/UBE2V1/CRKL/PHB2/KARS1/CSNK2B/MAPK3/PRDX2/XRCC5/CD44/RAC1/PTPN1/HMGB1/FLOT1/LGALS9/APOE/LYN/CDK5/CDK9/RHOA/NBN	44
GO:2000113	negative regulation of cellular macromolecule biosynthetic process	58/447	334/3917	0.000460702	0.0037782	0.00265489	HSPA8/EZR/STAT3/ENO1/YWHAB/AGO1/EIF6/HNRNPD/EIF4A3/DDX3X/CTNNB1/MOV10/EPRS1/GAPDH/PA2G4/HDGF/RPS3/EIF4G1/HEXIM1/RPL10/PARP1/TRIM28/LARP1/HNRNPA1/NFKB1/UPF1/PCNA/EIF2S1/YWHAQ/HNRNPA2B1/RPL23/XRCC6/SET/SRC/GSK3B/SQSTM1/STAT1/NCL/NONO/DDX5/PHB2/H1-2/H3C14/H3C15/H3C13/HNRNPR/XRCC5/HMGB1/EIF3E/TCERG1/SARS1/CDK5/PRDX5/KHDRBS1/QARS1/CAPRIN1/ZC3H4/PDCD4	58
GO:0050821	protein stabilization	20/447	80/3917	0.000462846	0.00378661	0.0026608	HSP90AB1/STK4/HSP90AA1/CCT8/PFN1/HSPD1/CCT6A/GAPDH/CCT5/CCT7/CCT3/PARK7/RPL23/SEC16A/PHB2/RPL5/CCT4/CCT2/FLOT1/PIK3R1	20
GO:0051336	regulation of hydrolase activity	70/447	422/3917	0.00046641	0.00380156	0.00267131	HSP90AB1/PAK2/IQGAP1/VCP/EGFR/CSNK2A1/STAT3/YWHAE/NPM1/PFN1/HSPD1/DDX3X/DNM1L/ARHGDIA/GAPDH/IPO5/SEC23A/RPS3/SOD1/RRP1B/RANGAP1/RCC2/ABCE1/MCM2/DHX9/PSMA3/PCNA/ARHGAP1/GNAI2/HSP90B1/PDCD6/PSME1/PARK7/SET/PSME2/SRC/GSK3B/DNAJA2/PAFAH1B1/PSMB8/CRKL/KARS1/SERPINB1/DOCK2/GDI2/MAPK3/DYNLL2/DNAJC10/ANXA1/CD44/HMGB1/LGALS9/CYCS/GDI1/EIF5/MSH2/USP14/PSMD14/LYN/DYNLL1/DNAJA1/RANBP2/PRDX5/SEC23B/PPP6R3/PPT…	70
GO:0034614	cellular response to reactive oxygen species	15/447	52/3917	0.000466917	0.00380156	0.00267131	EGFR/DNM2/HNRNPD/RPS3/SOD1/CDK1/PCNA/PARK7/MAPK1/SRC/MAPK3/PRDX2/ANXA1/PRDX5/APEX1	15
GO:0006754	ATP biosynthetic process	10/447	27/3917	0.000472364	0.00381847	0.00268319	VCP/STAT3/ENO1/ALDOA/PKM/PARP1/ATP5F1A/SLC25A13/STOML2/ATP5MG	10
GO:1904589	regulation of protein import	10/447	27/3917	0.000472364	0.00381847	0.00268319	HSPA8/TARDBP/RAN/JUP/IPO5/TRIM28/CDH1/MAPK1/NOLC1/PIK3R1	10
GO:0010769	regulation of cell morphogenesis involved in differentiation	21/447	86/3917	0.000473182	0.00381847	0.00268319	DNM2/DNM1L/ARHGDIA/ACTR2/CFL1/RCC2/ILK/ACTN4/GSK3B/PAFAH1B1/ARPC2/CRKL/RAC1/PDLIM5/IST1/APOE/GDI1/CDK5/CAPRIN1/TWF2/RHOA	21
GO:0043406	positive regulation of MAP kinase activity	17/447	63/3917	0.000473504	0.00381847	0.00268319	IQGAP1/EGFR/CSK/KRAS/RPS3/SOD1/ILK/CDK1/UBE2N/MAPK1/SRC/UBE2V1/CRKL/KARS1/MAPK3/PRDX2/PTPN1	17
GO:0045786	negative regulation of cell cycle	37/447	188/3917	0.000489839	0.00394082	0.00276916	HSP90AB1/EGFR/NPM1/PSMD7/PSMC1/PRKDC/CTNNB1/PSMC6/IPO5/HEXIM1/PSMC4/PSMD2/ILK/PSMA3/CDK1/PCNA/PSMD12/PSMC3/PSME1/RPL23/PSMA7/PSME2/PSMB1/PSMB8/RBM14/DDX39B/MSH2/PSMC2/PSMD14/CDK5/CDK9/PDCD4/PSMB9/MAD1L1/NBN/PSMD11/PSMD13	37
GO:0006094	gluconeogenesis	11/447	32/3917	0.000520127	0.0041647	0.00292648	GPI/ENO1/ALDOA/GAPDH/PGK1/PGM1/MDH1/TPI1/SLC25A13/RANBP2/GOT2	11
GO:0009206	purine ribonucleoside triphosphate biosynthetic process	11/447	32/3917	0.000520127	0.0041647	0.00292648	VCP/STAT3/ENO1/ALDOA/PKM/PARP1/ATP5F1A/SLC25A13/IMPDH2/STOML2/ATP5MG	11
GO:0044257	cellular protein catabolic process	48/447	265/3917	0.000558316	0.00445994	0.00313394	HSP90AB1/VCP/EZR/CSNK2A1/HSP90AA1/CLTC/PSMD7/PSMC1/CTNNB1/HUWE1/PSMC6/MSN/PSMC4/PSMD2/PSMA3/CDK1/PSMD12/PSMC3/UBE2N/HSP90B1/PSME1/PARK7/RPL23/PSMA7/PSME2/GSK3B/SQSTM1/PSMB1/CDC27/TRIM25/PSMB8/RPL5/USP5/UBR4/PCBP2/DNAJC10/RAB7A/APOE/UGGT1/PSMC2/USP14/PSMD14/PDCD6IP/PPT1/ANAPC7/PSMB9/PSMD11/PSMD13	48
GO:0006734	NADH metabolic process	9/447	23/3917	0.000569108	0.00453546	0.00318701	GPI/VCP/ENO1/ALDOA/PKM/GAPDH/PGK1/MDH1/TPI1	9
GO:0031647	regulation of protein stability	26/447	118/3917	0.000592649	0.00471198	0.00331104	HSP90AB1/STK4/HSPA8/HSP90AA1/CCT8/TARDBP/PRKDC/PFN1/HSPD1/CCT6A/KRAS/GAPDH/CCT5/CCT7/CCT3/PARK7/RPL23/MAPK1/SEC16A/SRC/PHB2/RPL5/CCT4/CCT2/FLOT1/PIK3R1	26
GO:0044283	small molecule biosynthetic process	44/447	238/3917	0.000609806	0.00483703	0.00339892	GPI/TKT/VCP/ENO1/CLTC/ALDOA/EIF6/KPNB1/PKM/RAN/G6PD/TALDO1/GAPDH/PGK1/FASN/SOD1/ATIC/PGD/PGM1/MTHFD1/FABP5/NFKB1/OAT/PARK7/MDH1/TPI1/ACAA2/HSD17B4/SCP2/CBR1/ACADVL/ANXA1/SLC25A13/IMPDH2/APOE/CAD/RANBP2/GOT2/HPRT1/AKR1A1/UGDH/TYMP/SAMHD1/ALDH18A1	44
GO:0042326	negative regulation of phosphorylation	28/447	131/3917	0.000619622	0.00490341	0.00344556	PAK2/HSPB1/EZR/STAT3/PPP2CA/NPM1/CSK/TARDBP/PTPN6/PRKDC/IPO5/EIF4G1/HEXIM1/GSTP1/ILK/PARK7/PAFAH1B1/CRKL/MVP/DNAJC10/PTPN1/APOE/LYN/DYNLL1/DNAJA1/QARS1/PDCD4/RHOA	28
GO:0019080	viral gene expression	30/447	144/3917	0.000629634	0.00497102	0.00349307	TARDBP/RPS3A/RPS19/RPS3/RPL15/RRP1B/RPL10/PTBP1/RPS12/DHX9/PSMC3/RPLP0/RPL23/RPL18A/RPL9/EIF3L/RPS2/RPL5/RPS8/EIF3B/RPL38/RPS5/EIF3F/PCBP2/EIF3D/SSB/CDK9/RANBP2/NUP93/RPS24	30
GO:0051170	import into nucleus	19/447	76/3917	0.000639279	0.00503544	0.00353834	STAT3/TARDBP/KPNB1/RAN/GEMIN5/JUP/IPO5/TRIM28/HNRNPA1/CDH1/RPL23/MAPK1/TNPO1/PHB2/NOLC1/PIK3R1/KPNA2/RANBP2/NUP93	19
GO:0099536	synaptic signaling	27/447	125/3917	0.000650213	0.00506878	0.00356176	HSPA8/EGFR/STAT3/VDAC1/EIF4A3/STAU1/CTNNB1/KRAS/DNM1L/FABP5/CDH1/GNAI2/PARK7/MAPK1/SRC/GSK3B/SQSTM1/RAB8A/PAFAH1B1/CRKL/PRKCB/FLOT1/KPNA2/APOE/USP14/CDK5/PPT1	27
GO:0042307	positive regulation of protein import into nucleus	8/447	19/3917	0.000651431	0.00506878	0.00356176	TARDBP/RAN/JUP/IPO5/TRIM28/CDH1/MAPK1/PIK3R1	8
GO:0043331	response to dsRNA	8/447	19/3917	0.000651431	0.00506878	0.00356176	NPM1/DHX9/NFKB1/MAPK1/DDX1/MAPK3/FLOT1/SLC3A2	8
GO:0043523	regulation of neuron apoptotic process	16/447	59/3917	0.00065156	0.00506878	0.00356176	HSP90AB1/CTNNB1/G6PD/KRAS/SOD1/PARP1/ILK/PARK7/SET/NONO/APOE/MSH2/CDK5/PPT1/RHOA/AARS1	16
GO:0048588	developmental cell growth	16/447	59/3917	0.00065156	0.00506878	0.00356176	HSP90AB1/IQGAP1/HSP90AA1/DNM2/CTNNB1/G6PD/ILK/GSK3B/PAFAH1B1/PDLIM5/DDX39B/IST1/APOE/GDI1/CDK5/TWF2	16
GO:0000302	response to reactive oxygen species	20/447	82/3917	0.000653301	0.00506878	0.00356176	EEF2/EGFR/DNM2/HNRNPD/CAT/RPS3/SOD1/GSTP1/CDK1/PCNA/PARK7/MAPK1/SRC/STAT1/MAPK3/PRDX2/ANXA1/APOE/PRDX5/APEX1	20
GO:0000184	nuclear-transcribed mRNA catabolic process, nonsense-mediated decay	22/447	94/3917	0.000655484	0.00506878	0.00356176	PABPC1/PPP2CA/EIF4A3/RPS3A/RPS19/RPS3/RPL15/EIF4G1/RPL10/RPS12/UPF1/RPLP0/RPL23/RPL18A/RPL9/RPS2/RPL5/RPS8/RPL38/RPS5/EIF3E/RPS24	22
GO:1901214	regulation of neuron death	22/447	94/3917	0.000655484	0.00506878	0.00356176	HSP90AB1/STAT3/PSMC1/CTNNB1/G6PD/KRAS/EIF4G1/SOD1/PARP1/AIMP2/ILK/EIF2S1/PARK7/SET/GSK3B/NONO/APOE/MSH2/CDK5/PPT1/RHOA/AARS1	22
GO:0098760	response to interleukin-7	10/447	28/3917	0.000661154	0.00508938	0.00357624	STAT3/STIP1/HDGF/ATIC/P4HB/PDIA3/CRKL/H3C14/H3C15/H3C13	10
GO:0098761	cellular response to interleukin-7	10/447	28/3917	0.000661154	0.00508938	0.00357624	STAT3/STIP1/HDGF/ATIC/P4HB/PDIA3/CRKL/H3C14/H3C15/H3C13	10
GO:2000142	regulation of DNA-templated transcription, initiation	7/447	15/3917	0.000682038	0.00523824	0.00368084	CAND1/CTNNB1/PSMC6/PSMC4/PSMC3/HMGB1/PSMC2	7
GO:0009145	purine nucleoside triphosphate biosynthetic process	11/447	33/3917	0.000701544	0.00535979	0.00376625	VCP/STAT3/ENO1/ALDOA/PKM/PARP1/ATP5F1A/SLC25A13/IMPDH2/STOML2/ATP5MG	11
GO:0006606	protein import into nucleus	17/447	65/3917	0.000702612	0.00535979	0.00376625	STAT3/TARDBP/KPNB1/RAN/JUP/IPO5/TRIM28/CDH1/RPL23/MAPK1/TNPO1/PHB2/NOLC1/PIK3R1/KPNA2/RANBP2/NUP93	17
GO:0016358	dendrite development	17/447	65/3917	0.000702612	0.00535979	0.00376625	PAK2/IQGAP1/DNM1L/ACTR2/CFL1/ILK/GSK3B/PAFAH1B1/CRKL/PDLIM5/APOE/CDK5/HPRT1/CAPRIN1/ASAP1/ARF6/RHOA	17
GO:0031327	negative regulation of cellular biosynthetic process	62/447	369/3917	0.000722802	0.00550142	0.00386577	HSPA8/EZR/STAT3/ENO1/CLTC/YWHAB/AGO1/EIF6/HNRNPD/EIF4A3/DDX3X/CTNNB1/MOV10/EPRS1/GAPDH/PA2G4/RUVBL2/HDGF/RPS3/EIF4G1/HEXIM1/RPL10/PARP1/TRIM28/LARP1/HNRNPA1/NFKB1/UPF1/PCNA/EIF2S1/YWHAQ/HNRNPA2B1/RPL23/XRCC6/SET/SRC/GSK3B/SQSTM1/STAT1/NCL/NONO/DDX5/PHB2/H1-2/H3C14/H3C15/H3C13/HNRNPR/ACADVL/XRCC5/HMGB1/EIF3E/TCERG1/SARS1/CDK5/PRDX5/APEX1/KHDRBS1/QARS1/CAPRIN1/ZC3H4/PDCD4	62
GO:0097237	cellular response to toxic substance	21/447	89/3917	0.000772257	0.00586184	0.00411904	DNM2/CAT/PRDX6/RPS3/SOD1/HNRNPA1/GSTP1/NFKB1/CDK1/PCNA/PARK7/SRC/ESD/ACTB/PRDX2/ANXA1/GSTO1/APOE/PRDX5/APEX1/AKR1A1	21
GO:0043632	modification-dependent macromolecule catabolic process	39/447	206/3917	0.000775446	0.00586184	0.00411904	HSP90AB1/VCP/CSNK2A1/PSMD7/PSMC1/CTNNB1/HUWE1/PSMC6/PSMC4/PSMD2/PSMA3/CDK1/PSMD12/PSMC3/UBE2N/HSP90B1/PSME1/PARK7/RPL23/PSMA7/PSME2/GSK3B/SQSTM1/PSMB1/CDC27/TRIM25/PSMB8/RPL5/USP5/UBR4/PCBP2/DNAJC10/PSMC2/USP14/PSMD14/ANAPC7/PSMB9/PSMD11/PSMD13	39
GO:0000902	cell morphogenesis	50/447	283/3917	0.000777079	0.00586184	0.00411904	HSP90AB1/GRB2/STK4/IQGAP1/EZR/EGFR/HSP90AA1/ALDOA/DNM2/RAB1A/PTPN6/CTNNB1/MOV10/WDR1/DNM1L/ARHGDIA/MSN/SOD1/ACTR2/CFL1/RCC2/CAP1/ILK/CDH1/MAPK1/ACTN4/SRC/GSK3B/RAB8A/PAFAH1B1/ARPC2/CRKL/SPTBN1/ACTB/MAPK3/ANXA1/CD44/RAC1/PDLIM5/FLOT1/IST1/PIK3R1/APOE/GDI1/CDK5/HPRT1/CAPRIN1/TWF2/EPB41L3/RHOA	50
GO:0030182	neuron differentiation	50/447	283/3917	0.000777079	0.00586184	0.00411904	HSP90AB1/GRB2/PAK2/IQGAP1/EZR/EGFR/STAT3/HSP90AA1/DNM2/CTNNB1/MOV10/YWHAZ/DNM1L/ARHGDIA/EIF4G1/SOD1/ACTR2/CFL1/ILK/CDH1/MAPK1/SRC/GSK3B/RAB8A/PAFAH1B1/CRKL/SPTBN1/ACTB/MAPK3/RAC1/HMGB1/PDLIM5/FLOT1/IST1/PIK3R1/APOE/GDI1/FKBP4/LYN/CDK5/SEPTIN2/PPT1/HPRT1/EHD1/CAPRIN1/TWF2/EPB41L3/ASAP1/ARF6/RHOA	50
GO:0022604	regulation of cell morphogenesis	30/447	146/3917	0.000801558	0.00603306	0.00423935	EZR/ALDOA/DNM2/MOV10/WDR1/DNM1L/ARHGDIA/MSN/ACTR2/CFL1/RCC2/ILK/ACTN4/SRC/GSK3B/PAFAH1B1/ARPC2/CRKL/ANXA1/CD44/RAC1/PDLIM5/IST1/APOE/GDI1/CDK5/CAPRIN1/TWF2/EPB41L3/RHOA	30
GO:0040008	regulation of growth	33/447	166/3917	0.000820931	0.00616517	0.00433219	STK4/TKT/PAK2/EZR/EGFR/CSNK2A1/STAT3/ENO1/PPP2CA/DNM2/PRKDC/DDX3X/G6PD/RUVBL2/EIF4G1/SOD1/ILK/CDK1/MAPK1/GSK3B/PAFAH1B1/CRKL/RUVBL1/DDX39B/IST1/APOE/GDI1/CDK5/PPT1/TWF2/EPB41L3/ATAD3A/RHOA	33
GO:0007409	axonogenesis	24/447	108/3917	0.000841367	0.00630467	0.00443021	HSP90AB1/GRB2/EZR/HSP90AA1/DNM2/ARHGDIA/ILK/MAPK1/SRC/GSK3B/RAB8A/PAFAH1B1/SPTBN1/ACTB/MAPK3/RAC1/FLOT1/IST1/PIK3R1/APOE/GDI1/CDK5/TWF2/RHOA	24
GO:0006469	negative regulation of protein kinase activity	17/447	66/3917	0.000849011	0.0063479	0.00446059	PAK2/HSPB1/PPP2CA/NPM1/PTPN6/IPO5/HEXIM1/GSTP1/ILK/PARK7/MVP/PTPN1/APOE/LYN/DNAJA1/QARS1/PDCD4	17
GO:1903312	negative regulation of mRNA metabolic process	13/447	44/3917	0.000864144	0.00644682	0.00453009	PABPC1/TARDBP/HNRNPD/HNRNPK/PTBP1/LARP1/DHX9/HNRNPA2B1/PKP3/U2AF2/YBX1/THRAP3/CDK9	13
GO:0033673	negative regulation of kinase activity	18/447	72/3917	0.000883284	0.00657513	0.00462026	PAK2/HSPB1/PPP2CA/NPM1/CSK/PTPN6/IPO5/HEXIM1/GSTP1/ILK/PARK7/MVP/PTPN1/APOE/LYN/DNAJA1/QARS1/PDCD4	18
GO:0009141	nucleoside triphosphate metabolic process	15/447	55/3917	0.000896603	0.00665963	0.00467964	VCP/STAT3/ENO1/ALDOA/PKM/RAN/PARP1/ATP5F1A/SLC25A13/IMPDH2/CAD/SAMHD1/STOML2/RHOA/ATP5MG	15
GO:0050808	synapse organization	21/447	90/3917	0.000902968	0.00669224	0.00470255	VCP/NDRG1/PFN1/STAU1/CTNNB1/YWHAZ/DNM1L/EIF4G1/ACTR2/CFL1/CDH1/PAFAH1B1/CRKL/TUBB/ACTB/PDLIM5/APOE/CDK5/CAPRIN1/ARF6/RHOA	21
GO:0045860	positive regulation of protein kinase activity	28/447	134/3917	0.000905133	0.00669364	0.00470353	HSP90AB1/STK4/PAK2/IQGAP1/EGFR/HSP90AA1/PPP2CA/CSK/DDX3X/KRAS/RPS3/SOD1/ILK/CDK1/UBE2N/PARK7/XRCC6/MAPK1/SRC/UBE2V1/CRKL/KARS1/MAPK3/PRDX2/XRCC5/PTPN1/CDK5/RHOA	28
GO:0007399	nervous system development	79/447	500/3917	0.00092514	0.00682669	0.00479702	HSP90AB1/GRB2/STK4/PAK2/IQGAP1/EEF2/EZR/EGFR/STAT3/HSP90AA1/YWHAE/CSK/NDRG1/DNM2/PRKDC/PFN1/HNRNPD/CTNNB1/MOV10/WDR1/YWHAZ/G6PD/KRAS/DNM1L/ARHGDIA/EIF4G1/SOD1/ACTR2/ATIC/CFL1/MTHFD1/GSTP1/ILK/CDK1/CDH1/LUZP1/YWHAQ/XRCC6/MAPK1/SEC16A/SRC/MBNL1/GSK3B/RAB8A/PAFAH1B1/CRKL/SPTBN1/ACTB/MAPK3/ANXA1/NAP1L1/XRCC5/RAC1/HMGB1/PDLIM5/FLOT1/IST1/PIK3R1/APOE/DHX30/GDI1/FKBP4/LYN/DYNLL1/CDK5/SEPTIN2/PPT1/HPRT1/…	79
GO:0019319	hexose biosynthetic process	11/447	34/3917	0.000932619	0.00683718	0.0048044	GPI/ENO1/ALDOA/GAPDH/PGK1/PGM1/MDH1/TPI1/SLC25A13/RANBP2/GOT2	11
GO:0032092	positive regulation of protein binding	11/447	34/3917	0.000932619	0.00683718	0.0048044	HSP90AB1/STK4/PPP2CA/RAN/PARK7/GSK3B/MAPRE1/FLOT1/APOE/CDK5/ARF6	11
GO:0060996	dendritic spine development	11/447	34/3917	0.000932619	0.00683718	0.0048044	PAK2/DNM1L/ACTR2/CFL1/PAFAH1B1/PDLIM5/APOE/CDK5/CAPRIN1/ASAP1/ARF6	11
GO:1904591	positive regulation of protein import	8/447	20/3917	0.00097888	0.00716084	0.00503183	TARDBP/RAN/JUP/IPO5/TRIM28/CDH1/MAPK1/PIK3R1	8
GO:0007010	cytoskeleton organization	68/447	418/3917	0.000991529	0.00723773	0.00508586	GRB2/VCP/EZR/CLTC/NPM1/ALDOA/ACTR3/KPNB1/PFN1/RAN/CTNNB1/WDR1/CAPZA2/KRAS/ARHGDIA/ARPC1B/GAPDH/MSN/RPS3/SOD1/ACTR2/CLASP1/CFL1/PLS3/CAP1/ILK/DYNC1H1/CDK1/HSP90B1/TUBB4B/MAPK1/ACTN4/SRC/ARPC4/GSK3B/DCTN2/FSCN1/MAPRE1/PAFAH1B1/ARPC2/TUBB/SPTBN1/ACTB/CNN2/DOCK2/MAPK3/RBM14/CHD3/ANXA1/COTL1/RAC1/PTPN1/PDLIM5/PIK3R1/APOE/TUBG1/FKBP4/CLIC4/TUBA1C/CDK5/PDCD6IP/TWF2/EPB41L3/ARPC5/TUBB6/DSP/ARF6/RHOA	68
GO:1903508	positive regulation of nucleic acid-templated transcription	57/447	337/3917	0.00101924	0.00742401	0.00521675	CAND1/EGFR/STAT3/NPM1/ACTR3/AGO1/FUS/TARDBP/DNM2/PRKDC/RAN/PCBP1/HNRNPD/DDX3X/CTNNB1/HNRNPK/JUP/PSMC6/RUVBL2/ACTR2/PSMC4/RRP1B/PARP1/TRIM28/DHX9/ILK/NFKB1/PSMC3/CDH1/PARK7/XRCC6/MAPK1/ACTN4/SRC/SQSTM1/UBE2V1/STAT1/NCL/RUVBL1/KARS1/H1-2/MAPK3/RBM14/NOLC1/PRKCB/HMGB1/TCERG1/DDX39B/PIK3R1/APOE/YBX1/PSMC2/THRAP3/CDK9/APEX1/MRPL12/GCN1	57
GO:0099537	trans-synaptic signaling	25/447	116/3917	0.00106009	0.00770499	0.00541419	HSPA8/EGFR/STAT3/VDAC1/EIF4A3/STAU1/CTNNB1/KRAS/DNM1L/FABP5/CDH1/GNAI2/PARK7/MAPK1/SRC/GSK3B/SQSTM1/RAB8A/PAFAH1B1/PRKCB/FLOT1/APOE/USP14/CDK5/PPT1	25
GO:0051123	RNA polymerase II preinitiation complex assembly	6/447	12/3917	0.00107995	0.00781579	0.00549205	CAND1/PSMC6/PSMC4/PSMC3/HMGB1/PSMC2	6
GO:2000144	positive regulation of DNA-templated transcription, initiation	6/447	12/3917	0.00107995	0.00781579	0.00549205	CAND1/CTNNB1/PSMC6/PSMC4/PSMC3/PSMC2	6
GO:1901998	toxin transport	7/447	16/3917	0.00109468	0.00790552	0.0055551	CCT8/CCT5/CCT7/CCT3/CCT4/CCT2/DNAJA1	7
GO:1902680	positive regulation of RNA biosynthetic process	57/447	338/3917	0.00109785	0.00791154	0.00555933	CAND1/EGFR/STAT3/NPM1/ACTR3/AGO1/FUS/TARDBP/DNM2/PRKDC/RAN/PCBP1/HNRNPD/DDX3X/CTNNB1/HNRNPK/JUP/PSMC6/RUVBL2/ACTR2/PSMC4/RRP1B/PARP1/TRIM28/DHX9/ILK/NFKB1/PSMC3/CDH1/PARK7/XRCC6/MAPK1/ACTN4/SRC/SQSTM1/UBE2V1/STAT1/NCL/RUVBL1/KARS1/H1-2/MAPK3/RBM14/NOLC1/PRKCB/HMGB1/TCERG1/DDX39B/PIK3R1/APOE/YBX1/PSMC2/THRAP3/CDK9/APEX1/MRPL12/GCN1	57
GO:0045934	negative regulation of nucleobase-containing compound metabolic process	59/447	353/3917	0.00112385	0.00808166	0.00567888	OTUB1/HSPA8/EZR/PABPC1/STAT3/ENO1/YWHAB/TARDBP/HNRNPD/CTNNB1/HNRNPK/PA2G4/RUVBL2/HDGF/RPS3/HEXIM1/RPL10/PARP1/TRIM28/PTBP1/LARP1/HNRNPA1/ABCE1/DHX9/NFKB1/PCNA/YWHAQ/HNRNPA2B1/RPL23/XRCC6/SET/SRC/SQSTM1/STAT1/PKP3/NONO/DDX5/PHB2/H1-2/H3C14/H3C15/H3C13/XRCC5/HMGB1/TCERG1/U2AF2/SARS1/YBX1/MSH2/CDK5/THRAP3/CDK9/PRDX5/APEX1/KHDRBS1/QARS1/ZC3H4/PDCD4/NBN	59
GO:0001817	regulation of cytokine production	39/447	210/3917	0.00114135	0.00819018	0.00575513	HSP90AB1/IQGAP1/HSPB1/EZR/STAT3/CSK/PTPN6/PRKDC/HSPD1/DDX3X/CTNNB1/GAPDH/RPS3/SOD1/GSTP1/DHX9/NFKB1/MNDA/PARK7/XRCC6/SRC/STAT1/TRIM25/SPTBN1/DDX1/KARS1/SERPINB1/MAPK3/PCBP2/ANXA1/XRCC5/RAC1/HMGB1/FLOT1/LGALS9/PIK3R1/SARS1/LYN/PDCD4	39
GO:0042306	regulation of protein import into nucleus	9/447	25/3917	0.00115415	0.00826449	0.00580735	TARDBP/RAN/JUP/IPO5/TRIM28/CDH1/MAPK1/NOLC1/PIK3R1	9
GO:0009142	nucleoside triphosphate biosynthetic process	12/447	40/3917	0.00117188	0.00837376	0.00588413	VCP/STAT3/ENO1/ALDOA/PKM/PARP1/ATP5F1A/SLC25A13/IMPDH2/CAD/STOML2/ATP5MG	12
GO:1902533	positive regulation of intracellular signal transduction	47/447	267/3917	0.00121759	0.00868207	0.00610078	HSP90AB1/GRB2/IQGAP1/EGFR/HSP90AA1/CSK/AGO1/PTPN6/CTNNB1/CAT/KRAS/DNM1L/RPS3/SOD1/HEXIM1/PTBP1/ILK/CDK1/UBE2N/GNAI2/PARK7/RPL23/MAPK1/ACTN4/SRC/UBE2V1/TRIM25/CRKL/DDX5/PHB2/DDX1/KARS1/MAPK3/PRDX2/CD44/RAC1/PTPN1/PRKCB/HMGB1/GSTO1/LGALS9/PIK3R1/APOE/LYN/TFG/PDCD4/RHOA	47
GO:0008543	fibroblast growth factor receptor signaling pathway	11/447	35/3917	0.00122322	0.00868562	0.00610327	GRB2/HNRNPH1/IQGAP1/CTNNB1/PTBP1/HNRNPA1/HNRNPF/MAPK1/CRKL/HNRNPM/MAPK3	11
GO:0032481	positive regulation of type I interferon production	11/447	35/3917	0.00122322	0.00868562	0.00610327	PRKDC/HSPD1/DDX3X/CTNNB1/DHX9/NFKB1/XRCC6/STAT1/XRCC5/HMGB1/FLOT1	11
GO:0033002	muscle cell proliferation	14/447	51/3917	0.0012339	0.00872489	0.00613087	EGFR/STAT3/PRKDC/CTNNB1/GSTP1/ILK/CDK1/GNAI2/XRCC6/MAPK1/STAT1/XRCC5/DDX39B/PDCD4	14
GO:0060560	developmental growth involved in morphogenesis	14/447	51/3917	0.0012339	0.00872489	0.00613087	HSP90AB1/IQGAP1/HSP90AA1/DNM2/CTNNB1/TRIM28/ILK/GSK3B/PAFAH1B1/IST1/APOE/GDI1/CDK5/TWF2	14
GO:0044092	negative regulation of molecular function	55/447	325/3917	0.00123863	0.00874011	0.00614156	PAK2/IQGAP1/CAND1/HSPB1/CSNK2A1/PPP2CA/YWHAE/NPM1/CSK/PTPN6/EIF4A3/DDX3X/CAT/GAPDH/IPO5/RUVBL2/HEXIM1/RRP1B/PPP1CA/RCC2/ABCE1/MCM2/GSTP1/ILK/NFKB1/GNAI2/EIF2S1/PARK7/RPL23/SET/SRC/GSK3B/PHB2/RPL5/ACTB/SERPINB1/MAPK3/MVP/RNH1/HNRNPR/PRDX2/ANXA1/CD44/PTPN1/SYMPK/GSTO1/APOE/USP14/LYN/DNAJA1/PRDX5/QARS1/PPP1R2/PDCD4/ANP32E	55
GO:0019318	hexose metabolic process	20/447	86/3917	0.00124392	0.00874052	0.00614185	GPI/ENO1/ALDOA/PKM/G6PD/GAPDH/PGK1/PGM1/PPP1CA/FABP5/MDH1/SRC/PDHA1/GSK3B/TPI1/SLC25A13/RANBP2/GOT2/AKR1A1/PGM2	20
GO:0048638	regulation of developmental growth	18/447	74/3917	0.00124643	0.00874052	0.00614185	STK4/EZR/STAT3/DNM2/PRKDC/G6PD/SOD1/ILK/CDK1/MAPK1/GSK3B/PAFAH1B1/DDX39B/IST1/APOE/GDI1/CDK5/TWF2	18
GO:0070371	ERK1 and ERK2 cascade	18/447	74/3917	0.00124643	0.00874052	0.00614185	EZR/EGFR/CSK/PTPN6/GSTP1/GNAI2/MAPK1/SRC/CRKL/PHB2/KARS1/MAPK3/CD44/PTPN1/HMGB1/LGALS9/APOE/LYN	18
GO:0019882	antigen processing and presentation	30/447	150/3917	0.00127239	0.00890407	0.00625677	CLTC/PSMD7/DNM2/PSMC1/CAPZA2/PSMC6/SEC23A/PSMC4/PSMD2/DYNC1H1/PSMA3/PSMD12/PSMC3/PSME1/PSMA7/PSME2/PDIA3/CANX/PSMB1/DCTN2/PSMB8/DYNLL2/RAB7A/PSMC2/PSMD14/DYNLL1/HLA-DRA/PSMB9/PSMD11/PSMD13	30
GO:0045862	positive regulation of proteolysis	26/447	124/3917	0.00130021	0.00908006	0.00638044	VCP/STAT3/ENO1/PSMC1/HSPD1/DDX3X/RPS3/PSMC4/PDCD6/PSME1/PSME2/SRC/GSK3B/KARS1/USP5/MAPK3/HMGB1/IST1/LGALS9/APOE/CYCS/PSMC2/PSMD14/LYN/SART3/RHOA	26
GO:0006952	defense response	78/447	498/3917	0.00130528	0.00909667	0.00639211	HSP90AB1/PAK2/G3BP1/EGFR/STAT3/ACTR3/PSMD7/VDAC1/PSMC1/RAB1A/PTPN6/PRKDC/DDX3X/EPRS1/CAPZA2/PSMC6/KRAS/GAPDH/RPS19/EIF4G1/SOD1/HEXIM1/ACTR2/PSMC4/TRIM28/PSMD2/ABCE1/GSTP1/DHX9/PSMA3/NFKB1/PSMD12/PSMC3/MNDA/AHCY/PSME1/PARK7/PSMA7/XRCC6/TUBB4B/PSME2/SRC/STAT1/PSMB1/TRIM25/PSMB8/NONO/TUBB/DDX1/KARS1/MATR3/MAPK3/RBM14/PCBP2/PRDX2/ANXA1/COTL1/DCD/XRCC5/CD44/RAC1/PTPN1/HMGB1/LGALS9/APOE/PSMC2/USP14/PSM…	78
GO:0045216	cell-cell junction organization	15/447	57/3917	0.00133943	0.00931553	0.0065459	CSK/CTNNB1/PKN2/WDR1/JUP/CDH1/ACTN4/SRC/FSCN1/PKP3/PDCD6IP/EPB41L3/DSP/ARF6/RHOA	15
GO:0043086	negative regulation of catalytic activity	44/447	247/3917	0.00136203	0.00945329	0.0066427	PAK2/IQGAP1/CAND1/HSPB1/CSNK2A1/PPP2CA/YWHAE/NPM1/CSK/PTPN6/DDX3X/GAPDH/IPO5/HEXIM1/RRP1B/RCC2/ABCE1/MCM2/GSTP1/ILK/NFKB1/GNAI2/PARK7/RPL23/SET/SRC/GSK3B/RPL5/SERPINB1/MVP/RNH1/HNRNPR/ANXA1/CD44/PTPN1/APOE/USP14/LYN/DNAJA1/PRDX5/QARS1/PPP1R2/PDCD4/ANP32E	44
GO:0001933	negative regulation of protein phosphorylation	25/447	118/3917	0.00137342	0.00949645	0.00667303	PAK2/HSPB1/EZR/PPP2CA/NPM1/CSK/TARDBP/PTPN6/PRKDC/IPO5/EIF4G1/HEXIM1/GSTP1/ILK/PARK7/PAFAH1B1/CRKL/MVP/DNAJC10/PTPN1/APOE/LYN/DNAJA1/QARS1/PDCD4	25
GO:0001816	cytokine production	42/447	233/3917	0.00137671	0.00949645	0.00667303	HSP90AB1/IQGAP1/HSPB1/G3BP1/EZR/STAT3/CSK/RAB1A/PTPN6/PRKDC/HSPD1/DDX3X/CTNNB1/GAPDH/RPS3/SOD1/GSTP1/DHX9/NFKB1/MNDA/PARK7/XRCC6/SRC/STAT1/TRIM25/SPTBN1/DDX1/KARS1/SERPINB1/MAPK3/PCBP2/ANXA1/XRCC5/RAC1/HMGB1/FLOT1/LGALS9/PIK3R1/SARS1/LYN/PDCD4/STOML2	42
GO:0048468	cell development	75/447	476/3917	0.00137841	0.00949645	0.00667303	HSP90AB1/GRB2/PAK2/IQGAP1/EZR/EGFR/STAT3/HSP90AA1/NDRG1/DNM2/RAB1A/PTPN6/PRKDC/CTNNB1/MOV10/WDR1/YWHAZ/G6PD/KRAS/DNM1L/ARHGDIA/MSN/RPS19/EIF4G1/FASN/SOD1/ACTR2/CFL1/RCC2/GSTP1/ILK/CDK1/CDH1/PDCD6/MAPK1/ACTN4/SRC/GSK3B/RAB8A/PAFAH1B1/ARPC2/HSD17B4/CRKL/SPTBN1/ACTB/MAPK3/NOLC1/NAP1L1/XRCC5/RAC1/DLD/HMGB1/PDLIM5/FLOT1/DDX39B/IST1/PIK3R1/APOE/GDI1/FKBP4/MSH2/LYN/DYNLL1/CDK5/SEPTIN2/PPT1/HPRT1/EHD1/CA…	75
GO:0051129	negative regulation of cellular component organization	40/447	219/3917	0.00137947	0.00949645	0.00667303	OTUB1/HSPA8/NPM1/DNM2/PFN1/DDX3X/CAPZA2/DNM1L/ARHGDIA/CLASP1/PARP1/H3-4/RCC2/HNRNPA1/MCM2/PARK7/SET/SRC/GSK3B/MAPRE1/PAFAH1B1/ACAA2/SPTBN1/H1-2/RBM14/XRCC5/RAB7A/RAC1/HMGB1/VDAC2/APOE/GDI1/FKBP4/CDK5/TWF2/ASAP1/ARF6/MAD1L1/RHOA/NBN	40
GO:0006366	transcription by RNA polymerase II	76/447	484/3917	0.00141025	0.00967636	0.00679945	CAND1/EZR/EGFR/STAT3/ENO1/NPM1/ACTR3/PSMD7/AGO1/FUS/TARDBP/PSMC1/PRKDC/PFN1/PCBP1/HSPD1/DDX3X/CTNNB1/HNRNPK/JUP/PSMC6/RUVBL2/HDGF/HEXIM1/ACTR2/PSMC4/RRP1B/RPL10/PARP1/TRIM28/PSMD2/CARHSP1/DHX9/PSMA3/NFKB1/CDK1/PCNA/PSMD12/PSMC3/HNRNPA2B1/PSME1/PARK7/RPL23/PSMA7/XRCC6/PSME2/SQSTM1/STAT1/PSMB1/NCL/PSMB8/NONO/RUVBL1/DDX5/H1-2/MAPK3/RBM14/CHD3/PRKCB/HMGB1/TCERG1/SYMPK/PIK3R1/APOE/SARS1/YBX1/PSMC2/PSM…	76
GO:2001242	regulation of intrinsic apoptotic signaling pathway	16/447	63/3917	0.00141132	0.00967636	0.00679945	HSPB1/ENO1/DDX3X/HNRNPK/DNM1L/RPS3/SOD1/PARP1/PARK7/P4HB/SRC/NONO/CD44/PTPN1/VDAC2/DNAJA1	16
GO:0032868	response to insulin	21/447	93/3917	0.00141558	0.00968596	0.0068062	GRB2/EIF6/PRKDC/PKM/EPRS1/CAT/PARP1/GSTP1/ATP6V1B2/GNAI2/ATP6V1A/SRC/GSK3B/STAT1/RAB8A/PTPN1/PRKCB/PIK3R1/LYN/CAD/GOT2	21
GO:0043407	negative regulation of MAP kinase activity	8/447	21/3917	0.0014259	0.00973693	0.00684201	PPP2CA/PTPN6/GSTP1/PTPN1/APOE/LYN/DNAJA1/PDCD4	8
GO:0006091	generation of precursor metabolites and energy	47/447	269/3917	0.00143434	0.00977487	0.00686867	GPI/TKT/VCP/STAT3/ENO1/ALDOA/EIF6/DLST/PKM/CAT/G6PD/TALDO1/ACO2/GAPDH/PGK1/NDUFS1/PGD/PGM1/PPP1CA/SDHB/CDK1/PARK7/ATP5F1A/MDH1/GLRX/PDHA1/GSK3B/TPI1/IDH3A/PHB2/ACADVL/SLC25A13/DLD/CYCS/MSH2/CS/RANBP2/NUP93/FH/AKR1A1/PGM2/NDUFV1/PPP1R2/ETFA/STOML2/RHOA/ATP5MG	47
GO:0046677	response to antibiotic	24/447	112/3917	0.00144514	0.0098287	0.0069065	EEF2/STAT3/HSP90AA1/HNRNPD/CAT/G6PD/RPS3/SOD1/ACTR2/LARP1/HNRNPA1/GSTP1/CDK1/PCNA/PARK7/RPL23/SRC/STAT1/ANXA1/PSMD14/TUFM/GOT2/APEX1/RHOA	24
GO:0051402	neuron apoptotic process	17/447	69/3917	0.00145373	0.00984756	0.00691975	HSP90AB1/CTNNB1/G6PD/KRAS/GAPDH/SOD1/PARP1/ILK/PARK7/SET/NONO/APOE/MSH2/CDK5/PPT1/RHOA/AARS1	17
GO:0070372	regulation of ERK1 and ERK2 cascade	17/447	69/3917	0.00145373	0.00984756	0.00691975	EZR/EGFR/CSK/PTPN6/GSTP1/GNAI2/SRC/CRKL/PHB2/KARS1/MAPK3/CD44/PTPN1/HMGB1/LGALS9/APOE/LYN	17
GO:0043393	regulation of protein binding	18/447	75/3917	0.00147119	0.00990639	0.00696109	HSP90AB1/STK4/PPP2CA/RAN/RUVBL2/PPP1CA/EIF2S1/PARK7/SRC/GSK3B/MAPRE1/ACTB/MAPK3/SYMPK/FLOT1/APOE/CDK5/ARF6	18
GO:0051403	stress-activated MAPK cascade	18/447	75/3917	0.00147119	0.00990639	0.00696109	EZR/EGFR/RPS3/GSTP1/NFKB1/UBE2N/MAPK1/UBE2V1/PAFAH1B1/CRKL/KARS1/MAPK3/PTPN1/HMGB1/LGALS9/DNAJA1/QARS1/PDCD4	18
GO:0090316	positive regulation of intracellular protein transport	18/447	75/3917	0.00147119	0.00990639	0.00696109	YWHAE/YWHAB/TARDBP/RAN/YWHAZ/HUWE1/JUP/IPO5/TRIM28/CDH1/YWHAQ/MAPK1/SEC16A/GSK3B/NPEPPS/EMD/PIK3R1/CDK5	18
GO:0099173	postsynapse organization	12/447	41/3917	0.00148935	0.0100088	0.00703303	NDRG1/DNM1L/ACTR2/CFL1/PAFAH1B1/CRKL/ACTB/PDLIM5/APOE/CDK5/CAPRIN1/ARF6	12
GO:0032870	cellular response to hormone stimulus	38/447	206/3917	0.00150216	0.0100749	0.00707949	GRB2/EGFR/STAT3/CSK/PRKDC/PKM/RAN/HNRNPD/CTNNB1/EPRS1/MSN/RUVBL2/RANGAP1/PARP1/GSTP1/ATP6V1B2/NFKB1/GNAI2/PARK7/ATP6V1A/SRC/GSK3B/STAT1/RAB8A/CRKL/DDX5/PHB2/CSNK2B/RBM14/ANXA1/PTPN1/PRKCB/PIK3R1/FKBP4/LYN/DNAJA1/APEX1/RHOA	38
GO:0070997	neuron death	23/447	106/3917	0.00151385	0.0101333	0.00712051	HSP90AB1/STAT3/PSMC1/CTNNB1/G6PD/KRAS/GAPDH/EIF4G1/SOD1/PARP1/AIMP2/ILK/EIF2S1/PARK7/SET/GSK3B/NONO/APOE/MSH2/CDK5/PPT1/RHOA/AARS1	23
GO:0008037	cell recognition	11/447	36/3917	0.00158436	0.0105399	0.00740622	ALDOA/CCT8/YWHAZ/CCT5/CCT7/MSN/CCT3/DOCK2/CCT4/CCT2/VDAC2	11
GO:0032355	response to estradiol	11/447	36/3917	0.00158436	0.0105399	0.00740622	EEF2/EGFR/STAT3/HNRNPD/CTNNB1/CAT/ARPC1B/RUVBL2/GSTP1/PCNA/ANXA1	11
GO:0048013	ephrin receptor signaling pathway	11/447	36/3917	0.00158436	0.0105399	0.00740622	ACTR3/ARPC1B/ACTR2/SRC/ARPC4/ARPC2/ACTB/RAC1/LYN/ARPC5/RHOA	11
GO:0006099	tricarboxylic acid cycle	9/447	26/3917	0.00159016	0.0105399	0.00740622	DLST/ACO2/SDHB/MDH1/PDHA1/IDH3A/DLD/CS/FH	9
GO:0006301	postreplication repair	9/447	26/3917	0.00159016	0.0105399	0.00740622	VCP/RFC5/PCNA/UBE2N/RPA1/UBE2V1/TRIM25/MSH2/UBE2V2	9
GO:0010035	response to inorganic substance	35/447	186/3917	0.00160765	0.010635	0.00747305	IQGAP1/EEF2/VCP/EGFR/PPP2CA/NDRG1/FUS/DNM2/HNRNPD/EIF4A3/CAT/G6PD/RPS3/SOD1/ATIC/PARP1/PPP1CA/HNRNPA1/CPNE3/CDK1/PCNA/CDH1/EIF2S1/PDCD6/PARK7/MAPK1/SRC/STAT1/MAPK3/PRDX2/ANXA1/SLC25A13/GDI1/CLIC4/APEX1	35
GO:0040007	growth	43/447	242/3917	0.0016266	0.0107339	0.00754259	HSP90AB1/STK4/TKT/PAK2/IQGAP1/EZR/EGFR/CSNK2A1/STAT3/HSP90AA1/ENO1/PPP2CA/DNM2/PRKDC/PKM/DDX3X/CTNNB1/G6PD/RUVBL2/EIF4G1/SOD1/TRIM28/ILK/CDK1/MAPK1/SRC/GSK3B/PAFAH1B1/CRKL/RUVBL1/ANXA1/PDLIM5/DDX39B/IST1/APOE/GDI1/CDK5/PPT1/TWF2/EPB41L3/ATAD3A/RHOA/NBN	43
GO:0048813	dendrite morphogenesis	10/447	31/3917	0.00162895	0.0107339	0.00754259	DNM1L/ACTR2/CFL1/ILK/GSK3B/PAFAH1B1/PDLIM5/CDK5/HPRT1/CAPRIN1	10
GO:0034660	ncRNA metabolic process	37/447	200/3917	0.00163935	0.0107815	0.00757602	AGO1/RTCB/RAN/EIF4A3/EPRS1/DARS1/PA2G4/RPS19/RRP1B/AIMP2/TSR1/NFKB1/RARS1/HNRNPA2B1/SND1/NARS1/HSD17B10/XPO5/RPS2/FBL/RPL5/DDX1/KARS1/RPS8/NOLC1/TARS1/SARS1/SSB/PPA1/USP14/FAM98B/UTP14A/QARS1/THUMPD1/RPS24/IARS1/AARS1	37
GO:0007167	enzyme linked receptor protein signaling pathway	48/447	278/3917	0.00165768	0.010881	0.0076459	HSP90AB1/GRB2/HNRNPH1/PAK2/IQGAP1/HSPB1/EGFR/STAT3/HSP90AA1/ACTR3/DNM2/CTNNB1/ARPC1B/ACTR2/PARP1/PTBP1/HNRNPA1/CPNE3/ILK/ATP6V1B2/GNAI2/PDCD6/HNRNPF/ATP6V1A/MAPK1/SRC/ARPC4/GSK3B/ARPC2/CRKL/DDX5/SPTBN1/HNRNPM/CSNK2B/ACTB/MAPK3/MVP/RBM14/RAB7A/RAC1/PTPN1/PRKCB/PIK3R1/LYN/NUP93/PDCD4/ARPC5/RHOA	48
GO:0006735	NADH regeneration	7/447	17/3917	0.00168044	0.0109161	0.00767061	GPI/ENO1/ALDOA/PKM/GAPDH/PGK1/TPI1	7
GO:0060997	dendritic spine morphogenesis	7/447	17/3917	0.00168044	0.0109161	0.00767061	DNM1L/ACTR2/CFL1/PAFAH1B1/PDLIM5/CDK5/CAPRIN1	7
GO:0061621	canonical glycolysis	7/447	17/3917	0.00168044	0.0109161	0.00767061	GPI/ENO1/ALDOA/PKM/GAPDH/PGK1/TPI1	7
GO:0061718	glucose catabolic process to pyruvate	7/447	17/3917	0.00168044	0.0109161	0.00767061	GPI/ENO1/ALDOA/PKM/GAPDH/PGK1/TPI1	7
GO:0046034	ATP metabolic process	32/447	166/3917	0.00168238	0.0109161	0.00767061	GPI/VCP/HSPA8/STAT3/ENO1/ALDOA/EIF6/PKM/DNM1L/GAPDH/PGK1/NDUFS1/PGM1/PARP1/ATP6V1B2/CDK1/PARK7/ATP6V1A/ATP5F1A/TPI1/AK2/SLC25A13/DLD/CYCS/MSH2/OLA1/RANBP2/NUP93/NDUFV1/STOML2/RHOA/ATP5MG	32
GO:0120035	regulation of plasma membrane bounded cell projection organization	32/447	166/3917	0.00168238	0.0109161	0.00767061	IQGAP1/EZR/DNM2/PFN1/MOV10/DNM1L/ARHGDIA/ACTR2/CFL1/RCC2/ILK/SRC/GSK3B/FSCN1/PAFAH1B1/ARPC2/CRKL/CD44/RAC1/PDLIM5/IST1/APOE/GDI1/FKBP4/LYN/DYNLL1/CDK5/CAPRIN1/TWF2/ASAP1/ARF6/RHOA	32
GO:0050714	positive regulation of protein secretion	17/447	70/3917	0.00172284	0.0111573	0.00784007	GPI/EZR/EGFR/TARDBP/DNM1L/GAPDH/DHX9/SRC/SPTBN1/PPIA/KARS1/MAPK3/RAC1/HMGB1/LGALS9/DYNLL1/ARF6	17
GO:0061024	membrane organization	58/447	352/3917	0.00176578	0.0114135	0.00802014	GRB2/HSPA8/EGFR/STAT3/HSP90AA1/PPP2CA/CLTC/YWHAE/YWHAB/ACTR3/NDRG1/TARDBP/DNM2/RAB1A/YWHAZ/DNM1L/HSPA4/SEC23A/SOD1/ACTR2/CDK1/YWHAQ/PDCD6/ATP5F1A/SEC16A/ARPC4/IMMT/GSK3B/RAB8A/PAFAH1B1/ACAA2/ARPC2/CRKL/SPTBN1/PPIA/ACTB/DOCK2/EMD/ANXA1/RAB7A/PRKCB/FLOT1/APOE/NUP93/PDCD6IP/SEC23B/PPP6C/PPP6R3/PPT1/TFG/EPB41L3/STX7/ARPC5/TFRC/ASAP1/RHOA/RHOT2/ATP5MG	58
GO:0097193	intrinsic apoptotic signaling pathway	22/447	101/3917	0.00180812	0.011616	0.00816241	HSPB1/ENO1/PRKDC/DDX3X/HNRNPK/DNM1L/RPS3/SOD1/PARP1/PARK7/P4HB/SRC/NONO/DDX5/DNAJC10/CD44/PTPN1/VDAC2/PIK3R1/MSH2/DNAJA1/NBN	22
GO:0021954	central nervous system neuron development	6/447	13/3917	0.00181425	0.011616	0.00816241	HSP90AB1/HSP90AA1/PAFAH1B1/CRKL/CDK5/HPRT1	6
GO:0038128	ERBB2 signaling pathway	6/447	13/3917	0.00181425	0.011616	0.00816241	GRB2/EGFR/HSP90AA1/CPNE3/SRC/PIK3R1	6
GO:0060260	regulation of transcription initiation from RNA polymerase II promoter	6/447	13/3917	0.00181425	0.011616	0.00816241	CAND1/PSMC6/PSMC4/PSMC3/HMGB1/PSMC2	6
GO:1903580	positive regulation of ATP metabolic process	6/447	13/3917	0.00181425	0.011616	0.00816241	VCP/STAT3/ENO1/PGK1/CDK1/PARK7	6
GO:0007268	chemical synaptic transmission	24/447	114/3917	0.00186668	0.0118776	0.00834621	HSPA8/EGFR/STAT3/VDAC1/EIF4A3/STAU1/CTNNB1/KRAS/DNM1L/CDH1/GNAI2/PARK7/MAPK1/SRC/GSK3B/SQSTM1/RAB8A/PAFAH1B1/PRKCB/FLOT1/APOE/USP14/CDK5/PPT1	24
GO:0043410	positive regulation of MAPK cascade	24/447	114/3917	0.00186668	0.0118776	0.00834621	IQGAP1/EGFR/CSK/CTNNB1/KRAS/RPS3/SOD1/ILK/CDK1/UBE2N/GNAI2/MAPK1/SRC/UBE2V1/CRKL/PHB2/KARS1/MAPK3/PRDX2/CD44/PTPN1/HMGB1/LGALS9/APOE	24
GO:0098916	anterograde trans-synaptic signaling	24/447	114/3917	0.00186668	0.0118776	0.00834621	HSPA8/EGFR/STAT3/VDAC1/EIF4A3/STAU1/CTNNB1/KRAS/DNM1L/CDH1/GNAI2/PARK7/MAPK1/SRC/GSK3B/SQSTM1/RAB8A/PAFAH1B1/PRKCB/FLOT1/APOE/USP14/CDK5/PPT1	24
GO:0043524	negative regulation of neuron apoptotic process	12/447	42/3917	0.00187452	0.0118776	0.00834621	HSP90AB1/KRAS/SOD1/ILK/PARK7/SET/NONO/APOE/MSH2/PPT1/RHOA/AARS1	12
GO:0044344	cellular response to fibroblast growth factor stimulus	12/447	42/3917	0.00187452	0.0118776	0.00834621	GRB2/HNRNPH1/IQGAP1/CTNNB1/PTBP1/HNRNPA1/HNRNPF/MAPK1/CRKL/HNRNPM/MAPK3/CD44	12
GO:0030163	protein catabolic process	53/447	316/3917	0.00187614	0.0118776	0.00834621	HSP90AB1/VCP/HSPA8/EZR/EGFR/CSNK2A1/HSP90AA1/CLTC/PSMD7/PSMC1/CTNNB1/HUWE1/PSMC6/MSN/PSMC4/PSMD2/PSMA3/CDK1/PSMD12/PSMC3/UBE2N/CDH1/HSP90B1/PSME1/PARK7/RPL23/PSMA7/SF3B3/PSME2/GSK3B/SQSTM1/PSMB1/CDC27/TRIM25/PSMB8/RPL5/USP5/UBR4/EEF1A1/PCBP2/DNAJC10/RAB7A/APOE/UGGT1/PSMC2/USP14/PSMD14/PDCD6IP/PPT1/ANAPC7/PSMB9/PSMD11/PSMD13	53
GO:0030031	cell projection assembly	30/447	154/3917	0.00196739	0.012432	0.0087358	EZR/HSP90AA1/YWHAE/ACTR3/DNM2/PFN1/ACTR2/CLASP1/RCC2/DYNC1H1/CDK1/TUBB4B/SRC/TNPO1/DCTN2/RAB8A/FSCN1/MAPRE1/PAFAH1B1/ARPC2/TUBB/DYNLL2/RAC1/TUBG1/DYNLL1/SEPTIN2/EHD1/TWF2/ASAP1/ARF6	30
GO:0006979	response to oxidative stress	31/447	161/3917	0.00201937	0.0126753	0.0089068	EEF2/HSPB1/EGFR/DNM2/HNRNPD/STAU1/CTNNB1/CAT/G6PD/PRDX6/RPS3/SOD1/PARP1/GSTP1/CDK1/PCNA/EIF2S1/PARK7/MAPK1/P4HB/SRC/STAT1/NONO/HNRNPM/MAPK3/PRDX2/ANXA1/APOE/CYCS/PRDX5/APEX1	31
GO:0090066	regulation of anatomical structure size	31/447	161/3917	0.00201937	0.0126753	0.0089068	HSP90AB1/GRB2/EZR/EGFR/ACTR3/DNM2/PFN1/WDR1/CAPZA2/ARPC1B/MSN/SOD1/ACTR2/CFL1/PPP1CA/ILK/ARPC4/GSK3B/PAFAH1B1/ARPC2/SPTBN1/COTL1/RAC1/IST1/APOE/GDI1/CDK5/TWF2/ARPC5/ARF6/RHOA	31
GO:0031294	lymphocyte costimulation	8/447	22/3917	0.00202087	0.0126753	0.0089068	GRB2/PAK2/CSK/PTPN6/SRC/RAC1/PIK3R1/LYN	8
GO:0031295	T cell costimulation	8/447	22/3917	0.00202087	0.0126753	0.0089068	GRB2/PAK2/CSK/PTPN6/SRC/RAC1/PIK3R1/LYN	8
GO:0051253	negative regulation of RNA metabolic process	54/447	325/3917	0.00211219	0.0132213	0.00929046	HSPA8/EZR/PABPC1/STAT3/ENO1/YWHAB/TARDBP/HNRNPD/CTNNB1/HNRNPK/PA2G4/RUVBL2/HDGF/HEXIM1/RPL10/PARP1/TRIM28/PTBP1/LARP1/ABCE1/DHX9/NFKB1/PCNA/YWHAQ/HNRNPA2B1/RPL23/XRCC6/SET/SRC/SQSTM1/STAT1/PKP3/NONO/DDX5/PHB2/H1-2/H3C14/H3C15/H3C13/XRCC5/HMGB1/TCERG1/U2AF2/SARS1/YBX1/CDK5/THRAP3/CDK9/PRDX5/APEX1/KHDRBS1/QARS1/ZC3H4/PDCD4	54
GO:0045893	positive regulation of transcription, DNA-templated	51/447	303/3917	0.00211573	0.0132213	0.00929046	CAND1/EGFR/STAT3/NPM1/ACTR3/AGO1/TARDBP/DNM2/PRKDC/RAN/PCBP1/HNRNPD/DDX3X/CTNNB1/HNRNPK/JUP/PSMC6/RUVBL2/ACTR2/PSMC4/RRP1B/PARP1/TRIM28/DHX9/ILK/NFKB1/PSMC3/CDH1/PARK7/XRCC6/MAPK1/SRC/SQSTM1/UBE2V1/STAT1/NCL/KARS1/H1-2/MAPK3/RBM14/NOLC1/HMGB1/DDX39B/PIK3R1/APOE/YBX1/PSMC2/THRAP3/CDK9/MRPL12/GCN1	51
GO:0006081	cellular aldehyde metabolic process	9/447	27/3917	0.00214906	0.0133743	0.00939791	TKT/TALDO1/PARK7/ESD/TPI1/ALDH7A1/GOT2/AKR1A1/GLO1	9
GO:0019320	hexose catabolic process	9/447	27/3917	0.00214906	0.0133743	0.00939791	GPI/ENO1/ALDOA/PKM/GAPDH/PGK1/PGM1/TPI1/PGM2	9
GO:0017144	drug metabolic process	39/447	217/3917	0.00215444	0.0133743	0.00939791	HSP90AB1/VCP/EGFR/STAT3/HSP90AA1/ENO1/ALDOA/DNM2/DLST/PKM/CAT/ACO2/PRDX6/SOD1/PARP1/MTHFD1/SDHB/OAT/AHCY/PARK7/ATP5F1A/ESD/AK2/PAFAH1B1/HSD17B4/SCP2/MAT2A/CBR1/PRDX2/SLC25A13/RAC1/CS/CAD/PRDX5/HPRT1/AKR1A1/ALDH18A1/STOML2/ATP5MG	39
GO:0007017	microtubule-based process	38/447	210/3917	0.00215985	0.0133743	0.00939791	HSPB1/VCP/HSPA8/EZR/CLTC/NPM1/ACTR3/RAB1A/KPNB1/RAN/CTNNB1/GAPDH/RPS3/SOD1/ACTR2/CLASP1/DYNC1H1/CDK1/TUBB4B/TNPO1/GSK3B/DCTN2/MAPRE1/PAFAH1B1/TUBB/RBM14/CHD3/DYNLL2/RAC1/TUBG1/FKBP4/TUBA1C/DYNLL1/CDK5/PDCD6IP/TUBB6/RHOA/RHOT2	38
GO:0060284	regulation of cell development	37/447	203/3917	0.00215994	0.0133743	0.00939791	IQGAP1/STAT3/DNM2/CTNNB1/MOV10/WDR1/G6PD/DNM1L/ARHGDIA/RPS19/EIF4G1/ACTR2/CFL1/RCC2/ILK/CDK1/ACTN4/GSK3B/PAFAH1B1/ARPC2/CRKL/NAP1L1/XRCC5/RAC1/PDLIM5/DDX39B/IST1/APOE/GDI1/FKBP4/LYN/CDK5/CAPRIN1/TWF2/ASAP1/ARF6/RHOA	37
GO:0071241	cellular response to inorganic substance	14/447	54/3917	0.00224464	0.0138733	0.00974862	IQGAP1/EGFR/FUS/DNM2/HNRNPD/EIF4A3/SOD1/PARP1/CPNE3/CDH1/EIF2S1/MAPK1/MAPK3/CLIC4	14
GO:0031344	regulation of cell projection organization	32/447	169/3917	0.00227857	0.0140574	0.00987797	IQGAP1/EZR/DNM2/PFN1/MOV10/DNM1L/ARHGDIA/ACTR2/CFL1/RCC2/ILK/SRC/GSK3B/FSCN1/PAFAH1B1/ARPC2/CRKL/CD44/RAC1/PDLIM5/IST1/APOE/GDI1/FKBP4/LYN/DYNLL1/CDK5/CAPRIN1/TWF2/ASAP1/ARF6/RHOA	32
GO:0051603	proteolysis involved in cellular protein catabolic process	42/447	239/3917	0.00229304	0.014121	0.00992261	HSP90AB1/VCP/CSNK2A1/PSMD7/PSMC1/CTNNB1/HUWE1/PSMC6/PSMC4/PSMD2/PSMA3/CDK1/PSMD12/PSMC3/UBE2N/HSP90B1/PSME1/PARK7/RPL23/PSMA7/PSME2/GSK3B/SQSTM1/PSMB1/CDC27/TRIM25/PSMB8/RPL5/USP5/UBR4/PCBP2/DNAJC10/APOE/UGGT1/PSMC2/USP14/PSMD14/PDCD6IP/ANAPC7/PSMB9/PSMD11/PSMD13	42
GO:0006302	double-strand break repair	19/447	84/3917	0.00231076	0.0142042	0.00998113	OTUB1/VCP/FUS/PRKDC/ACTR2/PARP1/H3-4/RECQL/MCM2/UBE2N/XRCC6/RPA1/DDX1/XRCC5/MSH2/PSMD14/UBE2V2/SAMHD1/NBN	19
GO:0045471	response to ethanol	12/447	43/3917	0.00233779	0.0143185	0.0100614	EEF2/STAT3/CAT/G6PD/SOD1/ACTR2/GSTP1/CDK1/PSMD14/TUFM/GOT2/RHOA	12
GO:0071774	response to fibroblast growth factor	12/447	43/3917	0.00233779	0.0143185	0.0100614	GRB2/HNRNPH1/IQGAP1/CTNNB1/PTBP1/HNRNPA1/HNRNPF/MAPK1/CRKL/HNRNPM/MAPK3/CD44	12
GO:0071396	cellular response to lipid	29/447	149/3917	0.00236193	0.014419	0.0101321	EGFR/PRPF8/RAN/HNRNPD/CTNNB1/DNM1L/MSN/RUVBL2/PARP1/GSTP1/NFKB1/UPF1/PARK7/MAPK1/SRC/DDX5/PHB2/MAPK3/RBM14/PRDX2/ANXA1/XRCC5/HMGB1/FKBP4/LYN/DNAJA1/TWF2/PDCD4/RHOA	29
GO:0051493	regulation of cytoskeleton organization	37/447	204/3917	0.00236273	0.014419	0.0101321	GRB2/CLTC/NPM1/ACTR3/PFN1/CTNNB1/WDR1/CAPZA2/ARHGDIA/ARPC1B/RPS3/ACTR2/CLASP1/CFL1/ILK/DYNC1H1/MAPK1/ARPC4/GSK3B/FSCN1/MAPRE1/PAFAH1B1/ARPC2/SPTBN1/MAPK3/RBM14/COTL1/RAC1/PIK3R1/FKBP4/CLIC4/CDK5/PDCD6IP/TWF2/ARPC5/ARF6/RHOA	37
GO:0042493	response to drug	49/447	290/3917	0.00238221	0.0145117	0.0101972	HSP90AB1/EFTUD2/EEF2/EGFR/STAT3/DNM2/HNRNPD/CTNNB1/JUP/CAT/G6PD/RPS3/SOD1/ACTR2/LARP1/HNRNPA1/GSTP1/NFKB1/CDK1/PCNA/CDH1/GNAI2/HSP90B1/PARK7/MAPK1/SRP72/SRC/GSK3B/STAT1/RPN2/CRKL/ACTB/MAPK3/ANXA1/XRCC5/SLC25A13/PSMD14/LYN/TUFM/CDK5/CAD/CDK9/RANBP2/GOT2/APEX1/HPRT1/TFRC/RHOA/DCPS	49
GO:0046390	ribose phosphate biosynthetic process	21/447	97/3917	0.00247056	0.0150229	0.0105564	VCP/STAT3/ENO1/ALDOA/PKM/G6PD/FASN/ATIC/PARP1/ATP5F1A/PAICS/PDHA1/AK2/SLC25A13/DLD/IMPDH2/CAD/PPT1/HPRT1/STOML2/ATP5MG	21
GO:0061615	glycolytic process through fructose-6-phosphate	7/447	18/3917	0.00248358	0.0150481	0.0105741	GPI/ENO1/ALDOA/PKM/GAPDH/PGK1/TPI1	7
GO:0061620	glycolytic process through glucose-6-phosphate	7/447	18/3917	0.00248358	0.0150481	0.0105741	GPI/ENO1/ALDOA/PKM/GAPDH/PGK1/TPI1	7
GO:0010038	response to metal ion	23/447	110/3917	0.00253453	0.0153294	0.0107718	IQGAP1/EGFR/PPP2CA/NDRG1/FUS/HNRNPD/CAT/G6PD/SOD1/PARP1/PPP1CA/CPNE3/CDK1/PCNA/CDH1/EIF2S1/PDCD6/PARK7/MAPK1/MAPK3/SLC25A13/GDI1/CLIC4	23
GO:0071901	negative regulation of protein serine/threonine kinase activity	11/447	38/3917	0.00256815	0.0155002	0.0108918	HSPB1/PPP2CA/PTPN6/IPO5/HEXIM1/GSTP1/PTPN1/APOE/LYN/DNAJA1/PDCD4	11
GO:0006164	purine nucleotide biosynthetic process	20/447	91/3917	0.00257651	0.0155002	0.0108918	VCP/STAT3/ENO1/ALDOA/PKM/FASN/ATIC/PARP1/MTHFD1/ATP5F1A/PAICS/PDHA1/AK2/SLC25A13/DLD/IMPDH2/PPT1/HPRT1/STOML2/ATP5MG	20
GO:0009260	ribonucleotide biosynthetic process	20/447	91/3917	0.00257651	0.0155002	0.0108918	VCP/STAT3/ENO1/ALDOA/PKM/FASN/ATIC/PARP1/ATP5F1A/PAICS/PDHA1/AK2/SLC25A13/DLD/IMPDH2/CAD/PPT1/HPRT1/STOML2/ATP5MG	20
GO:0120031	plasma membrane bounded cell projection assembly	29/447	150/3917	0.00262306	0.0157523	0.0110689	EZR/HSP90AA1/YWHAE/ACTR3/DNM2/PFN1/ACTR2/CLASP1/RCC2/DYNC1H1/CDK1/TUBB4B/TNPO1/DCTN2/RAB8A/FSCN1/MAPRE1/PAFAH1B1/ARPC2/TUBB/DYNLL2/RAC1/TUBG1/DYNLL1/SEPTIN2/EHD1/TWF2/ASAP1/ARF6	29
GO:0009152	purine ribonucleotide biosynthetic process	19/447	85/3917	0.00266948	0.0160027	0.0112449	VCP/STAT3/ENO1/ALDOA/PKM/FASN/ATIC/PARP1/ATP5F1A/PAICS/PDHA1/AK2/SLC25A13/DLD/IMPDH2/PPT1/HPRT1/STOML2/ATP5MG	19
GO:0000956	nuclear-transcribed mRNA catabolic process	27/447	137/3917	0.00274777	0.0164429	0.0115542	PABPC1/PPP2CA/AGO1/EIF4A3/RPS3A/RPS19/RPS3/RPL15/EIF4G1/RPL10/RPS12/UPF1/RPLP0/RPL23/RPL18A/RPL9/RPS2/DDX5/RPL5/RPS8/RPL38/RPS5/EIF3E/SSB/THRAP3/RPS24/DCPS	27
GO:0046365	monosaccharide catabolic process	10/447	33/3917	0.00275531	0.016459	0.0115655	GPI/ENO1/ALDOA/PKM/GAPDH/PGK1/PGM1/TPI1/AKR1A1/PGM2	10
GO:1902373	negative regulation of mRNA catabolic process	8/447	23/3917	0.00279514	0.0166675	0.011712	PABPC1/TARDBP/HNRNPD/LARP1/DHX9/PKP3/YBX1/THRAP3	8
GO:2000377	regulation of reactive oxygen species metabolic process	16/447	67/3917	0.00281024	0.0167281	0.0117546	HSP90AB1/GRB2/EGFR/STAT3/HSP90AA1/EIF6/VDAC1/DNM2/G6PD/SOD1/GSTP1/GNAI2/PARK7/PRDX2/RAC1/RHOA	16
GO:0050806	positive regulation of synaptic transmission	9/447	28/3917	0.00285385	0.0169282	0.0118952	EGFR/STAU1/DNM1L/MAPK1/GSK3B/SQSTM1/FLOT1/APOE/CDK5	9
GO:0106027	neuron projection organization	9/447	28/3917	0.00285385	0.0169282	0.0118952	DNM1L/ACTR2/CFL1/GSK3B/PAFAH1B1/PDLIM5/APOE/CDK5/CAPRIN1	9
GO:0010165	response to X-ray	6/447	14/3917	0.0028727	0.0169509	0.0119112	DNM2/XRCC6/KARS1/ANXA1/XRCC5/MSH2	6
GO:1902175	regulation of oxidative stress-induced intrinsic apoptotic signaling pathway	6/447	14/3917	0.0028727	0.0169509	0.0119112	HSPB1/SOD1/PARP1/PARK7/P4HB/NONO	6
GO:2000177	regulation of neural precursor cell proliferation	6/447	14/3917	0.0028727	0.0169509	0.0119112	CTNNB1/ILK/GNAI2/NAP1L1/LYN/RHOA	6
GO:1990138	neuron projection extension	12/447	44/3917	0.00289041	0.0170258	0.0119638	HSP90AB1/IQGAP1/HSP90AA1/DNM2/CTNNB1/ILK/GSK3B/PAFAH1B1/APOE/GDI1/CDK5/TWF2	12
GO:0014037	Schwann cell differentiation	5/447	10/3917	0.00292464	0.017138	0.0120427	NDRG1/SOD1/ILK/CDK1/CDK5	5
GO:0043537	negative regulation of blood vessel endothelial cell migration	5/447	10/3917	0.00292464	0.017138	0.0120427	JUP/CSNK2B/HMGB1/APOE/RHOA	5
GO:0060261	positive regulation of transcription initiation from RNA polymerase II promoter	5/447	10/3917	0.00292464	0.017138	0.0120427	CAND1/PSMC6/PSMC4/PSMC3/PSMC2	5
GO:0034329	cell junction assembly	24/447	118/3917	0.00303119	0.0177011	0.0124383	IQGAP1/CTNNB1/PKN2/WDR1/JUP/EIF4G1/CLASP1/RCC2/ILK/CDH1/ACTN4/SRC/FSCN1/PKP3/CRKL/ACTB/RAC1/PDLIM5/FLOT1/CDK5/PDCD6IP/EPB41L3/ARF6/RHOA	24
GO:0061564	axon development	24/447	118/3917	0.00303119	0.0177011	0.0124383	HSP90AB1/GRB2/EZR/HSP90AA1/DNM2/ARHGDIA/ILK/MAPK1/SRC/GSK3B/RAB8A/PAFAH1B1/SPTBN1/ACTB/MAPK3/RAC1/FLOT1/IST1/PIK3R1/APOE/GDI1/CDK5/TWF2/RHOA	24
GO:0010942	positive regulation of cell death	38/447	214/3917	0.00305413	0.0178044	0.0125109	STK4/PAK2/VCP/YWHAE/YWHAB/DNM2/PRKDC/HSPD1/DDX3X/CTNNB1/YWHAZ/DNM1L/GAPDH/RPS3/EIF4G1/SOD1/RRP1B/PARP1/PPP1CA/AIMP2/MNDA/EIF2S1/YWHAQ/PDCD6/PARK7/SRC/GSK3B/SQSTM1/PDIA3/ANXA1/HMGB1/LGALS9/CYCS/LYN/CDK5/DNAJA1/PDCD4/RHOA	38
GO:0008361	regulation of cell size	13/447	50/3917	0.0031094	0.0180644	0.0126936	HSP90AB1/DNM2/MSN/ILK/GSK3B/PAFAH1B1/RAC1/IST1/APOE/GDI1/CDK5/TWF2/RHOA	13
GO:0060485	mesenchyme development	13/447	50/3917	0.0031094	0.0180644	0.0126936	PPP2CA/CTNNB1/CLASP1/CFL1/TRIM28/PDCD6/MAPK1/GSK3B/STAT1/DDX5/MAPK3/NOLC1/PDCD4	13
GO:0032606	type I interferon production	14/447	56/3917	0.00324014	0.0187917	0.0132047	G3BP1/PRKDC/HSPD1/DDX3X/CTNNB1/DHX9/NFKB1/XRCC6/STAT1/TRIM25/PCBP2/XRCC5/HMGB1/FLOT1	14
GO:0022406	membrane docking	17/447	74/3917	0.00325511	0.0188463	0.013243	EZR/HSP90AA1/YWHAE/MSN/CLASP1/DYNC1H1/CDK1/TUBB4B/DCTN2/RAB8A/MAPRE1/PAFAH1B1/TUBB/RAB7A/TUBG1/DYNLL1/STX7	17
GO:0001819	positive regulation of cytokine production	26/447	132/3917	0.00329939	0.01907	0.0134003	HSPB1/STAT3/PRKDC/HSPD1/DDX3X/CTNNB1/GAPDH/RPS3/SOD1/DHX9/NFKB1/MNDA/PARK7/XRCC6/SRC/STAT1/SPTBN1/DDX1/KARS1/MAPK3/ANXA1/XRCC5/HMGB1/FLOT1/LGALS9/PIK3R1	26
GO:0043065	positive regulation of apoptotic process	35/447	194/3917	0.00337564	0.0194775	0.0136866	STK4/PAK2/VCP/YWHAE/YWHAB/DNM2/PRKDC/HSPD1/DDX3X/CTNNB1/YWHAZ/DNM1L/GAPDH/RPS3/SOD1/RRP1B/PPP1CA/MNDA/EIF2S1/YWHAQ/PDCD6/PARK7/SRC/GSK3B/SQSTM1/PDIA3/ANXA1/HMGB1/LGALS9/CYCS/LYN/CDK5/DNAJA1/PDCD4/RHOA	35
GO:0043434	response to peptide hormone	28/447	146/3917	0.00349024	0.0201045	0.0141272	GRB2/IQGAP1/STAT3/CSK/EIF6/PRKDC/PKM/EPRS1/CAT/RANGAP1/PARP1/GSTP1/ATP6V1B2/NFKB1/GNAI2/ATP6V1A/SRC/GSK3B/STAT1/RAB8A/ANXA1/PTPN1/PRKCB/PIK3R1/LYN/CAD/GOT2/APEX1	28
GO:0010977	negative regulation of neuron projection development	10/447	34/3917	0.00351476	0.0202114	0.0142023	ARHGDIA/GSK3B/PAFAH1B1/APOE/GDI1/FKBP4/CDK5/ASAP1/ARF6/RHOA	10
GO:0006446	regulation of translational initiation	12/447	45/3917	0.00354448	0.0202555	0.0142332	HSPB1/NPM1/DDX3X/EIF4G1/PPP1CA/LARP1/EIF2S1/DDX1/EIF3B/EIF3E/EIF5/KHDRBS1	12
GO:0021953	central nervous system neuron differentiation	7/447	19/3917	0.00355233	0.0202555	0.0142332	HSP90AB1/HSP90AA1/CTNNB1/PAFAH1B1/CRKL/CDK5/HPRT1	7
GO:0035088	establishment or maintenance of apical/basal cell polarity	7/447	19/3917	0.00355233	0.0202555	0.0142332	WDR1/MSN/ILK/FSCN1/CLIC4/PDCD6IP/RHOA	7
GO:0048255	mRNA stabilization	7/447	19/3917	0.00355233	0.0202555	0.0142332	PABPC1/TARDBP/HNRNPD/LARP1/DHX9/YBX1/THRAP3	7
GO:0061245	establishment or maintenance of bipolar cell polarity	7/447	19/3917	0.00355233	0.0202555	0.0142332	WDR1/MSN/ILK/FSCN1/CLIC4/PDCD6IP/RHOA	7
GO:0010975	regulation of neuron projection development	23/447	113/3917	0.00363892	0.0207006	0.0145461	IQGAP1/DNM2/MOV10/DNM1L/ARHGDIA/ACTR2/CFL1/ILK/GSK3B/PAFAH1B1/CRKL/PDLIM5/IST1/APOE/GDI1/FKBP4/LYN/CDK5/CAPRIN1/TWF2/ASAP1/ARF6/RHOA	23
GO:0032271	regulation of protein polymerization	21/447	100/3917	0.00364263	0.0207006	0.0145461	GRB2/HSP90AA1/ACTR3/PFN1/CAPZA2/ARPC1B/RPS3/ACTR2/CLASP1/ARPC4/MAPRE1/ARPC2/SPTBN1/COTL1/RAC1/VDAC2/FKBP4/TWF2/ARPC5/ARF6/RHOA	21
GO:0043068	positive regulation of programmed cell death	35/447	195/3917	0.00368449	0.0208685	0.014664	STK4/PAK2/VCP/YWHAE/YWHAB/DNM2/PRKDC/HSPD1/DDX3X/CTNNB1/YWHAZ/DNM1L/GAPDH/RPS3/SOD1/RRP1B/PPP1CA/MNDA/EIF2S1/YWHAQ/PDCD6/PARK7/SRC/GSK3B/SQSTM1/PDIA3/ANXA1/HMGB1/LGALS9/CYCS/LYN/CDK5/DNAJA1/PDCD4/RHOA	35
GO:0051093	negative regulation of developmental process	35/447	195/3917	0.00368449	0.0208685	0.014664	STK4/EGFR/STAT3/PPP2CA/AGO1/PRKDC/CTNNB1/G6PD/KRAS/DNM1L/ARHGDIA/PGK1/CLASP1/PTBP1/RCC2/MAPK1/ACTN4/GSK3B/STAT1/PAFAH1B1/PHB2/PRDX2/ANXA1/HMGB1/PIK3R1/APOE/SARS1/GDI1/FKBP4/LYN/CDK5/PDCD4/ASAP1/ARF6/RHOA	35
GO:0061387	regulation of extent of cell growth	9/447	29/3917	0.00372944	0.0210527	0.0147934	DNM2/ILK/GSK3B/PAFAH1B1/IST1/APOE/GDI1/CDK5/TWF2	9
GO:1901989	positive regulation of cell cycle phase transition	9/447	29/3917	0.00372944	0.0210527	0.0147934	EGFR/NPM1/DDX3X/EIF4G1/RCC2/CDK1/PHB2/ANXA1/APEX1	9
GO:0002793	positive regulation of peptide secretion	17/447	75/3917	0.00377798	0.0211418	0.0148561	GPI/EZR/EGFR/TARDBP/DNM1L/GAPDH/DHX9/SRC/SPTBN1/PPIA/KARS1/MAPK3/RAC1/HMGB1/LGALS9/DYNLL1/ARF6	17
GO:0016049	cell growth	27/447	140/3917	0.00377896	0.0211418	0.0148561	HSP90AB1/IQGAP1/EGFR/CSNK2A1/HSP90AA1/ENO1/PPP2CA/DNM2/DDX3X/CTNNB1/G6PD/EIF4G1/ILK/GSK3B/PAFAH1B1/CRKL/PDLIM5/DDX39B/IST1/APOE/GDI1/CDK5/PPT1/TWF2/EPB41L3/ATAD3A/RHOA	27
GO:0031100	animal organ regeneration	8/447	24/3917	0.00378268	0.0211418	0.0148561	EGFR/PKM/ATIC/GSTP1/CDK1/PCNA/CSNK2B/CAD	8
GO:0070849	response to epidermal growth factor	8/447	24/3917	0.00378268	0.0211418	0.0148561	IQGAP1/EGFR/GSTP1/MAPK1/NCL/MAPK3/EEF1A1/CAD	8
GO:0097061	dendritic spine organization	8/447	24/3917	0.00378268	0.0211418	0.0148561	DNM1L/ACTR2/CFL1/PAFAH1B1/PDLIM5/APOE/CDK5/CAPRIN1	8
GO:1901992	positive regulation of mitotic cell cycle phase transition	8/447	24/3917	0.00378268	0.0211418	0.0148561	EGFR/DDX3X/EIF4G1/RCC2/CDK1/PHB2/ANXA1/APEX1	8
GO:0051168	nuclear export	25/447	127/3917	0.00396206	0.0221079	0.0155349	YWHAE/NPM1/EIF6/RAN/EIF4A3/RANGAP1/HNRNPA1/ABCE1/DHX9/UPF1/HNRNPA2B1/NXF1/PARK7/XPO5/GSK3B/EMD/SYMPK/DDX39B/U2AF2/SSB/CDK5/RANBP2/NUP93/KHDRBS1/U2AF1	25
GO:0006396	RNA processing	70/447	456/3917	0.00402926	0.0224459	0.0157724	EFTUD2/HNRNPH1/HSPA8/EGFR/PABPC1/PPP2CA/AGO1/FUS/PRPF8/TARDBP/RTCB/PCBP1/HNRNPD/EIF4A3/HNRNPK/GEMIN5/LUC7L2/PA2G4/PRDX6/RPS19/RRP1B/SF3B1/PTBP1/HNRNPA1/TSR1/DHX9/HNRNPA2B1/HNRNPF/SRRM2/SF3B3/HNRNPA3/HSD17B10/MBNL1/RPS2/FBL/NONO/DDX5/HNRNPUL1/RPL5/DDX1/SNRPA1/KARS1/RPS8/HNRNPM/NOLC1/HNRNPR/PCBP2/SNRNP200/SYMPK/DDX39B/HNRNPH3/PIK3R1/U2AF2/SARS1/YBX1/SSB/USP14/SF3B2/FAM98B/SART3/THRAP3/UTP14A/CDK9/K…	70
GO:0051345	positive regulation of hydrolase activity	43/447	254/3917	0.00422442	0.0234944	0.0165092	HSP90AB1/IQGAP1/VCP/EGFR/STAT3/PFN1/HSPD1/DDX3X/DNM1L/ARHGDIA/SEC23A/RPS3/RANGAP1/RCC2/DHX9/PCNA/ARHGAP1/PDCD6/PSME1/PSME2/GSK3B/DNAJA2/CRKL/KARS1/DOCK2/GDI2/MAPK3/DYNLL2/DNAJC10/HMGB1/LGALS9/CYCS/GDI1/EIF5/MSH2/PSMD14/LYN/DYNLL1/DNAJA1/RANBP2/SEC23B/ASAP1/RHOA	43
GO:0007169	transmembrane receptor protein tyrosine kinase signaling pathway	38/447	218/3917	0.00425027	0.0235994	0.016583	GRB2/HNRNPH1/PAK2/IQGAP1/HSPB1/EGFR/STAT3/HSP90AA1/ACTR3/CTNNB1/ARPC1B/ACTR2/PTBP1/HNRNPA1/CPNE3/ATP6V1B2/GNAI2/PDCD6/HNRNPF/ATP6V1A/MAPK1/SRC/ARPC4/GSK3B/ARPC2/CRKL/HNRNPM/ACTB/MAPK3/MVP/RAB7A/RAC1/PTPN1/PRKCB/PIK3R1/LYN/ARPC5/RHOA	38
GO:0050707	regulation of cytokine secretion	12/447	46/3917	0.0043129	0.023908	0.0167998	EZR/GAPDH/DHX9/SRC/SPTBN1/KARS1/SERPINB1/MAPK3/ANXA1/HMGB1/LGALS9/LYN	12
GO:0060148	positive regulation of posttranscriptional gene silencing	6/447	15/3917	0.00433314	0.023981	0.0168511	EGFR/STAT3/EIF4G1/DHX9/XPO5/DDX5	6
GO:0071375	cellular response to peptide hormone stimulus	22/447	108/3917	0.00436916	0.0241409	0.0169635	GRB2/STAT3/CSK/PRKDC/PKM/EPRS1/RANGAP1/PARP1/GSTP1/ATP6V1B2/NFKB1/GNAI2/ATP6V1A/SRC/GSK3B/STAT1/RAB8A/PTPN1/PRKCB/PIK3R1/LYN/APEX1	22
GO:0008033	tRNA processing	10/447	35/3917	0.00443138	0.024405	0.0171491	RTCB/HSD17B10/DDX1/KARS1/SARS1/SSB/USP14/FAM98B/THUMPD1/AARS1	10
GO:2001243	negative regulation of intrinsic apoptotic signaling pathway	10/447	35/3917	0.00443138	0.024405	0.0171491	HSPB1/ENO1/DDX3X/PARK7/SRC/NONO/CD44/PTPN1/VDAC2/DNAJA1	10
GO:0060562	epithelial tube morphogenesis	13/447	52/3917	0.00449586	0.0247199	0.0173704	STK4/PFN1/CTNNB1/KRAS/CFL1/PPP1CA/MTHFD1/ILK/LUZP1/SRC/PHB2/CSNK2B/RHOA	13
GO:0032273	positive regulation of protein polymerization	15/447	64/3917	0.00456152	0.0250098	0.017574	GRB2/HSP90AA1/ACTR3/PFN1/ARPC1B/RPS3/ACTR2/CLASP1/ARPC4/MAPRE1/ARPC2/RAC1/ARPC5/ARF6/RHOA	15
GO:0010770	positive regulation of cell morphogenesis involved in differentiation	14/447	58/3917	0.00457072	0.0250098	0.017574	DNM2/DNM1L/ARHGDIA/ACTR2/ILK/PAFAH1B1/ARPC2/CRKL/RAC1/IST1/GDI1/CAPRIN1/TWF2/RHOA	14
GO:0070302	regulation of stress-activated protein kinase signaling cascade	14/447	58/3917	0.00457072	0.0250098	0.017574	EZR/EGFR/RPS3/GSTP1/MAPK1/PAFAH1B1/KARS1/MAPK3/PTPN1/HMGB1/LYN/DNAJA1/QARS1/PDCD4	14
GO:0045596	negative regulation of cell differentiation	27/447	142/3917	0.00463433	0.0253169	0.0177899	EGFR/STAT3/PPP2CA/CTNNB1/G6PD/KRAS/ARHGDIA/PTBP1/RCC2/MAPK1/ACTN4/GSK3B/STAT1/PAFAH1B1/PRDX2/ANXA1/HMGB1/PIK3R1/APOE/GDI1/FKBP4/LYN/CDK5/PDCD4/ASAP1/ARF6/RHOA	27
GO:0051094	positive regulation of developmental process	48/447	292/3917	0.00464297	0.0253233	0.0177943	HSP90AB1/STK4/IQGAP1/HSPB1/EZR/STAT3/DNM2/PRKDC/PKM/CTNNB1/JUP/KRAS/DNM1L/ARHGDIA/PA2G4/EIF4G1/ACTR2/CLASP1/PARP1/ILK/NFKB1/CDK1/PDCD6/MAPK1/SRC/STAT1/PAFAH1B1/ARPC2/CRKL/ANXA1/NAP1L1/XRCC5/RAC1/PRKCB/HMGB1/FLOT1/DDX39B/IST1/LGALS9/APOE/GDI1/MSH2/LYN/EHD1/CAPRIN1/TWF2/TFRC/RHOA	48
GO:0055085	transmembrane transport	52/447	322/3917	0.00472701	0.0257402	0.0180873	VCP/HSPA8/YWHAE/PSMD7/VDAC1/DNM2/PSMC1/PTPN6/HSPD1/WDR1/G6PD/PSMC6/SLC25A3/PSMC4/PSMD2/FABP5/CAPN1/EIF2S3/ATP6V1B2/PSMA3/PSMD12/PSMC3/EIF2S1/YWHAQ/PSME1/PARK7/PSMA7/ATP6V1A/ATP5F1A/ACTN4/GLRX/PSME2/PSMB1/PSMB8/PHB2/ACTB/SLC25A13/PRKCB/VDAC2/GSTO1/PIK3R1/CLIC4/PSMC2/PSMD14/LYN/EIF2S2/PSMB9/SLC3A2/STOML2/PSMD11/PSMD13/ATP5MG	52
GO:0001837	epithelial to mesenchymal transition	9/447	30/3917	0.00480237	0.026025	0.0182874	PPP2CA/CTNNB1/CLASP1/TRIM28/PDCD6/GSK3B/DDX5/NOLC1/PDCD4	9
GO:0042743	hydrogen peroxide metabolic process	9/447	30/3917	0.00480237	0.026025	0.0182874	EGFR/STAT3/CAT/PRDX6/SOD1/PARK7/PRDX2/RAC1/PRDX5	9
GO:1902117	positive regulation of organelle assembly	9/447	30/3917	0.00480237	0.026025	0.0182874	G3BP1/MSN/DYNC1H1/SRC/FSCN1/DYNLL1/PDCD6IP/ASAP1/RHOA	9
GO:0010592	positive regulation of lamellipodium assembly	5/447	11/3917	0.00486428	0.0262346	0.0184347	DNM2/FSCN1/ARPC2/RAC1/TWF2	5
GO:0038083	peptidyl-tyrosine autophosphorylation	5/447	11/3917	0.00486428	0.0262346	0.0184347	IQGAP1/EGFR/SRC/MAPK3/LYN	5
GO:0097366	response to bronchodilator	5/447	11/3917	0.00486428	0.0262346	0.0184347	DNM2/HNRNPD/SOD1/RANBP2/HPRT1	5
GO:0050770	regulation of axonogenesis	11/447	41/3917	0.00491353	0.0264161	0.0185622	DNM2/ARHGDIA/ILK/GSK3B/PAFAH1B1/IST1/APOE/GDI1/CDK5/TWF2/RHOA	11
GO:1903076	regulation of protein localization to plasma membrane	11/447	41/3917	0.00491353	0.0264161	0.0185622	EZR/EGFR/CLTC/CSK/SQSTM1/SPTBN1/ACTB/PIK3R1/CDK5/STX7/ARF6	11
GO:0006007	glucose catabolic process	7/447	20/3917	0.00493804	0.0265058	0.0186252	GPI/ENO1/ALDOA/PKM/GAPDH/PGK1/TPI1	7
GO:0030901	midbrain development	8/447	25/3917	0.00501964	0.0267991	0.0188314	YWHAE/CTNNB1/G6PD/YWHAQ/SEC16A/ACTB/DYNLL1/RHOA	8
GO:0006986	response to unfolded protein	17/447	77/3917	0.00503225	0.0267991	0.0188314	HSP90AB1/HSPB1/VCP/HSPA8/HSP90AA1/HSPD1/PDIA6/HSPA4/HDGF/HSP90B1/EIF2S1/CANX/HSPA6/ACADVL/PTPN1/PIK3R1/DNAJA1	17
GO:0051091	positive regulation of DNA-binding transcription factor activity	17/447	77/3917	0.00503225	0.0267991	0.0188314	STAT3/NPM1/CTNNB1/JUP/CAT/KRAS/RPS3/DHX9/NFKB1/UBE2N/PARK7/UBE2V1/TRIM25/PHB2/PRKCB/FLOT1/LGALS9	17
GO:1905475	regulation of protein localization to membrane	17/447	77/3917	0.00503225	0.0267991	0.0188314	EZR/EGFR/CLTC/YWHAE/YWHAB/CSK/YWHAZ/YWHAQ/SQSTM1/CRKL/SPTBN1/ACTB/PIK3R1/GDI1/CDK5/STX7/ARF6	17
GO:2001234	negative regulation of apoptotic signaling pathway	17/447	77/3917	0.00503225	0.0267991	0.0188314	HSPB1/CSNK2A1/ENO1/DDX3X/CTNNB1/GSTP1/GNAI2/PARK7/SRC/ACAA2/NONO/PRDX2/CD44/PTPN1/VDAC2/DNAJA1/QARS1	17
GO:0043903	regulation of interspecies interactions between organisms	23/447	116/3917	0.00512183	0.0272333	0.0191365	PABPC1/TARDBP/DDX3X/STAU1/PKN2/GAPDH/RRP1B/CFL1/TRIM28/LARP1/DHX9/PSMC3/P4HB/STAT1/TRIM25/DDX5/PPIA/RAB7A/LGALS9/KPNA2/APOE/ZC3HAV1/CDK9	23
GO:0030036	actin cytoskeleton organization	40/447	235/3917	0.00520668	0.0276411	0.019423	GRB2/EZR/ALDOA/ACTR3/PFN1/WDR1/CAPZA2/KRAS/ARHGDIA/ARPC1B/ACTR2/CLASP1/CFL1/PLS3/CAP1/ILK/HSP90B1/ACTN4/SRC/ARPC4/FSCN1/PAFAH1B1/ARPC2/SPTBN1/ACTB/CNN2/DOCK2/ANXA1/COTL1/RAC1/PTPN1/PDLIM5/PIK3R1/CDK5/PDCD6IP/TWF2/EPB41L3/ARPC5/ARF6/RHOA	40
GO:0050792	regulation of viral process	22/447	110/3917	0.005502	0.0291632	0.0204926	PABPC1/TARDBP/DDX3X/STAU1/PKN2/RRP1B/CFL1/TRIM28/LARP1/DHX9/PSMC3/P4HB/STAT1/TRIM25/DDX5/PPIA/RAB7A/LGALS9/KPNA2/APOE/ZC3HAV1/CDK9	22
GO:0099177	regulation of trans-synaptic signaling	18/447	84/3917	0.00551582	0.0291908	0.020512	EGFR/STAT3/EIF4A3/STAU1/KRAS/DNM1L/FABP5/CDH1/GNAI2/MAPK1/SRC/GSK3B/SQSTM1/RAB8A/PRKCB/FLOT1/APOE/CDK5	18
GO:0048675	axon extension	10/447	36/3917	0.00552638	0.029201	0.0205192	HSP90AB1/HSP90AA1/DNM2/ILK/GSK3B/PAFAH1B1/APOE/GDI1/CDK5/TWF2	10
GO:0018105	peptidyl-serine phosphorylation	19/447	91/3917	0.00593886	0.0313316	0.0220163	HSP90AB1/STK4/PAK2/EGFR/CSNK2A1/HSP90AA1/PRKDC/PKN2/EIF4G1/ILK/CDK1/PARK7/MAPK1/SRC/GSK3B/MAPK3/CD44/PRKCB/CDK5	19
GO:0001889	liver development	11/447	42/3917	0.00599189	0.0314644	0.0221096	EGFR/PKM/HNRNPD/ACO2/KRAS/PCNA/CSNK2B/ANXA1/DDX39B/CAD/ARF6	11
GO:0031345	negative regulation of cell projection organization	11/447	42/3917	0.00599189	0.0314644	0.0221096	DNM2/ARHGDIA/GSK3B/PAFAH1B1/APOE/GDI1/FKBP4/CDK5/ASAP1/ARF6/RHOA	11
GO:0071236	cellular response to antibiotic	11/447	42/3917	0.00599189	0.0314644	0.0221096	RPS3/ACTR2/LARP1/HNRNPA1/CDK1/PCNA/PARK7/RPL23/SRC/ANXA1/APEX1	11
GO:0043484	regulation of RNA splicing	16/447	72/3917	0.00600721	0.031496	0.0221318	HNRNPH1/FUS/HNRNPK/PRDX6/RRP1B/PTBP1/HNRNPA1/HNRNPA2B1/HNRNPF/MBNL1/DDX5/PIK3R1/U2AF2/SART3/THRAP3/KHDRBS1	16
GO:0001890	placenta development	9/447	31/3917	0.00610059	0.0318377	0.0223719	HSP90AB1/GRB2/STK4/EGFR/RTCB/SOD1/TRIM28/MAPK1/MAPK3	9
GO:0019674	NAD metabolic process	9/447	31/3917	0.00610059	0.0318377	0.0223719	GPI/ENO1/ALDOA/PKM/GAPDH/PGK1/LDHB/MDH1/TPI1	9
GO:0090559	regulation of membrane permeability	9/447	31/3917	0.00610059	0.0318377	0.0223719	STAT3/YWHAE/YWHAB/YWHAZ/YWHAQ/GSK3B/ACAA2/PDCD6IP/RHOT2	9
GO:0010721	negative regulation of cell development	15/447	66/3917	0.00619249	0.0322676	0.022674	STAT3/CTNNB1/G6PD/ARHGDIA/RCC2/ACTN4/GSK3B/PAFAH1B1/APOE/GDI1/FKBP4/CDK5/ASAP1/ARF6/RHOA	15
GO:1902806	regulation of cell cycle G1/S phase transition	12/447	48/3917	0.00624814	0.0324048	0.0227704	EGFR/PTPN6/PRKDC/DDX3X/EIF4G1/CDK1/PCNA/PSME1/PSME2/PHB2/ANXA1/APEX1	12
GO:0000226	microtubule cytoskeleton organization	28/447	152/3917	0.00627036	0.0324048	0.0227704	VCP/EZR/CLTC/NPM1/KPNB1/RAN/CTNNB1/GAPDH/RPS3/CLASP1/DYNC1H1/CDK1/TUBB4B/GSK3B/DCTN2/MAPRE1/PAFAH1B1/TUBB/RBM14/CHD3/RAC1/TUBG1/FKBP4/TUBA1C/CDK5/PDCD6IP/TUBB6/RHOA	28
GO:0043330	response to exogenous dsRNA	6/447	16/3917	0.00627622	0.0324048	0.0227704	DHX9/MAPK1/DDX1/MAPK3/FLOT1/SLC3A2	6
GO:0051156	glucose 6-phosphate metabolic process	6/447	16/3917	0.00627622	0.0324048	0.0227704	GPI/TKT/G6PD/TALDO1/PGD/PGM2	6
GO:1902745	positive regulation of lamellipodium organization	6/447	16/3917	0.00627622	0.0324048	0.0227704	DNM2/SRC/FSCN1/ARPC2/RAC1/TWF2	6
GO:1902808	positive regulation of cell cycle G1/S phase transition	6/447	16/3917	0.00627622	0.0324048	0.0227704	EGFR/DDX3X/EIF4G1/PHB2/ANXA1/APEX1	6
GO:0018209	peptidyl-serine modification	20/447	98/3917	0.00630307	0.032405	0.0227706	HSP90AB1/STK4/PAK2/EGFR/CSNK2A1/HSP90AA1/PRKDC/PKN2/EIF4G1/PARP1/ILK/CDK1/PARK7/MAPK1/SRC/GSK3B/MAPK3/CD44/PRKCB/CDK5	20
GO:0072522	purine-containing compound biosynthetic process	20/447	98/3917	0.00630307	0.032405	0.0227706	VCP/STAT3/ENO1/ALDOA/PKM/FASN/ATIC/PARP1/MTHFD1/ATP5F1A/PAICS/PDHA1/AK2/SLC25A13/DLD/IMPDH2/PPT1/HPRT1/STOML2/ATP5MG	20
GO:1901652	response to peptide	30/447	166/3917	0.00630497	0.032405	0.0227706	GRB2/IQGAP1/STAT3/CSK/EIF6/PRKDC/PKM/EPRS1/CAT/RANGAP1/PARP1/GSTP1/ATP6V1B2/NFKB1/GNAI2/RPL23/ATP6V1A/SRC/GSK3B/STAT1/RAB8A/ANXA1/PTPN1/PRKCB/PIK3R1/LYN/CDK5/CAD/GOT2/APEX1	30
GO:0031333	negative regulation of protein-containing complex assembly	13/447	54/3917	0.00634178	0.0325449	0.0228688	PFN1/DDX3X/CAPZA2/H3-4/PARK7/SRC/GSK3B/MAPRE1/SPTBN1/HMGB1/VDAC2/FKBP4/TWF2	13
GO:1901653	cellular response to peptide	24/447	125/3917	0.00653685	0.0334952	0.0235366	GRB2/STAT3/CSK/PRKDC/PKM/EPRS1/RANGAP1/PARP1/GSTP1/ATP6V1B2/NFKB1/GNAI2/RPL23/ATP6V1A/SRC/GSK3B/STAT1/RAB8A/PTPN1/PRKCB/PIK3R1/LYN/CDK5/APEX1	24
GO:0021762	substantia nigra development	7/447	21/3917	0.00669411	0.0339415	0.0238503	YWHAE/G6PD/YWHAQ/SEC16A/ACTB/DYNLL1/RHOA	7
GO:0032768	regulation of monooxygenase activity	7/447	21/3917	0.00669411	0.0339415	0.0238503	EGFR/HSP90AA1/DNM2/KRAS/NFKB1/PARK7/APOE	7
GO:0034332	adherens junction organization	7/447	21/3917	0.00669411	0.0339415	0.0238503	CSK/CTNNB1/JUP/CDH1/SRC/DSP/ARF6	7
GO:0097345	mitochondrial outer membrane permeabilization	7/447	21/3917	0.00669411	0.0339415	0.0238503	YWHAE/YWHAB/YWHAZ/YWHAQ/GSK3B/ACAA2/RHOT2	7
GO:1902108	regulation of mitochondrial membrane permeability involved in apoptotic process	7/447	21/3917	0.00669411	0.0339415	0.0238503	YWHAE/YWHAB/YWHAZ/YWHAQ/GSK3B/ACAA2/RHOT2	7
GO:1902110	positive regulation of mitochondrial membrane permeability involved in apoptotic process	7/447	21/3917	0.00669411	0.0339415	0.0238503	YWHAE/YWHAB/YWHAZ/YWHAQ/GSK3B/ACAA2/RHOT2	7
GO:1902743	regulation of lamellipodium organization	7/447	21/3917	0.00669411	0.0339415	0.0238503	DNM2/SRC/FSCN1/ARPC2/CD44/RAC1/TWF2	7
GO:0051960	regulation of nervous system development	32/447	181/3917	0.00681512	0.0344867	0.0242334	IQGAP1/STAT3/DNM2/CTNNB1/MOV10/WDR1/YWHAZ/DNM1L/ARHGDIA/EIF4G1/ACTR2/CFL1/ILK/CDK1/GSK3B/PAFAH1B1/CRKL/NAP1L1/XRCC5/PDLIM5/IST1/APOE/GDI1/FKBP4/LYN/CDK5/TYMP/CAPRIN1/TWF2/ASAP1/ARF6/RHOA	32
GO:0042255	ribosome assembly	10/447	37/3917	0.00682199	0.0344867	0.0242334	NPM1/EIF6/DDX3X/RPS19/RPL10/RPLP0/RPL5/RPL38/RPS5/DHX30	10
GO:0050767	regulation of neurogenesis	30/447	167/3917	0.00688597	0.0347582	0.0244242	IQGAP1/STAT3/DNM2/CTNNB1/MOV10/WDR1/DNM1L/ARHGDIA/EIF4G1/ACTR2/CFL1/ILK/CDK1/GSK3B/PAFAH1B1/CRKL/NAP1L1/XRCC5/PDLIM5/IST1/APOE/GDI1/FKBP4/LYN/CDK5/CAPRIN1/TWF2/ASAP1/ARF6/RHOA	30
GO:0034976	response to endoplasmic reticulum stress	23/447	119/3917	0.0070756	0.0356623	0.0250594	EEF2/VCP/TARDBP/PDIA6/PSMC6/HDGF/HSP90B1/EIF2S1/PARK7/P4HB/SEC16A/GSK3B/PDIA3/CANX/TRIM25/ACADVL/DNAJC10/PTPN1/FLOT1/PIK3R1/UGGT1/USP14/PDIA4	23
GO:0072593	reactive oxygen species metabolic process	20/447	99/3917	0.00708638	0.0356636	0.0250603	HSP90AB1/GRB2/EGFR/STAT3/HSP90AA1/EIF6/VDAC1/DNM2/CAT/G6PD/PRDX6/SOD1/NDUFS1/GSTP1/GNAI2/PARK7/PRDX2/RAC1/PRDX5/RHOA	20
GO:0006397	mRNA processing	47/447	291/3917	0.00714017	0.0358809	0.0252131	EFTUD2/HNRNPH1/HSPA8/PABPC1/FUS/PRPF8/TARDBP/PCBP1/HNRNPD/EIF4A3/HNRNPK/GEMIN5/LUC7L2/PRDX6/RRP1B/SF3B1/PTBP1/HNRNPA1/DHX9/HNRNPA2B1/HNRNPF/SRRM2/SF3B3/HNRNPA3/MBNL1/NONO/DDX5/HNRNPUL1/DDX1/SNRPA1/HNRNPM/HNRNPR/PCBP2/SNRNP200/SYMPK/DDX39B/HNRNPH3/U2AF2/YBX1/SF3B2/SART3/THRAP3/CDK9/KHDRBS1/U2AF1/U2AF1L5/DCPS	47
GO:0007043	cell-cell junction assembly	11/447	43/3917	0.00724799	0.0361545	0.0254053	CTNNB1/PKN2/WDR1/JUP/CDH1/ACTN4/FSCN1/PKP3/PDCD6IP/EPB41L3/RHOA	11
GO:0048659	smooth muscle cell proliferation	11/447	43/3917	0.00724799	0.0361545	0.0254053	EGFR/PRKDC/CTNNB1/GSTP1/ILK/GNAI2/XRCC6/STAT1/XRCC5/DDX39B/PDCD4	11
GO:0048660	regulation of smooth muscle cell proliferation	11/447	43/3917	0.00724799	0.0361545	0.0254053	EGFR/PRKDC/CTNNB1/GSTP1/ILK/GNAI2/XRCC6/STAT1/XRCC5/DDX39B/PDCD4	11
GO:0061008	hepaticobiliary system development	11/447	43/3917	0.00724799	0.0361545	0.0254053	EGFR/PKM/HNRNPD/ACO2/KRAS/PCNA/CSNK2B/ANXA1/DDX39B/CAD/ARF6	11
GO:2000045	regulation of G1/S transition of mitotic cell cycle	11/447	43/3917	0.00724799	0.0361545	0.0254053	EGFR/PTPN6/PRKDC/DDX3X/EIF4G1/CDK1/PCNA/PSME1/PSME2/ANXA1/APEX1	11
GO:0007623	circadian rhythm	13/447	55/3917	0.00746747	0.0370386	0.0260265	EGFR/TARDBP/PRKDC/HNRNPD/HUWE1/PPP1CA/CDK1/AHCY/GSK3B/NONO/HNRNPR/IMPDH2/THRAP3	13
GO:0032479	regulation of type I interferon production	13/447	55/3917	0.00746747	0.0370386	0.0260265	PRKDC/HSPD1/DDX3X/CTNNB1/DHX9/NFKB1/XRCC6/STAT1/TRIM25/PCBP2/XRCC5/HMGB1/FLOT1	13
GO:0006090	pyruvate metabolic process	17/447	80/3917	0.00753386	0.0370386	0.0260265	GPI/STAT3/ENO1/ALDOA/EIF6/VDAC1/PKM/GAPDH/PGK1/LDHB/PGM1/PDHA1/TPI1/DLD/RANBP2/NUP93/GLO1	17
GO:0006098	pentose-phosphate shunt	5/447	12/3917	0.00756738	0.0370386	0.0260265	TKT/G6PD/TALDO1/PGD/PGM2	5
GO:0010586	miRNA metabolic process	5/447	12/3917	0.00756738	0.0370386	0.0260265	AGO1/RAN/NFKB1/SND1/XPO5	5
GO:0014032	neural crest cell development	5/447	12/3917	0.00756738	0.0370386	0.0260265	CFL1/PDCD6/MAPK1/MAPK3/NOLC1	5
GO:0021795	cerebral cortex cell migration	5/447	12/3917	0.00756738	0.0370386	0.0260265	EGFR/CTNNB1/PAFAH1B1/CDK5/RHOA	5
GO:0021885	forebrain cell migration	5/447	12/3917	0.00756738	0.0370386	0.0260265	EGFR/CTNNB1/PAFAH1B1/CDK5/RHOA	5
GO:0022029	telencephalon cell migration	5/447	12/3917	0.00756738	0.0370386	0.0260265	EGFR/CTNNB1/PAFAH1B1/CDK5/RHOA	5
GO:0034063	stress granule assembly	5/447	12/3917	0.00756738	0.0370386	0.0260265	G3BP1/DDX3X/DYNC1H1/EIF2S1/ATXN2L	5
GO:0051131	chaperone-mediated protein complex assembly	5/447	12/3917	0.00756738	0.0370386	0.0260265	HSP90AB1/HSP90AA1/HSPD1/HSPA4/CCT2	5
GO:0071800	podosome assembly	5/447	12/3917	0.00756738	0.0370386	0.0260265	MSN/SRC/FSCN1/ASAP1/RHOA	5
GO:1900087	positive regulation of G1/S transition of mitotic cell cycle	5/447	12/3917	0.00756738	0.0370386	0.0260265	EGFR/DDX3X/EIF4G1/ANXA1/APEX1	5
GO:0045944	positive regulation of transcription by RNA polymerase II	36/447	211/3917	0.00759055	0.0370984	0.0260686	CAND1/EGFR/STAT3/NPM1/ACTR3/AGO1/TARDBP/PRKDC/PCBP1/DDX3X/CTNNB1/HNRNPK/JUP/PSMC6/RUVBL2/ACTR2/PSMC4/RRP1B/PARP1/DHX9/NFKB1/PSMC3/PARK7/XRCC6/SQSTM1/STAT1/NCL/MAPK3/RBM14/HMGB1/PIK3R1/YBX1/PSMC2/THRAP3/CDK9/GCN1	36
GO:1901222	regulation of NIK/NF-kappaB signaling	9/447	32/3917	0.00765314	0.0373504	0.0262456	EGFR/AGO1/RPS3/ILK/ACTN4/HMGB1/LGALS9/PDCD4/RHOA	9
GO:0030162	regulation of proteolysis	42/447	255/3917	0.00768217	0.0374381	0.0263073	HSP90AB1/PAK2/VCP/CSNK2A1/STAT3/ENO1/YWHAE/PSMC1/HSPD1/DDX3X/GAPDH/RPS3/PSMC4/PSMA3/PDCD6/PSME1/PARK7/RPL23/PSME2/SRC/GSK3B/PSMB8/RPL5/KARS1/USP5/SERPINB1/MAPK3/CD44/HMGB1/IST1/LGALS9/APOE/CYCS/PSMC2/USP14/PSMD14/LYN/CDK5/SART3/PRDX5/PSMB9/RHOA	42
GO:0031346	positive regulation of cell projection organization	20/447	100/3917	0.00794732	0.0386747	0.0271762	IQGAP1/DNM2/PFN1/DNM1L/ARHGDIA/ACTR2/ILK/SRC/FSCN1/PAFAH1B1/ARPC2/RAC1/IST1/APOE/GDI1/LYN/DYNLL1/CAPRIN1/TWF2/RHOA	20
GO:0001503	ossification	18/447	87/3917	0.00806887	0.0392099	0.0275523	EGFR/CLTC/CTNNB1/CAT/FASN/DHX9/ILK/MAPK1/SND1/HSD17B4/FBL/DDX5/RPL38/MAPK3/SNRNP200/PSMC2/IARS1/RHOA	18
GO:1902532	negative regulation of intracellular signal transduction	26/447	141/3917	0.00818894	0.0397363	0.0279222	HSPB1/EZR/ENO1/PPP2CA/CSK/PTPN6/DDX3X/GSTP1/GNAI2/PDCD6/PARK7/SRC/GSK3B/STAT1/PAFAH1B1/NONO/CD44/PTPN1/VDAC2/GSTO1/APOE/LYN/DNAJA1/QARS1/PDCD4/RHOA	26
GO:0000724	double-strand break repair via homologous recombination	10/447	38/3917	0.00834123	0.0403596	0.0283602	FUS/ACTR2/PARP1/RECQL/MCM2/UBE2N/RPA1/PSMD14/SAMHD1/NBN	10
GO:0000725	recombinational repair	10/447	38/3917	0.00834123	0.0403596	0.0283602	FUS/ACTR2/PARP1/RECQL/MCM2/UBE2N/RPA1/PSMD14/SAMHD1/NBN	10
GO:0014066	regulation of phosphatidylinositol 3-kinase signaling	8/447	27/3917	0.00839429	0.0405007	0.0284593	EGFR/PTPN6/CAT/MAPK1/SRC/MAPK3/PIK3R1/LYN	8
GO:0046902	regulation of mitochondrial membrane permeability	8/447	27/3917	0.00839429	0.0405007	0.0284593	STAT3/YWHAE/YWHAB/YWHAZ/YWHAQ/GSK3B/ACAA2/RHOT2	8
GO:0030522	intracellular receptor signaling pathway	17/447	81/3917	0.00856146	0.0412484	0.0289847	STAT3/RAN/CTNNB1/PARP1/FABP5/UBE2N/PARK7/ACTN4/SRC/UBE2V1/CRKL/DDX5/PHB2/RBM14/FKBP4/DNAJA1/RHOA	17
GO:0071248	cellular response to metal ion	11/447	44/3917	0.00870051	0.0418073	0.0293774	IQGAP1/EGFR/FUS/SOD1/PARP1/CPNE3/CDH1/EIF2S1/MAPK1/MAPK3/CLIC4	11
GO:0032872	regulation of stress-activated MAPK cascade	13/447	56/3917	0.0087455	0.0418073	0.0293774	EZR/EGFR/RPS3/GSTP1/MAPK1/PAFAH1B1/KARS1/MAPK3/PTPN1/HMGB1/DNAJA1/QARS1/PDCD4	13
GO:0033572	transferrin transport	6/447	17/3917	0.008783	0.0418073	0.0293774	CLTC/DNM2/ATP6V1B2/ARHGAP1/ATP6V1A/TFRC	6
GO:0035270	endocrine system development	6/447	17/3917	0.008783	0.0418073	0.0293774	CDH1/MAPK1/GSK3B/CRKL/MAPK3/ANXA1	6
GO:0048488	synaptic vesicle endocytosis	6/447	17/3917	0.008783	0.0418073	0.0293774	DNM2/DNM1L/CANX/ACTB/CDK5/ARF6	6
GO:0070897	transcription preinitiation complex assembly	6/447	17/3917	0.008783	0.0418073	0.0293774	CAND1/PSMC6/PSMC4/PSMC3/HMGB1/PSMC2	6
GO:0071674	mononuclear cell migration	6/447	17/3917	0.008783	0.0418073	0.0293774	RPS19/KARS1/MAPK3/ANXA1/HMGB1/LYN	6
GO:0140238	presynaptic endocytosis	6/447	17/3917	0.008783	0.0418073	0.0293774	DNM2/DNM1L/CANX/ACTB/CDK5/ARF6	6
GO:0043409	negative regulation of MAPK cascade	12/447	50/3917	0.00881315	0.0418073	0.0293774	EZR/PPP2CA/CSK/PTPN6/GSTP1/PAFAH1B1/PTPN1/APOE/LYN/DNAJA1/QARS1/PDCD4	12
GO:0071222	cellular response to lipopolysaccharide	12/447	50/3917	0.00881315	0.0418073	0.0293774	PRPF8/GSTP1/NFKB1/UPF1/MAPK1/SRC/MAPK3/PRDX2/HMGB1/LYN/PDCD4/RHOA	12
GO:0030521	androgen receptor signaling pathway	7/447	22/3917	0.00887495	0.0418073	0.0293774	RAN/CTNNB1/PARK7/DDX5/FKBP4/DNAJA1/RHOA	7
GO:0043489	RNA stabilization	7/447	22/3917	0.00887495	0.0418073	0.0293774	PABPC1/TARDBP/HNRNPD/LARP1/DHX9/YBX1/THRAP3	7
GO:0046825	regulation of protein export from nucleus	7/447	22/3917	0.00887495	0.0418073	0.0293774	YWHAE/RANGAP1/PARK7/XPO5/GSK3B/EMD/CDK5	7
GO:0062014	negative regulation of small molecule metabolic process	7/447	22/3917	0.00887495	0.0418073	0.0293774	STAT3/CLTC/SOD1/PARP1/NFKB1/ACADVL/APOE	7
GO:1900006	positive regulation of dendrite development	7/447	22/3917	0.00887495	0.0418073	0.0293774	IQGAP1/DNM1L/ACTR2/ILK/PAFAH1B1/APOE/CAPRIN1	7
GO:1902686	mitochondrial outer membrane permeabilization involved in programmed cell death	7/447	22/3917	0.00887495	0.0418073	0.0293774	YWHAE/YWHAB/YWHAZ/YWHAQ/GSK3B/ACAA2/RHOT2	7
GO:0090150	establishment of protein localization to membrane	30/447	170/3917	0.00890234	0.0418781	0.0294272	EGFR/HSP90AA1/YWHAE/YWHAB/CSK/YWHAZ/RPS3A/HSPA4/RPS19/RPS3/RPL15/RPL10/RPS12/YWHAQ/RPLP0/RPL23/RPL18A/SRP72/RPL9/SEC16A/RAB8A/RPS2/SPTBN1/RPL5/RPS8/RPL38/RPS5/GDI1/CDK5/RPS24	30
GO:0043687	post-translational protein modification	26/447	142/3917	0.00898567	0.0422115	0.0296614	CAND1/PSMD7/PSMC1/RAB1A/PDIA6/PSMC6/PSMC4/PSMD2/PSMA3/PSMD12/PSMC3/HSP90B1/PSME1/PSMA7/P4HB/PSME2/PSMB1/RAB8A/DCUN1D1/PSMB8/APOE/PSMC2/PSMD14/PSMB9/PSMD11/PSMD13	26
GO:0030855	epithelial cell differentiation	27/447	149/3917	0.00900775	0.0422566	0.0296932	STK4/IQGAP1/EZR/VDAC1/CTNNB1/TAGLN2/JUP/MSN/PGK1/FASN/SOD1/AIMP2/CAPN1/CDK1/PCNA/GSK3B/STAT1/PKP3/PAFAH1B1/HSD17B4/CBR1/ACADVL/ANXA1/HNRNPH3/CLIC4/DSP/RHOA	27
GO:0032869	cellular response to insulin stimulus	16/447	75/3917	0.00903983	0.0423484	0.0297577	GRB2/PRKDC/PKM/EPRS1/PARP1/GSTP1/ATP6V1B2/GNAI2/ATP6V1A/SRC/GSK3B/STAT1/RAB8A/PTPN1/PRKCB/PIK3R1	16
GO:0035966	response to topologically incorrect protein	18/447	88/3917	0.00910576	0.0425984	0.0299333	HSP90AB1/HSPB1/VCP/HSPA8/HSP90AA1/HSPD1/PDIA6/HSPA4/HDGF/HSP90B1/EIF2S1/CANX/HSPA6/ACADVL/PTPN1/PIK3R1/UGGT1/DNAJA1	18
GO:1901137	carbohydrate derivative biosynthetic process	34/447	199/3917	0.00915975	0.0427918	0.0300692	TKT/VCP/STAT3/ENO1/CLTC/ALDOA/PKM/CTNNB1/G6PD/FASN/ATIC/PARP1/NFKB1/ATP5F1A/RPN1/PAICS/PDHA1/TPI1/AK2/RPN2/NANS/DDOST/SLC25A13/DLD/IMPDH2/UGGT1/CAD/PPT1/HPRT1/AKR1A1/UGDH/TYMP/STOML2/ATP5MG	34
GO:0046777	protein autophosphorylation	15/447	69/3917	0.00948721	0.0442119	0.0310671	STK4/PAK2/IQGAP1/EGFR/CSK/TRIM28/EIF2S1/SRC/GSK3B/MAPK3/MVP/LYN/CDK5/CAD/NBN	15
GO:0021987	cerebral cortex development	9/447	33/3917	0.00948982	0.0442119	0.0310671	EGFR/YWHAE/CTNNB1/ATIC/GSK3B/PAFAH1B1/CRKL/CDK5/RHOA	9
GO:1903362	regulation of cellular protein catabolic process	19/447	95/3917	0.00955728	0.044465	0.031245	HSP90AB1/VCP/EZR/CSNK2A1/HSP90AA1/PSMC1/MSN/PSMC4/PSME1/PARK7/RPL23/PSME2/GSK3B/RPL5/USP5/APOE/PSMC2/USP14/PSMD14	19
GO:0009725	response to hormone	47/447	296/3917	0.00981535	0.045603	0.0320446	GRB2/IQGAP1/EEF2/EGFR/STAT3/CSK/EIF6/PRKDC/PKM/RAN/HNRNPD/CTNNB1/EPRS1/CAT/KRAS/ARPC1B/MSN/RUVBL2/RANGAP1/PARP1/GSTP1/ATP6V1B2/NFKB1/PCNA/GNAI2/PARK7/ATP6V1A/SRC/GSK3B/STAT1/RAB8A/CRKL/DDX5/PHB2/CSNK2B/RBM14/ANXA1/PTPN1/PRKCB/PIK3R1/FKBP4/LYN/DNAJA1/CAD/GOT2/APEX1/RHOA	47
GO:0042110	T cell activation	26/447	143/3917	0.00984479	0.0456771	0.0320967	GRB2/PAK2/STAT3/CSK/PTPN6/PRKDC/HSPD1/CTNNB1/MSN/RPS3/SOD1/SRC/DOCK2/PRDX2/ANXA1/DDOST/CD44/RAC1/HMGB1/LGALS9/PIK3R1/LYN/TFRC/STOML2/MAD1L1/RHOA	26
GO:0010950	positive regulation of endopeptidase activity	14/447	63/3917	0.00988071	0.0457811	0.0321698	VCP/STAT3/HSPD1/DDX3X/RPS3/PDCD6/PSME1/PSME2/HMGB1/LGALS9/CYCS/PSMD14/LYN/RHOA	14
GO:0016053	organic acid biosynthetic process	20/447	102/3917	0.00992391	0.0458558	0.0322223	CLTC/EIF6/PKM/FASN/ATIC/MTHFD1/FABP5/NFKB1/OAT/PARK7/HSD17B4/SCP2/CBR1/ACADVL/ANXA1/CAD/GOT2/AKR1A1/UGDH/ALDH18A1	20
GO:0046394	carboxylic acid biosynthetic process	20/447	102/3917	0.00992391	0.0458558	0.0322223	CLTC/EIF6/PKM/FASN/ATIC/MTHFD1/FABP5/NFKB1/OAT/PARK7/HSD17B4/SCP2/CBR1/ACADVL/ANXA1/CAD/GOT2/AKR1A1/UGDH/ALDH18A1	20
GO:0048639	positive regulation of developmental growth	10/447	39/3917	0.0101077	0.0466413	0.0327742	EZR/PRKDC/ILK/CDK1/MAPK1/PAFAH1B1/DDX39B/IST1/GDI1/TWF2	10
GO:0001649	osteoblast differentiation	13/447	57/3917	0.0101892	0.0469537	0.0329937	CLTC/CTNNB1/CAT/FASN/DHX9/ILK/SND1/HSD17B4/FBL/DDX5/SNRNP200/PSMC2/IARS1	13
GO:0010952	positive regulation of peptidase activity	16/447	76/3917	0.0102856	0.0472049	0.0331703	VCP/STAT3/HSPD1/DDX3X/RPS3/PDCD6/PSME1/PSME2/KARS1/MAPK3/HMGB1/LGALS9/CYCS/PSMD14/LYN/RHOA	16
GO:0042391	regulation of membrane potential	16/447	76/3917	0.0102856	0.0472049	0.0331703	VCP/YWHAE/EIF4A3/WDR1/JUP/SOD1/NDUFS1/PARP1/PARK7/GLRX/SRC/GSK3B/DLD/CDK5/DSP/STOML2	16
GO:0043281	regulation of cysteine-type endopeptidase activity involved in apoptotic process	16/447	76/3917	0.0102856	0.0472049	0.0331703	PAK2/VCP/CSNK2A1/YWHAE/HSPD1/DDX3X/RPS3/PDCD6/PARK7/SRC/CD44/HMGB1/LGALS9/CYCS/PRDX5/RHOA	16
GO:0043648	dicarboxylic acid metabolic process	11/447	45/3917	0.0103686	0.0474671	0.0333545	DLST/ATIC/MTHFD1/SDHB/OAT/MDH1/DLD/GOT2/FH/NIT2/ALDH18A1	11
GO:0071219	cellular response to molecule of bacterial origin	12/447	51/3917	0.0103707	0.0474671	0.0333545	PRPF8/GSTP1/NFKB1/UPF1/MAPK1/SRC/MAPK3/PRDX2/HMGB1/LYN/PDCD4/RHOA	12
GO:0051047	positive regulation of secretion	22/447	116/3917	0.0104346	0.0476951	0.0335147	GPI/EZR/EGFR/TARDBP/DNM1L/GAPDH/CLASP1/DHX9/GNAI2/SRC/SPTBN1/PPIA/KARS1/MAPK3/RAB7A/RAC1/HMGB1/LGALS9/DYNLL1/CDK5/PDCD6IP/ARF6	22
GO:0072657	protein localization to membrane	45/447	282/3917	0.010464	0.0477649	0.0335638	EZR/EGFR/HSP90AA1/CLTC/YWHAE/YWHAB/CSK/YWHAZ/RPS3A/JUP/HSPA4/RPS19/SEC23A/RPS3/RPL15/RPL10/RPS12/CDH1/YWHAQ/RPLP0/RPL23/RPL18A/SRP72/RPL9/SEC16A/SQSTM1/RAB8A/PKP3/RPS2/CRKL/SPTBN1/RPL5/RPS8/ACTB/RPL38/RPS5/FLOT1/PIK3R1/APOE/GDI1/CDK5/EPB41L3/STX7/RPS24/ARF6	45
GO:0052547	regulation of peptidase activity	29/447	165/3917	0.0106079	0.0481093	0.0338058	PAK2/VCP/CSNK2A1/STAT3/YWHAE/HSPD1/DDX3X/GAPDH/RPS3/PSMA3/PDCD6/PSME1/PARK7/PSME2/SRC/PSMB8/KARS1/SERPINB1/MAPK3/CD44/HMGB1/LGALS9/CYCS/USP14/PSMD14/LYN/PRDX5/PSMB9/RHOA	29
GO:0021782	glial cell development	8/447	28/3917	0.0106105	0.0481093	0.0338058	EGFR/NDRG1/KRAS/SOD1/GSTP1/ILK/LYN/CDK5	8
GO:0030516	regulation of axon extension	8/447	28/3917	0.0106105	0.0481093	0.0338058	DNM2/ILK/GSK3B/PAFAH1B1/APOE/GDI1/CDK5/TWF2	8
GO:0032781	positive regulation of ATPase activity	8/447	28/3917	0.0106105	0.0481093	0.0338058	PFN1/DHX9/DNAJA2/DYNLL2/DNAJC10/MSH2/DYNLL1/DNAJA1	8
GO:1902369	negative regulation of RNA catabolic process	8/447	28/3917	0.0106105	0.0481093	0.0338058	PABPC1/TARDBP/HNRNPD/LARP1/DHX9/PKP3/YBX1/THRAP3	8
GO:0007417	central nervous system development	37/447	223/3917	0.0107352	0.0485329	0.0341034	HSP90AB1/STK4/EGFR/STAT3/HSP90AA1/YWHAE/CSK/PRKDC/HNRNPD/CTNNB1/WDR1/G6PD/KRAS/ATIC/GSTP1/CDH1/YWHAQ/XRCC6/MAPK1/SEC16A/SRC/GSK3B/PAFAH1B1/CRKL/ACTB/MAPK3/XRCC5/DHX30/LYN/DYNLL1/CDK5/PPT1/HPRT1/QARS1/ARPC5/RHOA/AARS1	37
GO:0009991	response to extracellular stimulus	27/447	151/3917	0.0107469	0.0485329	0.0341034	EEF2/HSPA8/EGFR/PKM/CAT/G6PD/DNM1L/RPS19/EIF4G1/SOD1/LARP1/HNRNPA1/GSTP1/PCNA/GNAI2/HSP90B1/EIF2S1/AHCY/MAPK1/SRC/STAT1/TRIM25/MAPK3/APOE/LYN/CAD/GCN1	27
GO:0052548	regulation of endopeptidase activity	27/447	151/3917	0.0107469	0.0485329	0.0341034	PAK2/VCP/CSNK2A1/STAT3/YWHAE/HSPD1/DDX3X/GAPDH/RPS3/PSMA3/PDCD6/PSME1/PARK7/PSME2/SRC/PSMB8/SERPINB1/CD44/HMGB1/LGALS9/CYCS/USP14/PSMD14/LYN/PRDX5/PSMB9/RHOA	27
GO:0050804	modulation of chemical synaptic transmission	17/447	83/3917	0.0109527	0.0493966	0.0347103	EGFR/STAT3/EIF4A3/STAU1/KRAS/DNM1L/CDH1/GNAI2/MAPK1/SRC/GSK3B/SQSTM1/RAB8A/PRKCB/FLOT1/APOE/CDK5	17
GO:0002082	regulation of oxidative phosphorylation	5/447	13/3917	0.0111631	0.0498147	0.0350041	VCP/PGK1/CDK1/PARK7/RHOA	5
GO:0014031	mesenchymal cell development	5/447	13/3917	0.0111631	0.0498147	0.0350041	CFL1/PDCD6/MAPK1/MAPK3/NOLC1	5
GO:0014033	neural crest cell differentiation	5/447	13/3917	0.0111631	0.0498147	0.0350041	CFL1/PDCD6/MAPK1/MAPK3/NOLC1	5
GO:0014075	response to amine	5/447	13/3917	0.0111631	0.0498147	0.0350041	SOD1/CDK1/CAD/RANBP2/HPRT1	5
GO:0045844	positive regulation of striated muscle tissue development	5/447	13/3917	0.0111631	0.0498147	0.0350041	CTNNB1/CDK1/MAPK1/FLOT1/DDX39B	5
GO:0048636	positive regulation of muscle organ development	5/447	13/3917	0.0111631	0.0498147	0.0350041	CTNNB1/CDK1/MAPK1/FLOT1/DDX39B	5
GO:0050775	positive regulation of dendrite morphogenesis	5/447	13/3917	0.0111631	0.0498147	0.0350041	DNM1L/ACTR2/ILK/PAFAH1B1/CAPRIN1	5
GO:1901863	positive regulation of muscle tissue development	5/447	13/3917	0.0111631	0.0498147	0.0350041	CTNNB1/CDK1/MAPK1/FLOT1/DDX39B	5
GO:1903532	positive regulation of secretion by cell	21/447	110/3917	0.0113255	0.050473	0.0354667	GPI/EZR/EGFR/TARDBP/DNM1L/GAPDH/CLASP1/DHX9/SRC/SPTBN1/PPIA/KARS1/MAPK3/RAB7A/RAC1/HMGB1/LGALS9/DYNLL1/CDK5/PDCD6IP/ARF6	21
GO:0051640	organelle localization	40/447	246/3917	0.0113884	0.0506864	0.0356167	EZR/HSP90AA1/YWHAE/NPM1/ACTR3/EIF6/DNM2/RAB1A/KPNB1/RAN/CTNNB1/YWHAZ/DNM1L/SEC23A/ACTR2/CLASP1/ABCE1/DYNC1H1/CDK1/PDCD6/TUBB4B/ACTN4/SEC16A/DCTN2/RAB8A/MAPRE1/PAFAH1B1/TUBB/LGALS9/TUBG1/LYN/DYNLL1/CDK5/RANBP2/PPP6C/PPP6R3/TFG/STX7/MAD1L1/RHOT2	40
GO:0006260	DNA replication	18/447	90/3917	0.0114995	0.0511137	0.0359169	EGFR/PPP2CA/RFC5/RECQL/MCM2/DHX9/CDK1/UPF1/PCNA/SET/RPA1/RBM14/NAP1L1/RAC1/CDK9/SAMHD1/STOML2/NBN	18
GO:0035794	positive regulation of mitochondrial membrane permeability	7/447	23/3917	0.0115349	0.0511369	0.0359332	YWHAE/YWHAB/YWHAZ/YWHAQ/GSK3B/ACAA2/RHOT2	7
GO:1905710	positive regulation of membrane permeability	7/447	23/3917	0.0115349	0.0511369	0.0359332	YWHAE/YWHAB/YWHAZ/YWHAQ/GSK3B/ACAA2/RHOT2	7
GO:0006275	regulation of DNA replication	9/447	34/3917	0.0116408	0.0515393	0.036216	EGFR/PPP2CA/RFC5/DHX9/CDK1/PCNA/RAC1/STOML2/NBN	9
GO:0044843	cell cycle G1/S phase transition	16/447	77/3917	0.0116635	0.0515722	0.0362391	EGFR/PTPN6/PRKDC/DDX3X/EIF4G1/MCM2/CDK1/PCNA/PSME1/PSME2/RPA1/PHB2/ANXA1/APEX1/PPP6C/KHDRBS1	16
GO:0033993	response to lipid	39/447	239/3917	0.011708	0.0517014	0.0363299	EEF2/EGFR/STAT3/PRPF8/RAN/HNRNPD/CTNNB1/CAT/KRAS/DNM1L/ARPC1B/MSN/RUVBL2/PARP1/GSTP1/NFKB1/UPF1/PCNA/PARK7/MAPK1/SRC/TRIM25/DDX5/PHB2/CSNK2B/MAPK3/RBM14/PRDX2/ANXA1/XRCC5/HMGB1/LGALS9/FKBP4/LYN/DNAJA1/CAD/TWF2/PDCD4/RHOA	39
GO:0050657	nucleic acid transport	24/447	131/3917	0.0117457	0.0517331	0.0363521	NPM1/EIF6/RAN/EIF4A3/HNRNPA1/ABCE1/DHX9/UPF1/HNRNPA2B1/NXF1/HNRNPA3/XPO5/EIF5A2/MVP/SYMPK/FLOT1/DDX39B/U2AF2/SSB/RANBP2/NUP93/KHDRBS1/U2AF1/EIF5AL1	24
GO:0050658	RNA transport	24/447	131/3917	0.0117457	0.0517331	0.0363521	NPM1/EIF6/RAN/EIF4A3/HNRNPA1/ABCE1/DHX9/UPF1/HNRNPA2B1/NXF1/HNRNPA3/XPO5/EIF5A2/MVP/SYMPK/FLOT1/DDX39B/U2AF2/SSB/RANBP2/NUP93/KHDRBS1/U2AF1/EIF5AL1	24
GO:0016999	antibiotic metabolic process	13/447	58/3917	0.0118124	0.0518245	0.0364164	EGFR/STAT3/CAT/ACO2/PRDX6/SOD1/PARK7/ESD/PRDX2/RAC1/CS/PRDX5/AKR1A1	13
GO:0051092	positive regulation of NF-kappaB transcription factor activity	13/447	58/3917	0.0118124	0.0518245	0.0364164	STAT3/NPM1/CAT/KRAS/RPS3/DHX9/NFKB1/UBE2N/UBE2V1/TRIM25/PRKCB/FLOT1/LGALS9	13
GO:1901796	regulation of signal transduction by p53 class mediator	13/447	58/3917	0.0118124	0.0518245	0.0364164	CSNK2A1/HNRNPK/HEXIM1/RFC5/RPL23/RPA1/DDX5/RPL5/CSNK2B/CHD3/CD44/CDK5/NBN	13
GO:0010771	negative regulation of cell morphogenesis involved in differentiation	6/447	18/3917	0.0119327	0.0520156	0.0365506	ARHGDIA/RCC2/ACTN4/GDI1/CDK5/RHOA	6
GO:0032873	negative regulation of stress-activated MAPK cascade	6/447	18/3917	0.0119327	0.0520156	0.0365506	EZR/GSTP1/PAFAH1B1/DNAJA1/QARS1/PDCD4	6
GO:0045453	bone resorption	6/447	18/3917	0.0119327	0.0520156	0.0365506	EGFR/CSK/CTNNB1/SRC/RAC1/TFRC	6
GO:0051057	positive regulation of small GTPase mediated signal transduction	6/447	18/3917	0.0119327	0.0520156	0.0365506	GRB2/KRAS/SRC/CRKL/RAC1/LYN	6
GO:0070303	negative regulation of stress-activated protein kinase signaling cascade	6/447	18/3917	0.0119327	0.0520156	0.0365506	EZR/GSTP1/PAFAH1B1/DNAJA1/QARS1/PDCD4	6
GO:0055114	oxidation-reduction process	60/447	399/3917	0.0120476	0.0524488	0.0368551	GPI/TKT/VCP/ENO1/ALDOA/DLST/PKM/CAT/G6PD/PDIA6/TALDO1/ACO2/GAPDH/PRDX6/PGK1/FASN/SOD1/NDUFS1/LDHB/PGD/PGM1/PPP1CA/MTHFD1/SDHB/CDK1/PARK7/MDH1/P4HB/GLRX/HSD17B10/PDHA1/GSK3B/PDIA3/TPI1/IDH3A/ACAA2/HSD17B4/ALDH7A1/SCP2/CBR1/ACADVL/DNAJC10/PRDX2/SLC25A13/DLD/IMPDH2/GSTO1/CYCS/CS/PRDX5/APEX1/FH/AKR1A1/UGDH/PGM2/NDUFV1/PDIA4/PPP1R2/ETFA/ALDH18A1	60
GO:0030010	establishment of cell polarity	12/447	52/3917	0.0121332	0.0526037	0.0369639	HSP90AB1/HSP90AA1/MSN/CLASP1/CFL1/GSK3B/FSCN1/PAFAH1B1/CRKL/DOCK2/ARF6/RHOA	12
GO:0050768	negative regulation of neurogenesis	12/447	52/3917	0.0121332	0.0526037	0.0369639	STAT3/CTNNB1/ARHGDIA/GSK3B/PAFAH1B1/APOE/GDI1/FKBP4/CDK5/ASAP1/ARF6/RHOA	12
GO:0045665	negative regulation of neuron differentiation	10/447	40/3917	0.0121453	0.0526037	0.0369639	ARHGDIA/GSK3B/PAFAH1B1/APOE/GDI1/FKBP4/CDK5/ASAP1/ARF6/RHOA	10
GO:0051053	negative regulation of DNA metabolic process	10/447	40/3917	0.0121453	0.0526037	0.0369639	OTUB1/RPS3/PARP1/TRIM28/HNRNPA1/SRC/H1-2/XRCC5/MSH2/NBN	10
GO:0045454	cell redox homeostasis	11/447	46/3917	0.0122719	0.0530164	0.0372539	PDIA6/PRDX6/P4HB/GLRX/PDIA3/DNAJC10/PRDX2/DLD/PRDX5/APEX1/PDIA4	11
GO:0070374	positive regulation of ERK1 and ERK2 cascade	11/447	46/3917	0.0122719	0.0530164	0.0372539	EGFR/GNAI2/SRC/CRKL/PHB2/KARS1/MAPK3/CD44/HMGB1/LGALS9/APOE	11
GO:0006614	SRP-dependent cotranslational protein targeting to membrane	17/447	84/3917	0.0123322	0.053074	0.0372944	RPS3A/RPS19/RPS3/RPL15/RPL10/RPS12/RPLP0/RPL23/RPL18A/SRP72/RPL9/RPS2/RPL5/RPS8/RPL38/RPS5/RPS24	17
GO:0072331	signal transduction by p53 class mediator	17/447	84/3917	0.0123322	0.053074	0.0372944	CSNK2A1/NDRG1/HNRNPK/HEXIM1/RFC5/CDK1/PCNA/RPL23/RPA1/DDX5/RPL5/CSNK2B/CHD3/CD44/MSH2/CDK5/NBN	17
GO:2000116	regulation of cysteine-type endopeptidase activity	17/447	84/3917	0.0123322	0.053074	0.0372944	PAK2/VCP/CSNK2A1/YWHAE/HSPD1/DDX3X/RPS3/PDCD6/PARK7/SRC/CD44/HMGB1/LGALS9/CYCS/PRDX5/PSMB9/RHOA	17
GO:0045664	regulation of neuron differentiation	24/447	132/3917	0.0128736	0.055199	0.0387876	IQGAP1/DNM2/MOV10/DNM1L/ARHGDIA/EIF4G1/ACTR2/CFL1/ILK/GSK3B/PAFAH1B1/CRKL/PDLIM5/IST1/APOE/GDI1/FKBP4/LYN/CDK5/CAPRIN1/TWF2/ASAP1/ARF6/RHOA	24
GO:0051236	establishment of RNA localization	24/447	132/3917	0.0128736	0.055199	0.0387876	NPM1/EIF6/RAN/EIF4A3/HNRNPA1/ABCE1/DHX9/UPF1/HNRNPA2B1/NXF1/HNRNPA3/XPO5/EIF5A2/MVP/SYMPK/FLOT1/DDX39B/U2AF2/SSB/RANBP2/NUP93/KHDRBS1/U2AF1/EIF5AL1	24
GO:0031667	response to nutrient levels	25/447	139/3917	0.0128749	0.055199	0.0387876	EEF2/HSPA8/EGFR/PKM/CAT/G6PD/DNM1L/EIF4G1/SOD1/LARP1/HNRNPA1/GSTP1/PCNA/GNAI2/HSP90B1/EIF2S1/AHCY/MAPK1/SRC/STAT1/TRIM25/MAPK3/APOE/CAD/GCN1	25
GO:0030029	actin filament-based process	42/447	263/3917	0.0130416	0.0558432	0.0392403	GRB2/EZR/ALDOA/ACTR3/PFN1/WDR1/JUP/CAPZA2/KRAS/ARHGDIA/ARPC1B/ACTR2/CLASP1/CFL1/PLS3/CAP1/ILK/HSP90B1/ACTN4/SRC/ARPC4/FSCN1/PAFAH1B1/ARPC2/SPTBN1/ACTB/CNN2/DOCK2/ANXA1/COTL1/RAC1/PTPN1/PDLIM5/PIK3R1/CDK5/PDCD6IP/TWF2/EPB41L3/ARPC5/DSP/ARF6/RHOA	42
GO:0014065	phosphatidylinositol 3-kinase signaling	8/447	29/3917	0.0132318	0.056586	0.0397623	EGFR/PTPN6/CAT/MAPK1/SRC/MAPK3/PIK3R1/LYN	8
GO:0003006	developmental process involved in reproduction	29/447	168/3917	0.0135315	0.0577948	0.0406117	HSP90AB1/GRB2/STK4/EGFR/DNM2/RTCB/PRKDC/CTNNB1/SOD1/TRIM28/MAPK1/SRC/PAFAH1B1/HSD17B4/CRKL/RUVBL1/PHB2/SNRPA1/EIF5A2/MAPK3/ANXA1/DLD/FKBP4/MSH2/DYNLL1/DNAJA1/SEPTIN2/EIF2S2/KHDRBS1	29
GO:0050663	cytokine secretion	13/447	59/3917	0.0136288	0.0581368	0.0408519	EZR/RAB1A/GAPDH/DHX9/SRC/SPTBN1/KARS1/SERPINB1/MAPK3/ANXA1/HMGB1/LGALS9/LYN	13
GO:0006611	protein export from nucleus	22/447	119/3917	0.0139882	0.059595	0.0418766	YWHAE/NPM1/EIF6/RAN/EIF4A3/RANGAP1/ABCE1/UPF1/HNRNPA2B1/NXF1/PARK7/XPO5/GSK3B/EMD/SYMPK/DDX39B/U2AF2/SSB/CDK5/RANBP2/NUP93/U2AF1	22
GO:0000082	G1/S transition of mitotic cell cycle	15/447	72/3917	0.0140359	0.059723	0.0419665	EGFR/PTPN6/PRKDC/DDX3X/EIF4G1/MCM2/CDK1/PCNA/PSME1/PSME2/RPA1/ANXA1/APEX1/PPP6C/KHDRBS1	15
GO:0042176	regulation of protein catabolic process	25/447	140/3917	0.0140539	0.0597248	0.0419678	HSP90AB1/VCP/EZR/EGFR/CSNK2A1/HSP90AA1/PSMC1/MSN/PSMC4/PSMD2/CDH1/PSME1/PARK7/RPL23/SF3B3/PSME2/GSK3B/RPL5/USP5/EEF1A1/RAB7A/APOE/PSMC2/USP14/PSMD14	25
GO:0009060	aerobic respiration	12/447	53/3917	0.0141169	0.0598501	0.0420559	VCP/DLST/CAT/ACO2/SDHB/MDH1/PDHA1/IDH3A/DLD/CYCS/CS/FH	12
GO:0043462	regulation of ATPase activity	9/447	35/3917	0.0141364	0.0598501	0.0420559	PFN1/MCM2/DHX9/DNAJA2/DYNLL2/DNAJC10/MSH2/DYNLL1/DNAJA1	9
GO:0051341	regulation of oxidoreductase activity	9/447	35/3917	0.0141364	0.0598501	0.0420559	EGFR/HSP90AA1/DNM2/KRAS/NFKB1/GNAI2/PARK7/PHB2/APOE	9
GO:0000187	activation of MAPK activity	10/447	41/3917	0.0144781	0.0609159	0.0428048	SOD1/CDK1/UBE2N/MAPK1/UBE2V1/CRKL/KARS1/MAPK3/PRDX2/PTPN1	10
GO:0001952	regulation of cell-matrix adhesion	10/447	41/3917	0.0144781	0.0609159	0.0428048	IQGAP1/JUP/CLASP1/RCC2/ILK/SRC/GSK3B/RAC1/PIK3R1/RHOA	10
GO:0048015	phosphatidylinositol-mediated signaling	10/447	41/3917	0.0144781	0.0609159	0.0428048	EZR/EGFR/PTPN6/CAT/MAPK1/SRC/MAPK3/PIK3R1/LYN/RHOA	10
GO:0048017	inositol lipid-mediated signaling	10/447	41/3917	0.0144781	0.0609159	0.0428048	EZR/EGFR/PTPN6/CAT/MAPK1/SRC/MAPK3/PIK3R1/LYN/RHOA	10
GO:1903322	positive regulation of protein modification by small protein conjugation or removal	10/447	41/3917	0.0144781	0.0609159	0.0428048	VCP/RAB1A/HUWE1/AIMP2/UBE2N/PDCD6/DCUN1D1/RPS2/SART3/CDK9	10
GO:0002200	somatic diversification of immune receptors	7/447	24/3917	0.0147269	0.0614287	0.0431652	PRKDC/HSPD1/HMGB1/MSH2/SAMHD1/TFRC/NBN	7
GO:0005976	polysaccharide metabolic process	7/447	24/3917	0.0147269	0.0614287	0.0431652	CLTC/PGM1/PPP1CA/NFKB1/GSK3B/PGM2/PPP1R2	7
GO:0032652	regulation of interleukin-1 production	7/447	24/3917	0.0147269	0.0614287	0.0431652	HSPB1/GSTP1/MNDA/SERPINB1/ANXA1/HMGB1/LGALS9	7
GO:0048857	neural nucleus development	7/447	24/3917	0.0147269	0.0614287	0.0431652	YWHAE/G6PD/YWHAQ/SEC16A/ACTB/DYNLL1/RHOA	7
GO:0050772	positive regulation of axonogenesis	7/447	24/3917	0.0147269	0.0614287	0.0431652	ARHGDIA/ILK/PAFAH1B1/IST1/GDI1/TWF2/RHOA	7
GO:0062013	positive regulation of small molecule metabolic process	7/447	24/3917	0.0147269	0.0614287	0.0431652	VCP/STAT3/ENO1/NFKB1/PARK7/SRC/ANXA1	7
GO:1903201	regulation of oxidative stress-induced cell death	7/447	24/3917	0.0147269	0.0614287	0.0431652	HSPB1/CTNNB1/SOD1/PARP1/PARK7/P4HB/NONO	7
GO:0009408	response to heat	19/447	99/3917	0.0147664	0.0614422	0.0431746	HSP90AB1/VCP/HSPA8/HSP90AA1/YWHAE/SOD1/EIF2S1/PDCD6/MAPK1/RPA1/GSK3B/DNAJA2/HSPA6/MAPK3/FKBP4/LYN/DNAJA1/RANBP2/NUP93	19
GO:0065004	protein-DNA complex assembly	19/447	99/3917	0.0147664	0.0614422	0.0431746	CAND1/NPM1/PSMC6/PSMC4/PARP1/H3-4/MCM2/PSMC3/SET/RPA1/RUVBL1/H1-2/H3C14/H3C15/H3C13/NAP1L1/HMGB1/PSMC2/SART3	19
GO:0035303	regulation of dephosphorylation	14/447	66/3917	0.0148697	0.0616446	0.0433168	HSP90AB1/IQGAP1/YWHAE/YWHAB/RRP1B/PTBP1/GNAI2/HSP90B1/SET/SRC/GSK3B/SYMPK/PPP6R3/PPP1R2	14
GO:0140056	organelle localization by membrane tethering	14/447	66/3917	0.0148697	0.0616446	0.0433168	HSP90AA1/YWHAE/CLASP1/DYNC1H1/CDK1/TUBB4B/DCTN2/RAB8A/MAPRE1/PAFAH1B1/TUBB/TUBG1/DYNLL1/STX7	14
GO:2001235	positive regulation of apoptotic signaling pathway	14/447	66/3917	0.0148697	0.0616446	0.0433168	STK4/PAK2/YWHAE/YWHAB/YWHAZ/DNM1L/RPS3/SOD1/PPP1CA/YWHAQ/PARK7/GSK3B/PDIA3/LGALS9	14
GO:0048589	developmental growth	27/447	155/3917	0.0150448	0.0622945	0.0437735	HSP90AB1/STK4/IQGAP1/EZR/STAT3/HSP90AA1/DNM2/PRKDC/PKM/CTNNB1/G6PD/SOD1/TRIM28/ILK/CDK1/MAPK1/GSK3B/PAFAH1B1/ANXA1/PDLIM5/DDX39B/IST1/APOE/GDI1/CDK5/TWF2/NBN	27
GO:0032970	regulation of actin filament-based process	26/447	148/3917	0.0152007	0.0628631	0.0441731	GRB2/ACTR3/PFN1/WDR1/JUP/CAPZA2/ARHGDIA/ARPC1B/ACTR2/CLASP1/CFL1/ILK/ARPC4/FSCN1/ARPC2/SPTBN1/CNN2/COTL1/RAC1/PIK3R1/CDK5/TWF2/ARPC5/DSP/ARF6/RHOA	26
GO:0009266	response to temperature stimulus	21/447	113/3917	0.0152527	0.0630012	0.0442701	HSP90AB1/VCP/HSPA8/HSP90AA1/YWHAE/HSPD1/SOD1/EIF2S1/PDCD6/MAPK1/RPA1/GSK3B/DNAJA2/HSPA6/MAPK3/ACADVL/FKBP4/LYN/DNAJA1/RANBP2/NUP93	21
GO:0001558	regulation of cell growth	22/447	120/3917	0.0153664	0.0633933	0.0445456	EGFR/CSNK2A1/ENO1/PPP2CA/DNM2/DDX3X/G6PD/EIF4G1/ILK/GSK3B/PAFAH1B1/CRKL/DDX39B/IST1/APOE/GDI1/CDK5/PPT1/TWF2/EPB41L3/ATAD3A/RHOA	22
GO:0006613	cotranslational protein targeting to membrane	17/447	86/3917	0.0154998	0.0638658	0.0448777	RPS3A/RPS19/RPS3/RPL15/RPL10/RPS12/RPLP0/RPL23/RPL18A/SRP72/RPL9/RPS2/RPL5/RPS8/RPL38/RPS5/RPS24	17
GO:0071216	cellular response to biotic stimulus	13/447	60/3917	0.0156524	0.064015	0.0449825	PRPF8/GSTP1/NFKB1/UPF1/MAPK1/SRC/GSK3B/MAPK3/PRDX2/HMGB1/LYN/PDCD4/RHOA	13
GO:0006163	purine nucleotide metabolic process	33/447	199/3917	0.0156789	0.064015	0.0449825	GPI/VCP/STAT3/ENO1/ALDOA/EIF6/DLST/PKM/RAN/GAPDH/PGK1/FASN/ATIC/PGM1/PARP1/MTHFD1/ATP5F1A/PAICS/PDHA1/TPI1/AK2/HSD17B4/SLC25A13/DLD/IMPDH2/RANBP2/NUP93/PPT1/HPRT1/SAMHD1/STOML2/RHOA/ATP5MG	33
GO:0006740	NADPH regeneration	5/447	14/3917	0.0157689	0.064015	0.0449825	TKT/G6PD/TALDO1/PGD/PGM2	5
GO:0007422	peripheral nervous system development	5/447	14/3917	0.0157689	0.064015	0.0449825	NDRG1/SOD1/ILK/CDK1/CDK5	5
GO:0032069	regulation of nuclease activity	5/447	14/3917	0.0157689	0.064015	0.0449825	NPM1/RPS3/ABCE1/PCNA/HMGB1	5
GO:0045911	positive regulation of DNA recombination	5/447	14/3917	0.0157689	0.064015	0.0449825	FUS/ACTR2/PARP1/MSH2/TFRC	5
GO:0048864	stem cell development	5/447	14/3917	0.0157689	0.064015	0.0449825	CFL1/PDCD6/MAPK1/MAPK3/NOLC1	5
GO:2000637	positive regulation of gene silencing by miRNA	5/447	14/3917	0.0157689	0.064015	0.0449825	EGFR/STAT3/EIF4G1/DHX9/DDX5	5
GO:0000271	polysaccharide biosynthetic process	6/447	19/3917	0.0158006	0.064015	0.0449825	CLTC/PGM1/PPP1CA/NFKB1/GSK3B/PGM2	6
GO:0016445	somatic diversification of immunoglobulins	6/447	19/3917	0.0158006	0.064015	0.0449825	PRKDC/HSPD1/MSH2/SAMHD1/TFRC/NBN	6
GO:0030316	osteoclast differentiation	6/447	19/3917	0.0158006	0.064015	0.0449825	CTNNB1/SRC/PAFAH1B1/PIK3R1/TFRC/GLO1	6
GO:0051653	spindle localization	6/447	19/3917	0.0158006	0.064015	0.0449825	ACTR3/KPNB1/ACTR2/CLASP1/DYNC1H1/PAFAH1B1	6
GO:1901028	regulation of mitochondrial outer membrane permeabilization involved in apoptotic signaling pathway	6/447	19/3917	0.0158006	0.064015	0.0449825	YWHAE/YWHAB/YWHAZ/YWHAQ/GSK3B/ACAA2	6
GO:1904029	regulation of cyclin-dependent protein kinase activity	6/447	19/3917	0.0158006	0.064015	0.0449825	HSP90AB1/EGFR/IPO5/HEXIM1/SRC/ACTB	6
GO:0019058	viral life cycle	29/447	170/3917	0.0158196	0.0640156	0.0449829	HSP90AB1/VCP/EGFR/PABPC1/RAB1A/KPNB1/RAN/PCBP1/DDX3X/STAU1/PKN2/TRIM28/LARP1/CDK1/P4HB/TRIM25/DDX5/PPIA/PCBP2/RAB7A/IST1/LGALS9/KPNA2/APOE/ZC3HAV1/RANBP2/NUP93/PDCD6IP/TFRC	29
GO:0043535	regulation of blood vessel endothelial cell migration	8/447	30/3917	0.0162971	0.0657654	0.0462125	HSPB1/JUP/ATP5F1A/CSNK2B/ANXA1/HMGB1/APOE/RHOA	8
GO:0050715	positive regulation of cytokine secretion	8/447	30/3917	0.0162971	0.0657654	0.0462125	GAPDH/DHX9/SRC/SPTBN1/KARS1/MAPK3/HMGB1/LGALS9	8
GO:0009306	protein secretion	27/447	156/3917	0.0163103	0.0657654	0.0462125	GPI/EZR/EGFR/TARDBP/RAB1A/DNM1L/GAPDH/DHX9/PARK7/SRC/CANX/RAB8A/PAFAH1B1/SPTBN1/PPIA/KARS1/SERPINB1/MAPK3/ANXA1/RAC1/HMGB1/LGALS9/APOE/LYN/DYNLL1/PDIA4/ARF6	27
GO:0048568	embryonic organ development	12/447	54/3917	0.0163384	0.0658004	0.0462371	GRB2/STK4/EGFR/EIF4A3/CTNNB1/SOD1/RPL10/TRIM28/MTHFD1/MAPK1/RPL38/MAPK3	12
GO:0045787	positive regulation of cell cycle	19/447	100/3917	0.016366	0.0658332	0.0462601	HSP90AB1/EGFR/NPM1/DDX3X/PKN2/EIF4G1/RCC2/DYNC1H1/CDK1/PCNA/RPL23/SRC/PAFAH1B1/PHB2/ANXA1/DDX39B/CDK9/APEX1/RHOA	19
GO:0015980	energy derivation by oxidation of organic compounds	24/447	135/3917	0.0167869	0.0674461	0.0473935	VCP/DLST/CAT/ACO2/NDUFS1/PGM1/PPP1CA/SDHB/CDK1/PARK7/MDH1/PDHA1/GSK3B/IDH3A/ACADVL/SLC25A13/DLD/CYCS/CS/FH/PGM2/NDUFV1/PPP1R2/ETFA	24
GO:0051258	protein polymerization	23/447	128/3917	0.0168495	0.0675888	0.0474937	GRB2/HSP90AA1/ACTR3/PFN1/CAPZA2/DNM1L/ARPC1B/RPS3/ACTR2/CLASP1/ARPC4/MAPRE1/ARPC2/SPTBN1/COTL1/RAC1/VDAC2/TUBG1/FKBP4/TWF2/ARPC5/ARF6/RHOA	23
GO:1905477	positive regulation of protein localization to membrane	11/447	48/3917	0.0168623	0.0675888	0.0474937	EZR/EGFR/YWHAE/YWHAB/YWHAZ/YWHAQ/SQSTM1/SPTBN1/PIK3R1/CDK5/ARF6	11
GO:0070507	regulation of microtubule cytoskeleton organization	14/447	67/3917	0.0169041	0.0675963	0.047499	CLTC/NPM1/CTNNB1/RPS3/CLASP1/DYNC1H1/GSK3B/MAPRE1/PAFAH1B1/RBM14/RAC1/FKBP4/PDCD6IP/RHOA	14
GO:0071383	cellular response to steroid hormone stimulus	14/447	67/3917	0.0169041	0.0675963	0.047499	EGFR/RAN/CTNNB1/PARP1/GSTP1/PARK7/SRC/DDX5/PHB2/RBM14/ANXA1/FKBP4/DNAJA1/RHOA	14
GO:0051301	cell division	29/447	171/3917	0.0170747	0.0681982	0.047922	CLTC/ACTR3/RAN/PKN2/CAT/RPS3/ACTR2/CLASP1/CFL1/PPP1CA/RCC2/DYNC1H1/CDK1/GNAI2/MAPRE1/PAFAH1B1/RUVBL1/TUBB/SPTBN1/IST1/YBX1/TUBA1C/CDK5/SEPTIN2/PDCD6IP/ANAPC7/ARF6/MAD1L1/RHOA	29
GO:0007015	actin filament organization	27/447	157/3917	0.0176593	0.0703669	0.0494459	GRB2/EZR/ALDOA/ACTR3/PFN1/WDR1/CAPZA2/ARPC1B/ACTR2/CLASP1/CFL1/PLS3/CAP1/HSP90B1/ACTN4/SRC/ARPC4/FSCN1/ARPC2/SPTBN1/COTL1/RAC1/PIK3R1/TWF2/ARPC5/ARF6/RHOA	27
GO:0035592	establishment of protein localization to extracellular region	27/447	157/3917	0.0176593	0.0703669	0.0494459	GPI/EZR/EGFR/TARDBP/RAB1A/DNM1L/GAPDH/DHX9/PARK7/SRC/CANX/RAB8A/PAFAH1B1/SPTBN1/PPIA/KARS1/SERPINB1/MAPK3/ANXA1/RAC1/HMGB1/LGALS9/APOE/LYN/DYNLL1/PDIA4/ARF6	27
GO:1901565	organonitrogen compound catabolic process	65/447	446/3917	0.0177852	0.0707855	0.04974	HSP90AB1/VCP/HSPA8/EZR/EGFR/CSNK2A1/HSP90AA1/CLTC/PSMD7/DLST/PSMC1/CTNNB1/HUWE1/PSMC6/MSN/PSMC4/PSMD2/PSMA3/CDK1/OAT/PSMD12/PSMC3/UBE2N/CDH1/HSP90B1/AHCY/PSME1/PARK7/RPL23/PSMA7/SF3B3/PSME2/HSD17B10/GSK3B/SQSTM1/PSMB1/NPEPPS/CDC27/TRIM25/ALDH7A1/PSMB8/RPL5/USP5/UBR4/EEF1A1/PCBP2/DNAJC10/CD44/RAB7A/DLD/APOE/UGGT1/PSMC2/USP14/PSMD14/GOT2/PDCD6IP/PPT1/HPRT1/ANAPC7/TYMP/SAMHD1/PSMB9/PSMD11/PSMD13	65
GO:0050870	positive regulation of T cell activation	15/447	74/3917	0.0179031	0.0711712	0.050011	GRB2/PAK2/CSK/PTPN6/HSPD1/RPS3/SRC/ANXA1/RAC1/HMGB1/LGALS9/PIK3R1/LYN/TFRC/RHOA	15
GO:0006405	RNA export from nucleus	19/447	101/3917	0.0180979	0.0718613	0.050496	NPM1/EIF6/RAN/EIF4A3/HNRNPA1/ABCE1/DHX9/UPF1/HNRNPA2B1/NXF1/XPO5/SYMPK/DDX39B/U2AF2/SSB/RANBP2/NUP93/KHDRBS1/U2AF1	19
GO:0015931	nucleobase-containing compound transport	24/447	136/3917	0.0182824	0.072509	0.0509511	NPM1/EIF6/RAN/EIF4A3/HNRNPA1/ABCE1/DHX9/UPF1/HNRNPA2B1/NXF1/HNRNPA3/XPO5/EIF5A2/MVP/SYMPK/FLOT1/DDX39B/U2AF2/SSB/RANBP2/NUP93/KHDRBS1/U2AF1/EIF5AL1	24
GO:0009165	nucleotide biosynthetic process	23/447	129/3917	0.0183946	0.0726987	0.0510844	VCP/STAT3/ENO1/ALDOA/PKM/FASN/ATIC/PARP1/MTHFD1/ATP5F1A/MAPK1/PAICS/PDHA1/AK2/KARS1/SLC25A13/DLD/IMPDH2/CAD/PPT1/HPRT1/STOML2/ATP5MG	23
GO:0050708	regulation of protein secretion	21/447	115/3917	0.0184197	0.0726987	0.0510844	GPI/EZR/EGFR/TARDBP/DNM1L/GAPDH/DHX9/SRC/SPTBN1/PPIA/KARS1/SERPINB1/MAPK3/ANXA1/RAC1/HMGB1/LGALS9/APOE/LYN/DYNLL1/ARF6	21
GO:0010720	positive regulation of cell development	22/447	122/3917	0.018444	0.0726987	0.0510844	IQGAP1/DNM2/CTNNB1/DNM1L/ARHGDIA/EIF4G1/ACTR2/ILK/PAFAH1B1/ARPC2/CRKL/NAP1L1/XRCC5/RAC1/DDX39B/IST1/APOE/GDI1/LYN/CAPRIN1/TWF2/RHOA	22
GO:0009259	ribonucleotide metabolic process	32/447	194/3917	0.018496	0.0726987	0.0510844	GPI/VCP/STAT3/ENO1/ALDOA/EIF6/DLST/PKM/RAN/GAPDH/PGK1/FASN/ATIC/PGM1/PARP1/ATP5F1A/PAICS/PDHA1/TPI1/AK2/HSD17B4/SLC25A13/DLD/IMPDH2/CAD/RANBP2/NUP93/PPT1/HPRT1/STOML2/RHOA/ATP5MG	32
GO:0007519	skeletal muscle tissue development	7/447	25/3917	0.018502	0.0726987	0.0510844	EEF2/CTNNB1/DDX5/EMD/FLOT1/CDK5/RHOA	7
GO:0014812	muscle cell migration	7/447	25/3917	0.018502	0.0726987	0.0510844	IQGAP1/GSTP1/ILK/SRC/ANXA1/APEX1/ARPC5	7
GO:0051881	regulation of mitochondrial membrane potential	7/447	25/3917	0.018502	0.0726987	0.0510844	VCP/SOD1/NDUFS1/PARP1/PARK7/SRC/STOML2	7
GO:1900407	regulation of cellular response to oxidative stress	7/447	25/3917	0.018502	0.0726987	0.0510844	HSPB1/CTNNB1/SOD1/PARP1/PARK7/P4HB/NONO	7
GO:0051272	positive regulation of cellular component movement	28/447	165/3917	0.0187641	0.073643	0.051748	GPI/IQGAP1/HSPB1/EGFR/STAT3/PFN1/RPS19/CLASP1/CPNE3/ILK/GNAI2/PDCD6/ATP5F1A/MAPK1/ACTN4/SRC/MAPRE1/CRKL/KARS1/MAPK3/ANXA1/RAC1/HMGB1/LGALS9/PIK3R1/LYN/ARF6/RHOA	28
GO:0072521	purine-containing compound metabolic process	34/447	209/3917	0.0187983	0.0736683	0.0517657	GPI/VCP/STAT3/ENO1/ALDOA/EIF6/DLST/PKM/RAN/GAPDH/PGK1/FASN/ATIC/PGM1/PARP1/MTHFD1/AHCY/ATP5F1A/PAICS/PDHA1/TPI1/AK2/HSD17B4/SLC25A13/DLD/IMPDH2/RANBP2/NUP93/PPT1/HPRT1/SAMHD1/STOML2/RHOA/ATP5MG	34
GO:0051961	negative regulation of nervous system development	12/447	55/3917	0.018814	0.0736683	0.0517657	STAT3/CTNNB1/ARHGDIA/GSK3B/PAFAH1B1/APOE/GDI1/FKBP4/CDK5/ASAP1/ARF6/RHOA	12
GO:0009150	purine ribonucleotide metabolic process	31/447	187/3917	0.01895	0.0741151	0.0520797	GPI/VCP/STAT3/ENO1/ALDOA/EIF6/DLST/PKM/RAN/GAPDH/PGK1/FASN/ATIC/PGM1/PARP1/ATP5F1A/PAICS/PDHA1/TPI1/AK2/HSD17B4/SLC25A13/DLD/IMPDH2/RANBP2/NUP93/PPT1/HPRT1/STOML2/RHOA/ATP5MG	31
GO:0007051	spindle organization	14/447	68/3917	0.0191443	0.0747886	0.052553	VCP/EZR/CLTC/KPNB1/RAN/RPS3/CLASP1/DYNC1H1/DCTN2/MAPRE1/TUBB/CHD3/TUBG1/RHOA	14
GO:0019693	ribose phosphate metabolic process	33/447	202/3917	0.0193145	0.0753667	0.0529592	GPI/VCP/STAT3/ENO1/ALDOA/EIF6/DLST/PKM/RAN/G6PD/GAPDH/PGK1/FASN/ATIC/PGM1/PARP1/ATP5F1A/PAICS/PDHA1/TPI1/AK2/HSD17B4/SLC25A13/DLD/IMPDH2/CAD/RANBP2/NUP93/PPT1/HPRT1/STOML2/RHOA/ATP5MG	33
GO:0051495	positive regulation of cytoskeleton organization	18/447	95/3917	0.019689	0.0766511	0.0538617	GRB2/ACTR3/PFN1/WDR1/ARPC1B/RPS3/ACTR2/CLASP1/CFL1/DYNC1H1/ARPC4/MAPRE1/ARPC2/RAC1/CDK5/ARPC5/ARF6/RHOA	18
GO:0051701	interaction with host	18/447	95/3917	0.019689	0.0766511	0.0538617	GRB2/EGFR/KPNB1/CTNNB1/GAPDH/TRIM28/CDK1/CDH1/P4HB/SRC/TRIM25/PPIA/RAB7A/DDX39B/IST1/LGALS9/KPNA2/TFRC	18
GO:0043154	negative regulation of cysteine-type endopeptidase activity involved in apoptotic process	8/447	31/3917	0.0198437	0.07699	0.0540998	PAK2/CSNK2A1/YWHAE/DDX3X/PARK7/SRC/CD44/PRDX5	8
GO:0061138	morphogenesis of a branching epithelium	8/447	31/3917	0.0198437	0.07699	0.0540998	GRB2/STK4/CTNNB1/KRAS/PPP1CA/ILK/SRC/PHB2	8
GO:0002287	alpha-beta T cell activation involved in immune response	4/447	10/3917	0.0200311	0.07699	0.0540998	STAT3/ANXA1/HMGB1/LGALS9	4
GO:0002293	alpha-beta T cell differentiation involved in immune response	4/447	10/3917	0.0200311	0.07699	0.0540998	STAT3/ANXA1/HMGB1/LGALS9	4
GO:0002294	CD4-positive, alpha-beta T cell differentiation involved in immune response	4/447	10/3917	0.0200311	0.07699	0.0540998	STAT3/ANXA1/HMGB1/LGALS9	4
GO:0034975	protein folding in endoplasmic reticulum	4/447	10/3917	0.0200311	0.07699	0.0540998	HSP90B1/PDIA3/CANX/DNAJC10	4
GO:0035635	entry of bacterium into host cell	4/447	10/3917	0.0200311	0.07699	0.0540998	GRB2/CTNNB1/CDH1/SRC	4
GO:0045124	regulation of bone resorption	4/447	10/3917	0.0200311	0.07699	0.0540998	EGFR/CSK/SRC/TFRC	4
GO:0060395	SMAD protein signal transduction	4/447	10/3917	0.0200311	0.07699	0.0540998	PARP1/SPTBN1/RBM14/NUP93	4
GO:1900271	regulation of long-term synaptic potentiation	4/447	10/3917	0.0200311	0.07699	0.0540998	STAU1/GSK3B/SQSTM1/APOE	4
GO:0006909	phagocytosis	23/447	130/3917	0.0200488	0.07699	0.0540998	HSP90AB1/GRB2/HSP90AA1/CSK/ACTR3/DNM2/ARPC1B/SOD1/ACTR2/MAPK1/SRC/ARPC4/ARPC2/ACTB/DOCK2/MAPK3/ANXA1/RAB7A/RAC1/HMGB1/PIK3R1/LYN/ARPC5	23
GO:1901293	nucleoside phosphate biosynthetic process	23/447	130/3917	0.0200488	0.07699	0.0540998	VCP/STAT3/ENO1/ALDOA/PKM/FASN/ATIC/PARP1/MTHFD1/ATP5F1A/MAPK1/PAICS/PDHA1/AK2/KARS1/SLC25A13/DLD/IMPDH2/CAD/PPT1/HPRT1/STOML2/ATP5MG	23
GO:0006367	transcription initiation from RNA polymerase II promoter	10/447	43/3917	0.0201246	0.0771064	0.0541816	CAND1/PSMC6/PSMC4/TRIM28/CDK1/PSMC3/HMGB1/PSMC2/THRAP3/CDK9	10
GO:0046890	regulation of lipid biosynthetic process	10/447	43/3917	0.0201246	0.0771064	0.0541816	EIF6/KPNB1/RAN/FASN/SOD1/FABP5/NFKB1/ACADVL/ANXA1/APOE	10
GO:0040017	positive regulation of locomotion	28/447	166/3917	0.0202342	0.0774385	0.054415	GPI/IQGAP1/HSPB1/EGFR/STAT3/PFN1/CLASP1/CPNE3/ILK/GNAI2/IL16/PDCD6/ATP5F1A/MAPK1/ACTN4/SRC/MAPRE1/CRKL/KARS1/MAPK3/ANXA1/RAC1/HMGB1/LGALS9/PIK3R1/LYN/ARF6/RHOA	28
GO:1903321	negative regulation of protein modification by small protein conjugation or removal	9/447	37/3917	0.02028	0.077439	0.0544154	OTUB1/CTNNB1/RPS3/PARK7/RPL23/RPL5/U2AF2/CDK5/DNAJA1	9
GO:2000379	positive regulation of reactive oxygen species metabolic process	9/447	37/3917	0.02028	0.077439	0.0544154	HSP90AB1/GRB2/EGFR/HSP90AA1/DNM2/SOD1/GSTP1/GNAI2/PARK7	9
GO:0007006	mitochondrial membrane organization	13/447	62/3917	0.0203775	0.0777235	0.0546153	STAT3/HSP90AA1/YWHAE/YWHAB/YWHAZ/HSPA4/YWHAQ/ATP5F1A/IMMT/GSK3B/ACAA2/RHOT2/ATP5MG	13
GO:0007416	synapse assembly	6/447	20/3917	0.020456	0.0777602	0.054641	EIF4G1/CDH1/CRKL/PDLIM5/CDK5/ARF6	6
GO:0034314	Arp2/3 complex-mediated actin nucleation	6/447	20/3917	0.020456	0.0777602	0.054641	ACTR3/ARPC1B/ACTR2/ARPC4/ARPC2/ARPC5	6
GO:0046849	bone remodeling	6/447	20/3917	0.020456	0.0777602	0.054641	EGFR/CSK/CTNNB1/SRC/RAC1/TFRC	6
GO:0030335	positive regulation of cell migration	27/447	159/3917	0.0206223	0.0783045	0.0550235	GPI/IQGAP1/HSPB1/EGFR/STAT3/PFN1/CLASP1/CPNE3/ILK/GNAI2/PDCD6/ATP5F1A/MAPK1/ACTN4/SRC/MAPRE1/CRKL/KARS1/MAPK3/ANXA1/RAC1/HMGB1/LGALS9/PIK3R1/LYN/ARF6/RHOA	27
GO:1903039	positive regulation of leukocyte cell-cell adhesion	16/447	82/3917	0.0208587	0.079025	0.0555298	GRB2/PAK2/CSK/PTPN6/HSPD1/RPS3/SRC/ANXA1/CD44/RAC1/HMGB1/LGALS9/PIK3R1/LYN/TFRC/RHOA	16
GO:1903050	regulation of proteolysis involved in cellular protein catabolic process	16/447	82/3917	0.0208587	0.079025	0.0555298	HSP90AB1/VCP/CSNK2A1/PSMC1/PSMC4/PSME1/PARK7/RPL23/PSME2/GSK3B/RPL5/USP5/APOE/PSMC2/USP14/PSMD14	16
GO:0001892	embryonic placenta development	5/447	15/3917	0.0214867	0.0810418	0.056947	GRB2/STK4/EGFR/TRIM28/MAPK1	5
GO:0010591	regulation of lamellipodium assembly	5/447	15/3917	0.0214867	0.0810418	0.056947	DNM2/FSCN1/ARPC2/RAC1/TWF2	5
GO:0032205	negative regulation of telomere maintenance	5/447	15/3917	0.0214867	0.0810418	0.056947	PARP1/HNRNPA1/SRC/XRCC5/NBN	5
GO:0090322	regulation of superoxide metabolic process	5/447	15/3917	0.0214867	0.0810418	0.056947	EGFR/SOD1/GSTP1/GNAI2/PARK7	5
GO:0008154	actin polymerization or depolymerization	18/447	96/3917	0.0217646	0.0819985	0.0576193	GRB2/ACTR3/PFN1/WDR1/CAPZA2/ARPC1B/ACTR2/CFL1/CAP1/ARPC4/ARPC2/SPTBN1/COTL1/RAC1/TWF2/ARPC5/ARF6/RHOA	18
GO:0071824	protein-DNA complex subunit organization	21/447	117/3917	0.0220787	0.0830196	0.0583368	CAND1/NPM1/PSMC6/PSMC4/PARP1/H3-4/MCM2/PSMC3/RPL23/SET/RPA1/RUVBL1/H1-2/H3C14/H3C15/H3C13/NAP1L1/HMGB1/PSMC2/SART3/ANP32E	21
GO:0051090	regulation of DNA-binding transcription factor activity	20/447	110/3917	0.0220846	0.0830196	0.0583368	STAT3/NPM1/CTNNB1/JUP/CAT/KRAS/RPS3/DHX9/NFKB1/UBE2N/PARK7/MAPK1/UBE2V1/TRIM25/PHB2/MAPK3/PRDX2/PRKCB/FLOT1/LGALS9	20
GO:0071692	protein localization to extracellular region	27/447	160/3917	0.0222437	0.0835247	0.0586917	GPI/EZR/EGFR/TARDBP/RAB1A/DNM1L/GAPDH/DHX9/PARK7/SRC/CANX/RAB8A/PAFAH1B1/SPTBN1/PPIA/KARS1/SERPINB1/MAPK3/ANXA1/RAC1/HMGB1/LGALS9/APOE/LYN/DYNLL1/PDIA4/ARF6	27
GO:0048524	positive regulation of viral process	15/447	76/3917	0.022537	0.0845323	0.0593998	PABPC1/DDX3X/STAU1/PKN2/RRP1B/CFL1/LARP1/DHX9/P4HB/PPIA/RAB7A/LGALS9/KPNA2/APOE/CDK9	15
GO:0030518	intracellular steroid hormone receptor signaling pathway	11/447	50/3917	0.0226278	0.0845918	0.0594416	RAN/CTNNB1/PARP1/PARK7/SRC/DDX5/PHB2/RBM14/FKBP4/DNAJA1/RHOA	11
GO:0035304	regulation of protein dephosphorylation	11/447	50/3917	0.0226278	0.0845918	0.0594416	HSP90AB1/YWHAE/YWHAB/PTBP1/GNAI2/HSP90B1/SET/GSK3B/SYMPK/PPP6R3/PPP1R2	11
GO:1904375	regulation of protein localization to cell periphery	11/447	50/3917	0.0226278	0.0845918	0.0594416	EZR/EGFR/CLTC/CSK/SQSTM1/SPTBN1/ACTB/PIK3R1/CDK5/STX7/ARF6	11
GO:0016202	regulation of striated muscle tissue development	7/447	26/3917	0.0229076	0.0850747	0.0597809	CTNNB1/G6PD/CDK1/MAPK1/DDX5/FLOT1/DDX39B	7
GO:0033559	unsaturated fatty acid metabolic process	7/447	26/3917	0.0229076	0.0850747	0.0597809	FABP5/GSTP1/HSD17B4/SCP2/CBR1/MAPK3/ANXA1	7
GO:0048634	regulation of muscle organ development	7/447	26/3917	0.0229076	0.0850747	0.0597809	CTNNB1/G6PD/CDK1/MAPK1/DDX5/FLOT1/DDX39B	7
GO:0061351	neural precursor cell proliferation	7/447	26/3917	0.0229076	0.0850747	0.0597809	CTNNB1/ILK/GNAI2/PAFAH1B1/NAP1L1/LYN/RHOA	7
GO:1901861	regulation of muscle tissue development	7/447	26/3917	0.0229076	0.0850747	0.0597809	CTNNB1/G6PD/CDK1/MAPK1/DDX5/FLOT1/DDX39B	7
GO:1902882	regulation of response to oxidative stress	7/447	26/3917	0.0229076	0.0850747	0.0597809	HSPB1/CTNNB1/SOD1/PARP1/PARK7/P4HB/NONO	7
GO:1902903	regulation of supramolecular fiber organization	25/447	146/3917	0.0230567	0.0855347	0.0601041	GRB2/HSPA8/ACTR3/PFN1/WDR1/CAPZA2/ARPC1B/RPS3/ACTR2/CLASP1/CFL1/PARK7/ARPC4/MAPRE1/ARPC2/SPTBN1/COTL1/RAC1/PIK3R1/APOE/FKBP4/TWF2/ARPC5/ARF6/RHOA	25
GO:0034605	cellular response to heat	16/447	83/3917	0.0232243	0.0860619	0.0604746	HSP90AB1/VCP/HSPA8/HSP90AA1/YWHAE/EIF2S1/PDCD6/MAPK1/RPA1/GSK3B/HSPA6/MAPK3/FKBP4/LYN/RANBP2/NUP93	16
GO:0048608	reproductive structure development	17/447	90/3917	0.0237023	0.0874574	0.0614552	HSP90AB1/GRB2/STK4/EGFR/RTCB/CTNNB1/SOD1/TRIM28/MAPK1/SRC/HSD17B4/CRKL/MAPK3/ANXA1/FKBP4/MSH2/EIF2S2	17
GO:0051056	regulation of small GTPase mediated signal transduction	17/447	90/3917	0.0237023	0.0874574	0.0614552	GRB2/DNM2/KRAS/ARHGDIA/ARHGAP1/SRC/SQSTM1/CRKL/GDI2/RAC1/FLOT1/APOE/GDI1/LYN/ARF6/RHOA/RHOT2	17
GO:1902905	positive regulation of supramolecular fiber organization	17/447	90/3917	0.0237023	0.0874574	0.0614552	GRB2/ACTR3/PFN1/WDR1/ARPC1B/RPS3/ACTR2/CLASP1/CFL1/ARPC4/MAPRE1/ARPC2/RAC1/APOE/ARPC5/ARF6/RHOA	17
GO:0032956	regulation of actin cytoskeleton organization	23/447	132/3917	0.0237041	0.0874574	0.0614552	GRB2/ACTR3/PFN1/WDR1/CAPZA2/ARHGDIA/ARPC1B/ACTR2/CLASP1/CFL1/ILK/ARPC4/FSCN1/ARPC2/SPTBN1/COTL1/RAC1/PIK3R1/CDK5/TWF2/ARPC5/ARF6/RHOA	23
GO:0001763	morphogenesis of a branching structure	8/447	32/3917	0.0239072	0.0880148	0.0618468	GRB2/STK4/CTNNB1/KRAS/PPP1CA/ILK/SRC/PHB2	8
GO:0042752	regulation of circadian rhythm	8/447	32/3917	0.0239072	0.0880148	0.0618468	TARDBP/PRKDC/HNRNPD/PPP1CA/CDK1/GSK3B/NONO/THRAP3	8
GO:0002790	peptide secretion	27/447	161/3917	0.0239632	0.0880829	0.0618947	GPI/EZR/EGFR/TARDBP/RAB1A/DNM1L/GAPDH/DHX9/PARK7/SRC/CANX/RAB8A/PAFAH1B1/SPTBN1/PPIA/KARS1/SERPINB1/MAPK3/ANXA1/RAC1/HMGB1/LGALS9/APOE/LYN/DYNLL1/PDIA4/ARF6	27
GO:1903828	negative regulation of cellular protein localization	9/447	38/3917	0.0239852	0.0880829	0.0618947	CLTC/CSK/RANGAP1/PARK7/GSK3B/GDI1/CDK5/DNAJA1/ARF6	9
GO:0050769	positive regulation of neurogenesis	18/447	97/3917	0.0240037	0.0880829	0.0618947	IQGAP1/CTNNB1/DNM1L/ARHGDIA/EIF4G1/ACTR2/ILK/PAFAH1B1/CRKL/NAP1L1/XRCC5/IST1/APOE/GDI1/LYN/CAPRIN1/TWF2/RHOA	18
GO:0097435	supramolecular fiber organization	40/447	258/3917	0.024036	0.088106	0.061911	HSP90AB1/GRB2/HSPA8/EZR/ALDOA/ACTR3/KPNB1/PFN1/WDR1/CAPZA2/ARPC1B/RPS3/ACTR2/CLASP1/CFL1/PLS3/CAP1/ILK/DYNC1H1/HSP90B1/PARK7/ACTN4/SRC/ARPC4/FSCN1/MAPRE1/PAFAH1B1/ARPC2/SPTBN1/COTL1/RAC1/PIK3R1/APOE/TUBG1/FKBP4/TWF2/ARPC5/DSP/ARF6/RHOA	40
GO:0055086	nucleobase-containing small molecule metabolic process	43/447	281/3917	0.0241896	0.0885732	0.0622392	GPI/VCP/STAT3/ENO1/ALDOA/EIF6/DLST/PKM/RAN/GAPDH/PGK1/FASN/ATIC/PGM1/PARP1/MTHFD1/AHCY/PARK7/ATP5F1A/MAPK1/GLRX/PAICS/PDHA1/TPI1/AK2/NANS/HSD17B4/KARS1/SLC25A13/DLD/IMPDH2/UGGT1/CAD/RANBP2/NUP93/PPT1/HPRT1/UGDH/TYMP/SAMHD1/STOML2/RHOA/ATP5MG	43
GO:0052126	movement in host environment	14/447	70/3917	0.0242905	0.0888464	0.0624312	GRB2/EGFR/CTNNB1/TRIM28/CDK1/CDH1/P4HB/SRC/TRIM25/PPIA/RAB7A/IST1/LGALS9/TFRC	14
GO:0035295	tube development	35/447	221/3917	0.0252058	0.0920951	0.064714	STK4/HSPB1/EGFR/STAT3/AGO1/PFN1/PKM/CTNNB1/JUP/CAT/KRAS/PGK1/CFL1/PPP1CA/AIMP2/MTHFD1/ILK/LUZP1/PDCD6/MAPK1/SRC/STAT1/NCL/CRKL/PHB2/CSNK2B/MAPK3/RNH1/ANXA1/PRKCB/APOE/SARS1/CLIC4/TYMP/RHOA	35
GO:0031503	protein-containing complex localization	24/447	140/3917	0.0253403	0.0924867	0.0649892	EZR/NPM1/EIF6/DNM2/RAN/EIF4A3/RCC2/ABCE1/UPF1/HNRNPA2B1/NXF1/TNPO1/RAB8A/DYNLL2/SYMPK/DDX39B/U2AF2/FKBP4/SSB/DYNLL1/RANBP2/NUP93/U2AF1/STX7	24
GO:0035239	tube morphogenesis	30/447	184/3917	0.0256734	0.0936016	0.0657726	STK4/HSPB1/EGFR/STAT3/AGO1/PFN1/PKM/CTNNB1/JUP/KRAS/PGK1/CFL1/PPP1CA/MTHFD1/ILK/LUZP1/PDCD6/SRC/STAT1/NCL/PHB2/CSNK2B/RNH1/ANXA1/PRKCB/APOE/SARS1/CLIC4/TYMP/RHOA	30
GO:0002562	somatic diversification of immune receptors via germline recombination within a single locus	6/447	21/3917	0.0259607	0.0937402	0.06587	PRKDC/HSPD1/HMGB1/MSH2/TFRC/NBN	6
GO:0016444	somatic cell DNA recombination	6/447	21/3917	0.0259607	0.0937402	0.06587	PRKDC/HSPD1/HMGB1/MSH2/TFRC/NBN	6
GO:0031122	cytoplasmic microtubule organization	6/447	21/3917	0.0259607	0.0937402	0.06587	EZR/KPNB1/CLASP1/DYNC1H1/PAFAH1B1/TUBG1	6
GO:0070664	negative regulation of leukocyte proliferation	6/447	21/3917	0.0259607	0.0937402	0.06587	PTPN6/GSTP1/MNDA/LGALS9/LYN/MAD1L1	6
GO:0071364	cellular response to epidermal growth factor stimulus	6/447	21/3917	0.0259607	0.0937402	0.06587	IQGAP1/EGFR/GSTP1/NCL/EEF1A1/CAD	6
GO:0090181	regulation of cholesterol metabolic process	6/447	21/3917	0.0259607	0.0937402	0.06587	KPNB1/RAN/FASN/SOD1/ACADVL/APOE	6
GO:1903078	positive regulation of protein localization to plasma membrane	6/447	21/3917	0.0259607	0.0937402	0.06587	EZR/EGFR/SQSTM1/SPTBN1/PIK3R1/ARF6	6
GO:0007254	JNK cascade	11/447	51/3917	0.0259984	0.0937402	0.06587	EGFR/RPS3/GSTP1/UBE2N/UBE2V1/PAFAH1B1/CRKL/PTPN1/HMGB1/DNAJA1/PDCD4	11
GO:0050890	cognition	11/447	51/3917	0.0259984	0.0937402	0.06587	EGFR/VDAC1/EIF4A3/KRAS/ACTR2/MAPK1/PAFAH1B1/APOE/CDK5/HLA-DRA/PPT1	11
GO:1990748	cellular detoxification	11/447	51/3917	0.0259984	0.0937402	0.06587	CAT/PRDX6/SOD1/GSTP1/PARK7/ESD/PRDX2/GSTO1/APOE/PRDX5/AKR1A1	11
GO:0045597	positive regulation of cell differentiation	34/447	214/3917	0.0260159	0.0937402	0.06587	HSP90AB1/STK4/IQGAP1/STAT3/DNM2/CTNNB1/DNM1L/ARHGDIA/PA2G4/EIF4G1/ACTR2/PARP1/ILK/NFKB1/STAT1/PAFAH1B1/ARPC2/CRKL/ANXA1/NAP1L1/XRCC5/RAC1/HMGB1/FLOT1/DDX39B/IST1/LGALS9/APOE/GDI1/LYN/EHD1/CAPRIN1/TWF2/RHOA	34
GO:0061458	reproductive system development	17/447	91/3917	0.0261907	0.0942697	0.0662421	HSP90AB1/GRB2/STK4/EGFR/RTCB/CTNNB1/SOD1/TRIM28/MAPK1/SRC/HSD17B4/CRKL/MAPK3/ANXA1/FKBP4/MSH2/EIF2S2	17
GO:0050863	regulation of T cell activation	19/447	105/3917	0.0264861	0.0952318	0.0669182	GRB2/PAK2/CSK/PTPN6/HSPD1/CTNNB1/RPS3/SOD1/SRC/PRDX2/ANXA1/RAC1/HMGB1/LGALS9/PIK3R1/LYN/TFRC/MAD1L1/RHOA	19
GO:0046649	lymphocyte activation	33/447	207/3917	0.026838	0.0963947	0.0677353	GRB2/PAK2/STAT3/CSK/PTPN6/PRKDC/HSPD1/CTNNB1/MSN/RPS3/SOD1/MNDA/SRC/DOCK2/PRDX2/ANXA1/DDOST/CD44/RAC1/PRKCB/HMGB1/IMPDH2/LGALS9/PIK3R1/MSH2/LYN/HPRT1/TFRC/STOML2/MAD1L1/RHOA/NBN/TPD52	33
GO:2000147	positive regulation of cell motility	27/447	163/3917	0.0277116	0.0989815	0.069553	GPI/IQGAP1/HSPB1/EGFR/STAT3/PFN1/CLASP1/CPNE3/ILK/GNAI2/PDCD6/ATP5F1A/MAPK1/ACTN4/SRC/MAPRE1/CRKL/KARS1/MAPK3/ANXA1/RAC1/HMGB1/LGALS9/PIK3R1/LYN/ARF6/RHOA	27
GO:0019083	viral transcription	23/447	134/3917	0.0278545	0.0989815	0.069553	TARDBP/RPS3A/RPS19/RPS3/RPL15/RRP1B/RPL10/RPS12/DHX9/PSMC3/RPLP0/RPL23/RPL18A/RPL9/RPS2/RPL5/RPS8/RPL38/RPS5/CDK9/RANBP2/NUP93/RPS24	23
GO:1903578	regulation of ATP metabolic process	12/447	58/3917	0.027926	0.0989815	0.069553	VCP/STAT3/ENO1/EIF6/DNM1L/PGK1/PARP1/CDK1/PARK7/RANBP2/NUP93/RHOA	12
GO:0001764	neuron migration	7/447	27/3917	0.0279873	0.0989815	0.069553	STAT3/YWHAE/CTNNB1/PAFAH1B1/CRKL/RAC1/CDK5	7
GO:0030865	cortical cytoskeleton organization	7/447	27/3917	0.0279873	0.0989815	0.069553	EZR/WDR1/PAFAH1B1/CDK5/PDCD6IP/EPB41L3/ARF6	7
GO:0032612	interleukin-1 production	7/447	27/3917	0.0279873	0.0989815	0.069553	HSPB1/GSTP1/MNDA/SERPINB1/ANXA1/HMGB1/LGALS9	7
GO:0046686	response to cadmium ion	7/447	27/3917	0.0279873	0.0989815	0.069553	EGFR/CAT/SOD1/CDK1/PCNA/MAPK1/MAPK3	7
GO:0048754	branching morphogenesis of an epithelial tube	7/447	27/3917	0.0279873	0.0989815	0.069553	STK4/CTNNB1/KRAS/PPP1CA/ILK/SRC/PHB2	7
GO:0060538	skeletal muscle organ development	7/447	27/3917	0.0279873	0.0989815	0.069553	EEF2/CTNNB1/DDX5/EMD/FLOT1/CDK5/RHOA	7
GO:0051897	positive regulation of protein kinase B signaling	9/447	39/3917	0.0281484	0.0989815	0.069553	HSP90AB1/GRB2/EGFR/HSP90AA1/ILK/PARK7/SRC/RAC1/PIK3R1	9
GO:0006284	base-excision repair	5/447	16/3917	0.0284006	0.0989815	0.069553	HUWE1/RPS3/PCNA/RPA1/APEX1	5
GO:0008306	associative learning	5/447	16/3917	0.0284006	0.0989815	0.069553	EIF4A3/KRAS/ACTR2/CDK5/PPT1	5
GO:0010499	proteasomal ubiquitin-independent protein catabolic process	5/447	16/3917	0.0284006	0.0989815	0.069553	PSMA3/PSMA7/PSMB1/PSMB8/PSMB9	5
GO:0010596	negative regulation of endothelial cell migration	5/447	16/3917	0.0284006	0.0989815	0.069553	JUP/CSNK2B/HMGB1/APOE/RHOA	5
GO:0018196	peptidyl-asparagine modification	5/447	16/3917	0.0284006	0.0989815	0.069553	VCP/RPN1/RPN2/DDOST/UGGT1	5
GO:0018279	protein N-linked glycosylation via asparagine	5/447	16/3917	0.0284006	0.0989815	0.069553	VCP/RPN1/RPN2/DDOST/UGGT1	5
GO:0050999	regulation of nitric-oxide synthase activity	5/447	16/3917	0.0284006	0.0989815	0.069553	EGFR/HSP90AA1/DNM2/KRAS/APOE	5
GO:0060999	positive regulation of dendritic spine development	5/447	16/3917	0.0284006	0.0989815	0.069553	DNM1L/ACTR2/PAFAH1B1/APOE/CAPRIN1	5
GO:1990928	response to amino acid starvation	5/447	16/3917	0.0284006	0.0989815	0.069553	LARP1/EIF2S1/MAPK1/MAPK3/GCN1	5
GO:2000641	regulation of early endosome to late endosome transport	5/447	16/3917	0.0284006	0.0989815	0.069553	EZR/MSN/MAPK1/SRC/MAPK3	5
GO:0031397	negative regulation of protein ubiquitination	8/447	33/3917	0.0285207	0.0989815	0.069553	OTUB1/RPS3/PARK7/RPL23/RPL5/U2AF2/CDK5/DNAJA1	8
GO:0035305	negative regulation of dephosphorylation	8/447	33/3917	0.0285207	0.0989815	0.069553	IQGAP1/YWHAE/YWHAB/RRP1B/GNAI2/SET/GSK3B/PPP1R2	8
GO:0008064	regulation of actin polymerization or depolymerization	16/447	85/3917	0.0285563	0.0989815	0.069553	GRB2/ACTR3/PFN1/WDR1/CAPZA2/ARPC1B/ACTR2/CFL1/ARPC4/ARPC2/SPTBN1/COTL1/TWF2/ARPC5/ARF6/RHOA	16
GO:0007507	heart development	21/447	120/3917	0.0285892	0.0989815	0.069553	STK4/EGFR/DNM2/PRKDC/CTNNB1/G6PD/HEXIM1/MTHFD1/ILK/CDK1/PCNA/LUZP1/MAPK1/CRKL/MATR3/MAPK3/PDLIM5/DDX39B/CAD/PDCD4/DSP	21
GO:0000186	activation of MAPKK activity	4/447	11/3917	0.0286979	0.0989815	0.069553	EGFR/MAPK1/CRKL/MAPK3	4
GO:0002292	T cell differentiation involved in immune response	4/447	11/3917	0.0286979	0.0989815	0.069553	STAT3/ANXA1/HMGB1/LGALS9	4
GO:0032647	regulation of interferon-alpha production	4/447	11/3917	0.0286979	0.0989815	0.069553	HSPD1/DHX9/STAT1/HMGB1	4
GO:0032881	regulation of polysaccharide metabolic process	4/447	11/3917	0.0286979	0.0989815	0.069553	CLTC/PPP1CA/NFKB1/GSK3B	4
GO:0032885	regulation of polysaccharide biosynthetic process	4/447	11/3917	0.0286979	0.0989815	0.069553	CLTC/PPP1CA/NFKB1/GSK3B	4
GO:0032930	positive regulation of superoxide anion generation	4/447	11/3917	0.0286979	0.0989815	0.069553	EGFR/SOD1/GSTP1/GNAI2	4
GO:0042220	response to cocaine	4/447	11/3917	0.0286979	0.0989815	0.069553	HSP90AB1/EFTUD2/DNM2/CDK5	4
GO:0046850	regulation of bone remodeling	4/447	11/3917	0.0286979	0.0989815	0.069553	EGFR/CSK/SRC/TFRC	4
GO:0051055	negative regulation of lipid biosynthetic process	4/447	11/3917	0.0286979	0.0989815	0.069553	SOD1/NFKB1/ACADVL/APOE	4
GO:0070670	response to interleukin-4	4/447	11/3917	0.0286979	0.0989815	0.069553	HSP90AB1/FASN/MCM2/IMPDH2	4
GO:0071353	cellular response to interleukin-4	4/447	11/3917	0.0286979	0.0989815	0.069553	HSP90AB1/FASN/MCM2/IMPDH2	4
GO:0090162	establishment of epithelial cell polarity	4/447	11/3917	0.0286979	0.0989815	0.069553	MSN/CLASP1/ARF6/RHOA	4
GO:0098926	postsynaptic signal transduction	4/447	11/3917	0.0286979	0.0989815	0.069553	STAT3/GNAI2/CRKL/KPNA2	4
GO:1904888	cranial skeletal system development	4/447	11/3917	0.0286979	0.0989815	0.069553	EIF4A3/CTNNB1/MTHFD1/CRKL	4
GO:2000781	positive regulation of double-strand break repair	4/447	11/3917	0.0286979	0.0989815	0.069553	FUS/PRKDC/ACTR2/PARP1	4
GO:0051241	negative regulation of multicellular organismal process	44/447	292/3917	0.0289349	0.0996973	0.070056	HSP90AB1/STK4/EZR/EGFR/STAT3/PPP2CA/CSK/AGO1/PTPN6/EIF4A3/CTNNB1/JUP/G6PD/ARHGDIA/PGK1/RPS19/SOD1/GSTP1/NFKB1/GNAI2/GSK3B/STAT1/PAFAH1B1/TRIM25/PHB2/CSNK2B/SERPINB1/PCBP2/PRDX2/ANXA1/RAC1/HMGB1/LGALS9/PIK3R1/APOE/SARS1/GDI1/FKBP4/LYN/CDK5/PDCD4/ASAP1/ARF6/RHOA	44
