# Supplementary material for: Proteomics Profiling Reveals the Molecular Signatures and Potential Therapeutic Targets of Human Nasopharyngeal Carcinoma
Source: Mol Cell Proteomics. 2023 May 11;22(6):100567. doi: 10.1016/j.mcpro.2023.100567 (PMC10326745; doi:10.1016/j.mcpro.2023.100567)
Supplement: Supplemental Table S8 [file mmc8.xlsx]

## Sheet: Table S6
Table S8 The biological enrichment results of differential expression proteins in two NPC subtyps.
ID	Description	GeneRatio	BgRatio	pvalue	p.adjust	qvalue	geneID	Count
GO:0016441	posttranscriptional gene silencing	23/133	107/4007	2.01e-13	2.01e-13	2.28e-10	NUP210/EGFR/RANBP2/POLR2A/NUP98/H3C1/H3C4/H3C3/H3C6/H3C11/H3C8/H3C12/H3C10/H3C2/H3C7/NUP35/POM121/SMAD2/NUP153/NUP54/GIGYF2/ELAVL1/NUP214	23
GO:0060964	regulation of gene silencing by miRNA	21/133	88/4007	2.77e-13	2.77e-13	2.28e-10	NUP210/EGFR/RANBP2/POLR2A/NUP98/H3C1/H3C4/H3C3/H3C6/H3C11/H3C8/H3C12/H3C10/H3C2/H3C7/NUP35/POM121/NUP153/NUP54/ELAVL1/NUP214	21
GO:0060147	regulation of posttranscriptional gene silencing	21/133	90/4007	4.48e-13	4.48e-13	2.28e-10	NUP210/EGFR/RANBP2/POLR2A/NUP98/H3C1/H3C4/H3C3/H3C6/H3C11/H3C8/H3C12/H3C10/H3C2/H3C7/NUP35/POM121/NUP153/NUP54/ELAVL1/NUP214	21
GO:0060966	regulation of gene silencing by RNA	21/133	90/4007	4.48e-13	4.48e-13	2.28e-10	NUP210/EGFR/RANBP2/POLR2A/NUP98/H3C1/H3C4/H3C3/H3C6/H3C11/H3C8/H3C12/H3C10/H3C2/H3C7/NUP35/POM121/NUP153/NUP54/ELAVL1/NUP214	21
GO:0035195	gene silencing by miRNA	22/133	103/4007	8.2e-13	8.2e-13	3.34e-10	NUP210/EGFR/RANBP2/POLR2A/NUP98/H3C1/H3C4/H3C3/H3C6/H3C11/H3C8/H3C12/H3C10/H3C2/H3C7/NUP35/POM121/SMAD2/NUP153/NUP54/ELAVL1/NUP214	22
GO:0035194	post-transcriptional gene silencing by RNA	22/133	106/4007	1.53e-12	1.53e-12	5.18e-10	NUP210/EGFR/RANBP2/POLR2A/NUP98/H3C1/H3C4/H3C3/H3C6/H3C11/H3C8/H3C12/H3C10/H3C2/H3C7/NUP35/POM121/SMAD2/NUP153/NUP54/ELAVL1/NUP214	22
GO:0060968	regulation of gene silencing	21/133	99/4007	3.32e-12	3.32e-12	9.64e-10	NUP210/EGFR/RANBP2/POLR2A/NUP98/H3C1/H3C4/H3C3/H3C6/H3C11/H3C8/H3C12/H3C10/H3C2/H3C7/NUP35/POM121/NUP153/NUP54/ELAVL1/NUP214	21
GO:0031047	gene silencing by RNA	22/133	114/4007	7.26e-12	7.26e-12	1.85e-09	NUP210/EGFR/RANBP2/POLR2A/NUP98/H3C1/H3C4/H3C3/H3C6/H3C11/H3C8/H3C12/H3C10/H3C2/H3C7/NUP35/POM121/SMAD2/NUP153/NUP54/ELAVL1/NUP214	22
GO:0038111	interleukin-7-mediated signaling pathway	10/133	18/4007	4.05e-11	4.05e-11	9.14e-09	H3C1/H3C4/H3C3/H3C6/H3C11/H3C8/H3C12/H3C10/H3C2/H3C7	10
GO:0040029	regulation of gene expression, epigenetic	24/133	154/4007	8.7e-11	8.7e-11	1.77e-08	NUP210/EGFR/RANBP2/POLR2A/NUP98/CTCF/H3C1/H3C4/H3C3/H3C6/H3C11/H3C8/H3C12/H3C10/H3C2/H3C7/NUP35/POM121/SMAD2/NUP153/NUP54/GIGYF2/ELAVL1/NUP214	24
GO:0016458	gene silencing	22/133	133/4007	1.78e-10	1.78e-10	3.28e-08	NUP210/EGFR/RANBP2/POLR2A/NUP98/H3C1/H3C4/H3C3/H3C6/H3C11/H3C8/H3C12/H3C10/H3C2/H3C7/NUP35/POM121/SMAD2/NUP153/NUP54/ELAVL1/NUP214	22
GO:0051290	protein heterotetramerization	12/133	40/4007	2.75e-09	2.75e-09	4.66e-07	H3C1/H3C4/H3C3/H3C6/H3C11/H3C8/H3C12/H3C10/H3C2/H3C7/NUP54/CPSF6	12
GO:0006335	DNA replication-dependent nucleosome assembly	10/133	28/4007	9.14e-09	9.14e-09	1.16e-06	H3C1/H3C4/H3C3/H3C6/H3C11/H3C8/H3C12/H3C10/H3C2/H3C7	10
GO:0034723	DNA replication-dependent nucleosome organization	10/133	28/4007	9.14e-09	9.14e-09	1.16e-06	H3C1/H3C4/H3C3/H3C6/H3C11/H3C8/H3C12/H3C10/H3C2/H3C7	10
GO:0098760	response to interleukin-7	10/133	28/4007	9.14e-09	9.14e-09	1.16e-06	H3C1/H3C4/H3C3/H3C6/H3C11/H3C8/H3C12/H3C10/H3C2/H3C7	10
GO:0098761	cellular response to interleukin-7	10/133	28/4007	9.14e-09	9.14e-09	1.16e-06	H3C1/H3C4/H3C3/H3C6/H3C11/H3C8/H3C12/H3C10/H3C2/H3C7	10
GO:0000183	rDNA heterochromatin assembly	10/133	31/4007	2.84e-08	2.84e-08	3.39e-06	H3C1/H3C4/H3C3/H3C6/H3C11/H3C8/H3C12/H3C10/H3C2/H3C7	10
GO:0051291	protein heterooligomerization	14/133	76/4007	1.18e-07	1.18e-07	1.33e-05	COL1A2/H3C1/H3C4/H3C3/H3C6/H3C11/H3C8/H3C12/H3C10/H3C2/H3C7/NUP54/YWHAB/CPSF6	14
GO:0031507	heterochromatin assembly	10/133	39/4007	3.24e-07	3.24e-07	3.47e-05	H3C1/H3C4/H3C3/H3C6/H3C11/H3C8/H3C12/H3C10/H3C2/H3C7	10
GO:0070828	heterochromatin organization	10/133	40/4007	4.2e-07	4.2e-07	4.27e-05	H3C1/H3C4/H3C3/H3C6/H3C11/H3C8/H3C12/H3C10/H3C2/H3C7	10
GO:0006409	tRNA export from nucleus	9/133	32/4007	5.48e-07	5.48e-07	4.84e-05	NUP210/RANBP2/NUP98/NUP35/POM121/NUP153/NUP54/NUP214/SSB	9
GO:0051031	tRNA transport	9/133	32/4007	5.48e-07	5.48e-07	4.84e-05	NUP210/RANBP2/NUP98/NUP35/POM121/NUP153/NUP54/NUP214/SSB	9
GO:0071431	tRNA-containing ribonucleoprotein complex export from nucleus	9/133	32/4007	5.48e-07	5.48e-07	4.84e-05	NUP210/RANBP2/NUP98/NUP35/POM121/NUP153/NUP54/NUP214/SSB	9
GO:0051168	nuclear export	17/133	127/4007	6.24e-07	6.24e-07	5.29e-05	TXN/CALR/NUP210/RANBP2/NUP98/NUP35/POM121/NUP153/U2AF2/NUP54/AGFG1/CPSF6/CPSF1/CPSF2/NUP214/SSB/SRSF7	17
GO:0097064	ncRNA export from nucleus	9/133	33/4007	7.32e-07	7.32e-07	5.95e-05	NUP210/RANBP2/NUP98/NUP35/POM121/NUP153/NUP54/NUP214/SSB	9
GO:0006405	RNA export from nucleus	15/133	101/4007	7.76e-07	7.76e-07	6.07e-05	NUP210/RANBP2/NUP98/NUP35/POM121/NUP153/U2AF2/NUP54/AGFG1/CPSF6/CPSF1/CPSF2/NUP214/SSB/SRSF7	15
GO:0010608	posttranscriptional regulation of gene expression	29/133	335/4007	8.81e-07	8.81e-07	6.63e-05	CALR/NUP210/EGFR/RANBP2/POLR2A/TCOF1/NUP98/H3C1/H3C4/H3C3/H3C6/H3C11/H3C8/H3C12/H3C10/H3C2/H3C7/NUP35/POM121/YTHDF2/SMAD2/SET/NUP153/NUP54/GIGYF2/ELAVL1/YWHAB/RBMS3/NUP214	29
GO:0006611	protein export from nucleus	16/133	119/4007	1.29e-06	1.29e-06	9.39e-05	TXN/CALR/NUP210/RANBP2/NUP98/NUP35/POM121/NUP153/U2AF2/NUP54/AGFG1/CPSF1/CPSF2/NUP214/SSB/SRSF7	16
GO:0034728	nucleosome organization	13/133	79/4007	1.34e-06	1.34e-06	9.4e-05	CTCF/H3C1/H3C4/H3C3/H3C6/H3C11/H3C8/H3C12/H3C10/H3C2/H3C7/PTMA/SET	13
GO:0071426	ribonucleoprotein complex export from nucleus	14/133	94/4007	1.79e-06	1.79e-06	0.000121682	NUP210/RANBP2/NUP98/NUP35/POM121/NUP153/U2AF2/NUP54/AGFG1/CPSF1/CPSF2/NUP214/SSB/SRSF7	14
GO:0071166	ribonucleoprotein complex localization	14/133	95/4007	2.05e-06	2.05e-06	0.000134242	NUP210/RANBP2/NUP98/NUP35/POM121/NUP153/U2AF2/NUP54/AGFG1/CPSF1/CPSF2/NUP214/SSB/SRSF7	14
GO:0006406	mRNA export from nucleus	13/133	83/4007	2.4e-06	2.4e-06	0.000147788	NUP210/RANBP2/NUP98/NUP35/POM121/NUP153/U2AF2/NUP54/AGFG1/CPSF1/CPSF2/NUP214/SRSF7	13
GO:0071427	mRNA-containing ribonucleoprotein complex export from nucleus	13/133	83/4007	2.4e-06	2.4e-06	0.000147788	NUP210/RANBP2/NUP98/NUP35/POM121/NUP153/U2AF2/NUP54/AGFG1/CPSF1/CPSF2/NUP214/SRSF7	13
GO:0045652	regulation of megakaryocyte differentiation	10/133	49/4007	3.16e-06	3.16e-06	0.000188733	H3C1/H3C4/H3C3/H3C6/H3C11/H3C8/H3C12/H3C10/H3C2/H3C7	10
GO:0006334	nucleosome assembly	11/133	61/4007	3.61e-06	3.61e-06	0.000209752	H3C1/H3C4/H3C3/H3C6/H3C11/H3C8/H3C12/H3C10/H3C2/H3C7/SET	11
GO:0031497	chromatin assembly	12/133	74/4007	4.11e-06	4.11e-06	0.000232405	CTCF/H3C1/H3C4/H3C3/H3C6/H3C11/H3C8/H3C12/H3C10/H3C2/H3C7/SET	12
GO:0045814	negative regulation of gene expression, epigenetic	10/133	51/4007	4.64e-06	4.64e-06	0.000254807	H3C1/H3C4/H3C3/H3C6/H3C11/H3C8/H3C12/H3C10/H3C2/H3C7	10
GO:1900542	regulation of purine nucleotide metabolic process	10/133	52/4007	5.58e-06	5.58e-06	0.000298593	TMSB4X/NUP210/RANBP2/NUP98/NUP35/POM121/NUP153/NUP54/SLC25A12/NUP214	10
GO:0006140	regulation of nucleotide metabolic process	10/133	53/4007	6.68e-06	6.68e-06	0.000339865	TMSB4X/NUP210/RANBP2/NUP98/NUP35/POM121/NUP153/NUP54/SLC25A12/NUP214	10
GO:0097549	chromatin organization involved in negative regulation of transcription	10/133	53/4007	6.68e-06	6.68e-06	0.000339865	H3C1/H3C4/H3C3/H3C6/H3C11/H3C8/H3C12/H3C10/H3C2/H3C7	10
GO:0019219	regulation of nucleobase-containing compound metabolic process	53/133	926/4007	8.49e-06	8.49e-06	0.000421201	TMSB4X/GATAD2B/HSBP1/TXN/CALR/NUP210/TMPO/EGFR/RANBP2/POLR2A/ZC3H4/NUP98/CTCF/H3C1/H3C4/H3C3/H3C6/H3C11/H3C8/H3C12/H3C10/H3C2/H3C7/NUP35/POM121/RRP1B/YTHDF2/SMAD2/SET/NUP153/U2AF2/TCF25/SSRP1/LMO7/NUP54/CREB1/GIGYF2/SBNO1/CC2D1A/ITGA6/PRPF6/GOLGB1/ELAVL1/TBL1XR1/SLC25A12/SS18/SON/YWHAB/NBN/CPSF6/GTF2I/NUP214/SRSF7	53
GO:0030219	megakaryocyte differentiation	10/133	55/4007	9.47e-06	9.47e-06	0.00045878	H3C1/H3C4/H3C3/H3C6/H3C11/H3C8/H3C12/H3C10/H3C2/H3C7	10
GO:0043470	regulation of carbohydrate catabolic process	9/133	44/4007	9.86e-06	9.86e-06	0.000466376	NUP210/RANBP2/NUP98/NUP35/POM121/NUP153/NUP54/SLC25A12/NUP214	9
GO:0034401	chromatin organization involved in regulation of transcription	10/133	57/4007	1.32e-05	1.32e-05	0.000610952	H3C1/H3C4/H3C3/H3C6/H3C11/H3C8/H3C12/H3C10/H3C2/H3C7	10
GO:0045892	negative regulation of transcription, DNA-templated	23/133	267/4007	1.59e-05	1.59e-05	0.000706693	GATAD2B/HSBP1/TXN/CALR/ZC3H4/CTCF/H3C1/H3C4/H3C3/H3C6/H3C11/H3C8/H3C12/H3C10/H3C2/H3C7/SMAD2/SET/TCF25/CREB1/CC2D1A/TBL1XR1/YWHAB	23
GO:0010629	negative regulation of gene expression	43/133	699/4007	1.6e-05	1.6e-05	0.000706693	TMSB4X/RPS28/GATAD2B/HSBP1/TXN/ORM1/CALR/NUP210/EGFR/RANBP2/POLR2A/ZC3H4/NUP98/CTCF/H3C1/H3C4/H3C3/H3C6/H3C11/H3C8/H3C12/H3C10/H3C2/H3C7/NUP35/POM121/YTHDF2/SMAD2/SET/NUP153/U2AF2/TCF25/NUP54/CREB1/GIGYF2/CC2D1A/ELAVL1/TBL1XR1/YWHAB/RBMS3/NUP214/SSB/SRSF7	43
GO:0006338	chromatin remodeling	12/133	85/4007	1.8e-05	1.8e-05	0.000769953	GATAD2B/H3C1/H3C4/H3C3/H3C6/H3C11/H3C8/H3C12/H3C10/H3C2/H3C7/PTMA	12
GO:1903578	regulation of ATP metabolic process	10/133	59/4007	1.82e-05	1.82e-05	0.000769953	TMSB4X/NUP210/RANBP2/NUP98/NUP35/POM121/NUP153/NUP54/SLC25A12/NUP214	10
GO:0051253	negative regulation of RNA metabolic process	26/133	329/4007	1.95e-05	1.95e-05	0.000807554	GATAD2B/HSBP1/TXN/CALR/ZC3H4/CTCF/H3C1/H3C4/H3C3/H3C6/H3C11/H3C8/H3C12/H3C10/H3C2/H3C7/SMAD2/SET/U2AF2/TCF25/CREB1/CC2D1A/ELAVL1/TBL1XR1/YWHAB/SRSF7	26
GO:0006323	DNA packaging	12/133	87/4007	2.3e-05	2.3e-05	0.000910819	CTCF/H3C1/H3C4/H3C3/H3C6/H3C11/H3C8/H3C12/H3C10/H3C2/H3C7/SET	12
GO:0050657	nucleic acid transport	15/133	132/4007	2.33e-05	2.33e-05	0.000910819	NUP210/RANBP2/NUP98/NUP35/POM121/NUP153/U2AF2/NUP54/AGFG1/CPSF6/CPSF1/CPSF2/NUP214/SSB/SRSF7	15
GO:0050658	RNA transport	15/133	132/4007	2.33e-05	2.33e-05	0.000910819	NUP210/RANBP2/NUP98/NUP35/POM121/NUP153/U2AF2/NUP54/AGFG1/CPSF6/CPSF1/CPSF2/NUP214/SSB/SRSF7	15
GO:0071824	protein-DNA complex subunit organization	14/133	117/4007	2.46e-05	2.46e-05	0.000945249	CTCF/H3C1/H3C4/H3C3/H3C6/H3C11/H3C8/H3C12/H3C10/H3C2/H3C7/PTMA/SET/CREB1	14
GO:0051236	establishment of RNA localization	15/133	133/4007	2.55e-05	2.55e-05	0.000960875	NUP210/RANBP2/NUP98/NUP35/POM121/NUP153/U2AF2/NUP54/AGFG1/CPSF6/CPSF1/CPSF2/NUP214/SSB/SRSF7	15
GO:0006333	chromatin assembly or disassembly	12/133	89/4007	2.91e-05	2.91e-05	0.00107439	CTCF/H3C1/H3C4/H3C3/H3C6/H3C11/H3C8/H3C12/H3C10/H3C2/H3C7/SET	12
GO:0045934	negative regulation of nucleobase-containing compound metabolic process	27/133	358/4007	3.07e-05	3.07e-05	0.00109917	GATAD2B/HSBP1/TXN/CALR/ZC3H4/CTCF/H3C1/H3C4/H3C3/H3C6/H3C11/H3C8/H3C12/H3C10/H3C2/H3C7/SMAD2/SET/U2AF2/TCF25/CREB1/CC2D1A/ELAVL1/TBL1XR1/YWHAB/NBN/SRSF7	27
GO:0006110	regulation of glycolytic process	8/133	39/4007	3.08e-05	3.08e-05	0.00109917	NUP210/RANBP2/NUP98/NUP35/POM121/NUP153/NUP54/NUP214	8
GO:0051262	protein tetramerization	12/133	90/4007	3.26e-05	3.26e-05	0.00114263	H3C1/H3C4/H3C3/H3C6/H3C11/H3C8/H3C12/H3C10/H3C2/H3C7/NUP54/CPSF6	12
GO:0051028	mRNA transport	13/133	105/4007	3.39e-05	3.39e-05	0.00116726	NUP210/RANBP2/NUP98/NUP35/POM121/NUP153/U2AF2/NUP54/AGFG1/CPSF1/CPSF2/NUP214/SRSF7	13
GO:0015931	nucleobase-containing compound transport	15/133	137/4007	3.64e-05	3.64e-05	0.0012341	NUP210/RANBP2/NUP98/NUP35/POM121/NUP153/U2AF2/NUP54/AGFG1/CPSF6/CPSF1/CPSF2/NUP214/SSB/SRSF7	15
GO:0016925	protein sumoylation	8/133	40/4007	3.74e-05	3.74e-05	0.00124792	NUP210/RANBP2/NUP98/NUP35/POM121/NUP153/NUP54/NUP214	8
GO:1902679	negative regulation of RNA biosynthetic process	23/133	282/4007	3.87e-05	3.87e-05	0.00124792	GATAD2B/HSBP1/TXN/CALR/ZC3H4/CTCF/H3C1/H3C4/H3C3/H3C6/H3C11/H3C8/H3C12/H3C10/H3C2/H3C7/SMAD2/SET/TCF25/CREB1/CC2D1A/TBL1XR1/YWHAB	23
GO:1903507	negative regulation of nucleic acid-templated transcription	23/133	282/4007	3.87e-05	3.87e-05	0.00124792	GATAD2B/HSBP1/TXN/CALR/ZC3H4/CTCF/H3C1/H3C4/H3C3/H3C6/H3C11/H3C8/H3C12/H3C10/H3C2/H3C7/SMAD2/SET/TCF25/CREB1/CC2D1A/TBL1XR1/YWHAB	23
GO:0006403	RNA localization	16/133	156/4007	4.46e-05	4.46e-05	0.00141786	NUP210/RANBP2/NUP98/NUP35/POM121/NUP153/U2AF2/NUP54/AGFG1/PRPF6/CPSF6/CPSF1/CPSF2/NUP214/SSB/SRSF7	16
GO:0031503	protein-containing complex localization	15/133	140/4007	4.71e-05	4.71e-05	0.00147342	NUP210/RANBP2/NUP98/NUP35/POM121/GRIPAP1/NUP153/U2AF2/NUP54/AGFG1/CPSF1/CPSF2/NUP214/SSB/SRSF7	15
GO:0006109	regulation of carbohydrate metabolic process	10/133	67/4007	5.72e-05	5.72e-05	0.00176237	NUP210/RANBP2/NUP98/NUP35/POM121/NUP153/FAM3C/NUP54/SLC25A12/NUP214	10
GO:0075733	intracellular transport of virus	8/133	43/4007	6.49e-05	6.49e-05	0.00194951	NUP210/RANBP2/NUP98/NUP35/POM121/NUP153/NUP54/NUP214	8
GO:0043467	regulation of generation of precursor metabolites and energy	10/133	68/4007	6.52e-05	6.52e-05	0.00194951	NUP210/RANBP2/NUP98/NUP35/POM121/NUP153/NUP54/CISD1/SLC25A12/NUP214	10
GO:0065004	protein-DNA complex assembly	12/133	99/4007	8.52e-05	8.52e-05	0.00250994	H3C1/H3C4/H3C3/H3C6/H3C11/H3C8/H3C12/H3C10/H3C2/H3C7/SET/CREB1	12
GO:0046794	transport of virus	8/133	45/4007	9.12e-05	9.12e-05	0.0026506	NUP210/RANBP2/NUP98/NUP35/POM121/NUP153/NUP54/NUP214	8
GO:2000113	negative regulation of cellular macromolecule biosynthetic process	25/133	341/4007	0.000102068	0.000102068	0.00292359	GATAD2B/HSBP1/TXN/CALR/ZC3H4/CTCF/H3C1/H3C4/H3C3/H3C6/H3C11/H3C8/H3C12/H3C10/H3C2/H3C7/YTHDF2/SMAD2/SET/TCF25/CREB1/GIGYF2/CC2D1A/TBL1XR1/YWHAB	25
GO:0006913	nucleocytoplasmic transport	17/133	185/4007	0.00010379	0.00010379	0.00293162	TXN/CALR/NUP210/RANBP2/NUP98/NUP35/POM121/NUP153/U2AF2/NUP54/AGFG1/CPSF6/CPSF1/CPSF2/NUP214/SSB/SRSF7	17
GO:0044766	multi-organism transport	8/133	46/4007	0.000107393	0.000107393	0.00295139	NUP210/RANBP2/NUP98/NUP35/POM121/NUP153/NUP54/NUP214	8
GO:1902579	multi-organism localization	8/133	46/4007	0.000107393	0.000107393	0.00295139	NUP210/RANBP2/NUP98/NUP35/POM121/NUP153/NUP54/NUP214	8
GO:0051169	nuclear transport	17/133	188/4007	0.000126857	0.000126857	0.00343982	TXN/CALR/NUP210/RANBP2/NUP98/NUP35/POM121/NUP153/U2AF2/NUP54/AGFG1/CPSF6/CPSF1/CPSF2/NUP214/SSB/SRSF7	17
GO:0097659	nucleic acid-templated transcription	43/133	765/4007	0.000150421	0.000150421	0.00402512	TMSB4X/GATAD2B/HSBP1/TXN/CALR/TMPO/EGFR/POLR2A/ZC3H4/TCOF1/NUP98/CTCF/H3C1/H3C4/H3C3/H3C6/H3C11/H3C8/H3C12/H3C10/H3C2/H3C7/RRP1B/SMAD2/PTMA/SET/TCF25/SSRP1/LMO7/CREB1/SBNO1/CC2D1A/ITGA6/PRPF6/CSTF3/GOLGB1/TBL1XR1/BTF3/SS18/YWHAB/CPSF1/GTF2I/CPSF2	43
GO:0042060	wound healing	18/133	210/4007	0.000158144	0.000158144	0.00417683	COL1A2/ACTG1/EGFR/H3C1/H3C4/H3C3/H3C6/H3C11/H3C8/H3C12/H3C10/H3C2/H3C7/SMAD2/DSP/LNPK/VKORC1/PTPN12	18
GO:0032774	RNA biosynthetic process	43/133	768/4007	0.000165032	0.000165032	0.00430286	TMSB4X/GATAD2B/HSBP1/TXN/CALR/TMPO/EGFR/POLR2A/ZC3H4/TCOF1/NUP98/CTCF/H3C1/H3C4/H3C3/H3C6/H3C11/H3C8/H3C12/H3C10/H3C2/H3C7/RRP1B/SMAD2/PTMA/SET/TCF25/SSRP1/LMO7/CREB1/SBNO1/CC2D1A/ITGA6/PRPF6/CSTF3/GOLGB1/TBL1XR1/BTF3/SS18/YWHAB/CPSF1/GTF2I/CPSF2	43
GO:1900034	regulation of cellular response to heat	9/133	62/4007	0.000169893	0.000169893	0.00437352	HSBP1/NUP210/RANBP2/NUP98/NUP35/POM121/NUP153/NUP54/NUP214	9
GO:0006351	transcription, DNA-templated	42/133	745/4007	0.00017426	0.00017426	0.00442986	TMSB4X/GATAD2B/HSBP1/TXN/CALR/TMPO/EGFR/POLR2A/ZC3H4/TCOF1/CTCF/H3C1/H3C4/H3C3/H3C6/H3C11/H3C8/H3C12/H3C10/H3C2/H3C7/RRP1B/SMAD2/PTMA/SET/TCF25/SSRP1/LMO7/CREB1/SBNO1/CC2D1A/ITGA6/PRPF6/CSTF3/GOLGB1/TBL1XR1/BTF3/SS18/YWHAB/CPSF1/GTF2I/CPSF2	42
GO:0031327	negative regulation of cellular biosynthetic process	26/133	377/4007	0.000200468	0.000200468	0.0050332	GATAD2B/HSBP1/TXN/CALR/ZC3H4/CTCF/H3C1/H3C4/H3C3/H3C6/H3C11/H3C8/H3C12/H3C10/H3C2/H3C7/YTHDF2/SMAD2/SET/TCF25/FAM3C/CREB1/GIGYF2/CC2D1A/TBL1XR1/YWHAB	26
GO:0051252	regulation of RNA metabolic process	45/133	828/4007	0.00022189	0.00022189	0.0055031	TMSB4X/GATAD2B/HSBP1/TXN/CALR/TMPO/EGFR/POLR2A/ZC3H4/NUP98/CTCF/H3C1/H3C4/H3C3/H3C6/H3C11/H3C8/H3C12/H3C10/H3C2/H3C7/RRP1B/YTHDF2/SMAD2/SET/U2AF2/TCF25/SSRP1/LMO7/CREB1/GIGYF2/SBNO1/CC2D1A/ITGA6/PRPF6/GOLGB1/ELAVL1/TBL1XR1/SS18/SON/YWHAB/CPSF6/GTF2I/NUP214/SRSF7	45
GO:0032200	telomere organization	11/133	95/4007	0.000256923	0.000256923	0.00629519	H3C1/H3C4/H3C3/H3C6/H3C11/H3C8/H3C12/H3C10/H3C2/H3C7/NBN	11
GO:0009611	response to wounding	19/133	239/4007	0.000276888	0.000276888	0.00664578	COL1A2/ACTG1/EGFR/H3C1/H3C4/H3C3/H3C6/H3C11/H3C8/H3C12/H3C10/H3C2/H3C7/SMAD2/DSP/LNPK/ITGB4/VKORC1/PTPN12	19
GO:0010558	negative regulation of macromolecule biosynthetic process	25/133	363/4007	0.000277767	0.000277767	0.00664578	GATAD2B/HSBP1/TXN/CALR/ZC3H4/CTCF/H3C1/H3C4/H3C3/H3C6/H3C11/H3C8/H3C12/H3C10/H3C2/H3C7/YTHDF2/SMAD2/SET/TCF25/CREB1/GIGYF2/CC2D1A/TBL1XR1/YWHAB	25
GO:0007596	blood coagulation	14/133	147/4007	0.000303937	0.000303937	0.00706645	COL1A2/ACTG1/H3C1/H3C4/H3C3/H3C6/H3C11/H3C8/H3C12/H3C10/H3C2/H3C7/LNPK/VKORC1	14
GO:0050817	coagulation	14/133	147/4007	0.000303937	0.000303937	0.00706645	COL1A2/ACTG1/H3C1/H3C4/H3C3/H3C6/H3C11/H3C8/H3C12/H3C10/H3C2/H3C7/LNPK/VKORC1	14
GO:0009890	negative regulation of biosynthetic process	26/133	387/4007	0.000306133	0.000306133	0.00706645	GATAD2B/HSBP1/TXN/CALR/ZC3H4/CTCF/H3C1/H3C4/H3C3/H3C6/H3C11/H3C8/H3C12/H3C10/H3C2/H3C7/YTHDF2/SMAD2/SET/TCF25/FAM3C/CREB1/GIGYF2/CC2D1A/TBL1XR1/YWHAB	26
GO:0045637	regulation of myeloid cell differentiation	11/133	97/4007	0.000309248	0.000309248	0.00706645	H3C1/H3C4/H3C3/H3C6/H3C11/H3C8/H3C12/H3C10/H3C2/H3C7/CREB1	11
GO:0007599	hemostasis	14/133	150/4007	0.000375199	0.000375199	0.00847817	COL1A2/ACTG1/H3C1/H3C4/H3C3/H3C6/H3C11/H3C8/H3C12/H3C10/H3C2/H3C7/LNPK/VKORC1	14
GO:0034605	cellular response to heat	10/133	86/4007	0.000477255	0.000477255	0.0106658	HSPA6/HSBP1/NUP210/RANBP2/NUP98/NUP35/POM121/NUP153/NUP54/NUP214	10
GO:0071103	DNA conformation change	13/133	136/4007	0.00048587	0.00048587	0.0107403	CTCF/H3C1/H3C4/H3C3/H3C6/H3C11/H3C8/H3C12/H3C10/H3C2/H3C7/SET/NBN	13
GO:0046034	ATP metabolic process	15/133	173/4007	0.00051307	0.00051307	0.0112196	TMSB4X/ATP5F1D/NDUFB3/NUP210/RANBP2/NUP98/NUP35/POM121/NUP153/NUP54/ATP8/SLC25A12/COX6C/UQCRH/NUP214	15
GO:0006165	nucleoside diphosphate phosphorylation	9/133	73/4007	0.000596682	0.000596682	0.0129092	CMPK1/NUP210/RANBP2/NUP98/NUP35/POM121/NUP153/NUP54/NUP214	9
GO:0006999	nuclear pore organization	4/133	13/4007	0.000657064	0.000657064	0.0140659	NUP98/NUP35/NUP153/NUP54	4
GO:0046939	nucleotide phosphorylation	9/133	75/4007	0.000729755	0.000729755	0.0154503	CMPK1/NUP210/RANBP2/NUP98/NUP35/POM121/NUP153/NUP54/NUP214	9
GO:0050878	regulation of body fluid levels	15/133	179/4007	0.000736929	0.000736929	0.0154503	COL1A2/ACTG1/H3C1/H3C4/H3C3/H3C6/H3C11/H3C8/H3C12/H3C10/H3C2/H3C7/CREB1/LNPK/VKORC1	15
GO:0010605	negative regulation of macromolecule metabolic process	47/133	938/4007	0.00105522	0.00105522	0.0218978	TMSB4X/RPS28/GATAD2B/HSBP1/TXN/ORM1/YWHAG/CALR/NUP210/EGFR/RANBP2/POLR2A/ZC3H4/NUP98/CTCF/H3C1/H3C4/H3C3/H3C6/H3C11/H3C8/H3C12/H3C10/H3C2/H3C7/NUP35/POM121/YTHDF2/SMAD2/SET/NUP153/U2AF2/TCF25/NUP54/CREB1/GIGYF2/CC2D1A/ELAVL1/TBL1XR1/PPP1R9B/YWHAB/NBN/LEMD2/RBMS3/NUP214/SSB/SRSF7	47
GO:0006096	glycolytic process	8/133	64/4007	0.00110178	0.00110178	0.0224067	NUP210/RANBP2/NUP98/NUP35/POM121/NUP153/NUP54/NUP214	8
GO:0006757	ATP generation from ADP	8/133	64/4007	0.00110178	0.00110178	0.0224067	NUP210/RANBP2/NUP98/NUP35/POM121/NUP153/NUP54/NUP214	8
GO:0006379	mRNA cleavage	4/133	15/4007	0.00119111	0.00119111	0.0237484	CSTF3/CPSF6/CPSF1/CPSF2	4
GO:0048565	digestive tract development	4/133	15/4007	0.00119111	0.00119111	0.0237484	EGFR/SMAD2/ITGA6/ITGB4	4
GO:0055123	digestive system development	4/133	16/4007	0.00154762	0.00154762	0.0305569	EGFR/SMAD2/ITGA6/ITGB4	4
GO:0009132	nucleoside diphosphate metabolic process	9/133	84/4007	0.00166158	0.00166158	0.0324916	CMPK1/NUP210/RANBP2/NUP98/NUP35/POM121/NUP153/NUP54/NUP214	9
GO:1903506	regulation of nucleic acid-templated transcription	37/133	700/4007	0.00172799	0.00172799	0.0334685	TMSB4X/GATAD2B/HSBP1/TXN/CALR/TMPO/EGFR/POLR2A/ZC3H4/NUP98/CTCF/H3C1/H3C4/H3C3/H3C6/H3C11/H3C8/H3C12/H3C10/H3C2/H3C7/RRP1B/SMAD2/SET/TCF25/SSRP1/LMO7/CREB1/SBNO1/CC2D1A/ITGA6/PRPF6/GOLGB1/TBL1XR1/SS18/YWHAB/GTF2I	37
GO:2001141	regulation of RNA biosynthetic process	37/133	701/4007	0.00177441	0.00177441	0.0338218	TMSB4X/GATAD2B/HSBP1/TXN/CALR/TMPO/EGFR/POLR2A/ZC3H4/NUP98/CTCF/H3C1/H3C4/H3C3/H3C6/H3C11/H3C8/H3C12/H3C10/H3C2/H3C7/RRP1B/SMAD2/SET/TCF25/SSRP1/LMO7/CREB1/SBNO1/CC2D1A/ITGA6/PRPF6/GOLGB1/TBL1XR1/SS18/YWHAB/GTF2I	37
GO:0006355	regulation of transcription, DNA-templated	36/133	676/4007	0.0017795	0.0017795	0.0338218	TMSB4X/GATAD2B/HSBP1/TXN/CALR/TMPO/EGFR/POLR2A/ZC3H4/CTCF/H3C1/H3C4/H3C3/H3C6/H3C11/H3C8/H3C12/H3C10/H3C2/H3C7/RRP1B/SMAD2/SET/TCF25/SSRP1/LMO7/CREB1/SBNO1/CC2D1A/ITGA6/PRPF6/GOLGB1/TBL1XR1/SS18/YWHAB/GTF2I	36
GO:0009408	response to heat	10/133	102/4007	0.00182813	0.00182813	0.0344244	HSPA6/HSBP1/NUP210/RANBP2/NUP98/NUP35/POM121/NUP153/NUP54/NUP214	10
GO:0046031	ADP metabolic process	8/133	70/4007	0.00198832	0.00198832	0.0370974	NUP210/RANBP2/NUP98/NUP35/POM121/NUP153/NUP54/NUP214	8
GO:0034622	cellular protein-containing complex assembly	28/133	489/4007	0.00227449	0.00227449	0.0420509	TMSB10/TMSB4X/RPS28/ATP5F1D/CALR/COA4/NDUFB3/NUP98/H3C1/H3C4/H3C3/H3C6/H3C11/H3C8/H3C12/H3C10/H3C2/H3C7/SART1/SMAD2/SET/NUP153/ACAD9/CREB1/PRPF6/PIP4P1/SNU13/CPSF6	28
GO:0051704	multi-organism process	16/133	221/4007	0.00234633	0.00234633	0.0429882	GOLGA3/CALR/NUP210/PAFAH1B2/RANBP2/FNDC3A/NUP98/NUP35/POM121/YTHDF2/NUP153/NUP54/TUBB8/AGFG1/SNU13/NUP214	16
GO:0031326	regulation of cellular biosynthetic process	45/133	923/4007	0.00256708	0.00256708	0.0466128	TMSB4X/GATAD2B/HSBP1/TXN/CALR/TMPO/EGFR/POLR2A/ZC3H4/TCOF1/NUP98/CTCF/H3C1/H3C4/H3C3/H3C6/H3C11/H3C8/H3C12/H3C10/H3C2/H3C7/RRP1B/YTHDF2/SMAD2/SET/TCF25/SSRP1/FAM3C/LMO7/CREB1/GIGYF2/SBNO1/CC2D1A/ITGA6/PRPF6/GOLGB1/ELAVL1/TBL1XR1/SLC25A12/SS18/YWHAB/NBN/RBMS3/GTF2I	45
GO:0019080	viral gene expression	12/133	144/4007	0.00266056	0.00266056	0.0478827	RPS28/NUP210/RANBP2/POLR2A/NUP98/NUP35/POM121/RRP1B/NUP153/NUP54/NUP214/SSB	12
GO:2000112	regulation of cellular macromolecule biosynthetic process	42/133	848/4007	0.00281135	0.00281135	0.0501526	TMSB4X/GATAD2B/HSBP1/TXN/CALR/TMPO/EGFR/POLR2A/ZC3H4/TCOF1/CTCF/H3C1/H3C4/H3C3/H3C6/H3C11/H3C8/H3C12/H3C10/H3C2/H3C7/RRP1B/YTHDF2/SMAD2/SET/TCF25/SSRP1/LMO7/CREB1/GIGYF2/SBNO1/CC2D1A/ITGA6/PRPF6/GOLGB1/ELAVL1/TBL1XR1/SS18/YWHAB/NBN/RBMS3/GTF2I	42
GO:0034654	nucleobase-containing compound biosynthetic process	47/133	981/4007	0.00285165	0.00285165	0.0504292	TMSB4X/GATAD2B/HSBP1/ATP5F1D/CMPK1/TXN/CALR/TMPO/EGFR/POLR2A/ZC3H4/TCOF1/NUP98/CTCF/H3C1/H3C4/H3C3/H3C6/H3C11/H3C8/H3C12/H3C10/H3C2/H3C7/RRP1B/SMAD2/PTMA/SET/TCF25/SSRP1/LMO7/CREB1/SBNO1/CC2D1A/ITGA6/PRPF6/CSTF3/GOLGB1/TBL1XR1/ATP8/SLC25A12/BTF3/SS18/YWHAB/CPSF1/GTF2I/CPSF2	47
GO:0009889	regulation of biosynthetic process	46/133	955/4007	0.00289747	0.00289747	0.0507978	TMSB4X/GATAD2B/HSBP1/TXN/CALR/TMPO/EGFR/RANBP2/POLR2A/ZC3H4/TCOF1/NUP98/CTCF/H3C1/H3C4/H3C3/H3C6/H3C11/H3C8/H3C12/H3C10/H3C2/H3C7/RRP1B/YTHDF2/SMAD2/SET/TCF25/SSRP1/FAM3C/LMO7/CREB1/GIGYF2/SBNO1/CC2D1A/ITGA6/PRPF6/GOLGB1/ELAVL1/TBL1XR1/SLC25A12/SS18/YWHAB/NBN/RBMS3/GTF2I	46
GO:0048736	appendage development	4/133	19/4007	0.00305048	0.00305048	0.0525738	IMPAD1/LNPK/ITGA6/ITGB4	4
GO:0060173	limb development	4/133	19/4007	0.00305048	0.00305048	0.0525738	IMPAD1/LNPK/ITGA6/ITGB4	4
GO:0009135	purine nucleoside diphosphate metabolic process	8/133	76/4007	0.00336124	0.00336124	0.0565686	NUP210/RANBP2/NUP98/NUP35/POM121/NUP153/NUP54/NUP214	8
GO:0009179	purine ribonucleoside diphosphate metabolic process	8/133	76/4007	0.00336124	0.00336124	0.0565686	NUP210/RANBP2/NUP98/NUP35/POM121/NUP153/NUP54/NUP214	8
GO:0051259	protein complex oligomerization	16/133	229/4007	0.00336571	0.00336571	0.0565686	COL1A2/MARCKS/H3C1/H3C4/H3C3/H3C6/H3C11/H3C8/H3C12/H3C10/H3C2/H3C7/NUP54/ELAVL1/YWHAB/CPSF6	16
GO:0009185	ribonucleoside diphosphate metabolic process	8/133	77/4007	0.00364821	0.00364821	0.060814	NUP210/RANBP2/NUP98/NUP35/POM121/NUP153/NUP54/NUP214	8
GO:0010556	regulation of macromolecule biosynthetic process	43/133	888/4007	0.00383257	0.00383257	0.0633678	TMSB4X/GATAD2B/HSBP1/TXN/CALR/TMPO/EGFR/POLR2A/ZC3H4/TCOF1/NUP98/CTCF/H3C1/H3C4/H3C3/H3C6/H3C11/H3C8/H3C12/H3C10/H3C2/H3C7/RRP1B/YTHDF2/SMAD2/SET/TCF25/SSRP1/LMO7/CREB1/GIGYF2/SBNO1/CC2D1A/ITGA6/PRPF6/GOLGB1/ELAVL1/TBL1XR1/SS18/YWHAB/NBN/RBMS3/GTF2I	43
GO:0016052	carbohydrate catabolic process	9/133	97/4007	0.00448241	0.00448241	0.0729799	NUP210/RANBP2/NUP98/NUP35/POM121/NUP153/NUP54/SLC25A12/NUP214	9
GO:0019083	viral transcription	11/133	134/4007	0.00448569	0.00448569	0.0729799	RPS28/NUP210/RANBP2/POLR2A/NUP98/NUP35/POM121/RRP1B/NUP153/NUP54/NUP214	11
GO:0009266	response to temperature stimulus	10/133	117/4007	0.005019	0.005019	0.0810084	HSPA6/HSBP1/NUP210/RANBP2/NUP98/NUP35/POM121/NUP153/NUP54/NUP214	10
GO:0018205	peptidyl-lysine modification	10/133	119/4007	0.00565962	0.00565962	0.090629	NUP210/RANBP2/NUP98/CTCF/NUP35/POM121/SET/NUP153/NUP54/NUP214	10
GO:0006090	pyruvate metabolic process	8/133	83/4007	0.00578992	0.00578992	0.0919912	NUP210/RANBP2/NUP98/NUP35/POM121/NUP153/NUP54/NUP214	8
GO:0009259	ribonucleotide metabolic process	14/133	200/4007	0.00595615	0.00595615	0.0938987	TMSB4X/ATP5F1D/CMPK1/NUP210/RANBP2/NUP98/NUP35/POM121/NUP153/NUP54/IMPAD1/ATP8/SLC25A12/NUP214	14
GO:0006606	protein import into nucleus	7/133	67/4007	0.0062664	0.0062664	0.0980298	RANBP2/NUP98/NUP35/POM121/NUP153/NUP54/NUP214	7
GO:1903706	regulation of hemopoiesis	13/133	184/4007	0.007404	0.007404	0.114942	H3C1/H3C4/H3C3/H3C6/H3C11/H3C8/H3C12/H3C10/H3C2/H3C7/SART1/YTHDF2/CREB1	13
GO:0006997	nucleus organization	7/133	70/4007	0.00795632	0.00795632	0.122581	NUP98/NUP35/NUP153/NUP54/AGFG1/CHMP5/LEMD2	7
GO:0019693	ribose phosphate metabolic process	14/133	208/4007	0.00836743	0.00836743	0.127945	TMSB4X/ATP5F1D/CMPK1/NUP210/RANBP2/NUP98/NUP35/POM121/NUP153/NUP54/IMPAD1/ATP8/SLC25A12/NUP214	14
GO:0051172	negative regulation of nitrogen compound metabolic process	33/133	667/4007	0.00931895	0.00931895	0.141431	GATAD2B/HSBP1/TXN/YWHAG/CALR/EGFR/ZC3H4/CTCF/H3C1/H3C4/H3C3/H3C6/H3C11/H3C8/H3C12/H3C10/H3C2/H3C7/YTHDF2/SMAD2/SET/U2AF2/TCF25/CREB1/GIGYF2/CC2D1A/ELAVL1/TBL1XR1/PPP1R9B/YWHAB/NBN/LEMD2/SRSF7	33
GO:0031324	negative regulation of cellular metabolic process	35/133	720/4007	0.00956906	0.00956906	0.144152	GATAD2B/HSBP1/TXN/YWHAG/CALR/ZC3H4/CTCF/H3C1/H3C4/H3C3/H3C6/H3C11/H3C8/H3C12/H3C10/H3C2/H3C7/RRP1B/YTHDF2/SMAD2/SET/U2AF2/TCF25/FAM3C/CREB1/GIGYF2/CC2D1A/ELAVL1/TBL1XR1/SLC25A12/PPP1R9B/YWHAB/NBN/LEMD2/SRSF7	35
GO:0006835	dicarboxylic acid transport	3/133	14/4007	0.00994923	0.00994923	0.148776	VAMP2/SLC25A11/SLC25A12	3
GO:0030099	myeloid cell differentiation	11/133	150/4007	0.0103445	0.0103445	0.153559	H3C1/H3C4/H3C3/H3C6/H3C11/H3C8/H3C12/H3C10/H3C2/H3C7/CREB1	11
GO:0009142	nucleoside triphosphate biosynthetic process	5/133	41/4007	0.010722	0.010722	0.158008	TMSB4X/ATP5F1D/CMPK1/ATP8/SLC25A12	5
GO:0062012	regulation of small molecule metabolic process	11/133	151/4007	0.0108474	0.0108474	0.158254	TMSB4X/NUP210/RANBP2/NUP98/NUP35/POM121/NUP153/FAM3C/NUP54/SLC25A12/NUP214	11
GO:0009150	purine ribonucleotide metabolic process	13/133	193/4007	0.0108943	0.0108943	0.158254	TMSB4X/ATP5F1D/NUP210/RANBP2/NUP98/NUP35/POM121/NUP153/NUP54/IMPAD1/ATP8/SLC25A12/NUP214	13
GO:0006754	ATP biosynthetic process	4/133	27/4007	0.01125	0.01125	0.162262	TMSB4X/ATP5F1D/ATP8/SLC25A12	4
GO:0006325	chromatin organization	15/133	239/4007	0.0119008	0.0119008	0.169916	GATAD2B/CTCF/H3C1/H3C4/H3C3/H3C6/H3C11/H3C8/H3C12/H3C10/H3C2/H3C7/PTMA/SET/TBL1XR1	15
GO:0072521	purine-containing compound metabolic process	14/133	217/4007	0.0119477	0.0119477	0.169916	TMSB4X/TTR/ATP5F1D/NUP210/RANBP2/NUP98/NUP35/POM121/NUP153/NUP54/IMPAD1/ATP8/SLC25A12/NUP214	14
GO:0051170	import into nucleus	7/133	78/4007	0.0140905	0.0140905	0.198997	RANBP2/NUP98/NUP35/POM121/NUP153/NUP54/NUP214	7
GO:0006378	mRNA polyadenylation	4/133	30/4007	0.0162737	0.0162737	0.22514	CSTF3/CPSF6/CPSF1/CPSF2	4
GO:0043631	RNA polyadenylation	4/133	30/4007	0.0162737	0.0162737	0.22514	CSTF3/CPSF6/CPSF1/CPSF2	4
GO:0045444	fat cell differentiation	4/133	30/4007	0.0162737	0.0162737	0.22514	LAMB3/CREB1/ITGA6/TBL1XR1	4
GO:0043588	skin development	6/133	63/4007	0.0172156	0.0172156	0.235778	CAPNS1/COL1A2/EGFR/DSP/ITGA6/ITGB4	6
GO:0034504	protein localization to nucleus	9/133	120/4007	0.0172745	0.0172745	0.235778	TXN/CALR/RANBP2/NUP98/NUP35/POM121/NUP153/NUP54/NUP214	9
GO:0006163	purine nucleotide metabolic process	13/133	205/4007	0.0174106	0.0174106	0.236051	TMSB4X/ATP5F1D/NUP210/RANBP2/NUP98/NUP35/POM121/NUP153/NUP54/IMPAD1/ATP8/SLC25A12/NUP214	13
GO:0008593	regulation of Notch signaling pathway	3/133	18/4007	0.020248	0.020248	0.267393	EGFR/YTHDF2/AAK1	3
GO:0006094	gluconeogenesis	4/133	32/4007	0.0202953	0.0202953	0.267393	RANBP2/SLC25A11/FAM3C/SLC25A12	4
GO:0009206	purine ribonucleoside triphosphate biosynthetic process	4/133	32/4007	0.0202953	0.0202953	0.267393	TMSB4X/ATP5F1D/ATP8/SLC25A12	4
GO:0007044	cell-substrate junction assembly	5/133	48/4007	0.0203797	0.0203797	0.267393	LAMC2/LAMB3/ITGA6/ITGB4/TNS1	5
GO:0150115	cell-substrate junction organization	5/133	48/4007	0.0203797	0.0203797	0.267393	LAMC2/LAMB3/ITGA6/ITGB4/TNS1	5
GO:0001704	formation of primary germ layer	4/133	33/4007	0.0225158	0.0225158	0.289811	HSBP1/SMAD2/LAMB3/ITGB4	4
GO:0009145	purine nucleoside triphosphate biosynthetic process	4/133	33/4007	0.0225158	0.0225158	0.289811	TMSB4X/ATP5F1D/ATP8/SLC25A12	4
GO:0035305	negative regulation of dephosphorylation	4/133	33/4007	0.0225158	0.0225158	0.289811	RRP1B/SET/PPP1R9B/YWHAB	4
GO:0017038	protein import	7/133	86/4007	0.0230481	0.0230481	0.294796	RANBP2/NUP98/NUP35/POM121/NUP153/NUP54/NUP214	7
GO:0019319	hexose biosynthetic process	4/133	34/4007	0.0248792	0.0248792	0.316228	RANBP2/SLC25A11/FAM3C/SLC25A12	4
GO:0006353	DNA-templated transcription, termination	4/133	35/4007	0.0273871	0.0273871	0.343655	POLR2A/CSTF3/CPSF1/CPSF2	4
GO:0009201	ribonucleoside triphosphate biosynthetic process	4/133	35/4007	0.0273871	0.0273871	0.343655	TMSB4X/ATP5F1D/ATP8/SLC25A12	4
GO:0031124	mRNA 3'-end processing	6/133	70/4007	0.027544	0.027544	0.343655	U2AF2/CSTF3/CPSF6/CPSF1/CPSF2/SRSF7	6
GO:0005975	carbohydrate metabolic process	12/133	197/4007	0.0290879	0.0290879	0.360705	NUP210/RANBP2/NUP98/NUP35/POM121/NUP153/SLC25A11/FAM3C/NUP54/IMPAD1/SLC25A12/NUP214	12
GO:0031123	RNA 3'-end processing	7/133	92/4007	0.0319322	0.0319322	0.393575	U2AF2/CSTF3/CPSF6/CPSF1/CPSF2/SSB/SRSF7	7
GO:0006366	transcription by RNA polymerase II	24/133	493/4007	0.0323527	0.0323527	0.396356	GATAD2B/HSBP1/TXN/CALR/EGFR/POLR2A/ZC3H4/CTCF/RRP1B/SMAD2/TCF25/SSRP1/LMO7/CREB1/CC2D1A/ITGA6/PRPF6/CSTF3/TBL1XR1/BTF3/SS18/CPSF1/GTF2I/CPSF2	24
GO:0043484	regulation of RNA splicing	6/133	73/4007	0.0330097	0.0330097	0.401983	POLR2A/NUP98/RRP1B/U2AF2/SON/SRSF7	6
GO:0033120	positive regulation of RNA splicing	3/133	22/4007	0.0347132	0.0347132	0.420213	POLR2A/NUP98/U2AF2	3
GO:0007281	germ cell development	4/133	38/4007	0.0357914	0.0357914	0.430701	FNDC3A/YTHDF2/TUBB8/AGFG1	4
GO:0046822	regulation of nucleocytoplasmic transport	5/133	56/4007	0.0368866	0.0368866	0.440351	TXN/NUP153/NUP54/CPSF6/NUP214	5
GO:0032386	regulation of intracellular transport	10/133	159/4007	0.0370451	0.0370451	0.440351	TXN/YWHAG/SEC16A/VAMP2/GRIPAP1/NUP153/NUP54/YWHAB/CPSF6/NUP214	10
GO:0006091	generation of precursor metabolites and energy	15/133	275/4007	0.0372429	0.0372429	0.440351	ATP5F1D/NDUFB3/NUP210/RANBP2/NUP98/NUP35/POM121/NUP153/NUP54/CISD1/ATP8/SLC25A12/COX6C/UQCRH/NUP214	15
GO:0065003	protein-containing complex assembly	35/133	793/4007	0.0383626	0.0383626	0.45038	TMSB10/TMSB4X/RPS28/ATP5F1D/CALR/COL1A2/COA4/NDUFB3/SEC16A/MARCKS/NUP98/VAMP2/H3C1/H3C4/H3C3/H3C6/H3C11/H3C8/H3C12/H3C10/H3C2/H3C7/SART1/SMAD2/SET/NUP153/ACAD9/NUP54/CREB1/PRPF6/ELAVL1/PIP4P1/YWHAB/SNU13/CPSF6	35
GO:0046364	monosaccharide biosynthetic process	4/133	39/4007	0.0388894	0.0388894	0.45038	RANBP2/SLC25A11/FAM3C/SLC25A12	4
GO:0006369	termination of RNA polymerase II transcription	3/133	23/4007	0.038977	0.038977	0.45038	CSTF3/CPSF1/CPSF2	3
GO:0035308	negative regulation of protein dephosphorylation	3/133	23/4007	0.038977	0.038977	0.45038	SET/PPP1R9B/YWHAB	3
GO:0009141	nucleoside triphosphate metabolic process	5/133	57/4007	0.0393946	0.0393946	0.452634	TMSB4X/ATP5F1D/CMPK1/ATP8/SLC25A12	5
GO:0046831	regulation of RNA export from nucleus	2/133	10/4007	0.0413257	0.0413257	0.472154	NUP153/CPSF6	2
GO:0048513	animal organ development	37/133	854/4007	0.0425657	0.0425657	0.482726	CAPNS1/CALR/COL1A2/SEC16A/PAFAH1B2/EGFR/FNDC3A/TCOF1/H3C1/H3C4/H3C3/H3C6/H3C11/H3C8/H3C12/H3C10/H3C2/H3C7/LAMC2/SART1/YTHDF2/SMAD2/SVIL/TCF25/LAMB3/CREB1/GIGYF2/DSP/IMPAD1/LNPK/MAD1L1/ITGA6/ITGB4/VKORC1/TBL1XR1/FHL3/LEMD2	37
GO:0009117	nucleotide metabolic process	14/133	256/4007	0.0427258	0.0427258	0.482726	TMSB4X/ATP5F1D/CMPK1/NUP210/RANBP2/NUP98/NUP35/POM121/NUP153/NUP54/IMPAD1/ATP8/SLC25A12/NUP214	14
GO:0042476	odontogenesis	3/133	24/4007	0.0434945	0.0434945	0.488696	COL1A2/ITGA6/ITGB4	3
GO:0006753	nucleoside phosphate metabolic process	14/133	257/4007	0.0439266	0.0439266	0.49084	TMSB4X/ATP5F1D/CMPK1/NUP210/RANBP2/NUP98/NUP35/POM121/NUP153/NUP54/IMPAD1/ATP8/SLC25A12/NUP214	14
GO:0006886	intracellular protein transport	26/133	563/4007	0.0462894	0.0462894	0.514415	RPS28/TXN/YWHAG/CALR/RAB5C/SEC16A/NUP210/FAF2/RANBP2/NUP98/VAMP2/NUP35/POM121/GRIPAP1/NUP153/U2AF2/TRAM1/TMED4/NUP54/AGFG1/YWHAB/CPSF1/CPSF2/NUP214/SSB/SRSF7	26
GO:0043933	protein-containing complex subunit organization	39/133	916/4007	0.0473241	0.0473241	0.518182	TMSB10/TMSB4X/RPS28/ATP5F1D/CALR/COL1A2/COA4/NDUFB3/SEC16A/MARCKS/NUP98/CTCF/VAMP2/H3C1/H3C4/H3C3/H3C6/H3C11/H3C8/H3C12/H3C10/H3C2/H3C7/NUP35/SART1/SMAD2/PTMA/SET/NUP153/ACAD9/NUP54/CREB1/PRPF6/ELAVL1/CHMP5/PIP4P1/YWHAB/SNU13/CPSF6	39
GO:0001706	endoderm formation	3/133	25/4007	0.0482618	0.0482618	0.518182	HSBP1/SMAD2/LAMB3	3
GO:0009205	purine ribonucleoside triphosphate metabolic process	4/133	42/4007	0.0490777	0.0490777	0.518182	TMSB4X/ATP5F1D/ATP8/SLC25A12	4
GO:0019827	stem cell population maintenance	4/133	42/4007	0.0490777	0.0490777	0.518182	POLR2A/SMAD2/ELAVL1/SS18	4
GO:0098727	maintenance of cell number	4/133	42/4007	0.0490777	0.0490777	0.518182	POLR2A/SMAD2/ELAVL1/SS18	4
GO:0000186	activation of MAPKK activity	2/133	11/4007	0.0494312	0.0494312	0.518182	EGFR/LAMTOR3	2
GO:0010676	positive regulation of cellular carbohydrate metabolic process	2/133	11/4007	0.0494312	0.0494312	0.518182	RANBP2/SLC25A12	2
GO:0015800	acidic amino acid transport	2/133	11/4007	0.0494312	0.0494312	0.518182	VAMP2/SLC25A12	2
GO:0032239	regulation of nucleobase-containing compound transport	2/133	11/4007	0.0494312	0.0494312	0.518182	NUP153/CPSF6	2
GO:0045912	negative regulation of carbohydrate metabolic process	2/133	11/4007	0.0494312	0.0494312	0.518182	FAM3C/SLC25A12	2
GO:0051220	cytoplasmic sequestering of protein	2/133	11/4007	0.0494312	0.0494312	0.518182	TMSB4X/YWHAB	2
GO:0043200	response to amino acid	4/133	43/4007	0.0527713	0.0527713	0.540209	COL1A2/EGFR/CREB1/LAMTOR3	4
GO:0045185	maintenance of protein location	4/133	43/4007	0.0527713	0.0527713	0.540209	TMSB10/TMSB4X/TXN/YWHAB	4
GO:0010906	regulation of glucose metabolic process	3/133	26/4007	0.0532744	0.0532744	0.540209	RANBP2/FAM3C/SLC25A12	3
GO:0048144	fibroblast proliferation	3/133	26/4007	0.0532744	0.0532744	0.540209	S100A6/EGFR/CREB1	3
GO:0048145	regulation of fibroblast proliferation	3/133	26/4007	0.0532744	0.0532744	0.540209	S100A6/EGFR/CREB1	3
GO:0071230	cellular response to amino acid stimulus	3/133	26/4007	0.0532744	0.0532744	0.540209	COL1A2/EGFR/LAMTOR3	3
GO:0007276	gamete generation	7/133	103/4007	0.0536574	0.0536574	0.540209	GOLGA3/CALR/PAFAH1B2/FNDC3A/YTHDF2/TUBB8/AGFG1	7
GO:0033157	regulation of intracellular protein transport	7/133	103/4007	0.0536574	0.0536574	0.540209	TXN/YWHAG/SEC16A/VAMP2/GRIPAP1/NUP54/YWHAB	7
GO:1900739	regulation of protein insertion into mitochondrial membrane involved in apoptotic signaling pathway	2/133	12/4007	0.0580549	0.0580549	0.578751	YWHAG/YWHAB	2
GO:1900740	positive regulation of protein insertion into mitochondrial membrane involved in apoptotic signaling pathway	2/133	12/4007	0.0580549	0.0580549	0.578751	YWHAG/YWHAB	2
GO:0009791	post-embryonic development	3/133	27/4007	0.0585275	0.0585275	0.580012	SMAD2/GIGYF2/IMPAD1	3
GO:0008380	RNA splicing	14/133	268/4007	0.0587518	0.0587518	0.580012	POLR2A/NUP98/SART1/RRP1B/U2AF2/PRPF6/CSTF3/ELAVL1/PPP1R9B/SON/SNU13/CPSF1/CPSF2/SRSF7	14
GO:0009790	embryo development	12/133	220/4007	0.0594765	0.0594765	0.581843	HSBP1/EGFR/TCOF1/YTHDF2/SMAD2/LAMB3/IMPAD1/LNPK/ITGB4/TBL1XR1/BTF3/NBN	12
GO:0051276	chromosome organization	19/133	394/4007	0.0595095	0.0595095	0.581843	GATAD2B/NUP98/CTCF/H3C1/H3C4/H3C3/H3C6/H3C11/H3C8/H3C12/H3C10/H3C2/H3C7/PTMA/SET/MAD1L1/TBL1XR1/CHMP5/NBN	19
GO:0009199	ribonucleoside triphosphate metabolic process	4/133	45/4007	0.060601	0.060601	0.584016	TMSB4X/ATP5F1D/ATP8/SLC25A12	4
GO:0051321	meiotic cell cycle	4/133	45/4007	0.060601	0.060601	0.584016	CALR/YTHDF2/TUBB8/NBN	4
GO:0055086	nucleobase-containing small molecule metabolic process	15/133	294/4007	0.0607206	0.0607206	0.584016	TMSB4X/TTR/ATP5F1D/CMPK1/NUP210/RANBP2/NUP98/NUP35/POM121/NUP153/NUP54/IMPAD1/ATP8/SLC25A12/NUP214	15
GO:0048598	embryonic morphogenesis	7/133	106/4007	0.0608803	0.0608803	0.584016	HSBP1/YTHDF2/SMAD2/LAMB3/IMPAD1/LNPK/ITGB4	7
GO:0000377	RNA splicing, via transesterification reactions with bulged adenosine as nucleophile	12/133	222/4007	0.0628618	0.0628618	0.597388	POLR2A/NUP98/SART1/U2AF2/PRPF6/CSTF3/ELAVL1/SON/SNU13/CPSF1/CPSF2/SRSF7	12
GO:0000398	mRNA splicing, via spliceosome	12/133	222/4007	0.0628618	0.0628618	0.597388	POLR2A/NUP98/SART1/U2AF2/PRPF6/CSTF3/ELAVL1/SON/SNU13/CPSF1/CPSF2/SRSF7	12
GO:0019058	viral life cycle	10/133	175/4007	0.0636705	0.0636705	0.602259	NUP210/EGFR/RANBP2/NUP98/NUP35/POM121/NUP153/NUP54/CHMP5/NUP214	10
GO:0000375	RNA splicing, via transesterification reactions	12/133	223/4007	0.0646018	0.0646018	0.608239	POLR2A/NUP98/SART1/U2AF2/PRPF6/CSTF3/ELAVL1/SON/SNU13/CPSF1/CPSF2/SRSF7	12
GO:0019953	sexual reproduction	8/133	130/4007	0.0655559	0.0655559	0.613913	GOLGA3/CALR/PAFAH1B2/FNDC3A/YTHDF2/TUBB8/AGFG1/SNU13	8
GO:0016051	carbohydrate biosynthetic process	5/133	66/4007	0.0665958	0.0665958	0.613913	RANBP2/SLC25A11/FAM3C/IMPAD1/SLC25A12	5
GO:0001844	protein insertion into mitochondrial membrane involved in apoptotic signaling pathway	2/133	13/4007	0.067154	0.067154	0.613913	YWHAG/YWHAB	2
GO:0038128	ERBB2 signaling pathway	2/133	13/4007	0.067154	0.067154	0.613913	EGFR/PTPN12	2
GO:1903580	positive regulation of ATP metabolic process	2/133	13/4007	0.067154	0.067154	0.613913	TMSB4X/SLC25A12	2
GO:0019220	regulation of phosphate metabolic process	22/133	478/4007	0.0671683	0.0671683	0.613913	TMSB4X/TXN/YWHAG/MARK2/NUP210/EGFR/RANBP2/NUP98/NUP35/POM121/RRP1B/SET/NUP153/NUP54/LAMTOR3/ITGA6/SLC25A12/PPP1R9B/YWHAB/NBN/LEMD2/NUP214	22
GO:0051174	regulation of phosphorus metabolic process	22/133	479/4007	0.0684142	0.0684142	0.613913	TMSB4X/TXN/YWHAG/MARK2/NUP210/EGFR/RANBP2/NUP98/NUP35/POM121/RRP1B/SET/NUP153/NUP54/LAMTOR3/ITGA6/SLC25A12/PPP1R9B/YWHAB/NBN/LEMD2/NUP214	22
GO:0009144	purine nucleoside triphosphate metabolic process	4/133	47/4007	0.0690134	0.0690134	0.613913	TMSB4X/ATP5F1D/ATP8/SLC25A12	4
GO:0007492	endoderm development	3/133	29/4007	0.0697325	0.0697325	0.613913	HSBP1/SMAD2/LAMB3	3
GO:0010923	negative regulation of phosphatase activity	3/133	29/4007	0.0697325	0.0697325	0.613913	RRP1B/SET/PPP1R9B	3
GO:0050000	chromosome localization	3/133	29/4007	0.0697325	0.0697325	0.613913	NUP98/MAD1L1/CHMP5	3
GO:0050806	positive regulation of synaptic transmission	3/133	29/4007	0.0697325	0.0697325	0.613913	EGFR/VAMP2/CREB1	3
GO:0051205	protein insertion into membrane	3/133	29/4007	0.0697325	0.0697325	0.613913	YWHAG/EGFR/YWHAB	3
GO:0061951	establishment of protein localization to plasma membrane	3/133	29/4007	0.0697325	0.0697325	0.613913	SEC16A/VAMP2/GRIPAP1	3
GO:1903046	meiotic cell cycle process	3/133	29/4007	0.0697325	0.0697325	0.613913	CALR/YTHDF2/TUBB8	3
GO:0007369	gastrulation	4/133	48/4007	0.0734346	0.0734346	0.633563	HSBP1/SMAD2/LAMB3/ITGB4	4
GO:0022412	cellular process involved in reproduction in multicellular organism	4/133	48/4007	0.0734346	0.0734346	0.633563	FNDC3A/YTHDF2/TUBB8/AGFG1	4
GO:1903311	regulation of mRNA metabolic process	11/133	204/4007	0.0742489	0.0742489	0.633563	NUP98/YTHDF2/SET/U2AF2/GIGYF2/ELAVL1/SON/YWHAB/CPSF6/NUP214/SRSF7	11
GO:0008334	histone mRNA metabolic process	2/133	14/4007	0.0766882	0.0766882	0.633563	CPSF2/SSB	2
GO:0030326	embryonic limb morphogenesis	2/133	14/4007	0.0766882	0.0766882	0.633563	IMPAD1/LNPK	2
GO:0030510	regulation of BMP signaling pathway	2/133	14/4007	0.0766882	0.0766882	0.633563	SMAD2/LEMD2	2
GO:0030808	regulation of nucleotide biosynthetic process	2/133	14/4007	0.0766882	0.0766882	0.633563	TMSB4X/SLC25A12	2
GO:0035113	embryonic appendage morphogenesis	2/133	14/4007	0.0766882	0.0766882	0.633563	IMPAD1/LNPK	2
GO:0043900	regulation of multi-organism process	2/133	14/4007	0.0766882	0.0766882	0.633563	CALR/YTHDF2	2
GO:0045913	positive regulation of carbohydrate metabolic process	2/133	14/4007	0.0766882	0.0766882	0.633563	RANBP2/SLC25A12	2
GO:0046931	pore complex assembly	2/133	14/4007	0.0766882	0.0766882	0.633563	NUP98/NUP153	2
GO:0048025	negative regulation of mRNA splicing, via spliceosome	2/133	14/4007	0.0766882	0.0766882	0.633563	U2AF2/SRSF7	2
GO:0048146	positive regulation of fibroblast proliferation	2/133	14/4007	0.0766882	0.0766882	0.633563	S100A6/EGFR	2
GO:0050885	neuromuscular process controlling balance	2/133	14/4007	0.0766882	0.0766882	0.633563	GIGYF2/NBN	2
GO:1900371	regulation of purine nucleotide biosynthetic process	2/133	14/4007	0.0766882	0.0766882	0.633563	TMSB4X/SLC25A12	2
GO:0006260	DNA replication	6/133	90/4007	0.076949	0.076949	0.633563	EGFR/NUP98/SET/SSRP1/NBN/RBMS1	6
GO:0051783	regulation of nuclear division	4/133	49/4007	0.077997	0.077997	0.637463	CALR/MAD1L1/CHMP5/PPP1R9B	4
GO:0048609	multicellular organismal reproductive process	8/133	135/4007	0.0780497	0.0780497	0.637463	GOLGA3/CALR/PAFAH1B2/EGFR/FNDC3A/YTHDF2/TUBB8/AGFG1	8
GO:0006396	RNA processing	21/133	462/4007	0.0809939	0.0809939	0.652601	RPS28/DDX49/EGFR/POLR2A/NUP98/SART1/RRP1B/SMAD2/U2AF2/PRPF6/CSTF3/ELAVL1/PPP1R9B/SON/SNU13/CPSF6/CPSF1/RBMS1/CPSF2/SSB/SRSF7	21
GO:0007517	muscle organ development	5/133	70/4007	0.0813629	0.0813629	0.652601	SVIL/CREB1/DSP/FHL3/LEMD2	5
GO:0014706	striated muscle tissue development	5/133	70/4007	0.0813629	0.0813629	0.652601	CALR/SVIL/CREB1/DSP/LEMD2	5
GO:0032507	maintenance of protein location in cell	3/133	31/4007	0.0818285	0.0818285	0.652601	TMSB10/TMSB4X/TXN	3
GO:1990823	response to leukemia inhibitory factor	3/133	31/4007	0.0818285	0.0818285	0.652601	NUP35/CREB1/SRSF7	3
GO:1990830	cellular response to leukemia inhibitory factor	3/133	31/4007	0.0818285	0.0818285	0.652601	NUP35/CREB1/SRSF7	3
GO:0032504	multicellular organism reproduction	8/133	137/4007	0.0834233	0.0834233	0.662722	GOLGA3/CALR/PAFAH1B2/EGFR/FNDC3A/YTHDF2/TUBB8/AGFG1	8
GO:0006865	amino acid transport	2/133	15/4007	0.0866189	0.0866189	0.672349	VAMP2/SLC25A12	2
GO:0042475	odontogenesis of dentin-containing tooth	2/133	15/4007	0.0866189	0.0866189	0.672349	ITGA6/ITGB4	2
GO:0048477	oogenesis	2/133	15/4007	0.0866189	0.0866189	0.672349	YTHDF2/TUBB8	2
GO:0050779	RNA destabilization	2/133	15/4007	0.0866189	0.0866189	0.672349	YTHDF2/GIGYF2	2
GO:0061157	mRNA destabilization	2/133	15/4007	0.0866189	0.0866189	0.672349	YTHDF2/GIGYF2	2
GO:0070268	cornification	2/133	15/4007	0.0866189	0.0866189	0.672349	CAPNS1/DSP	2
GO:0001501	skeletal system development	6/133	93/4007	0.0870598	0.0870598	0.673202	COL1A2/TCOF1/SMAD2/IMPAD1/LNPK/VKORC1	6
GO:0010675	regulation of cellular carbohydrate metabolic process	3/133	32/4007	0.088194	0.088194	0.676825	RANBP2/FAM3C/SLC25A12	3
GO:1901222	regulation of NIK/NF-kappaB signaling	3/133	32/4007	0.088194	0.088194	0.676825	TMSB4X/CALR/EGFR	3
GO:0000122	negative regulation of transcription by RNA polymerase II	9/133	164/4007	0.0929004	0.0929004	0.710264	GATAD2B/HSBP1/TXN/CALR/CTCF/SMAD2/TCF25/CC2D1A/TBL1XR1	9
GO:0007029	endoplasmic reticulum organization	3/133	33/4007	0.0947618	0.0947618	0.721781	SEC16A/ESYT2/LNPK	3
GO:0015985	energy coupled proton transport, down electrochemical gradient	2/133	16/4007	0.0969097	0.0969097	0.724573	ATP5F1D/ATP8	2
GO:0015986	ATP synthesis coupled proton transport	2/133	16/4007	0.0969097	0.0969097	0.724573	ATP5F1D/ATP8	2
GO:0032008	positive regulation of TOR signaling	2/133	16/4007	0.0969097	0.0969097	0.724573	LAMTOR3/PIP4P1	2
GO:0042776	mitochondrial ATP synthesis coupled proton transport	2/133	16/4007	0.0969097	0.0969097	0.724573	ATP5F1D/ATP8	2
GO:0085029	extracellular matrix assembly	2/133	16/4007	0.0969097	0.0969097	0.724573	COL1A2/LAMB3	2
GO:0008544	epidermis development	5/133	74/4007	0.0977349	0.0977349	0.728066	CAPNS1/EGFR/LAMC2/LAMB3/DSP	5
GO:0007507	heart development	7/133	120/4007	0.102176	0.102176	0.758373	CALR/EGFR/SMAD2/TCF25/CREB1/DSP/LEMD2	7
GO:0006397	mRNA processing	14/133	294/4007	0.106467	0.106467	0.769981	POLR2A/NUP98/SART1/RRP1B/U2AF2/PRPF6/CSTF3/ELAVL1/SON/SNU13/CPSF6/CPSF1/CPSF2/SRSF7	14
GO:0060537	muscle tissue development	5/133	76/4007	0.106504	0.106504	0.769981	CALR/SVIL/CREB1/DSP/LEMD2	5
GO:0002520	immune system development	15/133	320/4007	0.106937	0.106937	0.769981	H3C1/H3C4/H3C3/H3C6/H3C11/H3C8/H3C12/H3C10/H3C2/H3C7/SART1/YTHDF2/CREB1/MAD1L1/NBN	15
GO:0031424	keratinization	2/133	17/4007	0.107526	0.107526	0.769981	CAPNS1/DSP	2
GO:0033119	negative regulation of RNA splicing	2/133	17/4007	0.107526	0.107526	0.769981	U2AF2/SRSF7	2
GO:0035019	somatic stem cell population maintenance	2/133	17/4007	0.107526	0.107526	0.769981	POLR2A/SMAD2	2
GO:0035065	regulation of histone acetylation	2/133	17/4007	0.107526	0.107526	0.769981	CTCF/SET	2
GO:0035107	appendage morphogenesis	2/133	17/4007	0.107526	0.107526	0.769981	IMPAD1/LNPK	2
GO:0035108	limb morphogenesis	2/133	17/4007	0.107526	0.107526	0.769981	IMPAD1/LNPK	2
GO:1901030	positive regulation of mitochondrial outer membrane permeabilization involved in apoptotic signaling pathway	2/133	17/4007	0.107526	0.107526	0.769981	YWHAG/YWHAB	2
GO:0048024	regulation of mRNA splicing, via spliceosome	4/133	55/4007	0.108214	0.108214	0.771343	NUP98/U2AF2/SON/SRSF7	4
GO:0007219	Notch signaling pathway	3/133	35/4007	0.108475	0.108475	0.771343	EGFR/YTHDF2/AAK1	3
GO:0007050	cell cycle arrest	4/133	56/4007	0.1137	0.1137	0.805682	CALR/LAMTOR3/PPP1R9B/NBN	4
GO:0015031	protein transport	34/133	841/4007	0.11468	0.11468	0.807031	TMSB4X/RPS28/TXN/ORM1/YWHAG/CALR/RAB5C/SEC16A/NUP210/FAF2/EGFR/RANBP2/SCAMP4/NUP98/VAMP2/NUP35/POM121/GRIPAP1/SMAD2/NUP153/U2AF2/TRAM1/TMED4/NUP54/SCAMP3/AGFG1/CHMP5/BTF3/YWHAB/CPSF1/CPSF2/NUP214/SSB/SRSF7	34
GO:0071702	organic substance transport	38/133	954/4007	0.114766	0.114766	0.807031	TMSB4X/RPS28/TXN/ORM1/YWHAG/CALR/RAB5C/SEC16A/NUP210/FAF2/EGFR/RANBP2/SCAMP4/NUP98/VAMP2/ESYT2/NUP35/POM121/GRIPAP1/SMAD2/NUP153/U2AF2/TRAM1/SLC25A11/TMED4/NUP54/SCAMP3/AGFG1/CHMP5/SLC25A12/BTF3/YWHAB/CPSF6/CPSF1/CPSF2/NUP214/SSB/SRSF7	38
GO:0045595	regulation of cell differentiation	20/133	456/4007	0.115081	0.115081	0.807031	YWHAG/CALR/MARK2/EGFR/H3C1/H3C4/H3C3/H3C6/H3C11/H3C8/H3C12/H3C10/H3C2/H3C7/SART1/YTHDF2/SMAD2/CREB1/LNPK/ITGA6	20
GO:0007292	female gamete generation	2/133	18/4007	0.118436	0.118436	0.822053	YTHDF2/TUBB8	2
GO:0035270	endocrine system development	2/133	18/4007	0.118436	0.118436	0.822053	SMAD2/CREB1	2
GO:0060291	long-term synaptic potentiation	2/133	18/4007	0.118436	0.118436	0.822053	VAMP2/CREB1	2
GO:1902600	proton transmembrane transport	4/133	57/4007	0.119308	0.119308	0.825291	TMSB4X/ATP5F1D/ATP8/COX6C	4
GO:0071705	nitrogen compound transport	36/133	901/4007	0.119865	0.119865	0.82633	TMSB4X/RPS28/TXN/ORM1/YWHAG/CALR/RAB5C/SEC16A/NUP210/FAF2/EGFR/RANBP2/SCAMP4/NUP98/VAMP2/NUP35/POM121/GRIPAP1/SMAD2/NUP153/U2AF2/TRAM1/TMED4/NUP54/SCAMP3/AGFG1/CHMP5/SLC25A12/BTF3/YWHAB/CPSF6/CPSF1/CPSF2/NUP214/SSB/SRSF7	36
GO:0007283	spermatogenesis	5/133	79/4007	0.120357	0.120357	0.826921	GOLGA3/CALR/PAFAH1B2/FNDC3A/AGFG1	5
GO:0009888	tissue development	20/133	460/4007	0.122721	0.122721	0.833187	HSBP1/CAPNS1/CALR/COL1A2/EGFR/FNDC3A/TCOF1/LAMC2/SMAD2/SVIL/LAMB3/CREB1/DSP/IMPAD1/LNPK/ITGA6/ITGB4/PTPN12/TBL1XR1/LEMD2	20
GO:0030323	respiratory tube development	3/133	37/4007	0.122908	0.122908	0.833187	EGFR/SMAD2/CREB1	3
GO:0030324	lung development	3/133	37/4007	0.122908	0.122908	0.833187	EGFR/SMAD2/CREB1	3
GO:0035264	multicellular organism growth	3/133	37/4007	0.122908	0.122908	0.833187	CREB1/GIGYF2/TBL1XR1	3
GO:0015833	peptide transport	34/133	848/4007	0.12498	0.12498	0.842809	TMSB4X/RPS28/TXN/ORM1/YWHAG/CALR/RAB5C/SEC16A/NUP210/FAF2/EGFR/RANBP2/SCAMP4/NUP98/VAMP2/NUP35/POM121/GRIPAP1/SMAD2/NUP153/U2AF2/TRAM1/TMED4/NUP54/SCAMP3/AGFG1/CHMP5/BTF3/YWHAB/CPSF1/CPSF2/NUP214/SSB/SRSF7	34
GO:0048232	male gamete generation	5/133	80/4007	0.125156	0.125156	0.842809	GOLGA3/CALR/PAFAH1B2/FNDC3A/AGFG1	5
GO:0071345	cellular response to cytokine stimulus	18/133	408/4007	0.125991	0.125991	0.845628	TMSB4X/COL1A2/ACTG1/H3C1/H3C4/H3C3/H3C6/H3C11/H3C8/H3C12/H3C10/H3C2/H3C7/NUP35/YTHDF2/CREB1/PTPN12/SRSF7	18
GO:0034613	cellular protein localization	33/133	821/4007	0.126763	0.126763	0.848013	TMSB10/TMSB4X/RPS28/TXN/YWHAG/CALR/RAB5C/SEC16A/NUP210/FAF2/EGFR/RANBP2/NUP98/CTCF/VAMP2/NUP35/POM121/GRIPAP1/NUP153/U2AF2/TRAM1/TMED4/NUP54/LAMTOR3/AGFG1/GOLGB1/YWHAB/LEMD2/CPSF1/CPSF2/NUP214/SSB/SRSF7	33
GO:0048534	hematopoietic or lymphoid organ development	14/133	303/4007	0.127317	0.127317	0.848929	H3C1/H3C4/H3C3/H3C6/H3C11/H3C8/H3C12/H3C10/H3C2/H3C7/SART1/YTHDF2/CREB1/MAD1L1	14
GO:0042886	amide transport	34/133	851/4007	0.129573	0.129573	0.852546	TMSB4X/RPS28/TXN/ORM1/YWHAG/CALR/RAB5C/SEC16A/NUP210/FAF2/EGFR/RANBP2/SCAMP4/NUP98/VAMP2/NUP35/POM121/GRIPAP1/SMAD2/NUP153/U2AF2/TRAM1/TMED4/NUP54/SCAMP3/AGFG1/CHMP5/BTF3/YWHAB/CPSF1/CPSF2/NUP214/SSB/SRSF7	34
GO:0007286	spermatid development	2/133	19/4007	0.129608	0.129608	0.852546	FNDC3A/AGFG1	2
GO:0030509	BMP signaling pathway	2/133	19/4007	0.129608	0.129608	0.852546	SMAD2/LEMD2	2
GO:0046847	filopodium assembly	2/133	19/4007	0.129608	0.129608	0.852546	ITGA6/PPP1R9B	2
GO:2000026	regulation of multicellular organismal development	22/133	518/4007	0.130129	0.130129	0.852546	YWHAG/CALR/MARK2/EGFR/H3C1/H3C4/H3C3/H3C6/H3C11/H3C8/H3C12/H3C10/H3C2/H3C7/SART1/YTHDF2/SMAD2/CREB1/LNPK/ITGA6/SLC25A12/GTF2I	22
GO:0048167	regulation of synaptic plasticity	3/133	38/4007	0.130375	0.130375	0.852546	YWHAG/VAMP2/CREB1	3
GO:0070727	cellular macromolecule localization	33/133	825/4007	0.13305	0.13305	0.867251	TMSB10/TMSB4X/RPS28/TXN/YWHAG/CALR/RAB5C/SEC16A/NUP210/FAF2/EGFR/RANBP2/NUP98/CTCF/VAMP2/NUP35/POM121/GRIPAP1/NUP153/U2AF2/TRAM1/TMED4/NUP54/LAMTOR3/AGFG1/GOLGB1/YWHAB/LEMD2/CPSF1/CPSF2/NUP214/SSB/SRSF7	33
GO:0071229	cellular response to acid chemical	4/133	60/4007	0.136829	0.136829	0.885116	COL1A2/EGFR/CREB1/LAMTOR3	4
GO:0009894	regulation of catabolic process	18/133	414/4007	0.138959	0.138959	0.885116	CAPNS1/NUP210/PAFAH1B2/EGFR/RANBP2/NUP98/NUP35/POM121/YTHDF2/SET/NUP153/NUP54/GIGYF2/LAMTOR3/ELAVL1/SLC25A12/YWHAB/NUP214	18
GO:0050684	regulation of mRNA processing	5/133	83/4007	0.140074	0.140074	0.885116	NUP98/U2AF2/SON/CPSF6/SRSF7	5
GO:0007080	mitotic metaphase plate congression	2/133	20/4007	0.141014	0.141014	0.885116	MAD1L1/CHMP5	2
GO:0007498	mesoderm development	2/133	20/4007	0.141014	0.141014	0.885116	SMAD2/ITGB4	2
GO:0032515	negative regulation of phosphoprotein phosphatase activity	2/133	20/4007	0.141014	0.141014	0.885116	SET/PPP1R9B	2
GO:0045103	intermediate filament-based process	2/133	20/4007	0.141014	0.141014	0.885116	DSP/AGFG1	2
GO:0045104	intermediate filament cytoskeleton organization	2/133	20/4007	0.141014	0.141014	0.885116	DSP/AGFG1	2
GO:0071772	response to BMP	2/133	20/4007	0.141014	0.141014	0.885116	SMAD2/LEMD2	2
GO:0071773	cellular response to BMP stimulus	2/133	20/4007	0.141014	0.141014	0.885116	SMAD2/LEMD2	2
GO:1901028	regulation of mitochondrial outer membrane permeabilization involved in apoptotic signaling pathway	2/133	20/4007	0.141014	0.141014	0.885116	YWHAG/YWHAB	2
GO:2000756	regulation of peptidyl-lysine acetylation	2/133	20/4007	0.141014	0.141014	0.885116	CTCF/SET	2
GO:0019221	cytokine-mediated signaling pathway	13/133	283/4007	0.143044	0.143044	0.889728	TMSB4X/COL1A2/H3C1/H3C4/H3C3/H3C6/H3C11/H3C8/H3C12/H3C10/H3C2/H3C7/YTHDF2	13
GO:0030198	extracellular matrix organization	7/133	131/4007	0.143162	0.143162	0.889728	TTR/CAPNS1/COL1A2/LAMC2/LAMB3/ITGA6/ITGB4	7
GO:0043062	extracellular structure organization	7/133	131/4007	0.143162	0.143162	0.889728	TTR/CAPNS1/COL1A2/LAMC2/LAMB3/ITGA6/ITGB4	7
GO:0030154	cell differentiation	37/133	945/4007	0.143499	0.143499	0.889728	HSBP1/YWHAG/CAPNS1/CALR/MARK2/S100A6/ACTG1/EGFR/FNDC3A/TCOF1/H3C1/H3C4/H3C3/H3C6/H3C11/H3C8/H3C12/H3C10/H3C2/H3C7/LAMC2/SART1/YTHDF2/SMAD2/LAMB3/CREB1/GIGYF2/DSP/IMPAD1/LNPK/TUBB8/AGFG1/ITGA6/ITGB4/TBL1XR1/PPP1R9B/LEMD2	37
GO:0050804	modulation of chemical synaptic transmission	5/133	84/4007	0.145214	0.145214	0.897629	YWHAG/EGFR/VAMP2/CREB1/PPP1R9B	5
GO:0060541	respiratory system development	3/133	40/4007	0.145772	0.145772	0.898344	EGFR/SMAD2/CREB1	3
GO:0099177	regulation of trans-synaptic signaling	5/133	85/4007	0.150436	0.150436	0.924285	YWHAG/EGFR/VAMP2/CREB1/PPP1R9B	5
GO:0035196	production of miRNAs involved in gene silencing by miRNA	2/133	21/4007	0.152625	0.152625	0.932106	EGFR/SMAD2	2
GO:0071364	cellular response to epidermal growth factor stimulus	2/133	21/4007	0.152625	0.152625	0.932106	EGFR/PTPN12	2
GO:1903313	positive regulation of mRNA metabolic process	3/133	41/4007	0.153685	0.153685	0.932977	NUP98/YTHDF2/GIGYF2	3
GO:1990542	mitochondrial transmembrane transport	3/133	41/4007	0.153685	0.153685	0.932977	ATP5F1D/ATP8/SLC25A12	3
GO:0048738	cardiac muscle tissue development	3/133	42/4007	0.161732	0.161732	0.94189	CALR/CREB1/DSP	3
GO:0034470	ncRNA processing	8/133	161/4007	0.164198	0.164198	0.94189	RPS28/DDX49/SART1/RRP1B/SMAD2/SNU13/CPSF1/SSB	8
GO:0007040	lysosome organization	2/133	22/4007	0.164416	0.164416	0.94189	TMEM165/CHMP5	2
GO:0032527	protein exit from endoplasmic reticulum	2/133	22/4007	0.164416	0.164416	0.94189	SEC16A/FAF2	2
GO:0042407	cristae formation	2/133	22/4007	0.164416	0.164416	0.94189	ATP5F1D/ATP8	2
GO:0043001	Golgi to plasma membrane protein transport	2/133	22/4007	0.164416	0.164416	0.94189	SEC16A/VAMP2	2
GO:0043255	regulation of carbohydrate biosynthetic process	2/133	22/4007	0.164416	0.164416	0.94189	RANBP2/FAM3C	2
GO:0045292	mRNA cis splicing, via spliceosome	2/133	22/4007	0.164416	0.164416	0.94189	SART1/SRSF7	2
GO:0048515	spermatid differentiation	2/133	22/4007	0.164416	0.164416	0.94189	FNDC3A/AGFG1	2
GO:0050686	negative regulation of mRNA processing	2/133	22/4007	0.164416	0.164416	0.94189	U2AF2/SRSF7	2
GO:0062014	negative regulation of small molecule metabolic process	2/133	22/4007	0.164416	0.164416	0.94189	FAM3C/SLC25A12	2
GO:0080171	lytic vacuole organization	2/133	22/4007	0.164416	0.164416	0.94189	TMEM165/CHMP5	2
GO:0090101	negative regulation of transmembrane receptor protein serine/threonine kinase signaling pathway	2/133	22/4007	0.164416	0.164416	0.94189	SMAD2/LEMD2	2
GO:0097345	mitochondrial outer membrane permeabilization	2/133	22/4007	0.164416	0.164416	0.94189	YWHAG/YWHAB	2
GO:0140013	meiotic nuclear division	2/133	22/4007	0.164416	0.164416	0.94189	CALR/TUBB8	2
GO:1901224	positive regulation of NIK/NF-kappaB signaling	2/133	22/4007	0.164416	0.164416	0.94189	CALR/EGFR	2
GO:1902108	regulation of mitochondrial membrane permeability involved in apoptotic process	2/133	22/4007	0.164416	0.164416	0.94189	YWHAG/YWHAB	2
GO:1902110	positive regulation of mitochondrial membrane permeability involved in apoptotic process	2/133	22/4007	0.164416	0.164416	0.94189	YWHAG/YWHAB	2
GO:1903825	organic acid transmembrane transport	2/133	22/4007	0.164416	0.164416	0.94189	SLC25A11/SLC25A12	2
GO:1905039	carboxylic acid transmembrane transport	2/133	22/4007	0.164416	0.164416	0.94189	SLC25A11/SLC25A12	2
GO:0045333	cellular respiration	6/133	112/4007	0.166558	0.166558	0.951479	ATP5F1D/NDUFB3/CISD1/SLC25A12/COX6C/UQCRH	6
GO:0007006	mitochondrial membrane organization	4/133	65/4007	0.168154	0.168154	0.95622	ATP5F1D/YWHAG/ATP8/YWHAB	4
GO:0045184	establishment of protein localization	34/133	874/4007	0.168328	0.168328	0.95622	TMSB4X/RPS28/TXN/ORM1/YWHAG/CALR/RAB5C/SEC16A/NUP210/FAF2/EGFR/RANBP2/SCAMP4/NUP98/VAMP2/NUP35/POM121/GRIPAP1/SMAD2/NUP153/U2AF2/TRAM1/TMED4/NUP54/SCAMP3/AGFG1/CHMP5/BTF3/YWHAB/CPSF1/CPSF2/NUP214/SSB/SRSF7	34
GO:0006367	transcription initiation from RNA polymerase II promoter	3/133	43/4007	0.169904	0.169904	0.956564	POLR2A/CREB1/GTF2I	3
GO:0030097	hemopoiesis	13/133	293/4007	0.171711	0.171711	0.956564	H3C1/H3C4/H3C3/H3C6/H3C11/H3C8/H3C12/H3C10/H3C2/H3C7/SART1/YTHDF2/CREB1	13
GO:0006119	oxidative phosphorylation	5/133	89/4007	0.172091	0.172091	0.956564	ATP5F1D/NDUFB3/ATP8/COX6C/UQCRH	5
GO:0016071	mRNA metabolic process	21/133	511/4007	0.173493	0.173493	0.956564	RPS28/POLR2A/NUP98/SART1/RRP1B/YTHDF2/SET/U2AF2/GIGYF2/PRPF6/CSTF3/ELAVL1/SON/YWHAB/SNU13/CPSF6/CPSF1/CPSF2/NUP214/SSB/SRSF7	21
GO:0009887	animal organ morphogenesis	10/133	215/4007	0.174645	0.174645	0.956564	COL1A2/EGFR/LAMC2/SMAD2/LAMB3/DSP/IMPAD1/ITGA6/ITGB4/LEMD2	10
GO:0034220	ion transmembrane transport	10/133	215/4007	0.174645	0.174645	0.956564	TMSB4X/ATP5F1D/S100A6/VAMP2/ATP13A1/TMEM109/SLC25A11/ATP8/SLC25A12/COX6C	10
GO:0035303	regulation of dephosphorylation	4/133	66/4007	0.174706	0.174706	0.956564	RRP1B/SET/PPP1R9B/YWHAB	4
GO:0031050	dsRNA processing	2/133	23/4007	0.176363	0.176363	0.956564	EGFR/SMAD2	2
GO:0036465	synaptic vesicle recycling	2/133	23/4007	0.176363	0.176363	0.956564	ACTG1/GRIPAP1	2
GO:0050905	neuromuscular process	2/133	23/4007	0.176363	0.176363	0.956564	GIGYF2/NBN	2
GO:0051310	metaphase plate congression	2/133	23/4007	0.176363	0.176363	0.956564	MAD1L1/CHMP5	2
GO:0061014	positive regulation of mRNA catabolic process	2/133	23/4007	0.176363	0.176363	0.956564	YTHDF2/GIGYF2	2
GO:0070918	production of small RNA involved in gene silencing by RNA	2/133	23/4007	0.176363	0.176363	0.956564	EGFR/SMAD2	2
GO:1901983	regulation of protein acetylation	2/133	23/4007	0.176363	0.176363	0.956564	CTCF/SET	2
GO:1902686	mitochondrial outer membrane permeabilization involved in programmed cell death	2/133	23/4007	0.176363	0.176363	0.956564	YWHAG/YWHAB	2
GO:2000241	regulation of reproductive process	2/133	23/4007	0.176363	0.176363	0.956564	CALR/YTHDF2	2
GO:0099504	synaptic vesicle cycle	3/133	44/4007	0.178194	0.178194	0.956564	ACTG1/VAMP2/GRIPAP1	3
GO:0045944	positive regulation of transcription by RNA polymerase II	10/133	216/4007	0.178204	0.178204	0.956564	EGFR/CTCF/RRP1B/SMAD2/LMO7/CREB1/ITGA6/PRPF6/TBL1XR1/SS18	10
GO:0006357	regulation of transcription by RNA polymerase II	18/133	432/4007	0.182316	0.182316	0.956564	GATAD2B/HSBP1/TXN/CALR/EGFR/ZC3H4/CTCF/RRP1B/SMAD2/TCF25/SSRP1/LMO7/CREB1/CC2D1A/ITGA6/PRPF6/TBL1XR1/SS18	18
GO:0007093	mitotic cell cycle checkpoint	3/133	45/4007	0.186593	0.186593	0.956564	GIGYF2/MAD1L1/NBN	3
GO:0033108	mitochondrial respiratory chain complex assembly	3/133	45/4007	0.186593	0.186593	0.956564	COA4/NDUFB3/ACAD9	3
GO:0061448	connective tissue development	3/133	45/4007	0.186593	0.186593	0.956564	IMPAD1/LNPK/TBL1XR1	3
GO:1903312	negative regulation of mRNA metabolic process	3/133	45/4007	0.186593	0.186593	0.956564	U2AF2/ELAVL1/SRSF7	3
GO:0010564	regulation of cell cycle process	11/133	245/4007	0.187895	0.187895	0.956564	YWHAG/CALR/EGFR/CTCF/YTHDF2/SVIL/GIGYF2/MAD1L1/CHMP5/PPP1R9B/NBN	11
GO:0090501	RNA phosphodiester bond hydrolysis	4/133	68/4007	0.188068	0.188068	0.956564	CSTF3/CPSF6/CPSF1/CPSF2	4
GO:0000387	spliceosomal snRNP assembly	2/133	24/4007	0.188442	0.188442	0.956564	SART1/PRPF6	2
GO:0002062	chondrocyte differentiation	2/133	24/4007	0.188442	0.188442	0.956564	IMPAD1/LNPK	2
GO:0032006	regulation of TOR signaling	2/133	24/4007	0.188442	0.188442	0.956564	LAMTOR3/PIP4P1	2
GO:0035794	positive regulation of mitochondrial membrane permeability	2/133	24/4007	0.188442	0.188442	0.956564	YWHAG/YWHAB	2
GO:0035987	endodermal cell differentiation	2/133	24/4007	0.188442	0.188442	0.956564	HSBP1/LAMB3	2
GO:0048469	cell maturation	2/133	24/4007	0.188442	0.188442	0.956564	YTHDF2/TUBB8	2
GO:0051204	protein insertion into mitochondrial membrane	2/133	24/4007	0.188442	0.188442	0.956564	YWHAG/YWHAB	2
GO:0062013	positive regulation of small molecule metabolic process	2/133	24/4007	0.188442	0.188442	0.956564	TMSB4X/SLC25A12	2
GO:0070849	response to epidermal growth factor	2/133	24/4007	0.188442	0.188442	0.956564	EGFR/PTPN12	2
GO:0090151	establishment of protein localization to mitochondrial membrane	2/133	24/4007	0.188442	0.188442	0.956564	YWHAG/YWHAB	2
GO:1902414	protein localization to cell junction	2/133	24/4007	0.188442	0.188442	0.956564	GRIPAP1/DSP	2
GO:1905710	positive regulation of membrane permeability	2/133	24/4007	0.188442	0.188442	0.956564	YWHAG/YWHAB	2
GO:0001701	in utero embryonic development	5/133	92/4007	0.189086	0.189086	0.956564	EGFR/SMAD2/TBL1XR1/BTF3/NBN	5
GO:0009260	ribonucleotide biosynthetic process	5/133	92/4007	0.189086	0.189086	0.956564	TMSB4X/ATP5F1D/CMPK1/ATP8/SLC25A12	5
GO:0048869	cellular developmental process	37/133	972/4007	0.190548	0.190548	0.956564	HSBP1/YWHAG/CAPNS1/CALR/MARK2/S100A6/ACTG1/EGFR/FNDC3A/TCOF1/H3C1/H3C4/H3C3/H3C6/H3C11/H3C8/H3C12/H3C10/H3C2/H3C7/LAMC2/SART1/YTHDF2/SMAD2/LAMB3/CREB1/GIGYF2/DSP/IMPAD1/LNPK/TUBB8/AGFG1/ITGA6/ITGB4/TBL1XR1/PPP1R9B/LEMD2	37
GO:0033365	protein localization to organelle	18/133	436/4007	0.192821	0.192821	0.956564	RPS28/TXN/YWHAG/CALR/SEC16A/RANBP2/NUP98/CTCF/NUP35/POM121/NUP153/TRAM1/NUP54/GOLGB1/YWHAB/LEMD2/NUP214/SSB	18
GO:0046777	protein autophosphorylation	4/133	69/4007	0.194871	0.194871	0.956564	MARK2/EGFR/AAK1/NBN	4
GO:0007088	regulation of mitotic nuclear division	3/133	46/4007	0.195095	0.195095	0.956564	MAD1L1/CHMP5/PPP1R9B	3
GO:0046942	carboxylic acid transport	3/133	46/4007	0.195095	0.195095	0.956564	VAMP2/SLC25A11/SLC25A12	3
GO:0010927	cellular component assembly involved in morphogenesis	2/133	25/4007	0.200631	0.200631	0.956564	ACTG1/AGFG1	2
GO:0032387	negative regulation of intracellular transport	2/133	25/4007	0.200631	0.200631	0.956564	TXN/NUP153	2
GO:0034329	cell junction assembly	6/133	119/4007	0.201741	0.201741	0.956564	ACTG1/LAMC2/LAMB3/ITGA6/ITGB4/TNS1	6
GO:0043488	regulation of mRNA stability	6/133	119/4007	0.201741	0.201741	0.956564	YTHDF2/SET/GIGYF2/ELAVL1/YWHAB/NUP214	6
GO:0034097	response to cytokine	18/133	440/4007	0.203626	0.203626	0.956564	TMSB4X/COL1A2/ACTG1/H3C1/H3C4/H3C3/H3C6/H3C11/H3C8/H3C12/H3C10/H3C2/H3C7/NUP35/YTHDF2/CREB1/PTPN12/SRSF7	18
GO:0015849	organic acid transport	3/133	47/4007	0.203691	0.203691	0.956564	VAMP2/SLC25A11/SLC25A12	3
GO:0071248	cellular response to metal ion	3/133	47/4007	0.203691	0.203691	0.956564	CALR/EGFR/CREB1	3
GO:0061061	muscle structure development	7/133	145/4007	0.204928	0.204928	0.956564	CALR/ACTG1/SVIL/CREB1/DSP/FHL3/LEMD2	7
GO:1901135	carbohydrate derivative metabolic process	16/133	386/4007	0.20685	0.20685	0.956564	TMSB4X/ATP5F1D/CMPK1/TMEM165/NUP210/RANBP2/NUP98/ESYT2/NUP35/POM121/NUP153/NUP54/IMPAD1/ATP8/SLC25A12/NUP214	16
GO:0043487	regulation of RNA stability	6/133	120/4007	0.206981	0.206981	0.956564	YTHDF2/SET/GIGYF2/ELAVL1/YWHAB/NUP214	6
GO:0045935	positive regulation of nucleobase-containing compound metabolic process	18/133	442/4007	0.209138	0.209138	0.956564	TMSB4X/EGFR/POLR2A/NUP98/CTCF/RRP1B/YTHDF2/SMAD2/U2AF2/LMO7/CREB1/GIGYF2/ITGA6/PRPF6/TBL1XR1/SLC25A12/SS18/NBN	18
GO:0080135	regulation of cellular response to stress	11/133	251/4007	0.209205	0.209205	0.956564	HSBP1/TXN/NUP210/EGFR/RANBP2/NUP98/NUP35/POM121/NUP153/NUP54/NUP214	11
GO:0003006	developmental process involved in reproduction	8/133	172/4007	0.210291	0.210291	0.956564	GOLGA3/CALR/PAFAH1B2/EGFR/FNDC3A/YTHDF2/TUBB8/AGFG1	8
GO:0033045	regulation of sister chromatid segregation	2/133	26/4007	0.212911	0.212911	0.956564	CTCF/MAD1L1	2
GO:0070206	protein trimerization	2/133	26/4007	0.212911	0.212911	0.956564	COL1A2/NUP54	2
GO:1901185	negative regulation of ERBB signaling pathway	2/133	26/4007	0.212911	0.212911	0.956564	EGFR/PTPN12	2
GO:1903749	positive regulation of establishment of protein localization to mitochondrion	2/133	26/4007	0.212911	0.212911	0.956564	YWHAG/YWHAB	2
GO:0044703	multi-organism reproductive process	8/133	175/4007	0.223684	0.223684	0.956564	GOLGA3/CALR/PAFAH1B2/FNDC3A/YTHDF2/TUBB8/AGFG1/SNU13	8
GO:0090150	establishment of protein localization to membrane	8/133	175/4007	0.223684	0.223684	0.956564	RPS28/YWHAG/SEC16A/EGFR/VAMP2/GRIPAP1/TRAM1/YWHAB	8
GO:0000280	nuclear division	5/133	98/4007	0.22476	0.22476	0.956564	CALR/MAD1L1/TUBB8/CHMP5/PPP1R9B	5
GO:0046390	ribose phosphate biosynthetic process	5/133	98/4007	0.22476	0.22476	0.956564	TMSB4X/ATP5F1D/CMPK1/ATP8/SLC25A12	5
GO:0009112	nucleobase metabolic process	2/133	27/4007	0.225262	0.225262	0.956564	TTR/CMPK1	2
GO:0016101	diterpenoid metabolic process	2/133	27/4007	0.225262	0.225262	0.956564	TTR/EGFR	2
GO:0016311	dephosphorylation	7/133	150/4007	0.229176	0.229176	0.956564	RRP1B/SET/IMPAD1/PTPN12/PIP4P1/PPP1R9B/YWHAB	7
GO:0044262	cellular carbohydrate metabolic process	4/133	74/4007	0.229956	0.229956	0.956564	RANBP2/FAM3C/IMPAD1/SLC25A12	4
GO:0035304	regulation of protein dephosphorylation	3/133	50/4007	0.229975	0.229975	0.956564	SET/PPP1R9B/YWHAB	3
GO:0099003	vesicle-mediated transport in synapse	3/133	50/4007	0.229975	0.229975	0.956564	ACTG1/VAMP2/GRIPAP1	3
GO:1905477	positive regulation of protein localization to membrane	3/133	50/4007	0.229975	0.229975	0.956564	YWHAG/EGFR/YWHAB	3
GO:0016310	phosphorylation	27/133	705/4007	0.232937	0.232937	0.956564	ATP5F1D/CMPK1/TXN/YWHAG/MARK2/NDUFB3/NUP210/EGFR/RANBP2/NUP98/NUP35/POM121/SMAD2/NUP153/NUP54/AAK1/CREB1/IMPAD1/LAMTOR3/ITGA6/ATP8/YWHAB/NBN/LEMD2/COX6C/UQCRH/NUP214	27
GO:0032388	positive regulation of intracellular transport	5/133	100/4007	0.237085	0.237085	0.956564	YWHAG/SEC16A/VAMP2/YWHAB/CPSF6	5
GO:0022904	respiratory electron transport chain	4/133	75/4007	0.237161	0.237161	0.956564	NDUFB3/SLC25A12/COX6C/UQCRH	4
GO:0003007	heart morphogenesis	2/133	28/4007	0.237665	0.237665	0.956564	DSP/LEMD2	2
GO:0007519	skeletal muscle tissue development	2/133	28/4007	0.237665	0.237665	0.956564	SVIL/LEMD2	2
GO:0030837	negative regulation of actin filament polymerization	2/133	28/4007	0.237665	0.237665	0.956564	TMSB10/TMSB4X	2
GO:0044773	mitotic DNA damage checkpoint	2/133	28/4007	0.237665	0.237665	0.956564	GIGYF2/NBN	2
GO:0046902	regulation of mitochondrial membrane permeability	2/133	28/4007	0.237665	0.237665	0.956564	YWHAG/YWHAB	2
GO:0051303	establishment of chromosome localization	2/133	28/4007	0.237665	0.237665	0.956564	MAD1L1/CHMP5	2
GO:0046907	intracellular transport	31/133	822/4007	0.238085	0.238085	0.956564	RPS28/ATP5F1D/TXN/YWHAG/CALR/RAB5C/SEC16A/NUP210/FAF2/RANBP2/NUP98/VAMP2/NUP35/POM121/GRIPAP1/NUP153/U2AF2/TRAM1/TMED4/NUP54/AGFG1/GOLGB1/CHMP5/ATP8/YWHAB/CPSF6/CPSF1/CPSF2/NUP214/SSB/SRSF7	31
GO:0010256	endomembrane system organization	9/133	206/4007	0.24333	0.24333	0.956564	SEC16A/ESYT2/TMED4/CREB1/LNPK/AGFG1/GOLGB1/CHMP5/LEMD2	9
GO:0051223	regulation of protein transport	10/133	233/4007	0.243557	0.243557	0.956564	TMSB4X/TXN/ORM1/YWHAG/SEC16A/EGFR/VAMP2/GRIPAP1/NUP54/YWHAB	10
GO:0007178	transmembrane receptor protein serine/threonine kinase signaling pathway	4/133	76/4007	0.244419	0.244419	0.956564	COL1A2/SMAD2/CREB1/LEMD2	4
GO:0090316	positive regulation of intracellular protein transport	4/133	76/4007	0.244419	0.244419	0.956564	YWHAG/SEC16A/VAMP2/YWHAB	4
GO:0034446	substrate adhesion-dependent cell spreading	3/133	52/4007	0.247839	0.247839	0.956564	CALR/LAMC2/LAMB3	3
GO:0098876	vesicle-mediated transport to the plasma membrane	3/133	52/4007	0.247839	0.247839	0.956564	SEC16A/VAMP2/GRIPAP1	3
GO:0000281	mitotic cytokinesis	2/133	29/4007	0.250105	0.250105	0.956564	CHMP5/SON	2
GO:0050434	positive regulation of viral transcription	2/133	29/4007	0.250105	0.250105	0.956564	POLR2A/RRP1B	2
GO:1903747	regulation of establishment of protein localization to mitochondrion	2/133	29/4007	0.250105	0.250105	0.956564	YWHAG/YWHAB	2
GO:0006006	glucose metabolic process	4/133	77/4007	0.251728	0.251728	0.956564	RANBP2/SLC25A11/FAM3C/SLC25A12	4
GO:0009914	hormone transport	4/133	77/4007	0.251728	0.251728	0.956564	TTR/EGFR/SMAD2/CREB1	4
GO:0032787	monocarboxylic acid metabolic process	10/133	235/4007	0.251784	0.251784	0.956564	NUP210/RANBP2/NUP98/NUP35/POM121/NUP153/ACAD9/NUP54/SLC25A12/NUP214	10
GO:0061013	regulation of mRNA catabolic process	6/133	129/4007	0.256173	0.256173	0.956564	YTHDF2/SET/GIGYF2/ELAVL1/YWHAB/NUP214	6
GO:0051896	regulation of protein kinase B signaling	3/133	53/4007	0.256853	0.256853	0.956564	TXN/EGFR/LEMD2	3
GO:0015672	monovalent inorganic cation transport	5/133	104/4007	0.262276	0.262276	0.956564	TMSB4X/ATP5F1D/VAMP2/ATP8/COX6C	5
GO:0007007	inner mitochondrial membrane organization	2/133	30/4007	0.262564	0.262564	0.956564	ATP5F1D/ATP8	2
GO:0044774	mitotic DNA integrity checkpoint	2/133	30/4007	0.262564	0.262564	0.956564	GIGYF2/NBN	2
GO:0060538	skeletal muscle organ development	2/133	30/4007	0.262564	0.262564	0.956564	SVIL/LEMD2	2
GO:0009060	aerobic respiration	3/133	54/4007	0.265911	0.265911	0.956564	ATP5F1D/COX6C/UQCRH	3
GO:0043491	protein kinase B signaling	3/133	54/4007	0.265911	0.265911	0.956564	TXN/EGFR/LEMD2	3
GO:1905475	regulation of protein localization to membrane	4/133	79/4007	0.266483	0.266483	0.956564	YWHAG/EGFR/GRIPAP1/YWHAB	4
GO:0051726	regulation of cell cycle	14/133	350/4007	0.269518	0.269518	0.956564	YWHAG/CALR/EGFR/CTCF/YTHDF2/SVIL/GIGYF2/MAD1L1/LAMTOR3/CHMP5/PPP1R9B/SON/NBN/NUP214	14
GO:0090087	regulation of peptide transport	10/133	240/4007	0.272767	0.272767	0.956564	TMSB4X/TXN/ORM1/YWHAG/SEC16A/EGFR/VAMP2/GRIPAP1/NUP54/YWHAB	10
GO:0010921	regulation of phosphatase activity	3/133	55/4007	0.275009	0.275009	0.956564	RRP1B/SET/PPP1R9B	3
GO:0072001	renal system development	3/133	55/4007	0.275009	0.275009	0.956564	SMAD2/ITGA6/ITGB4	3
GO:2001251	negative regulation of chromosome organization	3/133	55/4007	0.275009	0.275009	0.956564	SET/MAD1L1/NBN	3
GO:0001837	epithelial to mesenchymal transition	2/133	31/4007	0.275029	0.275029	0.956564	TCOF1/SMAD2	2
GO:0006721	terpenoid metabolic process	2/133	31/4007	0.275029	0.275029	0.956564	TTR/EGFR	2
GO:0008277	regulation of G protein-coupled receptor signaling pathway	2/133	31/4007	0.275029	0.275029	0.956564	PPP1R9B/YWHAB	2
GO:0010595	positive regulation of endothelial cell migration	2/133	31/4007	0.275029	0.275029	0.956564	TMSB4X/CALR	2
GO:0033138	positive regulation of peptidyl-serine phosphorylation	2/133	31/4007	0.275029	0.275029	0.956564	TXN/EGFR	2
GO:0051235	maintenance of location	5/133	106/4007	0.275106	0.275106	0.956564	TMSB10/TMSB4X/TXN/CALR/YWHAB	5
GO:0043009	chordate embryonic development	6/133	133/4007	0.279019	0.279019	0.956564	EGFR/TCOF1/SMAD2/TBL1XR1/BTF3/NBN	6
GO:0072507	divalent inorganic cation homeostasis	5/133	107/4007	0.281572	0.281572	0.956564	TMEM165/CALR/EGFR/ATP13A1/GTF2I	5
GO:0006122	mitochondrial electron transport, ubiquinol to cytochrome c	1/133	10/4007	0.286761	0.286761	0.956564	UQCRH	1
GO:0007063	regulation of sister chromatid cohesion	1/133	10/4007	0.286761	0.286761	0.956564	CTCF	1
GO:0007094	mitotic spindle assembly checkpoint	1/133	10/4007	0.286761	0.286761	0.956564	MAD1L1	1
GO:0007631	feeding behavior	1/133	10/4007	0.286761	0.286761	0.956564	GIGYF2	1
GO:0008542	visual learning	1/133	10/4007	0.286761	0.286761	0.956564	CREB1	1
GO:0008608	attachment of spindle microtubules to kinetochore	1/133	10/4007	0.286761	0.286761	0.956564	MAD1L1	1
GO:0009218	pyrimidine ribonucleotide metabolic process	1/133	10/4007	0.286761	0.286761	0.956564	CMPK1	1
GO:0015807	L-amino acid transport	1/133	10/4007	0.286761	0.286761	0.956564	SLC25A12	1
GO:0031572	G2 DNA damage checkpoint	1/133	10/4007	0.286761	0.286761	0.956564	NBN	1
GO:0031577	spindle checkpoint	1/133	10/4007	0.286761	0.286761	0.956564	MAD1L1	1
GO:0031641	regulation of myelination	1/133	10/4007	0.286761	0.286761	0.956564	SLC25A12	1
GO:0031954	positive regulation of protein autophosphorylation	1/133	10/4007	0.286761	0.286761	0.956564	NBN	1
GO:0032148	activation of protein kinase B activity	1/133	10/4007	0.286761	0.286761	0.956564	TXN	1
GO:0035094	response to nicotine	1/133	10/4007	0.286761	0.286761	0.956564	CREB1	1
GO:0035329	hippo signaling	1/133	10/4007	0.286761	0.286761	0.956564	YWHAB	1
GO:0035767	endothelial cell chemotaxis	1/133	10/4007	0.286761	0.286761	0.956564	TMSB4X	1
GO:0043650	dicarboxylic acid biosynthetic process	1/133	10/4007	0.286761	0.286761	0.956564	SLC25A12	1
GO:0045124	regulation of bone resorption	1/133	10/4007	0.286761	0.286761	0.956564	EGFR	1
GO:0045740	positive regulation of DNA replication	1/133	10/4007	0.286761	0.286761	0.956564	EGFR	1
GO:0045898	regulation of RNA polymerase II transcription preinitiation complex assembly	1/133	10/4007	0.286761	0.286761	0.956564	CREB1	1
GO:0048704	embryonic skeletal system morphogenesis	1/133	10/4007	0.286761	0.286761	0.956564	SMAD2	1
GO:0060261	positive regulation of transcription initiation from RNA polymerase II promoter	1/133	10/4007	0.286761	0.286761	0.956564	CREB1	1
GO:0060395	SMAD protein signal transduction	1/133	10/4007	0.286761	0.286761	0.956564	SMAD2	1
GO:0071173	spindle assembly checkpoint	1/133	10/4007	0.286761	0.286761	0.956564	MAD1L1	1
GO:0071174	mitotic spindle checkpoint	1/133	10/4007	0.286761	0.286761	0.956564	MAD1L1	1
GO:0071539	protein localization to centrosome	1/133	10/4007	0.286761	0.286761	0.956564	GOLGB1	1
GO:0071548	response to dexamethasone	1/133	10/4007	0.286761	0.286761	0.956564	EGFR	1
GO:0086005	ventricular cardiac muscle cell action potential	1/133	10/4007	0.286761	0.286761	0.956564	DSP	1
GO:0097421	liver regeneration	1/133	10/4007	0.286761	0.286761	0.956564	EGFR	1
GO:1903205	regulation of hydrogen peroxide-induced cell death	1/133	10/4007	0.286761	0.286761	0.956564	TXN	1
GO:1903421	regulation of synaptic vesicle recycling	1/133	10/4007	0.286761	0.286761	0.956564	GRIPAP1	1
GO:1903579	negative regulation of ATP metabolic process	1/133	10/4007	0.286761	0.286761	0.956564	SLC25A12	1
GO:2000242	negative regulation of reproductive process	1/133	10/4007	0.286761	0.286761	0.956564	CALR	1
GO:2001024	negative regulation of response to drug	1/133	10/4007	0.286761	0.286761	0.956564	TXN	1
GO:0001824	blastocyst development	2/133	32/4007	0.287485	0.287485	0.956564	TBL1XR1/NBN	2
GO:0009566	fertilization	2/133	32/4007	0.287485	0.287485	0.956564	FNDC3A/SNU13	2
GO:0071695	anatomical structure maturation	2/133	32/4007	0.287485	0.287485	0.956564	YTHDF2/TUBB8	2
GO:0090559	regulation of membrane permeability	2/133	32/4007	0.287485	0.287485	0.956564	YWHAG/YWHAB	2
GO:0070201	regulation of establishment of protein localization	10/133	244/4007	0.289942	0.289942	0.956564	TMSB4X/TXN/ORM1/YWHAG/SEC16A/EGFR/VAMP2/GRIPAP1/NUP54/YWHAB	10
GO:0001894	tissue homeostasis	3/133	57/4007	0.293297	0.293297	0.956564	ACTG1/EGFR/GIGYF2	3
GO:0007179	transforming growth factor beta receptor signaling pathway	3/133	57/4007	0.293297	0.293297	0.956564	COL1A2/SMAD2/CREB1	3
GO:0071241	cellular response to inorganic substance	3/133	57/4007	0.293297	0.293297	0.956564	CALR/EGFR/CREB1	3
GO:0051254	positive regulation of RNA metabolic process	15/133	385/4007	0.293745	0.293745	0.956564	EGFR/POLR2A/NUP98/CTCF/RRP1B/YTHDF2/SMAD2/U2AF2/LMO7/CREB1/GIGYF2/ITGA6/PRPF6/TBL1XR1/SS18	15
GO:0050821	protein stabilization	4/133	83/4007	0.296438	0.296438	0.956564	CALR/SEC16A/AAK1/CREB1	4
GO:0019637	organophosphate metabolic process	15/133	386/4007	0.297258	0.297258	0.956564	TMSB4X/ATP5F1D/CMPK1/NUP210/RANBP2/NUP98/NUP35/POM121/NUP153/NUP54/IMPAD1/PIP4P1/ATP8/SLC25A12/NUP214	15
GO:0018193	peptidyl-amino acid modification	14/133	358/4007	0.298245	0.298245	0.956564	TXN/MARK2/NUP210/EGFR/RANBP2/NUP98/CTCF/NUP35/POM121/SET/NUP153/NUP54/VKORC1/NUP214	14
GO:0034330	cell junction organization	8/133	191/4007	0.299787	0.299787	0.956564	ACTG1/LAMC2/GRIPAP1/LAMB3/DSP/ITGA6/ITGB4/TNS1	8
GO:0031929	TOR signaling	2/133	33/4007	0.299918	0.299918	0.956564	LAMTOR3/PIP4P1	2
GO:0046782	regulation of viral transcription	2/133	33/4007	0.299918	0.299918	0.956564	POLR2A/RRP1B	2
GO:0051101	regulation of DNA binding	2/133	33/4007	0.299918	0.299918	0.956564	TMSB4X/TXN	2
GO:0090288	negative regulation of cellular response to growth factor stimulus	2/133	33/4007	0.299918	0.299918	0.956564	SMAD2/LEMD2	2
GO:0006839	mitochondrial transport	5/133	110/4007	0.301143	0.301143	0.956564	ATP5F1D/YWHAG/ATP8/SLC25A12/YWHAB	5
GO:0009792	embryo development ending in birth or egg hatching	6/133	137/4007	0.302326	0.302326	0.956564	EGFR/TCOF1/SMAD2/TBL1XR1/BTF3/NBN	6
GO:0051651	maintenance of location in cell	4/133	84/4007	0.303999	0.303999	0.956564	TMSB10/TMSB4X/TXN/CALR	4
GO:0048285	organelle fission	5/133	111/4007	0.307717	0.307717	0.956564	CALR/MAD1L1/TUBB8/CHMP5/PPP1R9B	5
GO:0015980	energy derivation by oxidation of organic compounds	6/133	138/4007	0.308212	0.308212	0.956564	ATP5F1D/NDUFB3/CISD1/SLC25A12/COX6C/UQCRH	6
GO:0002063	chondrocyte development	1/133	11/4007	0.310494	0.310494	0.956564	IMPAD1	1
GO:0006855	drug transmembrane transport	1/133	11/4007	0.310494	0.310494	0.956564	SLC25A12	1
GO:0007632	visual behavior	1/133	11/4007	0.310494	0.310494	0.956564	CREB1	1
GO:0010458	exit from mitosis	1/133	11/4007	0.310494	0.310494	0.956564	PPP1R9B	1
GO:0010518	positive regulation of phospholipase activity	1/133	11/4007	0.310494	0.310494	0.956564	EGFR	1
GO:0010640	regulation of platelet-derived growth factor receptor signaling pathway	1/133	11/4007	0.310494	0.310494	0.956564	PTPN12	1
GO:0014009	glial cell proliferation	1/133	11/4007	0.310494	0.310494	0.956564	CREB1	1
GO:0014072	response to isoquinoline alkaloid	1/133	11/4007	0.310494	0.310494	0.956564	PPP1R9B	1
GO:0016584	nucleosome positioning	1/133	11/4007	0.310494	0.310494	0.956564	CTCF	1
GO:0017004	cytochrome complex assembly	1/133	11/4007	0.310494	0.310494	0.956564	COA4	1
GO:0019081	viral translation	1/133	11/4007	0.310494	0.310494	0.956564	SSB	1
GO:0031016	pancreas development	1/133	11/4007	0.310494	0.310494	0.956564	SMAD2	1
GO:0032930	positive regulation of superoxide anion generation	1/133	11/4007	0.310494	0.310494	0.956564	EGFR	1
GO:0034105	positive regulation of tissue remodeling	1/133	11/4007	0.310494	0.310494	0.956564	EGFR	1
GO:0034975	protein folding in endoplasmic reticulum	1/133	11/4007	0.310494	0.310494	0.956564	CALR	1
GO:0036474	cell death in response to hydrogen peroxide	1/133	11/4007	0.310494	0.310494	0.956564	TXN	1
GO:0038083	peptidyl-tyrosine autophosphorylation	1/133	11/4007	0.310494	0.310494	0.956564	EGFR	1
GO:0042790	nucleolar large rRNA transcription by RNA polymerase I	1/133	11/4007	0.310494	0.310494	0.956564	TCOF1	1
GO:0043278	response to morphine	1/133	11/4007	0.310494	0.310494	0.956564	PPP1R9B	1
GO:0043457	regulation of cellular respiration	1/133	11/4007	0.310494	0.310494	0.956564	CISD1	1
GO:0045670	regulation of osteoclast differentiation	1/133	11/4007	0.310494	0.310494	0.956564	CREB1	1
GO:0045841	negative regulation of mitotic metaphase/anaphase transition	1/133	11/4007	0.310494	0.310494	0.956564	MAD1L1	1
GO:0046850	regulation of bone remodeling	1/133	11/4007	0.310494	0.310494	0.956564	EGFR	1
GO:0046854	phosphatidylinositol phosphorylation	1/133	11/4007	0.310494	0.310494	0.956564	IMPAD1	1
GO:0048873	homeostasis of number of cells within a tissue	1/133	11/4007	0.310494	0.310494	0.956564	GIGYF2	1
GO:0050704	regulation of interleukin-1 secretion	1/133	11/4007	0.310494	0.310494	0.956564	ORM1	1
GO:0050706	regulation of interleukin-1 beta secretion	1/133	11/4007	0.310494	0.310494	0.956564	ORM1	1
GO:0061952	midbody abscission	1/133	11/4007	0.310494	0.310494	0.956564	CHMP5	1
GO:0062237	protein localization to postsynapse	1/133	11/4007	0.310494	0.310494	0.956564	GRIPAP1	1
GO:0070861	regulation of protein exit from endoplasmic reticulum	1/133	11/4007	0.310494	0.310494	0.956564	SEC16A	1
GO:0071786	endoplasmic reticulum tubular network organization	1/133	11/4007	0.310494	0.310494	0.956564	LNPK	1
GO:0097366	response to bronchodilator	1/133	11/4007	0.310494	0.310494	0.956564	RANBP2	1
GO:0099637	neurotransmitter receptor transport	1/133	11/4007	0.310494	0.310494	0.956564	GRIPAP1	1
GO:1900271	regulation of long-term synaptic potentiation	1/133	11/4007	0.310494	0.310494	0.956564	CREB1	1
GO:1901031	regulation of response to reactive oxygen species	1/133	11/4007	0.310494	0.310494	0.956564	TXN	1
GO:1901984	negative regulation of protein acetylation	1/133	11/4007	0.310494	0.310494	0.956564	SET	1
GO:1902100	negative regulation of metaphase/anaphase transition of cell cycle	1/133	11/4007	0.310494	0.310494	0.956564	MAD1L1	1
GO:1903539	protein localization to postsynaptic membrane	1/133	11/4007	0.310494	0.310494	0.956564	GRIPAP1	1
GO:1904888	cranial skeletal system development	1/133	11/4007	0.310494	0.310494	0.956564	SMAD2	1
GO:1905508	protein localization to microtubule organizing center	1/133	11/4007	0.310494	0.310494	0.956564	GOLGB1	1
GO:1905819	negative regulation of chromosome separation	1/133	11/4007	0.310494	0.310494	0.956564	MAD1L1	1
GO:2000677	regulation of transcription regulatory region DNA binding	1/133	11/4007	0.310494	0.310494	0.956564	TMSB4X	1
GO:2000816	negative regulation of mitotic sister chromatid separation	1/133	11/4007	0.310494	0.310494	0.956564	MAD1L1	1
GO:0006275	regulation of DNA replication	2/133	34/4007	0.312318	0.312318	0.956564	EGFR/NBN	2
GO:0051216	cartilage development	2/133	34/4007	0.312318	0.312318	0.956564	IMPAD1/LNPK	2
GO:0051983	regulation of chromosome segregation	2/133	34/4007	0.312318	0.312318	0.956564	CTCF/MAD1L1	2
GO:0009152	purine ribonucleotide biosynthetic process	4/133	86/4007	0.319184	0.319184	0.956564	TMSB4X/ATP5F1D/ATP8/SLC25A12	4
GO:0000910	cytokinesis	3/133	60/4007	0.32087	0.32087	0.956564	SVIL/CHMP5/SON	3
GO:0045727	positive regulation of translation	3/133	60/4007	0.32087	0.32087	0.956564	YTHDF2/ELAVL1/RBMS3	3
GO:0010038	response to metal ion	5/133	113/4007	0.320929	0.320929	0.956564	ATP5F1D/CALR/EGFR/CREB1/SLC25A12	5
GO:0010257	NADH dehydrogenase complex assembly	2/133	35/4007	0.324672	0.324672	0.956564	NDUFB3/ACAD9	2
GO:0032981	mitochondrial respiratory chain complex I assembly	2/133	35/4007	0.324672	0.324672	0.956564	NDUFB3/ACAD9	2
GO:0035051	cardiocyte differentiation	2/133	35/4007	0.324672	0.324672	0.956564	CALR/EGFR	2
GO:2001257	regulation of cation channel activity	2/133	35/4007	0.324672	0.324672	0.956564	TMSB4X/VAMP2	2
GO:0071417	cellular response to organonitrogen compound	8/133	196/4007	0.324798	0.324798	0.956564	YWHAG/COL1A2/EGFR/VAMP2/CREB1/LAMTOR3/CHMP5/PPP1R9B	8
GO:0042325	regulation of phosphorylation	16/133	423/4007	0.327161	0.327161	0.956564	TXN/YWHAG/MARK2/NUP210/EGFR/RANBP2/NUP98/NUP35/POM121/NUP153/NUP54/LAMTOR3/ITGA6/NBN/LEMD2/NUP214	16
GO:0006364	rRNA processing	5/133	114/4007	0.327562	0.327562	0.956564	RPS28/DDX49/SART1/RRP1B/SNU13	5
GO:0007005	mitochondrion organization	9/133	225/4007	0.330072	0.330072	0.956564	ATP5F1D/YWHAG/MARK2/COA4/NDUFB3/ACAD9/ATP8/ATAD3A/YWHAB	9
GO:0000028	ribosomal small subunit assembly	1/133	12/4007	0.333443	0.333443	0.956564	RPS28	1
GO:0001919	regulation of receptor recycling	1/133	12/4007	0.333443	0.333443	0.956564	CHMP5	1
GO:0002763	positive regulation of myeloid leukocyte differentiation	1/133	12/4007	0.333443	0.333443	0.956564	CREB1	1
GO:0003206	cardiac chamber morphogenesis	1/133	12/4007	0.333443	0.333443	0.956564	DSP	1
GO:0006123	mitochondrial electron transport, cytochrome c to oxygen	1/133	12/4007	0.333443	0.333443	0.956564	COX6C	1
GO:0006270	DNA replication initiation	1/133	12/4007	0.333443	0.333443	0.956564	NBN	1
GO:0009084	glutamine family amino acid biosynthetic process	1/133	12/4007	0.333443	0.333443	0.956564	SLC25A12	1
GO:0010043	response to zinc ion	1/133	12/4007	0.333443	0.333443	0.956564	CREB1	1
GO:0014032	neural crest cell development	1/133	12/4007	0.333443	0.333443	0.956564	TCOF1	1
GO:0019229	regulation of vasoconstriction	1/133	12/4007	0.333443	0.333443	0.956564	EGFR	1
GO:0019646	aerobic electron transport chain	1/133	12/4007	0.333443	0.333443	0.956564	COX6C	1
GO:0021795	cerebral cortex cell migration	1/133	12/4007	0.333443	0.333443	0.956564	EGFR	1
GO:0021885	forebrain cell migration	1/133	12/4007	0.333443	0.333443	0.956564	EGFR	1
GO:0022029	telencephalon cell migration	1/133	12/4007	0.333443	0.333443	0.956564	EGFR	1
GO:0030071	regulation of mitotic metaphase/anaphase transition	1/133	12/4007	0.333443	0.333443	0.956564	MAD1L1	1
GO:0032928	regulation of superoxide anion generation	1/133	12/4007	0.333443	0.333443	0.956564	EGFR	1
GO:0033962	cytoplasmic mRNA processing body assembly	1/133	12/4007	0.333443	0.333443	0.956564	ATXN2L	1
GO:0034063	stress granule assembly	1/133	12/4007	0.333443	0.333443	0.956564	ATXN2L	1
GO:0043392	negative regulation of DNA binding	1/133	12/4007	0.333443	0.333443	0.956564	TMSB4X	1
GO:0045744	negative regulation of G protein-coupled receptor signaling pathway	1/133	12/4007	0.333443	0.333443	0.956564	YWHAB	1
GO:0050702	interleukin-1 beta secretion	1/133	12/4007	0.333443	0.333443	0.956564	ORM1	1
GO:0051123	RNA polymerase II preinitiation complex assembly	1/133	12/4007	0.333443	0.333443	0.956564	CREB1	1
GO:0051781	positive regulation of cell division	1/133	12/4007	0.333443	0.333443	0.956564	SVIL	1
GO:0071168	protein localization to chromatin	1/133	12/4007	0.333443	0.333443	0.956564	LEMD2	1
GO:0071276	cellular response to cadmium ion	1/133	12/4007	0.333443	0.333443	0.956564	EGFR	1
GO:0086091	regulation of heart rate by cardiac conduction	1/133	12/4007	0.333443	0.333443	0.956564	DSP	1
GO:0099563	modification of synaptic structure	1/133	12/4007	0.333443	0.333443	0.956564	GRIPAP1	1
GO:1900087	positive regulation of G1/S transition of mitotic cell cycle	1/133	12/4007	0.333443	0.333443	0.956564	EGFR	1
GO:1900363	regulation of mRNA polyadenylation	1/133	12/4007	0.333443	0.333443	0.956564	CPSF6	1
GO:1904353	regulation of telomere capping	1/133	12/4007	0.333443	0.333443	0.956564	NBN	1
GO:1905207	regulation of cardiocyte differentiation	1/133	12/4007	0.333443	0.333443	0.956564	EGFR	1
GO:2000144	positive regulation of DNA-templated transcription, initiation	1/133	12/4007	0.333443	0.333443	0.956564	CREB1	1
GO:2000765	regulation of cytoplasmic translation	1/133	12/4007	0.333443	0.333443	0.956564	YTHDF2	1
GO:2001038	regulation of cellular response to drug	1/133	12/4007	0.333443	0.333443	0.956564	TXN	1
GO:0048646	anatomical structure formation involved in morphogenesis	10/133	254/4007	0.334108	0.334108	0.956564	HSBP1/ACTG1/TCOF1/SMAD2/LAMB3/AGFG1/ITGA6/ITGB4/LEMD2/GTF2I	10
GO:0032147	activation of protein kinase activity	4/133	88/4007	0.334433	0.334433	0.956564	TXN/MARK2/EGFR/LAMTOR3	4
GO:0032272	negative regulation of protein polymerization	2/133	36/4007	0.33697	0.33697	0.956564	TMSB10/TMSB4X	2
GO:0032355	response to estradiol	2/133	36/4007	0.33697	0.33697	0.956564	CALR/EGFR	2
GO:0046887	positive regulation of hormone secretion	2/133	36/4007	0.33697	0.33697	0.956564	EGFR/CREB1	2
GO:0048013	ephrin receptor signaling pathway	2/133	36/4007	0.33697	0.33697	0.956564	ACTG1/SS18	2
GO:0017148	negative regulation of translation	3/133	62/4007	0.33928	0.33928	0.956564	CALR/YTHDF2/GIGYF2	3
GO:0007268	chemical synaptic transmission	5/133	116/4007	0.340872	0.340872	0.956564	YWHAG/EGFR/VAMP2/CREB1/PPP1R9B	5
GO:0098916	anterograde trans-synaptic signaling	5/133	116/4007	0.340872	0.340872	0.956564	YWHAG/EGFR/VAMP2/CREB1/PPP1R9B	5
GO:0000819	sister chromatid segregation	3/133	63/4007	0.348478	0.348478	0.956564	CTCF/MAD1L1/CHMP5	3
GO:0042775	mitochondrial ATP synthesis coupled electron transport	3/133	63/4007	0.348478	0.348478	0.956564	NDUFB3/COX6C/UQCRH	3
GO:0006720	isoprenoid metabolic process	2/133	37/4007	0.349202	0.349202	0.956564	TTR/EGFR	2
GO:0008033	tRNA processing	2/133	37/4007	0.349202	0.349202	0.956564	CPSF1/SSB	2
GO:0019318	hexose metabolic process	4/133	90/4007	0.349718	0.349718	0.956564	RANBP2/SLC25A11/FAM3C/SLC25A12	4
GO:0032446	protein modification by small protein conjugation	10/133	258/4007	0.352157	0.352157	0.956564	NUP210/RANBP2/NUP98/NUP35/POM121/NUP153/U2AF2/LMO7/NUP54/NUP214	10
GO:0007166	cell surface receptor signaling pathway	28/133	780/4007	0.35312	0.35312	0.956564	TMSB4X/MARK2/COL1A2/ACTG1/EGFR/POLR2A/H3C1/H3C4/H3C3/H3C6/H3C11/H3C8/H3C12/H3C10/H3C2/H3C7/YTHDF2/SMAD2/AAK1/CREB1/GIGYF2/ITGA6/ITGB4/PTPN12/TBL1XR1/SS18/LEMD2/RBMS3	28
GO:0016072	rRNA metabolic process	5/133	118/4007	0.354225	0.354225	0.956564	RPS28/DDX49/SART1/RRP1B/SNU13	5
GO:0099537	trans-synaptic signaling	5/133	118/4007	0.354225	0.354225	0.956564	YWHAG/EGFR/VAMP2/CREB1/PPP1R9B	5
GO:0001657	ureteric bud development	1/133	13/4007	0.355634	0.355634	0.956564	SMAD2	1
GO:0001823	mesonephros development	1/133	13/4007	0.355634	0.355634	0.956564	SMAD2	1
GO:0006206	pyrimidine nucleobase metabolic process	1/133	13/4007	0.355634	0.355634	0.956564	CMPK1	1
GO:0010718	positive regulation of epithelial to mesenchymal transition	1/133	13/4007	0.355634	0.355634	0.956564	SMAD2	1
GO:0014031	mesenchymal cell development	1/133	13/4007	0.355634	0.355634	0.956564	TCOF1	1
GO:0014033	neural crest cell differentiation	1/133	13/4007	0.355634	0.355634	0.956564	TCOF1	1
GO:0014075	response to amine	1/133	13/4007	0.355634	0.355634	0.956564	RANBP2	1
GO:0018149	peptide cross-linking	1/133	13/4007	0.355634	0.355634	0.956564	DSP	1
GO:0032715	negative regulation of interleukin-6 production	1/133	13/4007	0.355634	0.355634	0.956564	ORM1	1
GO:0032720	negative regulation of tumor necrosis factor production	1/133	13/4007	0.355634	0.355634	0.956564	ORM1	1
GO:0033048	negative regulation of mitotic sister chromatid segregation	1/133	13/4007	0.355634	0.355634	0.956564	MAD1L1	1
GO:0038202	TORC1 signaling	1/133	13/4007	0.355634	0.355634	0.956564	PIP4P1	1
GO:0045598	regulation of fat cell differentiation	1/133	13/4007	0.355634	0.355634	0.956564	CREB1	1
GO:0045839	negative regulation of mitotic nuclear division	1/133	13/4007	0.355634	0.355634	0.956564	MAD1L1	1
GO:0045948	positive regulation of translational initiation	1/133	13/4007	0.355634	0.355634	0.956564	YTHDF2	1
GO:0046688	response to copper ion	1/133	13/4007	0.355634	0.355634	0.956564	ATP5F1D	1
GO:0046717	acid secretion	1/133	13/4007	0.355634	0.355634	0.956564	VAMP2	1
GO:0048538	thymus development	1/133	13/4007	0.355634	0.355634	0.956564	MAD1L1	1
GO:0048706	embryonic skeletal system development	1/133	13/4007	0.355634	0.355634	0.956564	SMAD2	1
GO:0050701	interleukin-1 secretion	1/133	13/4007	0.355634	0.355634	0.956564	ORM1	1
GO:0051457	maintenance of protein location in nucleus	1/133	13/4007	0.355634	0.355634	0.956564	TXN	1
GO:0051646	mitochondrion localization	1/133	13/4007	0.355634	0.355634	0.956564	MARK2	1
GO:0060193	positive regulation of lipase activity	1/133	13/4007	0.355634	0.355634	0.956564	EGFR	1
GO:0060260	regulation of transcription initiation from RNA polymerase II promoter	1/133	13/4007	0.355634	0.355634	0.956564	CREB1	1
GO:0071480	cellular response to gamma radiation	1/133	13/4007	0.355634	0.355634	0.956564	TMEM109	1
GO:0071604	transforming growth factor beta production	1/133	13/4007	0.355634	0.355634	0.956564	CREB1	1
GO:0071634	regulation of transforming growth factor beta production	1/133	13/4007	0.355634	0.355634	0.956564	CREB1	1
GO:0072163	mesonephric epithelium development	1/133	13/4007	0.355634	0.355634	0.956564	SMAD2	1
GO:0072164	mesonephric tubule development	1/133	13/4007	0.355634	0.355634	0.956564	SMAD2	1
GO:0097755	positive regulation of blood vessel diameter	1/133	13/4007	0.355634	0.355634	0.956564	EGFR	1
GO:1902099	regulation of metaphase/anaphase transition of cell cycle	1/133	13/4007	0.355634	0.355634	0.956564	MAD1L1	1
GO:2001259	positive regulation of cation channel activity	1/133	13/4007	0.355634	0.355634	0.956564	TMSB4X	1
GO:0051222	positive regulation of protein transport	6/133	146/4007	0.355923	0.355923	0.956564	ORM1/YWHAG/SEC16A/EGFR/VAMP2/YWHAB	6
GO:0000075	cell cycle checkpoint	3/133	64/4007	0.357664	0.357664	0.956564	GIGYF2/MAD1L1/NBN	3
GO:0042773	ATP synthesis coupled electron transport	3/133	64/4007	0.357664	0.357664	0.956564	NDUFB3/COX6C/UQCRH	3
GO:0006665	sphingolipid metabolic process	2/133	38/4007	0.361359	0.361359	0.956564	ESYT2/KDSR	2
GO:0016573	histone acetylation	2/133	38/4007	0.361359	0.361359	0.956564	CTCF/SET	2
GO:0034502	protein localization to chromosome	2/133	38/4007	0.361359	0.361359	0.956564	CTCF/LEMD2	2
GO:0042058	regulation of epidermal growth factor receptor signaling pathway	2/133	38/4007	0.361359	0.361359	0.956564	EGFR/PTPN12	2
GO:0046488	phosphatidylinositol metabolic process	2/133	38/4007	0.361359	0.361359	0.956564	IMPAD1/PIP4P1	2
GO:0048705	skeletal system morphogenesis	2/133	38/4007	0.361359	0.361359	0.956564	SMAD2/IMPAD1	2
GO:0050921	positive regulation of chemotaxis	2/133	38/4007	0.361359	0.361359	0.956564	TMSB4X/CALR	2
GO:0016032	viral process	18/133	491/4007	0.362581	0.362581	0.956564	RPS28/NUP210/EGFR/RANBP2/POLR2A/NUP98/NUP35/POM121/RRP1B/SET/NUP153/TRAM1/NUP54/CREB1/CHMP5/YWHAB/NUP214/SSB	18
GO:0006164	purine nucleotide biosynthetic process	4/133	92/4007	0.365016	0.365016	0.956564	TMSB4X/ATP5F1D/ATP8/SLC25A12	4
GO:0006892	post-Golgi vesicle-mediated transport	3/133	65/4007	0.366834	0.366834	0.956564	SEC16A/VAMP2/SCAMP3	3
GO:0071560	cellular response to transforming growth factor beta stimulus	3/133	65/4007	0.366834	0.366834	0.956564	COL1A2/SMAD2/CREB1	3
GO:0006893	Golgi to plasma membrane transport	2/133	39/4007	0.373433	0.373433	0.956564	SEC16A/VAMP2	2
GO:0051897	positive regulation of protein kinase B signaling	2/133	39/4007	0.373433	0.373433	0.956564	TXN/EGFR	2
GO:1902107	positive regulation of leukocyte differentiation	2/133	39/4007	0.373433	0.373433	0.956564	SART1/CREB1	2
GO:1901990	regulation of mitotic cell cycle phase transition	6/133	149/4007	0.373996	0.373996	0.956564	YWHAG/EGFR/GIGYF2/MAD1L1/PPP1R9B/NBN	6
GO:0022618	ribonucleoprotein complex assembly	5/133	121/4007	0.374301	0.374301	0.956564	RPS28/SART1/PRPF6/SNU13/CPSF6	5
GO:0034660	ncRNA metabolic process	8/133	206/4007	0.375844	0.375844	0.956564	RPS28/DDX49/SART1/RRP1B/SMAD2/SNU13/CPSF1/SSB	8
GO:0001655	urogenital system development	3/133	66/4007	0.375983	0.375983	0.956564	SMAD2/ITGA6/ITGB4	3
GO:0006337	nucleosome disassembly	1/133	14/4007	0.377091	0.377091	0.956564	SET	1
GO:0006536	glutamate metabolic process	1/133	14/4007	0.377091	0.377091	0.956564	SLC25A12	1
GO:0007091	metaphase/anaphase transition of mitotic cell cycle	1/133	14/4007	0.377091	0.377091	0.956564	MAD1L1	1
GO:0010965	regulation of mitotic sister chromatid separation	1/133	14/4007	0.377091	0.377091	0.956564	MAD1L1	1
GO:0017156	calcium-ion regulated exocytosis	1/133	14/4007	0.377091	0.377091	0.956564	VAMP2	1
GO:0022616	DNA strand elongation	1/133	14/4007	0.377091	0.377091	0.956564	NBN	1
GO:0030970	retrograde protein transport, ER to cytosol	1/133	14/4007	0.377091	0.377091	0.956564	FAF2	1
GO:0033046	negative regulation of sister chromatid segregation	1/133	14/4007	0.377091	0.377091	0.956564	MAD1L1	1
GO:0033574	response to testosterone	1/133	14/4007	0.377091	0.377091	0.956564	CALR	1
GO:0042130	negative regulation of T cell proliferation	1/133	14/4007	0.377091	0.377091	0.956564	MAD1L1	1
GO:0042310	vasoconstriction	1/133	14/4007	0.377091	0.377091	0.956564	EGFR	1
GO:0042554	superoxide anion generation	1/133	14/4007	0.377091	0.377091	0.956564	EGFR	1
GO:0042698	ovulation cycle	1/133	14/4007	0.377091	0.377091	0.956564	EGFR	1
GO:0042771	intrinsic apoptotic signaling pathway in response to DNA damage by p53 class mediator	1/133	14/4007	0.377091	0.377091	0.956564	TMEM109	1
GO:0045844	positive regulation of striated muscle tissue development	1/133	14/4007	0.377091	0.377091	0.956564	CREB1	1
GO:0046834	lipid phosphorylation	1/133	14/4007	0.377091	0.377091	0.956564	IMPAD1	1
GO:0046889	positive regulation of lipid biosynthetic process	1/133	14/4007	0.377091	0.377091	0.956564	CREB1	1
GO:0048026	positive regulation of mRNA splicing, via spliceosome	1/133	14/4007	0.377091	0.377091	0.956564	NUP98	1
GO:0048636	positive regulation of muscle organ development	1/133	14/4007	0.377091	0.377091	0.956564	CREB1	1
GO:0048864	stem cell development	1/133	14/4007	0.377091	0.377091	0.956564	TCOF1	1
GO:0050710	negative regulation of cytokine secretion	1/133	14/4007	0.377091	0.377091	0.956564	TMSB4X	1
GO:0050879	multicellular organismal movement	1/133	14/4007	0.377091	0.377091	0.956564	GIGYF2	1
GO:0050881	musculoskeletal movement	1/133	14/4007	0.377091	0.377091	0.956564	GIGYF2	1
GO:0051642	centrosome localization	1/133	14/4007	0.377091	0.377091	0.956564	RANBP2	1
GO:0051784	negative regulation of nuclear division	1/133	14/4007	0.377091	0.377091	0.956564	MAD1L1	1
GO:0051898	negative regulation of protein kinase B signaling	1/133	14/4007	0.377091	0.377091	0.956564	LEMD2	1
GO:0051985	negative regulation of chromosome segregation	1/133	14/4007	0.377091	0.377091	0.956564	MAD1L1	1
GO:0060969	negative regulation of gene silencing	1/133	14/4007	0.377091	0.377091	0.956564	ELAVL1	1
GO:0061900	glial cell activation	1/133	14/4007	0.377091	0.377091	0.956564	EGFR	1
GO:0071385	cellular response to glucocorticoid stimulus	1/133	14/4007	0.377091	0.377091	0.956564	EGFR	1
GO:0086002	cardiac muscle cell action potential involved in contraction	1/133	14/4007	0.377091	0.377091	0.956564	DSP	1
GO:0090317	negative regulation of intracellular protein transport	1/133	14/4007	0.377091	0.377091	0.956564	TXN	1
GO:0097756	negative regulation of blood vessel diameter	1/133	14/4007	0.377091	0.377091	0.956564	EGFR	1
GO:0098901	regulation of cardiac muscle cell action potential	1/133	14/4007	0.377091	0.377091	0.956564	DSP	1
GO:1901863	positive regulation of muscle tissue development	1/133	14/4007	0.377091	0.377091	0.956564	CREB1	1
GO:1902410	mitotic cytokinetic process	1/133	14/4007	0.377091	0.377091	0.956564	CHMP5	1
GO:1903513	endoplasmic reticulum to cytosol transport	1/133	14/4007	0.377091	0.377091	0.956564	FAF2	1
GO:1903556	negative regulation of tumor necrosis factor superfamily cytokine production	1/133	14/4007	0.377091	0.377091	0.956564	ORM1	1
GO:2000637	positive regulation of gene silencing by miRNA	1/133	14/4007	0.377091	0.377091	0.956564	EGFR	1
GO:0018393	internal peptidyl-lysine acetylation	2/133	40/4007	0.385415	0.385415	0.956564	CTCF/SET	2
GO:0030216	keratinocyte differentiation	2/133	40/4007	0.385415	0.385415	0.956564	CAPNS1/DSP	2
GO:1901184	regulation of ERBB signaling pathway	2/133	40/4007	0.385415	0.385415	0.956564	EGFR/PTPN12	2
GO:0033674	positive regulation of kinase activity	6/133	151/4007	0.386067	0.386067	0.956564	TXN/MARK2/EGFR/RANBP2/LAMTOR3/NBN	6
GO:0051347	positive regulation of transferase activity	7/133	180/4007	0.389274	0.389274	0.956564	TMSB4X/TXN/MARK2/EGFR/RANBP2/LAMTOR3/NBN	7
GO:0055085	transmembrane transport	12/133	325/4007	0.39357	0.39357	0.956564	TMSB4X/ATP5F1D/S100A6/VAMP2/ATP13A1/TMEM109/TRAM1/SLC25A11/GC/ATP8/SLC25A12/COX6C	12
GO:0002576	platelet degranulation	3/133	68/4007	0.394201	0.394201	0.956564	TMSB4X/ORM1/FAM3C	3
GO:0007030	Golgi organization	3/133	68/4007	0.394201	0.394201	0.956564	SEC16A/TMED4/GOLGB1	3
GO:0034249	negative regulation of cellular amide metabolic process	3/133	68/4007	0.394201	0.394201	0.956564	CALR/YTHDF2/GIGYF2	3
GO:0034250	positive regulation of cellular amide metabolic process	3/133	68/4007	0.394201	0.394201	0.956564	YTHDF2/ELAVL1/RBMS3	3
GO:0071310	cellular response to organic substance	30/133	854/4007	0.39495	0.39495	0.956564	TMSB4X/HSPA6/YWHAG/CALR/COL1A2/ACTG1/EGFR/POLR2A/VAMP2/H3C1/H3C4/H3C3/H3C6/H3C11/H3C8/H3C12/H3C10/H3C2/H3C7/NUP35/YTHDF2/SMAD2/CREB1/LAMTOR3/ITGA6/PTPN12/CHMP5/PPP1R9B/LEMD2/SRSF7	30
GO:0006766	vitamin metabolic process	2/133	41/4007	0.397298	0.397298	0.956564	VKORC1/GC	2
GO:0034109	homotypic cell-cell adhesion	2/133	41/4007	0.397298	0.397298	0.956564	ACTG1/DSP	2
GO:0048762	mesenchymal cell differentiation	2/133	41/4007	0.397298	0.397298	0.956564	TCOF1/SMAD2	2
GO:0061640	cytoskeleton-dependent cytokinesis	2/133	41/4007	0.397298	0.397298	0.956564	CHMP5/SON	2
GO:0061024	membrane organization	13/133	355/4007	0.397359	0.397359	0.956564	ATP5F1D/YWHAG/CALR/ACTG1/SEC16A/EGFR/VAMP2/AAK1/AGFG1/CHMP5/ATP8/YWHAB/LEMD2	13
GO:0001881	receptor recycling	1/133	15/4007	0.397839	0.397839	0.956564	CHMP5	1
GO:0001892	embryonic placenta development	1/133	15/4007	0.397839	0.397839	0.956564	EGFR	1
GO:0001942	hair follicle development	1/133	15/4007	0.397839	0.397839	0.956564	EGFR	1
GO:0002204	somatic recombination of immunoglobulin genes involved in immune response	1/133	15/4007	0.397839	0.397839	0.956564	NBN	1
GO:0002208	somatic diversification of immunoglobulins involved in immune response	1/133	15/4007	0.397839	0.397839	0.956564	NBN	1
GO:0006144	purine nucleobase metabolic process	1/133	15/4007	0.397839	0.397839	0.956564	TTR	1
GO:0009952	anterior/posterior pattern specification	1/133	15/4007	0.397839	0.397839	0.956564	SMAD2	1
GO:0010761	fibroblast migration	1/133	15/4007	0.397839	0.397839	0.956564	TNS1	1
GO:0010824	regulation of centrosome duplication	1/133	15/4007	0.397839	0.397839	0.956564	CHMP5	1
GO:0022404	molting cycle process	1/133	15/4007	0.397839	0.397839	0.956564	EGFR	1
GO:0022405	hair cycle process	1/133	15/4007	0.397839	0.397839	0.956564	EGFR	1
GO:0030239	myofibril assembly	1/133	15/4007	0.397839	0.397839	0.956564	ACTG1	1
GO:0031498	chromatin disassembly	1/133	15/4007	0.397839	0.397839	0.956564	SET	1
GO:0032205	negative regulation of telomere maintenance	1/133	15/4007	0.397839	0.397839	0.956564	NBN	1
GO:0032731	positive regulation of interleukin-1 beta production	1/133	15/4007	0.397839	0.397839	0.956564	ORM1	1
GO:0032986	protein-DNA complex disassembly	1/133	15/4007	0.397839	0.397839	0.956564	SET	1
GO:0033144	negative regulation of intracellular steroid hormone receptor signaling pathway	1/133	15/4007	0.397839	0.397839	0.956564	CALR	1
GO:0043954	cellular component maintenance	1/133	15/4007	0.397839	0.397839	0.956564	LNPK	1
GO:0044784	metaphase/anaphase transition of cell cycle	1/133	15/4007	0.397839	0.397839	0.956564	MAD1L1	1
GO:0045190	isotype switching	1/133	15/4007	0.397839	0.397839	0.956564	NBN	1
GO:0051306	mitotic sister chromatid separation	1/133	15/4007	0.397839	0.397839	0.956564	MAD1L1	1
GO:0060148	positive regulation of posttranscriptional gene silencing	1/133	15/4007	0.397839	0.397839	0.956564	EGFR	1
GO:0061842	microtubule organizing center localization	1/133	15/4007	0.397839	0.397839	0.956564	RANBP2	1
GO:0065002	intracellular protein transmembrane transport	1/133	15/4007	0.397839	0.397839	0.956564	TRAM1	1
GO:0071300	cellular response to retinoic acid	1/133	15/4007	0.397839	0.397839	0.956564	CREB1	1
GO:0071384	cellular response to corticosteroid stimulus	1/133	15/4007	0.397839	0.397839	0.956564	EGFR	1
GO:0071711	basement membrane organization	1/133	15/4007	0.397839	0.397839	0.956564	LAMB3	1
GO:0086065	cell communication involved in cardiac conduction	1/133	15/4007	0.397839	0.397839	0.956564	DSP	1
GO:0090322	regulation of superoxide metabolic process	1/133	15/4007	0.397839	0.397839	0.956564	EGFR	1
GO:0097120	receptor localization to synapse	1/133	15/4007	0.397839	0.397839	0.956564	GRIPAP1	1
GO:0098773	skin epidermis development	1/133	15/4007	0.397839	0.397839	0.956564	EGFR	1
GO:1900408	negative regulation of cellular response to oxidative stress	1/133	15/4007	0.397839	0.397839	0.956564	TXN	1
GO:1901016	regulation of potassium ion transmembrane transporter activity	1/133	15/4007	0.397839	0.397839	0.956564	VAMP2	1
GO:1901673	regulation of mitotic spindle assembly	1/133	15/4007	0.397839	0.397839	0.956564	CHMP5	1
GO:1902883	negative regulation of response to oxidative stress	1/133	15/4007	0.397839	0.397839	0.956564	TXN	1
GO:1903202	negative regulation of oxidative stress-induced cell death	1/133	15/4007	0.397839	0.397839	0.956564	TXN	1
GO:1903524	positive regulation of blood circulation	1/133	15/4007	0.397839	0.397839	0.956564	EGFR	1
GO:2000142	regulation of DNA-templated transcription, initiation	1/133	15/4007	0.397839	0.397839	0.956564	CREB1	1
GO:0072594	establishment of protein localization to organelle	11/133	297/4007	0.397953	0.397953	0.956564	RPS28/YWHAG/RANBP2/NUP98/NUP35/POM121/NUP153/TRAM1/NUP54/YWHAB/NUP214	11
GO:0071826	ribonucleoprotein complex subunit organization	5/133	125/4007	0.401072	0.401072	0.956564	RPS28/SART1/PRPF6/SNU13/CPSF6	5
GO:0071559	response to transforming growth factor beta	3/133	69/4007	0.403261	0.403261	0.956564	COL1A2/SMAD2/CREB1	3
GO:0006368	transcription elongation from RNA polymerase II promoter	2/133	42/4007	0.409077	0.409077	0.956564	POLR2A/SSRP1	2
GO:0006475	internal protein amino acid acetylation	2/133	42/4007	0.409077	0.409077	0.956564	CTCF/SET	2
GO:0043666	regulation of phosphoprotein phosphatase activity	2/133	42/4007	0.409077	0.409077	0.956564	SET/PPP1R9B	2
GO:0051225	spindle assembly	2/133	42/4007	0.409077	0.409077	0.956564	TUBB8/CHMP5	2
GO:0051592	response to calcium ion	2/133	42/4007	0.409077	0.409077	0.956564	EGFR/SLC25A12	2
GO:0098656	anion transmembrane transport	2/133	42/4007	0.409077	0.409077	0.956564	SLC25A11/SLC25A12	2
GO:1904951	positive regulation of establishment of protein localization	6/133	155/4007	0.41021	0.41021	0.956564	ORM1/YWHAG/SEC16A/EGFR/VAMP2/YWHAB	6
GO:0050793	regulation of developmental process	23/133	654/4007	0.415604	0.415604	0.956564	YWHAG/CALR/MARK2/EGFR/H3C1/H3C4/H3C3/H3C6/H3C11/H3C8/H3C12/H3C10/H3C2/H3C7/SART1/YTHDF2/SMAD2/CREB1/LNPK/ITGA6/ELAVL1/SLC25A12/GTF2I	23
GO:0048589	developmental growth	6/133	156/4007	0.416239	0.416239	0.956564	SMAD2/CREB1/GIGYF2/PTPN12/TBL1XR1/NBN	6
GO:0051960	regulation of nervous system development	7/133	185/4007	0.417013	0.417013	0.956564	YWHAG/CALR/MARK2/YTHDF2/CREB1/ITGA6/SLC25A12	7
GO:0000470	maturation of LSU-rRNA	1/133	16/4007	0.417901	0.417901	0.956564	SNU13	1
GO:0001895	retina homeostasis	1/133	16/4007	0.417901	0.417901	0.956564	ACTG1	1
GO:0006305	DNA alkylation	1/133	16/4007	0.417901	0.417901	0.956564	CTCF	1
GO:0006306	DNA methylation	1/133	16/4007	0.417901	0.417901	0.956564	CTCF	1
GO:0006984	ER-nucleus signaling pathway	1/133	16/4007	0.417901	0.417901	0.956564	CALR	1
GO:0007566	embryo implantation	1/133	16/4007	0.417901	0.417901	0.956564	CALR	1
GO:0007595	lactation	1/133	16/4007	0.417901	0.417901	0.956564	CREB1	1
GO:0008306	associative learning	1/133	16/4007	0.417901	0.417901	0.956564	CREB1	1
GO:0009303	rRNA transcription	1/133	16/4007	0.417901	0.417901	0.956564	TCOF1	1
GO:0010517	regulation of phospholipase activity	1/133	16/4007	0.417901	0.417901	0.956564	EGFR	1
GO:0030148	sphingolipid biosynthetic process	1/133	16/4007	0.417901	0.417901	0.956564	KDSR	1
GO:0031057	negative regulation of histone modification	1/133	16/4007	0.417901	0.417901	0.956564	SET	1
GO:0032732	positive regulation of interleukin-1 production	1/133	16/4007	0.417901	0.417901	0.956564	ORM1	1
GO:0034260	negative regulation of GTPase activity	1/133	16/4007	0.417901	0.417901	0.956564	RRP1B	1
GO:0050999	regulation of nitric-oxide synthase activity	1/133	16/4007	0.417901	0.417901	0.956564	EGFR	1
GO:0071985	multivesicular body sorting pathway	1/133	16/4007	0.417901	0.417901	0.956564	CHMP5	1
GO:0086004	regulation of cardiac muscle cell contraction	1/133	16/4007	0.417901	0.417901	0.956564	DSP	1
GO:0150076	neuroinflammatory response	1/133	16/4007	0.417901	0.417901	0.956564	EGFR	1
GO:1902808	positive regulation of cell cycle G1/S phase transition	1/133	16/4007	0.417901	0.417901	0.956564	EGFR	1
GO:1903115	regulation of actin filament-based movement	1/133	16/4007	0.417901	0.417901	0.956564	DSP	1
GO:1990126	retrograde transport, endosome to plasma membrane	1/133	16/4007	0.417901	0.417901	0.956564	GRIPAP1	1
GO:0006874	cellular calcium ion homeostasis	4/133	99/4007	0.41833	0.41833	0.956564	TMEM165/CALR/ATP13A1/GTF2I	4
GO:0006643	membrane lipid metabolic process	2/133	43/4007	0.420744	0.420744	0.956564	ESYT2/KDSR	2
GO:0021700	developmental maturation	2/133	43/4007	0.420744	0.420744	0.956564	YTHDF2/TUBB8	2
GO:0098781	ncRNA transcription	2/133	43/4007	0.420744	0.420744	0.956564	POLR2A/TCOF1	2
GO:1903076	regulation of protein localization to plasma membrane	2/133	43/4007	0.420744	0.420744	0.956564	EGFR/GRIPAP1	2
GO:0099536	synaptic signaling	5/133	128/4007	0.421087	0.421087	0.956564	YWHAG/EGFR/VAMP2/CREB1/PPP1R9B	5
GO:0001101	response to acid chemical	4/133	100/4007	0.425882	0.425882	0.956564	COL1A2/EGFR/CREB1/LAMTOR3	4
GO:0072522	purine-containing compound biosynthetic process	4/133	100/4007	0.425882	0.425882	0.956564	TMSB4X/ATP5F1D/ATP8/SLC25A12	4
GO:0071363	cellular response to growth factor stimulus	7/133	187/4007	0.428094	0.428094	0.956564	COL1A2/EGFR/POLR2A/SMAD2/CREB1/PTPN12/LEMD2	7
GO:0000003	reproduction	10/133	275/4007	0.430102	0.430102	0.956564	GOLGA3/CALR/PAFAH1B2/EGFR/FNDC3A/YTHDF2/TUBB8/AGFG1/NBN/SNU13	10
GO:0022414	reproductive process	10/133	275/4007	0.430102	0.430102	0.956564	GOLGA3/CALR/PAFAH1B2/EGFR/FNDC3A/YTHDF2/TUBB8/AGFG1/NBN/SNU13	10
GO:0006352	DNA-templated transcription, initiation	3/133	72/4007	0.430202	0.430202	0.956564	POLR2A/CREB1/GTF2I	3
GO:0015711	organic anion transport	3/133	72/4007	0.430202	0.430202	0.956564	VAMP2/SLC25A11/SLC25A12	3
GO:0040007	growth	9/133	246/4007	0.431439	0.431439	0.956564	EGFR/SMAD2/CREB1/GIGYF2/PTPN12/TBL1XR1/PPP1R9B/ATAD3A/NBN	9
GO:0018394	peptidyl-lysine acetylation	2/133	44/4007	0.432294	0.432294	0.956564	CTCF/SET	2
GO:0033135	regulation of peptidyl-serine phosphorylation	2/133	44/4007	0.432294	0.432294	0.956564	TXN/EGFR	2
GO:2000045	regulation of G1/S transition of mitotic cell cycle	2/133	44/4007	0.432294	0.432294	0.956564	EGFR/GIGYF2	2
GO:1903827	regulation of cellular protein localization	8/133	217/4007	0.432638	0.432638	0.956564	TXN/YWHAG/SEC16A/EGFR/VAMP2/GRIPAP1/NUP54/YWHAB	8
GO:0006470	protein dephosphorylation	4/133	101/4007	0.433411	0.433411	0.956564	SET/PTPN12/PPP1R9B/YWHAB	4
GO:0055074	calcium ion homeostasis	4/133	101/4007	0.433411	0.433411	0.956564	TMEM165/CALR/ATP13A1/GTF2I	4
GO:1901987	regulation of cell cycle phase transition	6/133	159/4007	0.434283	0.434283	0.956564	YWHAG/EGFR/GIGYF2/MAD1L1/PPP1R9B/NBN	6
GO:0048468	cell development	17/133	483/4007	0.437087	0.437087	0.956564	YWHAG/CALR/MARK2/S100A6/ACTG1/EGFR/FNDC3A/TCOF1/LAMC2/YTHDF2/LAMB3/CREB1/IMPAD1/TUBB8/AGFG1/ITGA6/PPP1R9B	17
GO:0006953	acute-phase response	1/133	17/4007	0.4373	0.4373	0.956564	ORM1	1
GO:0016447	somatic recombination of immunoglobulin gene segments	1/133	17/4007	0.4373	0.4373	0.956564	NBN	1
GO:0016575	histone deacetylation	1/133	17/4007	0.4373	0.4373	0.956564	TBL1XR1	1
GO:0030282	bone mineralization	1/133	17/4007	0.4373	0.4373	0.956564	COL1A2	1
GO:0035335	peptidyl-tyrosine dephosphorylation	1/133	17/4007	0.4373	0.4373	0.956564	PTPN12	1
GO:0042246	tissue regeneration	1/133	17/4007	0.4373	0.4373	0.956564	PTPN12	1
GO:0042303	molting cycle	1/133	17/4007	0.4373	0.4373	0.956564	EGFR	1
GO:0042633	hair cycle	1/133	17/4007	0.4373	0.4373	0.956564	EGFR	1
GO:0045197	establishment or maintenance of epithelial cell apical/basal polarity	1/133	17/4007	0.4373	0.4373	0.956564	MARK2	1
GO:0048488	synaptic vesicle endocytosis	1/133	17/4007	0.4373	0.4373	0.956564	ACTG1	1
GO:0055024	regulation of cardiac muscle tissue development	1/133	17/4007	0.4373	0.4373	0.956564	CREB1	1
GO:0070897	transcription preinitiation complex assembly	1/133	17/4007	0.4373	0.4373	0.956564	CREB1	1
GO:0071398	cellular response to fatty acid	1/133	17/4007	0.4373	0.4373	0.956564	CREB1	1
GO:0072698	protein localization to microtubule cytoskeleton	1/133	17/4007	0.4373	0.4373	0.956564	GOLGB1	1
GO:0140238	presynaptic endocytosis	1/133	17/4007	0.4373	0.4373	0.956564	ACTG1	1
GO:0007010	cytoskeleton organization	15/133	424/4007	0.437606	0.437606	0.956564	TMSB10/TMSB4X/CALR/MARK2/ACTG1/MARCKS/SVIL/DSP/TUBB8/AGFG1/CHMP5/PPP1R9B/SS18/FHL3/SON	15
GO:1901699	cellular response to nitrogen compound	8/133	218/4007	0.437795	0.437795	0.956564	YWHAG/COL1A2/EGFR/VAMP2/CREB1/LAMTOR3/CHMP5/PPP1R9B	8
GO:0098813	nuclear chromosome segregation	3/133	73/4007	0.439091	0.439091	0.956564	CTCF/MAD1L1/CHMP5	3
GO:0031589	cell-substrate adhesion	5/133	131/4007	0.440993	0.440993	0.956564	CALR/LAMC2/LAMB3/ITGA6/ITGB4	5
GO:0051640	organelle localization	9/133	248/4007	0.441148	0.441148	0.956564	YWHAG/MARK2/SEC16A/RANBP2/NUP98/ESYT2/MAD1L1/CHMP5/PIP4P1	9
GO:0043044	ATP-dependent chromatin remodeling	2/133	45/4007	0.443722	0.443722	0.956564	GATAD2B/PTMA	2
GO:0090092	regulation of transmembrane receptor protein serine/threonine kinase signaling pathway	2/133	45/4007	0.443722	0.443722	0.956564	SMAD2/LEMD2	2
GO:0006417	regulation of translation	6/133	161/4007	0.446267	0.446267	0.956564	CALR/TCOF1/YTHDF2/GIGYF2/ELAVL1/RBMS3	6
GO:0023061	signal release	6/133	161/4007	0.446267	0.446267	0.956564	TMSB4X/ORM1/EGFR/VAMP2/SMAD2/CREB1	6
GO:0005996	monosaccharide metabolic process	4/133	103/4007	0.448388	0.448388	0.956564	RANBP2/SLC25A11/FAM3C/SLC25A12	4
GO:0072503	cellular divalent inorganic cation homeostasis	4/133	103/4007	0.448388	0.448388	0.956564	TMEM165/CALR/ATP13A1/GTF2I	4
GO:0098662	inorganic cation transmembrane transport	6/133	162/4007	0.452241	0.452241	0.956564	TMSB4X/ATP5F1D/VAMP2/ATP13A1/ATP8/COX6C	6
GO:0044403	symbiotic process	18/133	517/4007	0.452398	0.452398	0.956564	RPS28/NUP210/EGFR/RANBP2/POLR2A/NUP98/NUP35/POM121/RRP1B/SET/NUP153/TRAM1/NUP54/CREB1/CHMP5/YWHAB/NUP214/SSB	18
GO:0009165	nucleotide biosynthetic process	5/133	133/4007	0.454182	0.454182	0.956564	TMSB4X/ATP5F1D/CMPK1/ATP8/SLC25A12	5
GO:0000077	DNA damage checkpoint	2/133	46/4007	0.455023	0.455023	0.956564	GIGYF2/NBN	2
GO:0045454	cell redox homeostasis	2/133	46/4007	0.455023	0.455023	0.956564	TXN/QSOX2	2
GO:0050707	regulation of cytokine secretion	2/133	46/4007	0.455023	0.455023	0.956564	TMSB4X/ORM1	2
GO:0045786	negative regulation of cell cycle	7/133	192/4007	0.455691	0.455691	0.956564	CALR/EGFR/GIGYF2/MAD1L1/LAMTOR3/PPP1R9B/NBN	7
GO:0000079	regulation of cyclin-dependent protein serine/threonine kinase activity	1/133	18/4007	0.456056	0.456056	0.956564	EGFR	1
GO:0006370	7-methylguanosine mRNA capping	1/133	18/4007	0.456056	0.456056	0.956564	POLR2A	1
GO:0009452	7-methylguanosine RNA capping	1/133	18/4007	0.456056	0.456056	0.956564	POLR2A	1
GO:0015949	nucleobase-containing small molecule interconversion	1/133	18/4007	0.456056	0.456056	0.956564	CMPK1	1
GO:0032506	cytokinetic process	1/133	18/4007	0.456056	0.456056	0.956564	CHMP5	1
GO:0036260	RNA capping	1/133	18/4007	0.456056	0.456056	0.956564	POLR2A	1
GO:0040014	regulation of multicellular organism growth	1/133	18/4007	0.456056	0.456056	0.956564	CREB1	1
GO:0043388	positive regulation of DNA binding	1/133	18/4007	0.456056	0.456056	0.956564	TXN	1
GO:0044380	protein localization to cytoskeleton	1/133	18/4007	0.456056	0.456056	0.956564	GOLGB1	1
GO:0045453	bone resorption	1/133	18/4007	0.456056	0.456056	0.956564	EGFR	1
GO:0046112	nucleobase biosynthetic process	1/133	18/4007	0.456056	0.456056	0.956564	CMPK1	1
GO:0046605	regulation of centrosome cycle	1/133	18/4007	0.456056	0.456056	0.956564	CHMP5	1
GO:0046755	viral budding	1/133	18/4007	0.456056	0.456056	0.956564	CHMP5	1
GO:0048708	astrocyte differentiation	1/133	18/4007	0.456056	0.456056	0.956564	EGFR	1
GO:0051298	centrosome duplication	1/133	18/4007	0.456056	0.456056	0.956564	CHMP5	1
GO:0090169	regulation of spindle assembly	1/133	18/4007	0.456056	0.456056	0.956564	CHMP5	1
GO:0090398	cellular senescence	1/133	18/4007	0.456056	0.456056	0.956564	CALR	1
GO:0098900	regulation of action potential	1/133	18/4007	0.456056	0.456056	0.956564	DSP	1
GO:1905818	regulation of chromosome separation	1/133	18/4007	0.456056	0.456056	0.956564	MAD1L1	1
GO:0006796	phosphate-containing compound metabolic process	34/133	996/4007	0.457875	0.457875	0.956564	TMSB4X/ATP5F1D/CMPK1/TXN/YWHAG/MARK2/NDUFB3/NUP210/EGFR/RANBP2/NUP98/NUP35/POM121/RRP1B/SMAD2/SET/NUP153/NUP54/AAK1/CREB1/IMPAD1/LAMTOR3/ITGA6/PTPN12/PIP4P1/ATP8/SLC25A12/PPP1R9B/YWHAB/NBN/LEMD2/COX6C/UQCRH/NUP214	34
GO:0046879	hormone secretion	3/133	76/4007	0.465434	0.465434	0.956564	EGFR/SMAD2/CREB1	3
GO:0007611	learning or memory	2/133	47/4007	0.466193	0.466193	0.956564	EGFR/CREB1	2
GO:0071466	cellular response to xenobiotic stimulus	2/133	47/4007	0.466193	0.466193	0.956564	EGFR/PPP1R9B	2
GO:0007167	enzyme linked receptor protein signaling pathway	10/133	283/4007	0.466862	0.466862	0.956564	COL1A2/ACTG1/EGFR/POLR2A/SMAD2/CREB1/GIGYF2/PTPN12/SS18/LEMD2	10
GO:1901293	nucleoside phosphate biosynthetic process	5/133	135/4007	0.46729	0.46729	0.956564	TMSB4X/ATP5F1D/CMPK1/ATP8/SLC25A12	5
GO:0045930	negative regulation of mitotic cell cycle	4/133	106/4007	0.470623	0.470623	0.956564	EGFR/GIGYF2/MAD1L1/NBN	4
GO:0002381	immunoglobulin production involved in immunoglobulin mediated immune response	1/133	19/4007	0.474192	0.474192	0.956564	NBN	1
GO:0003231	cardiac ventricle development	1/133	19/4007	0.474192	0.474192	0.956564	DSP	1
GO:0007613	memory	1/133	19/4007	0.474192	0.474192	0.956564	CREB1	1
GO:0008344	adult locomotory behavior	1/133	19/4007	0.474192	0.474192	0.956564	GIGYF2	1
GO:0010717	regulation of epithelial to mesenchymal transition	1/133	19/4007	0.474192	0.474192	0.956564	SMAD2	1
GO:0016445	somatic diversification of immunoglobulins	1/133	19/4007	0.474192	0.474192	0.956564	NBN	1
GO:0021953	central nervous system neuron differentiation	1/133	19/4007	0.474192	0.474192	0.956564	GIGYF2	1
GO:0030316	osteoclast differentiation	1/133	19/4007	0.474192	0.474192	0.956564	CREB1	1
GO:0031440	regulation of mRNA 3'-end processing	1/133	19/4007	0.474192	0.474192	0.956564	CPSF6	1
GO:0031952	regulation of protein autophosphorylation	1/133	19/4007	0.474192	0.474192	0.956564	NBN	1
GO:0035088	establishment or maintenance of apical/basal cell polarity	1/133	19/4007	0.474192	0.474192	0.956564	MARK2	1
GO:0048008	platelet-derived growth factor receptor signaling pathway	1/133	19/4007	0.474192	0.474192	0.956564	PTPN12	1
GO:0050685	positive regulation of mRNA processing	1/133	19/4007	0.474192	0.474192	0.956564	NUP98	1
GO:0060338	regulation of type I interferon-mediated signaling pathway	1/133	19/4007	0.474192	0.474192	0.956564	YTHDF2	1
GO:0061245	establishment or maintenance of bipolar cell polarity	1/133	19/4007	0.474192	0.474192	0.956564	MARK2	1
GO:0086003	cardiac muscle cell contraction	1/133	19/4007	0.474192	0.474192	0.956564	DSP	1
GO:0090329	regulation of DNA-dependent DNA replication	1/133	19/4007	0.474192	0.474192	0.956564	NBN	1
GO:0098586	cellular response to virus	1/133	19/4007	0.474192	0.474192	0.956564	RRP1B	1
GO:1904029	regulation of cyclin-dependent protein kinase activity	1/133	19/4007	0.474192	0.474192	0.956564	EGFR	1
GO:0031570	DNA integrity checkpoint	2/133	48/4007	0.477229	0.477229	0.956564	GIGYF2/NBN	2
GO:0060348	bone development	2/133	48/4007	0.477229	0.477229	0.956564	IMPAD1/VKORC1	2
GO:0070848	response to growth factor	7/133	196/4007	0.477592	0.477592	0.956564	COL1A2/EGFR/POLR2A/SMAD2/CREB1/PTPN12/LEMD2	7
GO:0022900	electron transport chain	4/133	107/4007	0.477964	0.477964	0.956564	NDUFB3/SLC25A12/COX6C/UQCRH	4
GO:0048732	gland development	4/133	107/4007	0.477964	0.477964	0.956564	EGFR/SMAD2/CREB1/MAD1L1	4
GO:0051239	regulation of multicellular organismal process	27/133	794/4007	0.478843	0.478843	0.956564	TMSB4X/ORM1/YWHAG/CALR/MARK2/EGFR/H3C1/H3C4/H3C3/H3C6/H3C11/H3C8/H3C12/H3C10/H3C2/H3C7/SART1/YTHDF2/SMAD2/CREB1/DSP/LNPK/ITGA6/VKORC1/ELAVL1/SLC25A12/GTF2I	27
GO:0070647	protein modification by small protein conjugation or removal	11/133	317/4007	0.485562	0.485562	0.956564	NUP210/RANBP2/NUP98/NUP35/POM121/SMAD2/NUP153/U2AF2/LMO7/NUP54/NUP214	11
GO:0010594	regulation of endothelial cell migration	2/133	49/4007	0.488126	0.488126	0.956564	TMSB4X/CALR	2
GO:0010634	positive regulation of epithelial cell migration	2/133	49/4007	0.488126	0.488126	0.956564	TMSB4X/CALR	2
GO:0022408	negative regulation of cell-cell adhesion	2/133	49/4007	0.488126	0.488126	0.956564	YTHDF2/MAD1L1	2
GO:0046718	viral entry into host cell	2/133	49/4007	0.488126	0.488126	0.956564	EGFR/NUP153	2
GO:0051224	negative regulation of protein transport	2/133	49/4007	0.488126	0.488126	0.956564	TMSB4X/TXN	2
GO:1902806	regulation of cell cycle G1/S phase transition	2/133	49/4007	0.488126	0.488126	0.956564	EGFR/GIGYF2	2
GO:0016241	regulation of macroautophagy	3/133	79/4007	0.491233	0.491233	0.956564	CAPNS1/PAFAH1B2/LAMTOR3	3
GO:0001960	negative regulation of cytokine-mediated signaling pathway	1/133	20/4007	0.491728	0.491728	0.956564	YTHDF2	1
GO:0006221	pyrimidine nucleotide biosynthetic process	1/133	20/4007	0.491728	0.491728	0.956564	CMPK1	1
GO:0006400	tRNA modification	1/133	20/4007	0.491728	0.491728	0.956564	SSB	1
GO:0030199	collagen fibril organization	1/133	20/4007	0.491728	0.491728	0.956564	COL1A2	1
GO:0030512	negative regulation of transforming growth factor beta receptor signaling pathway	1/133	20/4007	0.491728	0.491728	0.956564	SMAD2	1
GO:0031571	mitotic G1 DNA damage checkpoint	1/133	20/4007	0.491728	0.491728	0.956564	GIGYF2	1
GO:0032465	regulation of cytokinesis	1/133	20/4007	0.491728	0.491728	0.956564	SVIL	1
GO:0033047	regulation of mitotic sister chromatid segregation	1/133	20/4007	0.491728	0.491728	0.956564	MAD1L1	1
GO:0043536	positive regulation of blood vessel endothelial cell migration	1/133	20/4007	0.491728	0.491728	0.956564	TMSB4X	1
GO:0044783	G1 DNA damage checkpoint	1/133	20/4007	0.491728	0.491728	0.956564	GIGYF2	1
GO:0044819	mitotic G1/S transition checkpoint	1/133	20/4007	0.491728	0.491728	0.956564	GIGYF2	1
GO:0046467	membrane lipid biosynthetic process	1/133	20/4007	0.491728	0.491728	0.956564	KDSR	1
GO:0046849	bone remodeling	1/133	20/4007	0.491728	0.491728	0.956564	EGFR	1
GO:0048255	mRNA stabilization	1/133	20/4007	0.491728	0.491728	0.956564	ELAVL1	1
GO:0051085	chaperone cofactor-dependent protein refolding	1/133	20/4007	0.491728	0.491728	0.956564	HSPA6	1
GO:0051304	chromosome separation	1/133	20/4007	0.491728	0.491728	0.956564	MAD1L1	1
GO:0060761	negative regulation of response to cytokine stimulus	1/133	20/4007	0.491728	0.491728	0.956564	YTHDF2	1
GO:0072332	intrinsic apoptotic signaling pathway by p53 class mediator	1/133	20/4007	0.491728	0.491728	0.956564	TMEM109	1
GO:0072595	maintenance of protein localization in organelle	1/133	20/4007	0.491728	0.491728	0.956564	TXN	1
GO:0099072	regulation of postsynaptic membrane neurotransmitter receptor levels	1/133	20/4007	0.491728	0.491728	0.956564	GRIPAP1	1
GO:1903845	negative regulation of cellular response to transforming growth factor beta stimulus	1/133	20/4007	0.491728	0.491728	0.956564	SMAD2	1
GO:0098660	inorganic ion transmembrane transport	6/133	169/4007	0.493623	0.493623	0.956564	TMSB4X/ATP5F1D/VAMP2/ATP13A1/ATP8/COX6C	6
GO:0051049	regulation of transport	18/133	529/4007	0.494082	0.494082	0.956564	TMSB4X/TXN/ORM1/YWHAG/CALR/RAB5C/SEC16A/EGFR/VAMP2/GRIPAP1/TMEM109/NUP153/NUP54/AAK1/CREB1/YWHAB/CPSF6/NUP214	18
GO:0009653	anatomical structure morphogenesis	22/133	650/4007	0.49703	0.49703	0.956564	HSBP1/CALR/MARK2/S100A6/COL1A2/ACTG1/EGFR/TCOF1/LAMC2/YTHDF2/SMAD2/LAMB3/CREB1/DSP/IMPAD1/LNPK/AGFG1/ITGA6/ITGB4/SS18/LEMD2/GTF2I	22
GO:0000070	mitotic sister chromatid segregation	2/133	50/4007	0.498883	0.498883	0.956564	MAD1L1/CHMP5	2
GO:0010822	positive regulation of mitochondrion organization	2/133	50/4007	0.498883	0.498883	0.956564	YWHAG/YWHAB	2
GO:1904950	negative regulation of establishment of protein localization	2/133	50/4007	0.498883	0.498883	0.956564	TMSB4X/TXN	2
GO:0072359	circulatory system development	9/133	260/4007	0.498908	0.498908	0.956564	CALR/COL1A2/EGFR/SMAD2/TCF25/CREB1/DSP/LEMD2/GTF2I	9
GO:0010639	negative regulation of organelle organization	5/133	140/4007	0.499631	0.499631	0.956564	TMSB10/TMSB4X/SET/MAD1L1/NBN	5
GO:1903829	positive regulation of cellular protein localization	5/133	140/4007	0.499631	0.499631	0.956564	YWHAG/SEC16A/EGFR/VAMP2/YWHAB	5
GO:0009410	response to xenobiotic stimulus	3/133	80/4007	0.499699	0.499699	0.956564	EGFR/RANBP2/PPP1R9B	3
GO:0038061	NIK/NF-kappaB signaling	3/133	80/4007	0.499699	0.499699	0.956564	TMSB4X/CALR/EGFR	3
GO:0072659	protein localization to plasma membrane	4/133	110/4007	0.499754	0.499754	0.956564	SEC16A/EGFR/VAMP2/GRIPAP1	4
GO:0060341	regulation of cellular localization	12/133	351/4007	0.502551	0.502551	0.956564	TXN/YWHAG/SEC16A/EGFR/VAMP2/GRIPAP1/NUP153/NUP54/MAD1L1/YWHAB/CPSF6/NUP214	12
GO:0045936	negative regulation of phosphate metabolic process	6/133	171/4007	0.505272	0.505272	0.956564	YWHAG/RRP1B/SET/PPP1R9B/YWHAB/LEMD2	6
GO:0050767	regulation of neurogenesis	6/133	171/4007	0.505272	0.505272	0.956564	YWHAG/CALR/MARK2/YTHDF2/CREB1/ITGA6	6
GO:0006811	ion transport	11/133	322/4007	0.507195	0.507195	0.956564	TMSB4X/ATP5F1D/TMEM165/S100A6/VAMP2/ATP13A1/TMEM109/SLC25A11/ATP8/SLC25A12/COX6C	11
GO:0002027	regulation of heart rate	1/133	21/4007	0.508683	0.508683	0.956564	DSP	1
GO:0002562	somatic diversification of immune receptors via germline recombination within a single locus	1/133	21/4007	0.508683	0.508683	0.956564	NBN	1
GO:0006476	protein deacetylation	1/133	21/4007	0.508683	0.508683	0.956564	TBL1XR1	1
GO:0006687	glycosphingolipid metabolic process	1/133	21/4007	0.508683	0.508683	0.956564	ESYT2	1
GO:0008333	endosome to lysosome transport	1/133	21/4007	0.508683	0.508683	0.956564	CHMP5	1
GO:0016444	somatic cell DNA recombination	1/133	21/4007	0.508683	0.508683	0.956564	NBN	1
GO:0030490	maturation of SSU-rRNA	1/133	21/4007	0.508683	0.508683	0.956564	RPS28	1
GO:0031644	regulation of nervous system process	1/133	21/4007	0.508683	0.508683	0.956564	SLC25A12	1
GO:0032768	regulation of monooxygenase activity	1/133	21/4007	0.508683	0.508683	0.956564	EGFR	1
GO:0032945	negative regulation of mononuclear cell proliferation	1/133	21/4007	0.508683	0.508683	0.956564	MAD1L1	1
GO:0034103	regulation of tissue remodeling	1/133	21/4007	0.508683	0.508683	0.956564	EGFR	1
GO:0034332	adherens junction organization	1/133	21/4007	0.508683	0.508683	0.956564	DSP	1
GO:0035418	protein localization to synapse	1/133	21/4007	0.508683	0.508683	0.956564	GRIPAP1	1
GO:0043628	ncRNA 3'-end processing	1/133	21/4007	0.508683	0.508683	0.956564	SSB	1
GO:0050672	negative regulation of lymphocyte proliferation	1/133	21/4007	0.508683	0.508683	0.956564	MAD1L1	1
GO:0072073	kidney epithelium development	1/133	21/4007	0.508683	0.508683	0.956564	SMAD2	1
GO:0072089	stem cell proliferation	1/133	21/4007	0.508683	0.508683	0.956564	YTHDF2	1
GO:0072583	clathrin-dependent endocytosis	1/133	21/4007	0.508683	0.508683	0.956564	AAK1	1
GO:0086001	cardiac muscle cell action potential	1/133	21/4007	0.508683	0.508683	0.956564	DSP	1
GO:0090100	positive regulation of transmembrane receptor protein serine/threonine kinase signaling pathway	1/133	21/4007	0.508683	0.508683	0.956564	SMAD2	1
GO:2001023	regulation of response to drug	1/133	21/4007	0.508683	0.508683	0.956564	TXN	1
GO:0006473	protein acetylation	2/133	51/4007	0.509495	0.509495	0.956564	CTCF/SET	2
GO:0006836	neurotransmitter transport	2/133	51/4007	0.509495	0.509495	0.956564	VAMP2/SLC25A12	2
GO:0007173	epidermal growth factor receptor signaling pathway	2/133	51/4007	0.509495	0.509495	0.956564	EGFR/PTPN12	2
GO:0008637	apoptotic mitochondrial changes	2/133	51/4007	0.509495	0.509495	0.956564	YWHAG/YWHAB	2
GO:0009913	epidermal cell differentiation	2/133	51/4007	0.509495	0.509495	0.956564	CAPNS1/DSP	2
GO:0010563	negative regulation of phosphorus metabolic process	6/133	172/4007	0.511062	0.511062	0.956564	YWHAG/RRP1B/SET/PPP1R9B/YWHAB/LEMD2	6
GO:0098655	cation transmembrane transport	6/133	172/4007	0.511062	0.511062	0.956564	TMSB4X/ATP5F1D/VAMP2/ATP13A1/ATP8/COX6C	6
GO:0090305	nucleic acid phosphodiester bond hydrolysis	4/133	112/4007	0.514067	0.514067	0.956564	CSTF3/CPSF6/CPSF1/CPSF2	4
GO:0000904	cell morphogenesis involved in differentiation	7/133	203/4007	0.515356	0.515356	0.956564	CALR/MARK2/S100A6/LAMC2/YTHDF2/LAMB3/CREB1	7
GO:0031328	positive regulation of cellular biosynthetic process	16/133	475/4007	0.515949	0.515949	0.956564	TMSB4X/EGFR/NUP98/CTCF/RRP1B/YTHDF2/SMAD2/LMO7/CREB1/ITGA6/PRPF6/ELAVL1/TBL1XR1/SLC25A12/SS18/RBMS3	16
GO:0006986	response to unfolded protein	3/133	82/4007	0.516419	0.516419	0.956564	HSPA6/CALR/FAF2	3
GO:0140014	mitotic nuclear division	3/133	82/4007	0.516419	0.516419	0.956564	MAD1L1/CHMP5/PPP1R9B	3
GO:0022402	cell cycle process	14/133	415/4007	0.517348	0.517348	0.956564	YWHAG/CALR/EGFR/CTCF/YTHDF2/SVIL/GIGYF2/MAD1L1/LAMTOR3/TUBB8/CHMP5/PPP1R9B/SON/NBN	14
GO:0050890	cognition	2/133	52/4007	0.519961	0.519961	0.956564	EGFR/CREB1	2
GO:0060485	mesenchyme development	2/133	52/4007	0.519961	0.519961	0.956564	TCOF1/SMAD2	2
GO:1903708	positive regulation of hemopoiesis	2/133	52/4007	0.519961	0.519961	0.956564	SART1/CREB1	2
GO:1904375	regulation of protein localization to cell periphery	2/133	52/4007	0.519961	0.519961	0.956564	EGFR/GRIPAP1	2
GO:0006641	triglyceride metabolic process	1/133	22/4007	0.525077	0.525077	0.956564	TBL1XR1	1
GO:0007062	sister chromatid cohesion	1/133	22/4007	0.525077	0.525077	0.956564	CTCF	1
GO:0014823	response to activity	1/133	22/4007	0.525077	0.525077	0.956564	CREB1	1
GO:0021762	substantia nigra development	1/133	22/4007	0.525077	0.525077	0.956564	SEC16A	1
GO:0032526	response to retinoic acid	1/133	22/4007	0.525077	0.525077	0.956564	CREB1	1
GO:0032651	regulation of interleukin-1 beta production	1/133	22/4007	0.525077	0.525077	0.956564	ORM1	1
GO:0046825	regulation of protein export from nucleus	1/133	22/4007	0.525077	0.525077	0.956564	TXN	1
GO:0060350	endochondral bone morphogenesis	1/133	22/4007	0.525077	0.525077	0.956564	IMPAD1	1
GO:0070664	negative regulation of leukocyte proliferation	1/133	22/4007	0.525077	0.525077	0.956564	MAD1L1	1
GO:0071806	protein transmembrane transport	1/133	22/4007	0.525077	0.525077	0.956564	TRAM1	1
GO:0072347	response to anesthetic	1/133	22/4007	0.525077	0.525077	0.956564	PPP1R9B	1
GO:1901379	regulation of potassium ion transmembrane transport	1/133	22/4007	0.525077	0.525077	0.956564	VAMP2	1
GO:1990089	response to nerve growth factor	1/133	22/4007	0.525077	0.525077	0.956564	CREB1	1
GO:1990090	cellular response to nerve growth factor stimulus	1/133	22/4007	0.525077	0.525077	0.956564	CREB1	1
GO:0071495	cellular response to endogenous stimulus	13/133	388/4007	0.530007	0.530007	0.956564	YWHAG/CALR/COL1A2/EGFR/POLR2A/VAMP2/SMAD2/CREB1/LAMTOR3/PTPN12/CHMP5/PPP1R9B/LEMD2	13
GO:0006354	DNA-templated transcription, elongation	2/133	53/4007	0.530279	0.530279	0.956564	POLR2A/SSRP1	2
GO:0007229	integrin-mediated signaling pathway	2/133	53/4007	0.530279	0.530279	0.956564	ITGA6/ITGB4	2
GO:0031056	regulation of histone modification	2/133	53/4007	0.530279	0.530279	0.956564	CTCF/SET	2
GO:0050920	regulation of chemotaxis	2/133	53/4007	0.530279	0.530279	0.956564	TMSB4X/CALR	2
GO:0050877	nervous system process	5/133	146/4007	0.537444	0.537444	0.956564	EGFR/CREB1/GIGYF2/SLC25A12/NBN	5
GO:0034614	cellular response to reactive oxygen species	2/133	54/4007	0.540447	0.540447	0.956564	TXN/EGFR	2
GO:0002312	B cell activation involved in immune response	1/133	23/4007	0.540927	0.540927	0.956564	NBN	1
GO:0006007	glucose catabolic process	1/133	23/4007	0.540927	0.540927	0.956564	SLC25A12	1
GO:0006891	intra-Golgi vesicle-mediated transport	1/133	23/4007	0.540927	0.540927	0.956564	GOLGA3	1
GO:0009156	ribonucleoside monophosphate biosynthetic process	1/133	23/4007	0.540927	0.540927	0.956564	CMPK1	1
GO:0022612	gland morphogenesis	1/133	23/4007	0.540927	0.540927	0.956564	EGFR	1
GO:0030534	adult behavior	1/133	23/4007	0.540927	0.540927	0.956564	GIGYF2	1
GO:0034308	primary alcohol metabolic process	1/133	23/4007	0.540927	0.540927	0.956564	TTR	1
GO:0043489	RNA stabilization	1/133	23/4007	0.540927	0.540927	0.956564	ELAVL1	1
GO:0044728	DNA methylation or demethylation	1/133	23/4007	0.540927	0.540927	0.956564	CTCF	1
GO:0045739	positive regulation of DNA repair	1/133	23/4007	0.540927	0.540927	0.956564	EGFR	1
GO:0055117	regulation of cardiac muscle contraction	1/133	23/4007	0.540927	0.540927	0.956564	DSP	1
GO:0060191	regulation of lipase activity	1/133	23/4007	0.540927	0.540927	0.956564	EGFR	1
GO:0060236	regulation of mitotic spindle organization	1/133	23/4007	0.540927	0.540927	0.956564	CHMP5	1
GO:1903078	positive regulation of protein localization to plasma membrane	1/133	23/4007	0.540927	0.540927	0.956564	EGFR	1
GO:0072331	signal transduction by p53 class mediator	3/133	85/4007	0.540937	0.540937	0.956564	TMEM109/SSRP1/NBN	3
GO:0002682	regulation of immune system process	18/133	543/4007	0.542082	0.542082	0.956564	ORM1/CALR/COL1A2/ACTG1/H3C1/H3C4/H3C3/H3C6/H3C11/H3C8/H3C12/H3C10/H3C2/H3C7/SART1/YTHDF2/CREB1/MAD1L1	18
GO:0009628	response to abiotic stimulus	14/133	422/4007	0.543988	0.543988	0.956564	HSPA6/HSBP1/TXN/NUP210/EGFR/RANBP2/NUP98/NUP35/POM121/TMEM109/NUP153/NUP54/CREB1/NUP214	14
GO:0010243	response to organonitrogen compound	11/133	331/4007	0.545524	0.545524	0.956564	YWHAG/COL1A2/FAF2/EGFR/RANBP2/VAMP2/CREB1/LAMTOR3/VKORC1/CHMP5/PPP1R9B	11
GO:0009891	positive regulation of biosynthetic process	16/133	484/4007	0.54821	0.54821	0.956564	TMSB4X/EGFR/NUP98/CTCF/RRP1B/YTHDF2/SMAD2/LMO7/CREB1/ITGA6/PRPF6/ELAVL1/TBL1XR1/SLC25A12/SS18/RBMS3	16
GO:0098609	cell-cell adhesion	8/133	240/4007	0.548706	0.548706	0.956564	ACTG1/EGFR/FNDC3A/SART1/YTHDF2/DSP/MAD1L1/ITGA6	8
GO:0007623	circadian rhythm	2/133	55/4007	0.550464	0.550464	0.956564	EGFR/CREB1	2
GO:0031099	regeneration	2/133	55/4007	0.550464	0.550464	0.956564	EGFR/PTPN12	2
GO:0031333	negative regulation of protein-containing complex assembly	2/133	55/4007	0.550464	0.550464	0.956564	TMSB10/TMSB4X	2
GO:0048568	embryonic organ development	2/133	55/4007	0.550464	0.550464	0.956564	EGFR/SMAD2	2
GO:0010562	positive regulation of phosphorus metabolic process	9/133	272/4007	0.555037	0.555037	0.956564	TMSB4X/TXN/MARK2/EGFR/RANBP2/LAMTOR3/ITGA6/SLC25A12/NBN	9
GO:0045937	positive regulation of phosphate metabolic process	9/133	272/4007	0.555037	0.555037	0.956564	TMSB4X/TXN/MARK2/EGFR/RANBP2/LAMTOR3/ITGA6/SLC25A12/NBN	9
GO:0055065	metal ion homeostasis	5/133	149/4007	0.555869	0.555869	0.956564	TMEM165/CALR/EGFR/ATP13A1/GTF2I	5
GO:1901615	organic hydroxy compound metabolic process	5/133	149/4007	0.555869	0.555869	0.956564	TTR/IMPAD1/GC/PIP4P1/SLC25A12	5
GO:0002200	somatic diversification of immune receptors	1/133	24/4007	0.556253	0.556253	0.956564	NBN	1
GO:0003002	regionalization	1/133	24/4007	0.556253	0.556253	0.956564	SMAD2	1
GO:0006360	transcription by RNA polymerase I	1/133	24/4007	0.556253	0.556253	0.956564	TCOF1	1
GO:0006487	protein N-linked glycosylation	1/133	24/4007	0.556253	0.556253	0.956564	TMEM165	1
GO:0006942	regulation of striated muscle contraction	1/133	24/4007	0.556253	0.556253	0.956564	DSP	1
GO:0031100	animal organ regeneration	1/133	24/4007	0.556253	0.556253	0.956564	EGFR	1
GO:0032088	negative regulation of NF-kappaB transcription factor activity	1/133	24/4007	0.556253	0.556253	0.956564	TMSB4X	1
GO:0032611	interleukin-1 beta production	1/133	24/4007	0.556253	0.556253	0.956564	ORM1	1
GO:0032652	regulation of interleukin-1 production	1/133	24/4007	0.556253	0.556253	0.956564	ORM1	1
GO:0032677	regulation of interleukin-8 production	1/133	24/4007	0.556253	0.556253	0.956564	TMSB4X	1
GO:0034754	cellular hormone metabolic process	1/133	24/4007	0.556253	0.556253	0.956564	TTR	1
GO:0036258	multivesicular body assembly	1/133	24/4007	0.556253	0.556253	0.956564	CHMP5	1
GO:0042059	negative regulation of epidermal growth factor receptor signaling pathway	1/133	24/4007	0.556253	0.556253	0.956564	EGFR	1
GO:0043266	regulation of potassium ion transport	1/133	24/4007	0.556253	0.556253	0.956564	VAMP2	1
GO:0045582	positive regulation of T cell differentiation	1/133	24/4007	0.556253	0.556253	0.956564	SART1	1
GO:0046173	polyol biosynthetic process	1/133	24/4007	0.556253	0.556253	0.956564	IMPAD1	1
GO:0051084	'de novo' posttranslational protein folding	1/133	24/4007	0.556253	0.556253	0.956564	HSPA6	1
GO:0051453	regulation of intracellular pH	1/133	24/4007	0.556253	0.556253	0.956564	TMEM165	1
GO:0090224	regulation of spindle organization	1/133	24/4007	0.556253	0.556253	0.956564	CHMP5	1
GO:1901992	positive regulation of mitotic cell cycle phase transition	1/133	24/4007	0.556253	0.556253	0.956564	EGFR	1
GO:1902373	negative regulation of mRNA catabolic process	1/133	24/4007	0.556253	0.556253	0.956564	ELAVL1	1
GO:1903510	mucopolysaccharide metabolic process	1/133	24/4007	0.556253	0.556253	0.956564	IMPAD1	1
GO:1905268	negative regulation of chromatin organization	1/133	24/4007	0.556253	0.556253	0.956564	SET	1
GO:0034248	regulation of cellular amide metabolic process	6/133	180/4007	0.55644	0.55644	0.956564	CALR/TCOF1/YTHDF2/GIGYF2/ELAVL1/RBMS3	6
GO:0010628	positive regulation of gene expression	18/133	548/4007	0.558943	0.558943	0.956564	ORM1/CALR/EGFR/POLR2A/NUP98/CTCF/RRP1B/YTHDF2/SMAD2/U2AF2/LMO7/CREB1/ITGA6/PRPF6/ELAVL1/TBL1XR1/SS18/RBMS3	18
GO:0010811	positive regulation of cell-substrate adhesion	2/133	56/4007	0.560328	0.560328	0.956564	CALR/ITGA6	2
GO:0007346	regulation of mitotic cell cycle	7/133	212/4007	0.562466	0.562466	0.956564	YWHAG/EGFR/GIGYF2/MAD1L1/CHMP5/PPP1R9B/NBN	7
GO:0001503	ossification	3/133	88/4007	0.564737	0.564737	0.956564	COL1A2/EGFR/IMPAD1	3
GO:1901991	negative regulation of mitotic cell cycle phase transition	3/133	88/4007	0.564737	0.564737	0.956564	GIGYF2/MAD1L1/NBN	3
GO:0042254	ribosome biogenesis	5/133	151/4007	0.567955	0.567955	0.956564	RPS28/DDX49/SART1/RRP1B/SNU13	5
GO:0044409	entry into host	2/133	57/4007	0.570038	0.570038	0.956564	EGFR/NUP153	2
GO:1901654	response to ketone	2/133	57/4007	0.570038	0.570038	0.956564	CALR/EGFR	2
GO:0001523	retinoid metabolic process	1/133	25/4007	0.571071	0.571071	0.956564	TTR	1
GO:0006220	pyrimidine nucleotide metabolic process	1/133	25/4007	0.571071	0.571071	0.956564	CMPK1	1
GO:0007589	body fluid secretion	1/133	25/4007	0.571071	0.571071	0.956564	CREB1	1
GO:0014013	regulation of gliogenesis	1/133	25/4007	0.571071	0.571071	0.956564	CREB1	1
GO:0016079	synaptic vesicle exocytosis	1/133	25/4007	0.571071	0.571071	0.956564	VAMP2	1
GO:0019068	virion assembly	1/133	25/4007	0.571071	0.571071	0.956564	CHMP5	1
GO:0030866	cortical actin cytoskeleton organization	1/133	25/4007	0.571071	0.571071	0.956564	CALR	1
GO:0032637	interleukin-8 production	1/133	25/4007	0.571071	0.571071	0.956564	TMSB4X	1
GO:0036257	multivesicular body organization	1/133	25/4007	0.571071	0.571071	0.956564	CHMP5	1
GO:0042026	protein refolding	1/133	25/4007	0.571071	0.571071	0.956564	HSPA6	1
GO:0042306	regulation of protein import into nucleus	1/133	25/4007	0.571071	0.571071	0.956564	NUP54	1
GO:0043486	histone exchange	1/133	25/4007	0.571071	0.571071	0.956564	PTMA	1
GO:0045639	positive regulation of myeloid cell differentiation	1/133	25/4007	0.571071	0.571071	0.956564	CREB1	1
GO:0045824	negative regulation of innate immune response	1/133	25/4007	0.571071	0.571071	0.956564	YTHDF2	1
GO:0048857	neural nucleus development	1/133	25/4007	0.571071	0.571071	0.956564	SEC16A	1
GO:0060349	bone morphogenesis	1/133	25/4007	0.571071	0.571071	0.956564	IMPAD1	1
GO:0070542	response to fatty acid	1/133	25/4007	0.571071	0.571071	0.956564	CREB1	1
GO:0072528	pyrimidine-containing compound biosynthetic process	1/133	25/4007	0.571071	0.571071	0.956564	CMPK1	1
GO:1903201	regulation of oxidative stress-induced cell death	1/133	25/4007	0.571071	0.571071	0.956564	TXN	1
GO:0006402	mRNA catabolic process	8/133	245/4007	0.572796	0.572796	0.956564	RPS28/YTHDF2/SET/GIGYF2/ELAVL1/YWHAB/NUP214/SSB	8
GO:0010817	regulation of hormone levels	4/133	121/4007	0.576021	0.576021	0.956564	TTR/EGFR/SMAD2/CREB1	4
GO:0010948	negative regulation of cell cycle process	4/133	121/4007	0.576021	0.576021	0.956564	CALR/GIGYF2/MAD1L1/NBN	4
GO:0043543	protein acylation	2/133	58/4007	0.579594	0.579594	0.956564	CTCF/SET	2
GO:0051494	negative regulation of cytoskeleton organization	2/133	58/4007	0.579594	0.579594	0.956564	TMSB10/TMSB4X	2
GO:1901796	regulation of signal transduction by p53 class mediator	2/133	58/4007	0.579594	0.579594	0.956564	SSRP1/NBN	2
GO:1903522	regulation of blood circulation	2/133	58/4007	0.579594	0.579594	0.956564	EGFR/DSP	2
GO:0009991	response to extracellular stimulus	5/133	153/4007	0.579875	0.579875	0.956564	EGFR/CREB1/ITGA6/TBL1XR1/PPP1R9B	5
GO:0045893	positive regulation of transcription, DNA-templated	10/133	309/4007	0.582394	0.582394	0.956564	EGFR/CTCF/RRP1B/SMAD2/LMO7/CREB1/ITGA6/PRPF6/TBL1XR1/SS18	10
GO:0002761	regulation of myeloid leukocyte differentiation	1/133	26/4007	0.585397	0.585397	0.956564	CREB1	1
GO:0006664	glycolipid metabolic process	1/133	26/4007	0.585397	0.585397	0.956564	ESYT2	1
GO:0006734	NADH metabolic process	1/133	26/4007	0.585397	0.585397	0.956564	SLC25A12	1
GO:0006801	superoxide metabolic process	1/133	26/4007	0.585397	0.585397	0.956564	EGFR	1
GO:0006885	regulation of pH	1/133	26/4007	0.585397	0.585397	0.956564	TMEM165	1
GO:0010332	response to gamma radiation	1/133	26/4007	0.585397	0.585397	0.956564	TMEM109	1
GO:0030641	regulation of cellular pH	1/133	26/4007	0.585397	0.585397	0.956564	TMEM165	1
GO:0030901	midbrain development	1/133	26/4007	0.585397	0.585397	0.956564	SEC16A	1
GO:0031060	regulation of histone methylation	1/133	26/4007	0.585397	0.585397	0.956564	CTCF	1
GO:0031214	biomineral tissue development	1/133	26/4007	0.585397	0.585397	0.956564	COL1A2	1
GO:0032414	positive regulation of ion transmembrane transporter activity	1/133	26/4007	0.585397	0.585397	0.956564	TMSB4X	1
GO:0033273	response to vitamin	1/133	26/4007	0.585397	0.585397	0.956564	EGFR	1
GO:0034637	cellular carbohydrate biosynthetic process	1/133	26/4007	0.585397	0.585397	0.956564	IMPAD1	1
GO:0035601	protein deacylation	1/133	26/4007	0.585397	0.585397	0.956564	TBL1XR1	1
GO:0098693	regulation of synaptic vesicle cycle	1/133	26/4007	0.585397	0.585397	0.956564	GRIPAP1	1
GO:0098732	macromolecule deacylation	1/133	26/4007	0.585397	0.585397	0.956564	TBL1XR1	1
GO:0110148	biomineralization	1/133	26/4007	0.585397	0.585397	0.956564	COL1A2	1
GO:1900026	positive regulation of substrate adhesion-dependent cell spreading	1/133	26/4007	0.585397	0.585397	0.956564	CALR	1
GO:1900407	regulation of cellular response to oxidative stress	1/133	26/4007	0.585397	0.585397	0.956564	TXN	1
GO:1903509	liposaccharide metabolic process	1/133	26/4007	0.585397	0.585397	0.956564	ESYT2	1
GO:0032880	regulation of protein localization	11/133	341/4007	0.586875	0.586875	0.956564	TMSB4X/TXN/ORM1/YWHAG/SEC16A/EGFR/VAMP2/GRIPAP1/NUP54/AAK1/YWHAB	11
GO:0007033	vacuole organization	2/133	59/4007	0.588994	0.588994	0.956564	TMEM165/CHMP5	2
GO:0050663	cytokine secretion	2/133	59/4007	0.588994	0.588994	0.956564	TMSB4X/ORM1	2
GO:1902904	negative regulation of supramolecular fiber organization	2/133	59/4007	0.588994	0.588994	0.956564	TMSB10/TMSB4X	2
GO:0031647	regulation of protein stability	4/133	123/4007	0.589184	0.589184	0.956564	CALR/SEC16A/AAK1/CREB1	4
GO:0032989	cellular component morphogenesis	6/133	186/4007	0.589197	0.589197	0.956564	MARK2/S100A6/ACTG1/EGFR/CREB1/AGFG1	6
GO:0007155	cell adhesion	13/133	404/4007	0.59162	0.59162	0.956564	CALR/ACTG1/EGFR/FNDC3A/LAMC2/SART1/YTHDF2/LAMB3/LMO7/DSP/MAD1L1/ITGA6/ITGB4	13
GO:0000226	microtubule cytoskeleton organization	5/133	155/4007	0.591623	0.591623	0.956564	MARK2/TUBB8/CHMP5/SS18/SON	5
GO:0060828	regulation of canonical Wnt signaling pathway	3/133	92/4007	0.595292	0.595292	0.956564	EGFR/TBL1XR1/RBMS3	3
GO:0019722	calcium-mediated signaling	2/133	60/4007	0.59824	0.59824	0.956564	EGFR/PPP1R9B	2
GO:0032412	regulation of ion transmembrane transporter activity	2/133	60/4007	0.59824	0.59824	0.956564	TMSB4X/VAMP2	2
GO:1903508	positive regulation of nucleic acid-templated transcription	11/133	344/4007	0.598974	0.598974	0.956564	EGFR/NUP98/CTCF/RRP1B/SMAD2/LMO7/CREB1/ITGA6/PRPF6/TBL1XR1/SS18	11
GO:0000413	protein peptidyl-prolyl isomerization	1/133	27/4007	0.599248	0.599248	0.956564	RANBP2	1
GO:0001764	neuron migration	1/133	27/4007	0.599248	0.599248	0.956564	MARK2	1
GO:0006458	'de novo' protein folding	1/133	27/4007	0.599248	0.599248	0.956564	HSPA6	1
GO:0006639	acylglycerol metabolic process	1/133	27/4007	0.599248	0.599248	0.956564	TBL1XR1	1
GO:0007338	single fertilization	1/133	27/4007	0.599248	0.599248	0.956564	SNU13	1
GO:0009124	nucleoside monophosphate biosynthetic process	1/133	27/4007	0.599248	0.599248	0.956564	CMPK1	1
GO:0009301	snRNA transcription	1/133	27/4007	0.599248	0.599248	0.956564	POLR2A	1
GO:0014066	regulation of phosphatidylinositol 3-kinase signaling	1/133	27/4007	0.599248	0.599248	0.956564	EGFR	1
GO:0015893	drug transport	1/133	27/4007	0.599248	0.599248	0.956564	SLC25A12	1
GO:0030865	cortical cytoskeleton organization	1/133	27/4007	0.599248	0.599248	0.956564	CALR	1
GO:0032612	interleukin-1 production	1/133	27/4007	0.599248	0.599248	0.956564	ORM1	1
GO:0042795	snRNA transcription by RNA polymerase II	1/133	27/4007	0.599248	0.599248	0.956564	POLR2A	1
GO:0048661	positive regulation of smooth muscle cell proliferation	1/133	27/4007	0.599248	0.599248	0.956564	EGFR	1
GO:0071479	cellular response to ionizing radiation	1/133	27/4007	0.599248	0.599248	0.956564	TMEM109	1
GO:0071805	potassium ion transmembrane transport	1/133	27/4007	0.599248	0.599248	0.956564	VAMP2	1
GO:0090307	mitotic spindle assembly	1/133	27/4007	0.599248	0.599248	0.956564	CHMP5	1
GO:1902882	regulation of response to oxidative stress	1/133	27/4007	0.599248	0.599248	0.956564	TXN	1
GO:1904377	positive regulation of protein localization to cell periphery	1/133	27/4007	0.599248	0.599248	0.956564	EGFR	1
GO:1904589	regulation of protein import	1/133	27/4007	0.599248	0.599248	0.956564	NUP54	1
GO:2000134	negative regulation of G1/S transition of mitotic cell cycle	1/133	27/4007	0.599248	0.599248	0.956564	GIGYF2	1
GO:0051050	positive regulation of transport	10/133	313/4007	0.599267	0.599267	0.956564	TMSB4X/ORM1/YWHAG/CALR/SEC16A/EGFR/VAMP2/CREB1/YWHAB/CPSF6	10
GO:0033044	regulation of chromosome organization	4/133	125/4007	0.602111	0.602111	0.956564	CTCF/SET/MAD1L1/NBN	4
GO:0035690	cellular response to drug	4/133	125/4007	0.602111	0.602111	0.956564	TXN/EGFR/CHMP5/PPP1R9B	4
GO:0018105	peptidyl-serine phosphorylation	3/133	93/4007	0.602713	0.602713	0.956564	TXN/MARK2/EGFR	3
GO:0035966	response to topologically incorrect protein	3/133	93/4007	0.602713	0.602713	0.956564	HSPA6/CALR/FAF2	3
GO:1901988	negative regulation of cell cycle phase transition	3/133	93/4007	0.602713	0.602713	0.956564	GIGYF2/MAD1L1/NBN	3
GO:0022610	biological adhesion	13/133	407/4007	0.60281	0.60281	0.956564	CALR/ACTG1/EGFR/FNDC3A/LAMC2/SART1/YTHDF2/LAMB3/LMO7/DSP/MAD1L1/ITGA6/ITGB4	13
GO:1902680	positive regulation of RNA biosynthetic process	11/133	345/4007	0.602972	0.602972	0.956564	EGFR/NUP98/CTCF/RRP1B/SMAD2/LMO7/CREB1/ITGA6/PRPF6/TBL1XR1/SS18	11
GO:0016050	vesicle organization	5/133	157/4007	0.603193	0.603193	0.956564	CALR/SEC16A/CREB1/AGFG1/CHMP5	5
GO:0038127	ERBB signaling pathway	2/133	61/4007	0.60733	0.60733	0.956564	EGFR/PTPN12	2
GO:0009314	response to radiation	4/133	126/4007	0.608483	0.608483	0.956564	TXN/EGFR/TMEM109/CREB1	4
GO:1901653	cellular response to peptide	4/133	126/4007	0.608483	0.608483	0.956564	YWHAG/VAMP2/CREB1/CHMP5	4
GO:1990778	protein localization to cell periphery	4/133	126/4007	0.608483	0.608483	0.956564	SEC16A/EGFR/VAMP2/GRIPAP1	4
GO:0006820	anion transport	3/133	94/4007	0.610045	0.610045	0.956564	VAMP2/SLC25A11/SLC25A12	3
GO:0060070	canonical Wnt signaling pathway	3/133	94/4007	0.610045	0.610045	0.956564	EGFR/TBL1XR1/RBMS3	3
GO:0022008	neurogenesis	11/133	347/4007	0.610914	0.610914	0.956564	YWHAG/CALR/MARK2/S100A6/EGFR/YTHDF2/CREB1/GIGYF2/ITGA6/PPP1R9B/LEMD2	11
GO:0002690	positive regulation of leukocyte chemotaxis	1/133	28/4007	0.61264	0.61264	0.956564	CALR	1
GO:0003205	cardiac chamber development	1/133	28/4007	0.61264	0.61264	0.956564	DSP	1
GO:0006638	neutral lipid metabolic process	1/133	28/4007	0.61264	0.61264	0.956564	TBL1XR1	1
GO:0007272	ensheathment of neurons	1/133	28/4007	0.61264	0.61264	0.956564	SLC25A12	1
GO:0007612	learning	1/133	28/4007	0.61264	0.61264	0.956564	CREB1	1
GO:0008366	axon ensheathment	1/133	28/4007	0.61264	0.61264	0.956564	SLC25A12	1
GO:0016202	regulation of striated muscle tissue development	1/133	28/4007	0.61264	0.61264	0.956564	CREB1	1
GO:0021782	glial cell development	1/133	28/4007	0.61264	0.61264	0.956564	EGFR	1
GO:0030193	regulation of blood coagulation	1/133	28/4007	0.61264	0.61264	0.956564	VKORC1	1
GO:0032206	positive regulation of telomere maintenance	1/133	28/4007	0.61264	0.61264	0.956564	NBN	1
GO:0042552	myelination	1/133	28/4007	0.61264	0.61264	0.956564	SLC25A12	1
GO:0045165	cell fate commitment	1/133	28/4007	0.61264	0.61264	0.956564	SMAD2	1
GO:0045621	positive regulation of lymphocyte differentiation	1/133	28/4007	0.61264	0.61264	0.956564	SART1	1
GO:0046686	response to cadmium ion	1/133	28/4007	0.61264	0.61264	0.956564	EGFR	1
GO:0048634	regulation of muscle organ development	1/133	28/4007	0.61264	0.61264	0.956564	CREB1	1
GO:0050818	regulation of coagulation	1/133	28/4007	0.61264	0.61264	0.956564	VKORC1	1
GO:0051851	modulation by host of symbiont process	1/133	28/4007	0.61264	0.61264	0.956564	RRP1B	1
GO:0055007	cardiac muscle cell differentiation	1/133	28/4007	0.61264	0.61264	0.956564	CALR	1
GO:0071260	cellular response to mechanical stimulus	1/133	28/4007	0.61264	0.61264	0.956564	EGFR	1
GO:1900046	regulation of hemostasis	1/133	28/4007	0.61264	0.61264	0.956564	VKORC1	1
GO:1901861	regulation of muscle tissue development	1/133	28/4007	0.61264	0.61264	0.956564	CREB1	1
GO:1902807	negative regulation of cell cycle G1/S phase transition	1/133	28/4007	0.61264	0.61264	0.956564	GIGYF2	1
GO:0010035	response to inorganic substance	6/133	191/4007	0.615536	0.615536	0.956564	ATP5F1D/TXN/CALR/EGFR/CREB1/SLC25A12	6
GO:0044772	mitotic cell cycle phase transition	6/133	191/4007	0.615536	0.615536	0.956564	YWHAG/EGFR/GIGYF2/MAD1L1/PPP1R9B/NBN	6
GO:0030072	peptide hormone secretion	2/133	62/4007	0.616265	0.616265	0.956564	EGFR/SMAD2	2
GO:0043123	positive regulation of I-kappaB kinase/NF-kappaB signaling	2/133	62/4007	0.616265	0.616265	0.956564	TMED4/CC2D1A	2
GO:0046883	regulation of hormone secretion	2/133	62/4007	0.616265	0.616265	0.956564	EGFR/CREB1	2
GO:0090287	regulation of cellular response to growth factor stimulus	2/133	62/4007	0.616265	0.616265	0.956564	SMAD2/LEMD2	2
GO:0072657	protein localization to membrane	9/133	287/4007	0.621505	0.621505	0.956564	RPS28/YWHAG/SEC16A/EGFR/VAMP2/GRIPAP1/TRAM1/NUP54/YWHAB	9
GO:0048699	generation of neurons	10/133	319/4007	0.623982	0.623982	0.956564	YWHAG/CALR/MARK2/S100A6/EGFR/YTHDF2/CREB1/GIGYF2/ITGA6/PPP1R9B	10
GO:0034620	cellular response to unfolded protein	2/133	63/4007	0.625045	0.625045	0.956564	HSPA6/CALR	2
GO:0043406	positive regulation of MAP kinase activity	2/133	63/4007	0.625045	0.625045	0.956564	EGFR/LAMTOR3	2
GO:0043542	endothelial cell migration	2/133	63/4007	0.625045	0.625045	0.956564	TMSB4X/CALR	2
GO:0072655	establishment of protein localization to mitochondrion	2/133	63/4007	0.625045	0.625045	0.956564	YWHAG/YWHAB	2
GO:0000422	autophagy of mitochondrion	1/133	29/4007	0.625588	0.625588	0.956564	MARK2	1
GO:0001508	action potential	1/133	29/4007	0.625588	0.625588	0.956564	DSP	1
GO:0006304	DNA modification	1/133	29/4007	0.625588	0.625588	0.956564	CTCF	1
GO:0014065	phosphatidylinositol 3-kinase signaling	1/133	29/4007	0.625588	0.625588	0.956564	EGFR	1
GO:0016239	positive regulation of macroautophagy	1/133	29/4007	0.625588	0.625588	0.956564	PAFAH1B2	1
GO:0016525	negative regulation of angiogenesis	1/133	29/4007	0.625588	0.625588	0.956564	GTF2I	1
GO:0022617	extracellular matrix disassembly	1/133	29/4007	0.625588	0.625588	0.956564	CAPNS1	1
GO:0032411	positive regulation of transporter activity	1/133	29/4007	0.625588	0.625588	0.956564	TMSB4X	1
GO:0050709	negative regulation of protein secretion	1/133	29/4007	0.625588	0.625588	0.956564	TMSB4X	1
GO:0050868	negative regulation of T cell activation	1/133	29/4007	0.625588	0.625588	0.956564	MAD1L1	1
GO:0061726	mitochondrion disassembly	1/133	29/4007	0.625588	0.625588	0.956564	MARK2	1
GO:0090277	positive regulation of peptide hormone secretion	1/133	29/4007	0.625588	0.625588	0.956564	EGFR	1
GO:1901655	cellular response to ketone	1/133	29/4007	0.625588	0.625588	0.956564	EGFR	1
GO:1901989	positive regulation of cell cycle phase transition	1/133	29/4007	0.625588	0.625588	0.956564	EGFR	1
GO:1902369	negative regulation of RNA catabolic process	1/133	29/4007	0.625588	0.625588	0.956564	ELAVL1	1
GO:2000181	negative regulation of blood vessel morphogenesis	1/133	29/4007	0.625588	0.625588	0.956564	GTF2I	1
GO:0000902	cell morphogenesis	9/133	288/4007	0.625758	0.625758	0.956564	CALR/MARK2/S100A6/EGFR/LAMC2/YTHDF2/LAMB3/CREB1/SS18	9
GO:0031400	negative regulation of protein modification process	6/133	193/4007	0.62581	0.62581	0.956564	YWHAG/SET/U2AF2/PPP1R9B/YWHAB/LEMD2	6
GO:0030335	positive regulation of cell migration	5/133	162/4007	0.631302	0.631302	0.956564	TMSB4X/CALR/EGFR/LAMC2/ITGA6	5
GO:0007059	chromosome segregation	3/133	97/4007	0.631502	0.631502	0.956564	CTCF/MAD1L1/CHMP5	3
GO:0022898	regulation of transmembrane transporter activity	2/133	64/4007	0.63367	0.63367	0.956564	TMSB4X/VAMP2	2
GO:0030182	neuron differentiation	9/133	290/4007	0.63419	0.63419	0.956564	YWHAG/CALR/MARK2/S100A6/EGFR/CREB1/GIGYF2/ITGA6/PPP1R9B	9
GO:0002183	cytoplasmic translational initiation	1/133	30/4007	0.638106	0.638106	0.956564	YTHDF2	1
GO:0002792	negative regulation of peptide secretion	1/133	30/4007	0.638106	0.638106	0.956564	TMSB4X	1
GO:0006998	nuclear envelope organization	1/133	30/4007	0.638106	0.638106	0.956564	LEMD2	1
GO:0007098	centrosome cycle	1/133	30/4007	0.638106	0.638106	0.956564	CHMP5	1
GO:0007269	neurotransmitter secretion	1/133	30/4007	0.638106	0.638106	0.956564	VAMP2	1
GO:0007389	pattern specification process	1/133	30/4007	0.638106	0.638106	0.956564	SMAD2	1
GO:0042743	hydrogen peroxide metabolic process	1/133	30/4007	0.638106	0.638106	0.956564	EGFR	1
GO:0043535	regulation of blood vessel endothelial cell migration	1/133	30/4007	0.638106	0.638106	0.956564	TMSB4X	1
GO:0050715	positive regulation of cytokine secretion	1/133	30/4007	0.638106	0.638106	0.956564	ORM1	1
GO:0070301	cellular response to hydrogen peroxide	1/133	30/4007	0.638106	0.638106	0.956564	TXN	1
GO:0071156	regulation of cell cycle arrest	1/133	30/4007	0.638106	0.638106	0.956564	CALR	1
GO:0099643	signal release from synapse	1/133	30/4007	0.638106	0.638106	0.956564	VAMP2	1
GO:0043549	regulation of kinase activity	7/133	228/4007	0.640799	0.640799	0.956564	TXN/YWHAG/MARK2/EGFR/RANBP2/LAMTOR3/NBN	7
GO:0070585	protein localization to mitochondrion	2/133	65/4007	0.642141	0.642141	0.956564	YWHAG/YWHAB	2
GO:0090263	positive regulation of canonical Wnt signaling pathway	2/133	65/4007	0.642141	0.642141	0.956564	EGFR/TBL1XR1	2
GO:0071496	cellular response to external stimulus	3/133	99/4007	0.645352	0.645352	0.956564	EGFR/ITGA6/PPP1R9B	3
GO:0097435	supramolecular fiber organization	8/133	262/4007	0.650092	0.650092	0.956564	TMSB10/TMSB4X/COL1A2/ACTG1/MARCKS/DSP/AGFG1/PPP1R9B	8
GO:0001890	placenta development	1/133	31/4007	0.650208	0.650208	0.956564	EGFR	1
GO:0006970	response to osmotic stress	1/133	31/4007	0.650208	0.650208	0.956564	EGFR	1
GO:0008584	male gonad development	1/133	31/4007	0.650208	0.650208	0.956564	FNDC3A	1
GO:0016233	telomere capping	1/133	31/4007	0.650208	0.650208	0.956564	NBN	1
GO:0018208	peptidyl-proline modification	1/133	31/4007	0.650208	0.650208	0.956564	RANBP2	1
GO:0019320	hexose catabolic process	1/133	31/4007	0.650208	0.650208	0.956564	SLC25A12	1
GO:0030004	cellular monovalent inorganic cation homeostasis	1/133	31/4007	0.650208	0.650208	0.956564	TMEM165	1
GO:0030203	glycosaminoglycan metabolic process	1/133	31/4007	0.650208	0.650208	0.956564	IMPAD1	1
GO:0030330	DNA damage response, signal transduction by p53 class mediator	1/133	31/4007	0.650208	0.650208	0.956564	NBN	1
GO:0030433	ubiquitin-dependent ERAD pathway	1/133	31/4007	0.650208	0.650208	0.956564	FAF2	1
GO:0034113	heterotypic cell-cell adhesion	1/133	31/4007	0.650208	0.650208	0.956564	DSP	1
GO:0035150	regulation of tube size	1/133	31/4007	0.650208	0.650208	0.956564	EGFR	1
GO:0035296	regulation of tube diameter	1/133	31/4007	0.650208	0.650208	0.956564	EGFR	1
GO:0046546	development of primary male sexual characteristics	1/133	31/4007	0.650208	0.650208	0.956564	FNDC3A	1
GO:0048562	embryonic organ morphogenesis	1/133	31/4007	0.650208	0.650208	0.956564	SMAD2	1
GO:0051302	regulation of cell division	1/133	31/4007	0.650208	0.650208	0.956564	SVIL	1
GO:0070252	actin-mediated cell contraction	1/133	31/4007	0.650208	0.650208	0.956564	DSP	1
GO:0070527	platelet aggregation	1/133	31/4007	0.650208	0.650208	0.956564	ACTG1	1
GO:0097746	regulation of blood vessel diameter	1/133	31/4007	0.650208	0.650208	0.956564	EGFR	1
GO:0061025	membrane fusion	2/133	66/4007	0.650459	0.650459	0.956564	CALR/VAMP2	2
GO:0140056	organelle localization by membrane tethering	2/133	66/4007	0.650459	0.650459	0.956564	YWHAG/ESYT2	2
GO:0051098	regulation of binding	4/133	133/4007	0.651333	0.651333	0.956564	TMSB4X/TXN/MARK2/SMAD2	4
GO:0046486	glycerolipid metabolic process	3/133	100/4007	0.65214	0.65214	0.956564	IMPAD1/TBL1XR1/PIP4P1	3
GO:2000147	positive regulation of cell motility	5/133	166/4007	0.652917	0.652917	0.956564	TMSB4X/CALR/EGFR/LAMC2/ITGA6	5
GO:0010557	positive regulation of macromolecule biosynthetic process	14/133	453/4007	0.65523	0.65523	0.956564	EGFR/NUP98/CTCF/RRP1B/YTHDF2/SMAD2/LMO7/CREB1/ITGA6/PRPF6/ELAVL1/TBL1XR1/SS18/RBMS3	14
GO:1901698	response to nitrogen compound	11/133	359/4007	0.656947	0.656947	0.956564	YWHAG/COL1A2/FAF2/EGFR/RANBP2/VAMP2/CREB1/LAMTOR3/VKORC1/CHMP5/PPP1R9B	11
GO:0006875	cellular metal ion homeostasis	4/133	134/4007	0.657197	0.657197	0.956564	TMEM165/CALR/ATP13A1/GTF2I	4
GO:0044281	small molecule metabolic process	23/133	734/4007	0.657548	0.657548	0.956564	TMSB4X/TTR/ATP5F1D/CMPK1/TXN/NUP210/RANBP2/NUP98/NUP35/POM121/NUP153/ACAD9/SLC25A11/FAM3C/NUP54/KDSR/IMPAD1/VKORC1/GC/PIP4P1/ATP8/SLC25A12/NUP214	23
GO:0009749	response to glucose	2/133	67/4007	0.658624	0.658624	0.956564	VAMP2/SMAD2	2
GO:0030168	platelet activation	2/133	67/4007	0.658624	0.658624	0.956564	COL1A2/ACTG1	2
GO:0032409	regulation of transporter activity	2/133	67/4007	0.658624	0.658624	0.956564	TMSB4X/VAMP2	2
GO:1901215	negative regulation of neuron death	2/133	67/4007	0.658624	0.658624	0.956564	SET/CREB1	2
GO:2001235	positive regulation of apoptotic signaling pathway	2/133	67/4007	0.658624	0.658624	0.956564	YWHAG/YWHAB	2
GO:0007610	behavior	3/133	101/4007	0.658836	0.658836	0.956564	EGFR/CREB1/GIGYF2	3
GO:0045787	positive regulation of cell cycle	3/133	101/4007	0.658836	0.658836	0.956564	CALR/EGFR/SVIL	3
GO:0042493	response to drug	9/133	296/4007	0.658879	0.658879	0.956564	TXN/CALR/EGFR/RANBP2/CREB1/CHMP5/SLC25A12/PPP1R9B/SS18	9
GO:0001676	long-chain fatty acid metabolic process	1/133	32/4007	0.661909	0.661909	0.956564	ACAD9	1
GO:0006022	aminoglycan metabolic process	1/133	32/4007	0.661909	0.661909	0.956564	IMPAD1	1
GO:0008630	intrinsic apoptotic signaling pathway in response to DNA damage	1/133	32/4007	0.661909	0.661909	0.956564	TMEM109	1
GO:0032482	Rab protein signal transduction	1/133	32/4007	0.661909	0.661909	0.956564	RAB5C	1
GO:0032760	positive regulation of tumor necrosis factor production	1/133	32/4007	0.661909	0.661909	0.956564	ORM1	1
GO:0033627	cell adhesion mediated by integrin	1/133	32/4007	0.661909	0.661909	0.956564	ITGB4	1
GO:0042752	regulation of circadian rhythm	1/133	32/4007	0.661909	0.661909	0.956564	CREB1	1
GO:0045834	positive regulation of lipid metabolic process	1/133	32/4007	0.661909	0.661909	0.956564	CREB1	1
GO:0046824	positive regulation of nucleocytoplasmic transport	1/133	32/4007	0.661909	0.661909	0.956564	CPSF6	1
GO:0060048	cardiac muscle contraction	1/133	32/4007	0.661909	0.661909	0.956564	DSP	1
GO:0061337	cardiac conduction	1/133	32/4007	0.661909	0.661909	0.956564	DSP	1
GO:0097711	ciliary basal body-plasma membrane docking	1/133	32/4007	0.661909	0.661909	0.956564	YWHAG	1
GO:1901343	negative regulation of vasculature development	1/133	32/4007	0.661909	0.661909	0.956564	GTF2I	1
GO:1903557	positive regulation of tumor necrosis factor superfamily cytokine production	1/133	32/4007	0.661909	0.661909	0.956564	ORM1	1
GO:2001022	positive regulation of response to DNA damage stimulus	1/133	32/4007	0.661909	0.661909	0.956564	EGFR	1
GO:0006401	RNA catabolic process	8/133	265/4007	0.662893	0.662893	0.956564	RPS28/YTHDF2/SET/GIGYF2/ELAVL1/YWHAB/NUP214/SSB	8
GO:0030029	actin filament-based process	8/133	265/4007	0.662893	0.662893	0.956564	TMSB10/TMSB4X/CALR/ACTG1/MARCKS/DSP/PPP1R9B/FHL3	8
GO:0022407	regulation of cell-cell adhesion	4/133	135/4007	0.662996	0.662996	0.956564	SART1/YTHDF2/MAD1L1/ITGA6	4
GO:0045664	regulation of neuron differentiation	4/133	135/4007	0.662996	0.662996	0.956564	YWHAG/CALR/MARK2/ITGA6	4
GO:0045860	positive regulation of protein kinase activity	4/133	135/4007	0.662996	0.662996	0.956564	TXN/MARK2/EGFR/LAMTOR3	4
GO:0048193	Golgi vesicle transport	6/133	201/4007	0.665321	0.665321	0.956564	GOLGA3/SEC16A/VAMP2/TMED4/SCAMP3/GOLGB1	6
GO:0018209	peptidyl-serine modification	3/133	102/4007	0.665439	0.665439	0.956564	TXN/MARK2/EGFR	3
GO:0009746	response to hexose	2/133	68/4007	0.666636	0.666636	0.956564	VAMP2/SMAD2	2
GO:0051146	striated muscle cell differentiation	2/133	68/4007	0.666636	0.666636	0.956564	CALR/ACTG1	2
GO:0071383	cellular response to steroid hormone stimulus	2/133	68/4007	0.666636	0.666636	0.956564	CALR/EGFR	2
GO:1902105	regulation of leukocyte differentiation	2/133	68/4007	0.666636	0.666636	0.956564	SART1/CREB1	2
GO:1902275	regulation of chromatin organization	2/133	68/4007	0.666636	0.666636	0.956564	CTCF/SET	2
GO:0040017	positive regulation of locomotion	5/133	169/4007	0.6686	0.6686	0.956564	TMSB4X/CALR/EGFR/LAMC2/ITGA6	5
GO:0051272	positive regulation of cellular component movement	5/133	169/4007	0.6686	0.6686	0.956564	TMSB4X/CALR/EGFR/LAMC2/ITGA6	5
GO:0055080	cation homeostasis	5/133	169/4007	0.6686	0.6686	0.956564	TMEM165/CALR/EGFR/ATP13A1/GTF2I	5
GO:0034765	regulation of ion transmembrane transport	3/133	103/4007	0.671951	0.671951	0.956564	TMSB4X/VAMP2/TMEM109	3
GO:0006813	potassium ion transport	1/133	33/4007	0.673221	0.673221	0.956564	VAMP2	1
GO:0017015	regulation of transforming growth factor beta receptor signaling pathway	1/133	33/4007	0.673221	0.673221	0.956564	SMAD2	1
GO:0021987	cerebral cortex development	1/133	33/4007	0.673221	0.673221	0.956564	EGFR	1
GO:0030879	mammary gland development	1/133	33/4007	0.673221	0.673221	0.956564	CREB1	1
GO:0032418	lysosome localization	1/133	33/4007	0.673221	0.673221	0.956564	PIP4P1	1
GO:0036473	cell death in response to oxidative stress	1/133	33/4007	0.673221	0.673221	0.956564	TXN	1
GO:0046661	male sex differentiation	1/133	33/4007	0.673221	0.673221	0.956564	FNDC3A	1
GO:1900024	regulation of substrate adhesion-dependent cell spreading	1/133	33/4007	0.673221	0.673221	0.956564	CALR	1
GO:1903038	negative regulation of leukocyte cell-cell adhesion	1/133	33/4007	0.673221	0.673221	0.956564	MAD1L1	1
GO:1903844	regulation of cellular response to transforming growth factor beta stimulus	1/133	33/4007	0.673221	0.673221	0.956564	SMAD2	1
GO:0007584	response to nutrient	2/133	69/4007	0.674498	0.674498	0.956564	EGFR/CREB1	2
GO:0070507	regulation of microtubule cytoskeleton organization	2/133	69/4007	0.674498	0.674498	0.956564	MARK2/CHMP5	2
GO:0051338	regulation of transferase activity	8/133	268/4007	0.675419	0.675419	0.956564	TMSB4X/TXN/YWHAG/MARK2/EGFR/RANBP2/LAMTOR3/NBN	8
GO:0033043	regulation of organelle organization	14/133	460/4007	0.678358	0.678358	0.956564	TMSB10/TMSB4X/YWHAG/CALR/MARK2/CTCF/ATXN2L/SET/LNPK/MAD1L1/CHMP5/PPP1R9B/YWHAB/NBN	14
GO:0051962	positive regulation of nervous system development	3/133	104/4007	0.67837	0.67837	0.956564	MARK2/ITGA6/SLC25A12	3
GO:0098771	inorganic ion homeostasis	5/133	171/4007	0.6788	0.6788	0.956564	TMEM165/CALR/EGFR/ATP13A1/GTF2I	5
GO:1901137	carbohydrate derivative biosynthetic process	6/133	204/4007	0.679458	0.679458	0.956564	TMSB4X/ATP5F1D/CMPK1/TMEM165/ATP8/SLC25A12	6
GO:0006457	protein folding	4/133	138/4007	0.679997	0.679997	0.956564	HSPA6/CALR/NUDC/RANBP2	4
GO:0030036	actin cytoskeleton organization	7/133	237/4007	0.681199	0.681199	0.956564	TMSB10/TMSB4X/CALR/ACTG1/MARCKS/PPP1R9B/FHL3	7
GO:0002181	cytoplasmic translation	2/133	70/4007	0.682211	0.682211	0.956564	RPS28/YTHDF2	2
GO:0050714	positive regulation of protein secretion	2/133	70/4007	0.682211	0.682211	0.956564	ORM1/EGFR	2
GO:0000278	mitotic cell cycle	10/133	334/4007	0.682262	0.682262	0.956564	YWHAG/EGFR/GIGYF2/MAD1L1/TUBB8/CHMP5/PPP1R9B/SON/NBN/NUP214	10
GO:0002526	acute inflammatory response	1/133	34/4007	0.684158	0.684158	0.956564	ORM1	1
GO:0002688	regulation of leukocyte chemotaxis	1/133	34/4007	0.684158	0.684158	0.956564	CALR	1
GO:0009064	glutamine family amino acid metabolic process	1/133	34/4007	0.684158	0.684158	0.956564	SLC25A12	1
GO:0031023	microtubule organizing center organization	1/133	34/4007	0.684158	0.684158	0.956564	CHMP5	1
GO:0032963	collagen metabolic process	1/133	34/4007	0.684158	0.684158	0.956564	COL1A2	1
GO:0033143	regulation of intracellular steroid hormone receptor signaling pathway	1/133	34/4007	0.684158	0.684158	0.956564	CALR	1
GO:0042274	ribosomal small subunit biogenesis	1/133	34/4007	0.684158	0.684158	0.956564	RPS28	1
GO:0043279	response to alkaloid	1/133	34/4007	0.684158	0.684158	0.956564	PPP1R9B	1
GO:0043433	negative regulation of DNA-binding transcription factor activity	1/133	34/4007	0.684158	0.684158	0.956564	TMSB4X	1
GO:0050766	positive regulation of phagocytosis	1/133	34/4007	0.684158	0.684158	0.956564	CALR	1
GO:0048871	multicellular organismal homeostasis	3/133	105/4007	0.684698	0.684698	0.956564	ACTG1/EGFR/GIGYF2	3
GO:0006812	cation transport	7/133	238/4007	0.68551	0.68551	0.956564	TMSB4X/ATP5F1D/TMEM165/VAMP2/ATP13A1/ATP8/COX6C	7
GO:0044770	cell cycle phase transition	6/133	206/4007	0.68867	0.68867	0.956564	YWHAG/EGFR/GIGYF2/MAD1L1/PPP1R9B/NBN	6
GO:0007051	spindle organization	2/133	71/4007	0.689774	0.689774	0.956564	TUBB8/CHMP5	2
GO:0010976	positive regulation of neuron projection development	2/133	71/4007	0.689774	0.689774	0.956564	MARK2/ITGA6	2
GO:0030258	lipid modification	2/133	71/4007	0.689774	0.689774	0.956564	IMPAD1/PIP4P1	2
GO:0006629	lipid metabolic process	11/133	369/4007	0.692976	0.692976	0.956564	TTR/PAFAH1B2/EGFR/ESYT2/ACAD9/KDSR/CREB1/IMPAD1/TBL1XR1/GC/PIP4P1	11
GO:0051301	cell division	5/133	174/4007	0.69371	0.69371	0.956564	NUDC/SVIL/MAD1L1/CHMP5/SON	5
GO:0022613	ribonucleoprotein complex biogenesis	7/133	240/4007	0.694024	0.694024	0.956564	RPS28/DDX49/SART1/RRP1B/PRPF6/SNU13/CPSF6	7
GO:0000381	regulation of alternative mRNA splicing, via spliceosome	1/133	35/4007	0.694731	0.694731	0.956564	SRSF7	1
GO:0002832	negative regulation of response to biotic stimulus	1/133	35/4007	0.694731	0.694731	0.956564	YTHDF2	1
GO:0006937	regulation of muscle contraction	1/133	35/4007	0.694731	0.694731	0.956564	DSP	1
GO:0007569	cell aging	1/133	35/4007	0.694731	0.694731	0.956564	CALR	1
GO:0008543	fibroblast growth factor receptor signaling pathway	1/133	35/4007	0.694731	0.694731	0.956564	POLR2A	1
GO:0019674	NAD metabolic process	1/133	35/4007	0.694731	0.694731	0.956564	SLC25A12	1
GO:0050679	positive regulation of epithelial cell proliferation	1/133	35/4007	0.694731	0.694731	0.956564	EGFR	1
GO:0051341	regulation of oxidoreductase activity	1/133	35/4007	0.694731	0.694731	0.956564	EGFR	1
GO:1901607	alpha-amino acid biosynthetic process	1/133	35/4007	0.694731	0.694731	0.956564	SLC25A12	1
GO:0070972	protein localization to endoplasmic reticulum	3/133	107/4007	0.697076	0.697076	0.956564	RPS28/SEC16A/TRAM1	3
GO:0030177	positive regulation of Wnt signaling pathway	2/133	72/4007	0.69719	0.69719	0.956564	EGFR/TBL1XR1	2
GO:0034284	response to monosaccharide	2/133	72/4007	0.69719	0.69719	0.956564	VAMP2/SMAD2	2
GO:0035967	cellular response to topologically incorrect protein	2/133	72/4007	0.69719	0.69719	0.956564	HSPA6/CALR	2
GO:0060284	regulation of cell development	6/133	208/4007	0.69771	0.69771	0.956564	YWHAG/CALR/MARK2/YTHDF2/CREB1/ITGA6	6
GO:0071375	cellular response to peptide hormone stimulus	3/133	108/4007	0.703128	0.703128	0.956564	YWHAG/VAMP2/CREB1	3
GO:0009968	negative regulation of signal transduction	10/133	340/4007	0.704039	0.704039	0.956564	TMSB4X/CALR/EGFR/YTHDF2/SMAD2/ITGA6/PTPN12/YWHAB/LEMD2/RBMS3	10
GO:0000082	G1/S transition of mitotic cell cycle	2/133	73/4007	0.704461	0.704461	0.956564	EGFR/GIGYF2	2
GO:0052126	movement in host environment	2/133	73/4007	0.704461	0.704461	0.956564	EGFR/NUP153	2
GO:0000041	transition metal ion transport	1/133	36/4007	0.704953	0.704953	0.956564	ATP13A1	1
GO:0000245	spliceosomal complex assembly	1/133	36/4007	0.704953	0.704953	0.956564	PRPF6	1
GO:0006941	striated muscle contraction	1/133	36/4007	0.704953	0.704953	0.956564	DSP	1
GO:0007626	locomotory behavior	1/133	36/4007	0.704953	0.704953	0.956564	GIGYF2	1
GO:0008652	cellular amino acid biosynthetic process	1/133	36/4007	0.704953	0.704953	0.956564	SLC25A12	1
GO:0009161	ribonucleoside monophosphate metabolic process	1/133	36/4007	0.704953	0.704953	0.956564	CMPK1	1
GO:0031397	negative regulation of protein ubiquitination	1/133	36/4007	0.704953	0.704953	0.956564	U2AF2	1
GO:0045580	regulation of T cell differentiation	1/133	36/4007	0.704953	0.704953	0.956564	SART1	1
GO:0050729	positive regulation of inflammatory response	1/133	36/4007	0.704953	0.704953	0.956564	EGFR	1
GO:0055067	monovalent inorganic cation homeostasis	1/133	36/4007	0.704953	0.704953	0.956564	TMEM165	1
GO:0097327	response to antineoplastic agent	1/133	36/4007	0.704953	0.704953	0.956564	EGFR	1
GO:0060548	negative regulation of cell death	9/133	308/4007	0.705343	0.705343	0.956564	TXN/EGFR/TMEM109/PTMA/SET/CREB1/ITGA6/SON/ATAD3A	9
GO:0016477	cell migration	12/133	405/4007	0.706406	0.706406	0.956564	TMSB10/TMSB4X/CALR/MARK2/COL1A2/EGFR/LAMC2/LAMB3/ITGA6/ITGB4/TNS1/PPP1R9B	12
GO:0010821	regulation of mitochondrion organization	2/133	74/4007	0.711587	0.711587	0.956564	YWHAG/YWHAB	2
GO:0022406	membrane docking	2/133	74/4007	0.711587	0.711587	0.956564	YWHAG/ESYT2	2
GO:0042063	gliogenesis	2/133	74/4007	0.711587	0.711587	0.956564	EGFR/CREB1	2
GO:0060326	cell chemotaxis	2/133	74/4007	0.711587	0.711587	0.956564	TMSB4X/CALR	2
GO:0090068	positive regulation of cell cycle process	2/133	74/4007	0.711587	0.711587	0.956564	EGFR/SVIL	2
GO:1902115	regulation of organelle assembly	2/133	74/4007	0.711587	0.711587	0.956564	ATXN2L/CHMP5	2
GO:0002377	immunoglobulin production	1/133	37/4007	0.714835	0.714835	0.956564	NBN	1
GO:0003018	vascular process in circulatory system	1/133	37/4007	0.714835	0.714835	0.956564	EGFR	1
GO:0032675	regulation of interleukin-6 production	1/133	37/4007	0.714835	0.714835	0.956564	ORM1	1
GO:0042255	ribosome assembly	1/133	37/4007	0.714835	0.714835	0.956564	RPS28	1
GO:0043534	blood vessel endothelial cell migration	1/133	37/4007	0.714835	0.714835	0.956564	TMSB4X	1
GO:0046365	monosaccharide catabolic process	1/133	37/4007	0.714835	0.714835	0.956564	SLC25A12	1
GO:0051384	response to glucocorticoid	1/133	37/4007	0.714835	0.714835	0.956564	EGFR	1
GO:2001237	negative regulation of extrinsic apoptotic signaling pathway	1/133	37/4007	0.714835	0.714835	0.956564	ITGA6	1
GO:0007409	axonogenesis	3/133	110/4007	0.714957	0.714957	0.956564	MARK2/S100A6/CREB1	3
GO:0030111	regulation of Wnt signaling pathway	3/133	110/4007	0.714957	0.714957	0.956564	EGFR/TBL1XR1/RBMS3	3
GO:1903532	positive regulation of secretion by cell	3/133	110/4007	0.714957	0.714957	0.956564	ORM1/EGFR/CREB1	3
GO:0002793	positive regulation of peptide secretion	2/133	75/4007	0.71857	0.71857	0.956564	ORM1/EGFR	2
GO:0010632	regulation of epithelial cell migration	2/133	75/4007	0.71857	0.71857	0.956564	TMSB4X/CALR	2
GO:0030900	forebrain development	2/133	75/4007	0.71857	0.71857	0.956564	EGFR/CREB1	2
GO:0031668	cellular response to extracellular stimulus	2/133	75/4007	0.71857	0.71857	0.956564	ITGA6/PPP1R9B	2
GO:0032869	cellular response to insulin stimulus	2/133	75/4007	0.71857	0.71857	0.956564	YWHAG/VAMP2	2
GO:0043087	regulation of GTPase activity	4/133	146/4007	0.722403	0.722403	0.956564	RANBP2/RRP1B/AGFG1/ITGA6	4
GO:0048812	neuron projection morphogenesis	4/133	146/4007	0.722403	0.722403	0.956564	MARK2/S100A6/EGFR/CREB1	4
GO:0000724	double-strand break repair via homologous recombination	1/133	38/4007	0.724388	0.724388	0.956564	NBN	1
GO:0000725	recombinational repair	1/133	38/4007	0.724388	0.724388	0.956564	NBN	1
GO:0019751	polyol metabolic process	1/133	38/4007	0.724388	0.724388	0.956564	IMPAD1	1
GO:0071901	negative regulation of protein serine/threonine kinase activity	1/133	38/4007	0.724388	0.724388	0.956564	YWHAG	1
GO:0072527	pyrimidine-containing compound metabolic process	1/133	38/4007	0.724388	0.724388	0.956564	CMPK1	1
GO:2000379	positive regulation of reactive oxygen species metabolic process	1/133	38/4007	0.724388	0.724388	0.956564	EGFR	1
GO:0006412	translation	10/133	346/4007	0.724884	0.724884	0.956564	RPS28/CALR/EGFR/TCOF1/RPL36AL/YTHDF2/GIGYF2/ELAVL1/EIF1AX/RBMS3	10
GO:0006399	tRNA metabolic process	2/133	76/4007	0.725411	0.725411	0.956564	CPSF1/SSB	2
GO:0009100	glycoprotein metabolic process	2/133	76/4007	0.725411	0.725411	0.956564	TMEM165/IMPAD1	2
GO:0032886	regulation of microtubule-based process	2/133	76/4007	0.725411	0.725411	0.956564	MARK2/CHMP5	2
GO:0048524	positive regulation of viral process	2/133	76/4007	0.725411	0.725411	0.956564	POLR2A/RRP1B	2
GO:0043122	regulation of I-kappaB kinase/NF-kappaB signaling	2/133	77/4007	0.732113	0.732113	0.956564	TMED4/CC2D1A	2
GO:0006120	mitochondrial electron transport, NADH to ubiquinone	1/133	39/4007	0.733624	0.733624	0.956564	NDUFB3	1
GO:0032635	interleukin-6 production	1/133	39/4007	0.733624	0.733624	0.956564	ORM1	1
GO:0051702	interaction with symbiont	1/133	39/4007	0.733624	0.733624	0.956564	RRP1B	1
GO:0061077	chaperone-mediated protein folding	1/133	39/4007	0.733624	0.733624	0.956564	HSPA6	1
GO:1903828	negative regulation of cellular protein localization	1/133	39/4007	0.733624	0.733624	0.956564	TXN	1
GO:1904064	positive regulation of cation transmembrane transport	1/133	39/4007	0.733624	0.733624	0.956564	TMSB4X	1
GO:0010647	positive regulation of cell communication	15/133	510/4007	0.733638	0.733638	0.956564	TXN/ORM1/YWHAG/CALR/EGFR/VAMP2/SMAD2/TMED4/AAK1/CREB1/LAMTOR3/CC2D1A/TBL1XR1/PIP4P1/YWHAB	15
GO:0080134	regulation of response to stress	14/133	479/4007	0.736647	0.736647	0.956564	TMSB4X/HSBP1/TXN/NUP210/EGFR/RANBP2/NUP98/NUP35/POM121/YTHDF2/NUP153/NUP54/VKORC1/NUP214	14
GO:0006066	alcohol metabolic process	3/133	114/4007	0.737531	0.737531	0.956564	TTR/IMPAD1/PIP4P1	3
GO:0009416	response to light stimulus	2/133	78/4007	0.738677	0.738677	0.956564	EGFR/CREB1	2
GO:0030833	regulation of actin filament polymerization	2/133	78/4007	0.738677	0.738677	0.956564	TMSB10/TMSB4X	2
GO:0044843	cell cycle G1/S phase transition	2/133	78/4007	0.738677	0.738677	0.956564	EGFR/GIGYF2	2
GO:0048863	stem cell differentiation	2/133	78/4007	0.738677	0.738677	0.956564	TCOF1/YTHDF2	2
GO:0030855	epithelial cell differentiation	4/133	150/4007	0.742009	0.742009	0.956564	CAPNS1/FNDC3A/CREB1/DSP	4
GO:0000380	alternative mRNA splicing, via spliceosome	1/133	40/4007	0.742552	0.742552	0.956564	SRSF7	1
GO:0008217	regulation of blood pressure	1/133	40/4007	0.742552	0.742552	0.956564	COL1A2	1
GO:0035637	multicellular organismal signaling	1/133	40/4007	0.742552	0.742552	0.956564	DSP	1
GO:0045665	negative regulation of neuron differentiation	1/133	40/4007	0.742552	0.742552	0.956564	CALR	1
GO:0048639	positive regulation of developmental growth	1/133	40/4007	0.742552	0.742552	0.956564	CREB1	1
GO:0051250	negative regulation of lymphocyte activation	1/133	40/4007	0.742552	0.742552	0.956564	MAD1L1	1
GO:1903008	organelle disassembly	1/133	40/4007	0.742552	0.742552	0.956564	MARK2	1
GO:1903321	negative regulation of protein modification by small protein conjugation or removal	1/133	40/4007	0.742552	0.742552	0.956564	U2AF2	1
GO:0008015	blood circulation	3/133	115/4007	0.742951	0.742951	0.956564	COL1A2/EGFR/DSP	3
GO:0036230	granulocyte activation	9/133	319/4007	0.744308	0.744308	0.956564	TTR/HSPA6/ORM1/RAB5C/FAF2/PAFAH1B2/VAMP2/DSP/LAMTOR3	9
GO:0007049	cell cycle	16/133	546/4007	0.744698	0.744698	0.956564	YWHAG/CALR/EGFR/NUDC/CTCF/YTHDF2/SVIL/GIGYF2/MAD1L1/LAMTOR3/TUBB8/CHMP5/PPP1R9B/SON/NBN/NUP214	16
GO:0045666	positive regulation of neuron differentiation	2/133	79/4007	0.745104	0.745104	0.956564	MARK2/ITGA6	2
GO:0048511	rhythmic process	2/133	79/4007	0.745104	0.745104	0.956564	EGFR/CREB1	2
GO:0060249	anatomical structure homeostasis	4/133	151/4007	0.746745	0.746745	0.956564	ACTG1/EGFR/GIGYF2/NBN	4
GO:0023056	positive regulation of signaling	15/133	515/4007	0.747555	0.747555	0.956564	TXN/ORM1/YWHAG/CALR/EGFR/VAMP2/SMAD2/TMED4/AAK1/CREB1/LAMTOR3/CC2D1A/TBL1XR1/PIP4P1/YWHAB	15
GO:0051047	positive regulation of secretion	3/133	116/4007	0.748283	0.748283	0.956564	ORM1/EGFR/CREB1	3
GO:0007169	transmembrane receptor protein tyrosine kinase signaling pathway	6/133	220/4007	0.748288	0.748288	0.956564	ACTG1/EGFR/POLR2A/GIGYF2/PTPN12/SS18	6
GO:0050801	ion homeostasis	5/133	186/4007	0.748616	0.748616	0.956564	TMEM165/CALR/EGFR/ATP13A1/GTF2I	5
GO:0042327	positive regulation of phosphorylation	7/133	254/4007	0.74945	0.74945	0.956564	TXN/MARK2/EGFR/RANBP2/LAMTOR3/ITGA6/NBN	7
GO:0016571	histone methylation	1/133	41/4007	0.751184	0.751184	0.956564	CTCF	1
GO:0030308	negative regulation of cell growth	1/133	41/4007	0.751184	0.751184	0.956564	PPP1R9B	1
GO:0032204	regulation of telomere maintenance	1/133	41/4007	0.751184	0.751184	0.956564	NBN	1
GO:0036503	ERAD pathway	1/133	41/4007	0.751184	0.751184	0.956564	FAF2	1
GO:0042273	ribosomal large subunit biogenesis	1/133	41/4007	0.751184	0.751184	0.956564	SNU13	1
GO:0042770	signal transduction in response to DNA damage	1/133	41/4007	0.751184	0.751184	0.956564	NBN	1
GO:0048015	phosphatidylinositol-mediated signaling	1/133	41/4007	0.751184	0.751184	0.956564	EGFR	1
GO:0048017	inositol lipid-mediated signaling	1/133	41/4007	0.751184	0.751184	0.956564	EGFR	1
GO:0050770	regulation of axonogenesis	1/133	41/4007	0.751184	0.751184	0.956564	MARK2	1
GO:0051208	sequestering of calcium ion	1/133	41/4007	0.751184	0.751184	0.956564	CALR	1
GO:0061041	regulation of wound healing	1/133	41/4007	0.751184	0.751184	0.956564	VKORC1	1
GO:0045927	positive regulation of growth	2/133	80/4007	0.751396	0.751396	0.956564	EGFR/CREB1	2
GO:0051054	positive regulation of DNA metabolic process	2/133	80/4007	0.751396	0.751396	0.956564	EGFR/NBN	2
GO:0071396	cellular response to lipid	4/133	152/4007	0.751415	0.751415	0.956564	CALR/EGFR/CREB1/CHMP5	4
GO:0050708	regulation of protein secretion	3/133	117/4007	0.753526	0.753526	0.956564	TMSB4X/ORM1/EGFR	3
GO:0043043	peptide biosynthetic process	10/133	355/4007	0.754357	0.754357	0.956564	RPS28/CALR/EGFR/TCOF1/RPL36AL/YTHDF2/GIGYF2/ELAVL1/EIF1AX/RBMS3	10
GO:0007160	cell-matrix adhesion	2/133	81/4007	0.757556	0.757556	0.956564	ITGA6/ITGB4	2
GO:0008202	steroid metabolic process	2/133	81/4007	0.757556	0.757556	0.956564	GC/PIP4P1	2
GO:0009743	response to carbohydrate	2/133	81/4007	0.757556	0.757556	0.956564	VAMP2/SMAD2	2
GO:0009895	negative regulation of catabolic process	3/133	118/4007	0.758683	0.758683	0.956564	EGFR/ELAVL1/SLC25A12	3
GO:0001889	liver development	1/133	42/4007	0.759528	0.759528	0.956564	EGFR	1
GO:0002687	positive regulation of leukocyte migration	1/133	42/4007	0.759528	0.759528	0.956564	CALR	1
GO:0018107	peptidyl-threonine phosphorylation	1/133	42/4007	0.759528	0.759528	0.956564	MARK2	1
GO:0034767	positive regulation of ion transmembrane transport	1/133	42/4007	0.759528	0.759528	0.956564	TMSB4X	1
GO:0043524	negative regulation of neuron apoptotic process	1/133	42/4007	0.759528	0.759528	0.956564	SET	1
GO:0044344	cellular response to fibroblast growth factor stimulus	1/133	42/4007	0.759528	0.759528	0.956564	POLR2A	1
GO:0046328	regulation of JNK cascade	1/133	42/4007	0.759528	0.759528	0.956564	EGFR	1
GO:0048207	vesicle targeting, rough ER to cis-Golgi	1/133	42/4007	0.759528	0.759528	0.956564	SEC16A	1
GO:0048208	COPII vesicle coating	1/133	42/4007	0.759528	0.759528	0.956564	SEC16A	1
GO:0048771	tissue remodeling	1/133	42/4007	0.759528	0.759528	0.956564	EGFR	1
GO:0051053	negative regulation of DNA metabolic process	1/133	42/4007	0.759528	0.759528	0.956564	NBN	1
GO:0099173	postsynapse organization	1/133	42/4007	0.759528	0.759528	0.956564	ACTG1	1
GO:0035295	tube development	6/133	223/4007	0.759944	0.759944	0.956564	EGFR/SMAD2/CREB1/ITGA6/ITGB4/GTF2I	6
GO:0045597	positive regulation of cell differentiation	6/133	223/4007	0.759944	0.759944	0.956564	CALR/MARK2/SART1/SMAD2/CREB1/ITGA6	6
GO:0070925	organelle assembly	7/133	257/4007	0.760365	0.760365	0.956564	RPS28/YWHAG/ACTG1/ATXN2L/TUBB8/AGFG1/CHMP5	7
GO:0030003	cellular cation homeostasis	4/133	154/4007	0.76056	0.76056	0.956564	TMEM165/CALR/ATP13A1/GTF2I	4
GO:0044255	cellular lipid metabolic process	8/133	291/4007	0.761848	0.761848	0.956564	TTR/EGFR/ESYT2/ACAD9/KDSR/IMPAD1/TBL1XR1/PIP4P1	8
GO:1903047	mitotic cell cycle process	8/133	291/4007	0.761848	0.761848	0.956564	YWHAG/EGFR/GIGYF2/MAD1L1/CHMP5/PPP1R9B/SON/NBN	8
GO:0007162	negative regulation of cell adhesion	2/133	82/4007	0.763584	0.763584	0.956564	YTHDF2/MAD1L1	2
GO:0017144	drug metabolic process	6/133	224/4007	0.763742	0.763742	0.956564	TMSB4X/ATP5F1D/EGFR/VKORC1/ATP8/SLC25A12	6
GO:0120039	plasma membrane bounded cell projection morphogenesis	4/133	155/4007	0.765036	0.765036	0.956564	MARK2/S100A6/EGFR/CREB1	4
GO:1903530	regulation of secretion by cell	5/133	190/4007	0.765234	0.765234	0.956564	TMSB4X/ORM1/EGFR/VAMP2/CREB1	5
GO:0032879	regulation of localization	23/133	777/4007	0.765417	0.765417	0.956564	TMSB10/TMSB4X/TXN/ORM1/YWHAG/CALR/RAB5C/SEC16A/EGFR/VAMP2/LAMC2/GRIPAP1/TMEM109/NUP153/NUP54/AAK1/CREB1/DSP/MAD1L1/ITGA6/YWHAB/CPSF6/NUP214	23
GO:0006906	vesicle fusion	1/133	43/4007	0.767594	0.767594	0.956564	CALR	1
GO:0009451	RNA modification	1/133	43/4007	0.767594	0.767594	0.956564	SSB	1
GO:0048259	regulation of receptor-mediated endocytosis	1/133	43/4007	0.767594	0.767594	0.956564	AAK1	1
GO:0048659	smooth muscle cell proliferation	1/133	43/4007	0.767594	0.767594	0.956564	EGFR	1
GO:0048660	regulation of smooth muscle cell proliferation	1/133	43/4007	0.767594	0.767594	0.956564	EGFR	1
GO:0050807	regulation of synapse organization	1/133	43/4007	0.767594	0.767594	0.956564	GRIPAP1	1
GO:0061008	hepaticobiliary system development	1/133	43/4007	0.767594	0.767594	0.956564	EGFR	1
GO:0071774	response to fibroblast growth factor	1/133	43/4007	0.767594	0.767594	0.956564	POLR2A	1
GO:0001667	ameboidal-type cell migration	3/133	120/4007	0.768738	0.768738	0.956564	TMSB4X/CALR/TNS1	3
GO:0003013	circulatory system process	3/133	120/4007	0.768738	0.768738	0.956564	COL1A2/EGFR/DSP	3
GO:0006888	endoplasmic reticulum to Golgi vesicle-mediated transport	3/133	120/4007	0.768738	0.768738	0.956564	SEC16A/TMED4/GOLGB1	3
GO:0006873	cellular ion homeostasis	4/133	156/4007	0.769446	0.769446	0.956564	TMEM165/CALR/ATP13A1/GTF2I	4
GO:0048729	tissue morphogenesis	4/133	156/4007	0.769446	0.769446	0.956564	EGFR/SMAD2/DSP/ITGB4	4
GO:0006650	glycerophospholipid metabolic process	2/133	83/4007	0.769483	0.769483	0.956564	IMPAD1/PIP4P1	2
GO:0006936	muscle contraction	2/133	83/4007	0.769483	0.769483	0.956564	HSBP1/DSP	2
GO:0030041	actin filament polymerization	2/133	83/4007	0.769483	0.769483	0.956564	TMSB10/TMSB4X	2
GO:0044057	regulation of system process	3/133	121/4007	0.773638	0.773638	0.956564	EGFR/DSP/SLC25A12	3
GO:0061564	axon development	3/133	121/4007	0.773638	0.773638	0.956564	MARK2/S100A6/CREB1	3
GO:0000302	response to reactive oxygen species	2/133	84/4007	0.775255	0.775255	0.956564	TXN/EGFR	2
GO:0006614	SRP-dependent cotranslational protein targeting to membrane	2/133	84/4007	0.775255	0.775255	0.956564	RPS28/TRAM1	2
GO:0000726	non-recombinational repair	1/133	44/4007	0.775392	0.775392	0.956564	NBN	1
GO:0006282	regulation of DNA repair	1/133	44/4007	0.775392	0.775392	0.956564	EGFR	1
GO:0006303	double-strand break repair via nonhomologous end joining	1/133	44/4007	0.775392	0.775392	0.956564	NBN	1
GO:0010508	positive regulation of autophagy	1/133	44/4007	0.775392	0.775392	0.956564	PAFAH1B2	1
GO:0018210	peptidyl-threonine modification	1/133	44/4007	0.775392	0.775392	0.956564	MARK2	1
GO:0031960	response to corticosteroid	1/133	44/4007	0.775392	0.775392	0.956564	EGFR	1
GO:0045619	regulation of lymphocyte differentiation	1/133	44/4007	0.775392	0.775392	0.956564	SART1	1
GO:0071236	cellular response to antibiotic	1/133	44/4007	0.775392	0.775392	0.956564	TXN	1
GO:0009306	protein secretion	4/133	158/4007	0.778075	0.778075	0.956564	TMSB4X/ORM1/EGFR/SMAD2	4
GO:0016055	Wnt signaling pathway	4/133	158/4007	0.778075	0.778075	0.956564	MARK2/EGFR/TBL1XR1/RBMS3	4
GO:0048858	cell projection morphogenesis	4/133	158/4007	0.778075	0.778075	0.956564	MARK2/S100A6/EGFR/CREB1	4
GO:0002275	myeloid cell activation involved in immune response	9/133	330/4007	0.779681	0.779681	0.956564	TTR/HSPA6/ORM1/RAB5C/FAF2/PAFAH1B2/VAMP2/DSP/LAMTOR3	9
GO:0001818	negative regulation of cytokine production	2/133	85/4007	0.780901	0.780901	0.956564	TMSB4X/ORM1	2
GO:0010810	regulation of cell-substrate adhesion	2/133	85/4007	0.780901	0.780901	0.956564	CALR/ITGA6	2
GO:0071902	positive regulation of protein serine/threonine kinase activity	2/133	85/4007	0.780901	0.780901	0.956564	EGFR/LAMTOR3	2
GO:1904062	regulation of cation transmembrane transport	2/133	85/4007	0.780901	0.780901	0.956564	TMSB4X/VAMP2	2
GO:0048870	cell motility	12/133	430/4007	0.781377	0.781377	0.956564	TMSB10/TMSB4X/CALR/MARK2/COL1A2/EGFR/LAMC2/LAMB3/ITGA6/ITGB4/TNS1/PPP1R9B	12
GO:0051674	localization of cell	12/133	430/4007	0.781377	0.781377	0.956564	TMSB10/TMSB4X/CALR/MARK2/COL1A2/EGFR/LAMC2/LAMB3/ITGA6/ITGB4/TNS1/PPP1R9B	12
GO:0007015	actin filament organization	4/133	159/4007	0.782295	0.782295	0.956564	TMSB10/TMSB4X/MARCKS/PPP1R9B	4
GO:0035592	establishment of protein localization to extracellular region	4/133	159/4007	0.782295	0.782295	0.956564	TMSB4X/ORM1/EGFR/SMAD2	4
GO:0198738	cell-cell signaling by wnt	4/133	159/4007	0.782295	0.782295	0.956564	MARK2/EGFR/TBL1XR1/RBMS3	4
GO:0006283	transcription-coupled nucleotide-excision repair	1/133	45/4007	0.78293	0.78293	0.956564	POLR2A	1
GO:0006446	regulation of translational initiation	1/133	45/4007	0.78293	0.78293	0.956564	YTHDF2	1
GO:0009123	nucleoside monophosphate metabolic process	1/133	45/4007	0.78293	0.78293	0.956564	CMPK1	1
GO:0021543	pallium development	1/133	45/4007	0.78293	0.78293	0.956564	EGFR	1
GO:0050803	regulation of synapse structure or activity	1/133	45/4007	0.78293	0.78293	0.956564	GRIPAP1	1
GO:0055002	striated muscle cell development	1/133	45/4007	0.78293	0.78293	0.956564	ACTG1	1
GO:0090174	organelle membrane fusion	1/133	45/4007	0.78293	0.78293	0.956564	CALR	1
GO:0098869	cellular oxidant detoxification	1/133	45/4007	0.78293	0.78293	0.956564	TXN	1
GO:0001558	regulation of cell growth	3/133	123/4007	0.783185	0.783185	0.956564	EGFR/PPP1R9B/ATAD3A	3
GO:0002791	regulation of peptide secretion	3/133	123/4007	0.783185	0.783185	0.956564	TMSB4X/ORM1/EGFR	3
GO:0010506	regulation of autophagy	3/133	123/4007	0.783185	0.783185	0.956564	CAPNS1/PAFAH1B2/LAMTOR3	3
GO:0034762	regulation of transmembrane transport	3/133	123/4007	0.783185	0.783185	0.956564	TMSB4X/VAMP2/TMEM109	3
GO:0034976	response to endoplasmic reticulum stress	3/133	123/4007	0.783185	0.783185	0.956564	CALR/SEC16A/FAF2	3
GO:0031325	positive regulation of cellular metabolic process	25/133	849/4007	0.784326	0.784326	0.956564	TMSB4X/TXN/MARK2/PAFAH1B2/EGFR/RANBP2/POLR2A/NUP98/CTCF/RRP1B/YTHDF2/SMAD2/U2AF2/LMO7/CREB1/GIGYF2/LAMTOR3/ITGA6/PRPF6/ELAVL1/TBL1XR1/SLC25A12/SS18/NBN/RBMS3	25
GO:0043299	leukocyte degranulation	9/133	332/4007	0.785725	0.785725	0.956564	TTR/HSPA6/ORM1/RAB5C/FAF2/PAFAH1B2/VAMP2/DSP/LAMTOR3	9
GO:0006613	cotranslational protein targeting to membrane	2/133	86/4007	0.786424	0.786424	0.956564	RPS28/TRAM1	2
GO:0010769	regulation of cell morphogenesis involved in differentiation	2/133	86/4007	0.786424	0.786424	0.956564	CALR/MARK2	2
GO:0030100	regulation of endocytosis	2/133	86/4007	0.786424	0.786424	0.956564	RAB5C/AAK1	2
GO:0043405	regulation of MAP kinase activity	2/133	86/4007	0.786424	0.786424	0.956564	EGFR/LAMTOR3	2
GO:0016570	histone modification	3/133	124/4007	0.787834	0.787834	0.956564	CTCF/SET/TBL1XR1	3
GO:0043547	positive regulation of GTPase activity	3/133	124/4007	0.787834	0.787834	0.956564	RANBP2/AGFG1/ITGA6	3
GO:0040011	locomotion	13/133	466/4007	0.78972	0.78972	0.956564	TMSB10/TMSB4X/CALR/MARK2/COL1A2/EGFR/LAMC2/LAMB3/CREB1/ITGA6/ITGB4/TNS1/PPP1R9B	13
GO:0006901	vesicle coating	1/133	46/4007	0.790216	0.790216	0.956564	SEC16A	1
GO:0007032	endosome organization	1/133	46/4007	0.790216	0.790216	0.956564	CHMP5	1
GO:0009411	response to UV	1/133	46/4007	0.790216	0.790216	0.956564	EGFR	1
GO:0030048	actin filament-based movement	1/133	46/4007	0.790216	0.790216	0.956564	DSP	1
GO:0042445	hormone metabolic process	1/133	46/4007	0.790216	0.790216	0.956564	TTR	1
GO:0045931	positive regulation of mitotic cell cycle	1/133	46/4007	0.790216	0.790216	0.956564	EGFR	1
GO:0046890	regulation of lipid biosynthetic process	1/133	46/4007	0.790216	0.790216	0.956564	CREB1	1
GO:0060337	type I interferon signaling pathway	1/133	46/4007	0.790216	0.790216	0.956564	YTHDF2	1
GO:0070374	positive regulation of ERK1 and ERK2 cascade	1/133	46/4007	0.790216	0.790216	0.956564	EGFR	1
GO:0071357	cellular response to type I interferon	1/133	46/4007	0.790216	0.790216	0.956564	YTHDF2	1
GO:0090114	COPII-coated vesicle budding	1/133	46/4007	0.790216	0.790216	0.956564	SEC16A	1
GO:1903531	negative regulation of secretion by cell	1/133	46/4007	0.790216	0.790216	0.956564	TMSB4X	1
GO:0008064	regulation of actin polymerization or depolymerization	2/133	87/4007	0.791825	0.791825	0.956564	TMSB10/TMSB4X	2
GO:0043065	positive regulation of apoptotic process	5/133	197/4007	0.792323	0.792323	0.956564	YWHAG/RRP1B/CREB1/ITGA6/YWHAB	5
GO:0051260	protein homooligomerization	3/133	125/4007	0.792401	0.792401	0.956564	MARCKS/NUP54/ELAVL1	3
GO:0030155	regulation of cell adhesion	6/133	232/4007	0.792561	0.792561	0.956564	CALR/SART1/YTHDF2/LMO7/MAD1L1/ITGA6	6
GO:0010648	negative regulation of cell communication	10/133	368/4007	0.793062	0.793062	0.956564	TMSB4X/CALR/EGFR/YTHDF2/SMAD2/ITGA6/PTPN12/YWHAB/LEMD2/RBMS3	10
GO:0071692	protein localization to extracellular region	4/133	162/4007	0.794576	0.794576	0.956564	TMSB4X/ORM1/EGFR/SMAD2	4
GO:0023057	negative regulation of signaling	10/133	369/4007	0.79585	0.79585	0.956564	TMSB4X/CALR/EGFR/YTHDF2/SMAD2/ITGA6/PTPN12/YWHAB/LEMD2/RBMS3	10
GO:0006914	autophagy	5/133	198/4007	0.795989	0.795989	0.956564	CAPNS1/MARK2/PAFAH1B2/LAMTOR3/ITGB4	5
GO:0043068	positive regulation of programmed cell death	5/133	198/4007	0.795989	0.795989	0.956564	YWHAG/RRP1B/CREB1/ITGA6/YWHAB	5
GO:0061919	process utilizing autophagic mechanism	5/133	198/4007	0.795989	0.795989	0.956564	CAPNS1/MARK2/PAFAH1B2/LAMTOR3/ITGB4	5
GO:0007249	I-kappaB kinase/NF-kappaB signaling	2/133	88/4007	0.797106	0.797106	0.956564	TMED4/CC2D1A	2
GO:0019932	second-messenger-mediated signaling	2/133	88/4007	0.797106	0.797106	0.956564	EGFR/PPP1R9B	2
GO:0030832	regulation of actin filament length	2/133	88/4007	0.797106	0.797106	0.956564	TMSB10/TMSB4X	2
GO:0042692	muscle cell differentiation	2/133	88/4007	0.797106	0.797106	0.956564	CALR/ACTG1	2
GO:0002695	negative regulation of leukocyte activation	1/133	47/4007	0.79726	0.79726	0.956564	MAD1L1	1
GO:0006486	protein glycosylation	1/133	47/4007	0.79726	0.79726	0.956564	TMEM165	1
GO:0007041	lysosomal transport	1/133	47/4007	0.79726	0.79726	0.956564	CHMP5	1
GO:0008406	gonad development	1/133	47/4007	0.79726	0.79726	0.956564	FNDC3A	1
GO:0032640	tumor necrosis factor production	1/133	47/4007	0.79726	0.79726	0.956564	ORM1	1
GO:0032680	regulation of tumor necrosis factor production	1/133	47/4007	0.79726	0.79726	0.956564	ORM1	1
GO:0034340	response to type I interferon	1/133	47/4007	0.79726	0.79726	0.956564	YTHDF2	1
GO:0043413	macromolecule glycosylation	1/133	47/4007	0.79726	0.79726	0.956564	TMEM165	1
GO:0043648	dicarboxylic acid metabolic process	1/133	47/4007	0.79726	0.79726	0.956564	SLC25A12	1
GO:0045137	development of primary sexual characteristics	1/133	47/4007	0.79726	0.79726	0.956564	FNDC3A	1
GO:0048199	vesicle targeting, to, from or within Golgi	1/133	47/4007	0.79726	0.79726	0.956564	SEC16A	1
GO:0051817	modulation of process of other organism involved in symbiotic interaction	1/133	47/4007	0.79726	0.79726	0.956564	RRP1B	1
GO:1903034	regulation of response to wounding	1/133	47/4007	0.79726	0.79726	0.956564	VKORC1	1
GO:1903555	regulation of tumor necrosis factor superfamily cytokine production	1/133	47/4007	0.79726	0.79726	0.956564	ORM1	1
GO:0002790	peptide secretion	4/133	163/4007	0.798546	0.798546	0.956564	TMSB4X/ORM1/EGFR/SMAD2	4
GO:0002366	leukocyte activation involved in immune response	10/133	370/4007	0.798611	0.798611	0.956564	TTR/HSPA6/ORM1/RAB5C/FAF2/PAFAH1B2/VAMP2/DSP/LAMTOR3/NBN	10
GO:0010720	positive regulation of cell development	3/133	127/4007	0.801292	0.801292	0.956564	CALR/MARK2/ITGA6	3
GO:0090066	regulation of anatomical structure size	4/133	164/4007	0.802454	0.802454	0.956564	TMSB10/TMSB4X/EGFR/CREB1	4
GO:0023051	regulation of signaling	26/133	890/4007	0.803015	0.803015	0.956564	TMSB4X/TXN/ORM1/YWHAG/CALR/EGFR/VAMP2/YTHDF2/SMAD2/SSRP1/TMED4/LMO7/AAK1/CREB1/LAMTOR3/CC2D1A/ITGA6/PTPN12/TBL1XR1/CHMP5/PIP4P1/PPP1R9B/YWHAB/NBN/LEMD2/RBMS3	26
GO:0051248	negative regulation of protein metabolic process	10/133	372/4007	0.804053	0.804053	0.956564	YWHAG/CALR/EGFR/YTHDF2/SET/U2AF2/GIGYF2/PPP1R9B/YWHAB/LEMD2	10
GO:0008203	cholesterol metabolic process	1/133	48/4007	0.80407	0.80407	0.956564	PIP4P1	1
GO:0032508	DNA duplex unwinding	1/133	48/4007	0.80407	0.80407	0.956564	NBN	1
GO:0035265	organ growth	1/133	48/4007	0.80407	0.80407	0.956564	SMAD2	1
GO:0043010	camera-type eye development	1/133	48/4007	0.80407	0.80407	0.956564	EGFR	1
GO:0045926	negative regulation of growth	1/133	48/4007	0.80407	0.80407	0.956564	PPP1R9B	1
GO:0050764	regulation of phagocytosis	1/133	48/4007	0.80407	0.80407	0.956564	CALR	1
GO:0070085	glycosylation	1/133	48/4007	0.80407	0.80407	0.956564	TMEM165	1
GO:0071706	tumor necrosis factor superfamily cytokine production	1/133	48/4007	0.80407	0.80407	0.956564	ORM1	1
GO:0051173	positive regulation of nitrogen compound metabolic process	23/133	796/4007	0.805525	0.805525	0.956564	TMSB4X/TXN/MARK2/EGFR/POLR2A/NUP98/CTCF/RRP1B/YTHDF2/SMAD2/U2AF2/LMO7/CREB1/GIGYF2/LAMTOR3/ITGA6/PRPF6/ELAVL1/TBL1XR1/SLC25A12/SS18/NBN/RBMS3	23
GO:0016569	covalent chromatin modification	3/133	128/4007	0.805618	0.805618	0.956564	CTCF/SET/TBL1XR1	3
GO:0002444	myeloid leukocyte mediated immunity	9/133	339/4007	0.805945	0.805945	0.956564	TTR/HSPA6/ORM1/RAB5C/FAF2/PAFAH1B2/VAMP2/DSP/LAMTOR3	9
GO:0002263	cell activation involved in immune response	10/133	373/4007	0.806733	0.806733	0.956564	TTR/HSPA6/ORM1/RAB5C/FAF2/PAFAH1B2/VAMP2/DSP/LAMTOR3/NBN	10
GO:1902533	positive regulation of intracellular signal transduction	7/133	271/4007	0.806834	0.806834	0.956564	TXN/CALR/EGFR/TMED4/LAMTOR3/CC2D1A/PIP4P1	7
GO:0055114	oxidation-reduction process	11/133	407/4007	0.808071	0.808071	0.956564	ATP5F1D/TXN/NDUFB3/QSOX2/ACAD9/KDSR/VKORC1/CISD1/SLC25A12/COX6C/UQCRH	11
GO:0031331	positive regulation of cellular catabolic process	3/133	129/4007	0.809865	0.809865	0.956564	PAFAH1B2/YTHDF2/GIGYF2	3
GO:0071900	regulation of protein serine/threonine kinase activity	3/133	129/4007	0.809865	0.809865	0.956564	YWHAG/EGFR/LAMTOR3	3
GO:0008016	regulation of heart contraction	1/133	49/4007	0.810652	0.810652	0.956564	DSP	1
GO:0021537	telencephalon development	1/133	49/4007	0.810652	0.810652	0.956564	EGFR	1
GO:0050727	regulation of inflammatory response	2/133	91/4007	0.81225	0.81225	0.956564	TMSB4X/EGFR	2
GO:0051046	regulation of secretion	5/133	203/4007	0.813573	0.813573	0.956564	TMSB4X/ORM1/EGFR/VAMP2/CREB1	5
GO:1901652	response to peptide	4/133	167/4007	0.813816	0.813816	0.956564	YWHAG/VAMP2/CREB1/CHMP5	4
GO:0007399	nervous system development	14/133	510/4007	0.816522	0.816522	0.956564	YWHAG/CALR/MARK2/S100A6/SEC16A/PAFAH1B2/EGFR/YTHDF2/CREB1/GIGYF2/ITGA6/SLC25A12/PPP1R9B/LEMD2	14
GO:0001822	kidney development	1/133	50/4007	0.817014	0.817014	0.956564	SMAD2	1
GO:0002285	lymphocyte activation involved in immune response	1/133	50/4007	0.817014	0.817014	0.956564	NBN	1
GO:0002573	myeloid leukocyte differentiation	1/133	50/4007	0.817014	0.817014	0.956564	CREB1	1
GO:0016125	sterol metabolic process	1/133	50/4007	0.817014	0.817014	0.956564	PIP4P1	1
GO:0042129	regulation of T cell proliferation	1/133	50/4007	0.817014	0.817014	0.956564	MAD1L1	1
GO:0043409	negative regulation of MAPK cascade	1/133	50/4007	0.817014	0.817014	0.956564	LEMD2	1
GO:0055001	muscle cell development	1/133	50/4007	0.817014	0.817014	0.956564	ACTG1	1
GO:1902036	regulation of hematopoietic stem cell differentiation	1/133	50/4007	0.817014	0.817014	0.956564	YTHDF2	1
GO:0048608	reproductive structure development	2/133	92/4007	0.817071	0.817071	0.956564	EGFR/FNDC3A	2
GO:0050808	synapse organization	2/133	92/4007	0.817071	0.817071	0.956564	ACTG1/GRIPAP1	2
GO:0032990	cell part morphogenesis	4/133	168/4007	0.817485	0.817485	0.956564	MARK2/S100A6/EGFR/CREB1	4
GO:0009719	response to endogenous stimulus	13/133	478/4007	0.818923	0.818923	0.956564	YWHAG/CALR/COL1A2/EGFR/POLR2A/VAMP2/SMAD2/CREB1/LAMTOR3/PTPN12/CHMP5/PPP1R9B/LEMD2	13
GO:0045859	regulation of protein kinase activity	5/133	205/4007	0.820264	0.820264	0.956564	TXN/YWHAG/MARK2/EGFR/LAMTOR3	5
GO:0010631	epithelial cell migration	2/133	93/4007	0.821782	0.821782	0.956564	TMSB4X/CALR	2
GO:0032868	response to insulin	2/133	93/4007	0.821782	0.821782	0.956564	YWHAG/VAMP2	2
GO:0061458	reproductive system development	2/133	93/4007	0.821782	0.821782	0.956564	EGFR/FNDC3A	2
GO:0090132	epithelium migration	2/133	93/4007	0.821782	0.821782	0.956564	TMSB4X/CALR	2
GO:0007052	mitotic spindle organization	1/133	51/4007	0.823165	0.823165	0.956564	CHMP5	1
GO:0007254	JNK cascade	1/133	51/4007	0.823165	0.823165	0.956564	EGFR	1
GO:0008361	regulation of cell size	1/133	51/4007	0.823165	0.823165	0.956564	CREB1	1
GO:0030518	intracellular steroid hormone receptor signaling pathway	1/133	51/4007	0.823165	0.823165	0.956564	CALR	1
GO:0033002	muscle cell proliferation	1/133	51/4007	0.823165	0.823165	0.956564	EGFR	1
GO:0035821	modulation of process of other organism	1/133	51/4007	0.823165	0.823165	0.956564	RRP1B	1
GO:0051048	negative regulation of secretion	1/133	51/4007	0.823165	0.823165	0.956564	TMSB4X	1
GO:0060218	hematopoietic stem cell differentiation	1/133	51/4007	0.823165	0.823165	0.956564	YTHDF2	1
GO:1990748	cellular detoxification	1/133	51/4007	0.823165	0.823165	0.956564	TXN	1
GO:0040008	regulation of growth	4/133	170/4007	0.824645	0.824645	0.956564	EGFR/CREB1/PPP1R9B/ATAD3A	4
GO:1905114	cell surface receptor signaling pathway involved in cell-cell signaling	4/133	170/4007	0.824645	0.824645	0.956564	MARK2/EGFR/TBL1XR1/RBMS3	4
GO:0051128	regulation of cellular component organization	21/133	742/4007	0.825094	0.825094	0.956564	TMSB10/TMSB4X/YWHAG/CALR/MARK2/RAB5C/EGFR/CTCF/ATXN2L/GRIPAP1/SET/AAK1/CREB1/LNPK/MAD1L1/ITGA6/CHMP5/PPP1R9B/ATAD3A/YWHAB/NBN	21
GO:0010389	regulation of G2/M transition of mitotic cell cycle	2/133	94/4007	0.826385	0.826385	0.956564	YWHAG/NBN	2
GO:0045047	protein targeting to ER	2/133	94/4007	0.826385	0.826385	0.956564	RPS28/TRAM1	2
GO:0032870	cellular response to hormone stimulus	5/133	207/4007	0.826764	0.826764	0.956564	YWHAG/CALR/EGFR/VAMP2/CREB1	5
GO:0007267	cell-cell signaling	11/133	415/4007	0.827765	0.827765	0.956564	TMSB4X/ORM1/YWHAG/MARK2/EGFR/VAMP2/SMAD2/CREB1/TBL1XR1/PPP1R9B/RBMS3	11
GO:0002283	neutrophil activation involved in immune response	8/133	313/4007	0.828188	0.828188	0.956564	TTR/HSPA6/ORM1/RAB5C/FAF2/PAFAH1B2/DSP/LAMTOR3	8
GO:0043312	neutrophil degranulation	8/133	313/4007	0.828188	0.828188	0.956564	TTR/HSPA6/ORM1/RAB5C/FAF2/PAFAH1B2/DSP/LAMTOR3	8
GO:0007565	female pregnancy	1/133	52/4007	0.82911	0.82911	0.956564	CALR	1
GO:0010001	glial cell differentiation	1/133	52/4007	0.82911	0.82911	0.956564	EGFR	1
GO:0030073	insulin secretion	1/133	52/4007	0.82911	0.82911	0.956564	SMAD2	1
GO:0032392	DNA geometric change	1/133	52/4007	0.82911	0.82911	0.956564	NBN	1
GO:0048194	Golgi vesicle budding	1/133	52/4007	0.82911	0.82911	0.956564	SEC16A	1
GO:0071222	cellular response to lipopolysaccharide	1/133	52/4007	0.82911	0.82911	0.956564	CHMP5	1
GO:0090276	regulation of peptide hormone secretion	1/133	52/4007	0.82911	0.82911	0.956564	EGFR	1
GO:0097190	apoptotic signaling pathway	5/133	208/4007	0.829943	0.829943	0.956564	YWHAG/TMEM109/ITGA6/YWHAB/NBN	5
GO:0045055	regulated exocytosis	11/133	416/4007	0.830118	0.830118	0.956564	TMSB4X/TTR/HSPA6/ORM1/RAB5C/FAF2/PAFAH1B2/VAMP2/FAM3C/DSP/LAMTOR3	11
GO:0016042	lipid catabolic process	2/133	95/4007	0.830882	0.830882	0.956564	PAFAH1B2/TBL1XR1	2
GO:0022409	positive regulation of cell-cell adhesion	2/133	95/4007	0.830882	0.830882	0.956564	SART1/ITGA6	2
GO:0090130	tissue migration	2/133	95/4007	0.830882	0.830882	0.956564	TMSB4X/CALR	2
GO:0071407	cellular response to organic cyclic compound	4/133	172/4007	0.831574	0.831574	0.956564	CALR/EGFR/ITGA6/PPP1R9B	4
GO:0002274	myeloid leukocyte activation	9/133	349/4007	0.832352	0.832352	0.956564	TTR/HSPA6/ORM1/RAB5C/FAF2/PAFAH1B2/VAMP2/DSP/LAMTOR3	9
GO:0016236	macroautophagy	3/133	135/4007	0.833749	0.833749	0.956564	CAPNS1/PAFAH1B2/LAMTOR3	3
GO:0006289	nucleotide-excision repair	1/133	53/4007	0.834857	0.834857	0.956564	POLR2A	1
GO:0006479	protein methylation	1/133	53/4007	0.834857	0.834857	0.956564	CTCF	1
GO:0008213	protein alkylation	1/133	53/4007	0.834857	0.834857	0.956564	CTCF	1
GO:0030595	leukocyte chemotaxis	1/133	53/4007	0.834857	0.834857	0.956564	CALR	1
GO:0030968	endoplasmic reticulum unfolded protein response	1/133	53/4007	0.834857	0.834857	0.956564	CALR	1
GO:0034764	positive regulation of transmembrane transport	1/133	53/4007	0.834857	0.834857	0.956564	TMSB4X	1
GO:0042177	negative regulation of protein catabolic process	1/133	53/4007	0.834857	0.834857	0.956564	EGFR	1
GO:0043401	steroid hormone mediated signaling pathway	1/133	53/4007	0.834857	0.834857	0.956564	CALR	1
GO:0050768	negative regulation of neurogenesis	1/133	53/4007	0.834857	0.834857	0.956564	CALR	1
GO:0050777	negative regulation of immune response	1/133	53/4007	0.834857	0.834857	0.956564	YTHDF2	1
GO:0071219	cellular response to molecule of bacterial origin	1/133	53/4007	0.834857	0.834857	0.956564	CHMP5	1
GO:0098754	detoxification	1/133	53/4007	0.834857	0.834857	0.956564	TXN	1
GO:1901532	regulation of hematopoietic progenitor cell differentiation	1/133	53/4007	0.834857	0.834857	0.956564	YTHDF2	1
GO:0034655	nucleobase-containing compound catabolic process	8/133	316/4007	0.836028	0.836028	0.956564	RPS28/YTHDF2/SET/GIGYF2/ELAVL1/YWHAB/NUP214/SSB	8
GO:0042119	neutrophil activation	8/133	316/4007	0.836028	0.836028	0.956564	TTR/HSPA6/ORM1/RAB5C/FAF2/PAFAH1B2/DSP/LAMTOR3	8
GO:0031329	regulation of cellular catabolic process	9/133	351/4007	0.837291	0.837291	0.956564	CAPNS1/PAFAH1B2/YTHDF2/SET/GIGYF2/LAMTOR3/ELAVL1/YWHAB/NUP214	9
GO:0048667	cell morphogenesis involved in neuron differentiation	3/133	136/4007	0.837471	0.837471	0.956564	MARK2/S100A6/CREB1	3
GO:0002446	neutrophil mediated immunity	8/133	317/4007	0.838579	0.838579	0.956564	TTR/HSPA6/ORM1/RAB5C/FAF2/PAFAH1B2/DSP/LAMTOR3	8
GO:0072599	establishment of protein localization to endoplasmic reticulum	2/133	97/4007	0.839564	0.839564	0.956564	RPS28/TRAM1	2
GO:1901214	regulation of neuron death	2/133	97/4007	0.839564	0.839564	0.956564	SET/CREB1	2
GO:0009967	positive regulation of signal transduction	12/133	454/4007	0.839909	0.839909	0.956564	TXN/YWHAG/CALR/EGFR/SMAD2/TMED4/AAK1/LAMTOR3/CC2D1A/TBL1XR1/PIP4P1/YWHAB	12
GO:0002064	epithelial cell development	1/133	54/4007	0.840412	0.840412	0.956564	FNDC3A	1
GO:0006261	DNA-dependent DNA replication	1/133	54/4007	0.840412	0.840412	0.956564	NBN	1
GO:0007548	sex differentiation	1/133	54/4007	0.840412	0.840412	0.956564	FNDC3A	1
GO:0030010	establishment of cell polarity	1/133	54/4007	0.840412	0.840412	0.956564	MARK2	1
GO:0044706	multi-multicellular organism process	1/133	54/4007	0.840412	0.840412	0.956564	CALR	1
GO:0050866	negative regulation of cell activation	1/133	54/4007	0.840412	0.840412	0.956564	MAD1L1	1
GO:1900180	regulation of protein localization to nucleus	1/133	54/4007	0.840412	0.840412	0.956564	NUP54	1
GO:1902652	secondary alcohol metabolic process	1/133	54/4007	0.840412	0.840412	0.956564	PIP4P1	1
GO:0032535	regulation of cellular component size	3/133	137/4007	0.841122	0.841122	0.956564	TMSB10/TMSB4X/CREB1	3
GO:0042127	regulation of cell population proliferation	10/133	387/4007	0.841494	0.841494	0.956564	CAPNS1/CALR/S100A6/EGFR/CTCF/LAMC2/SMAD2/CREB1/MAD1L1/PPP1R9B	10
GO:0007420	brain development	4/133	175/4007	0.841545	0.841545	0.956564	SEC16A/PAFAH1B2/EGFR/CREB1	4
GO:0008154	actin polymerization or depolymerization	2/133	98/4007	0.843754	0.843754	0.956564	TMSB10/TMSB4X	2
GO:0002433	immune response-regulating cell surface receptor signaling pathway involved in phagocytosis	1/133	55/4007	0.845781	0.845781	0.956564	ACTG1	1
GO:0007266	Rho protein signal transduction	1/133	55/4007	0.845781	0.845781	0.956564	COL1A2	1
GO:0009612	response to mechanical stimulus	1/133	55/4007	0.845781	0.845781	0.956564	EGFR	1
GO:0010972	negative regulation of G2/M transition of mitotic cell cycle	1/133	55/4007	0.845781	0.845781	0.956564	NBN	1
GO:0038094	Fc-gamma receptor signaling pathway	1/133	55/4007	0.845781	0.845781	0.956564	ACTG1	1
GO:0038096	Fc-gamma receptor signaling pathway involved in phagocytosis	1/133	55/4007	0.845781	0.845781	0.956564	ACTG1	1
GO:2001236	regulation of extrinsic apoptotic signaling pathway	1/133	55/4007	0.845781	0.845781	0.956564	ITGA6	1
GO:0033554	cellular response to stress	20/133	721/4007	0.845887	0.845887	0.956564	HSPA6/HSBP1/TXN/CALR/SEC16A/NUP210/FAF2/EGFR/RANBP2/POLR2A/NUP98/NUP35/POM121/TMEM109/NUP153/SSRP1/NUP54/GIGYF2/NBN/NUP214	20
GO:0031175	neuron projection development	6/133	250/4007	0.847598	0.847598	0.956564	MARK2/S100A6/EGFR/CREB1/ITGA6/PPP1R9B	6
GO:0051701	interaction with host	2/133	99/4007	0.847844	0.847844	0.956564	EGFR/NUP153	2
GO:1902749	regulation of cell cycle G2/M phase transition	2/133	99/4007	0.847844	0.847844	0.956564	YWHAG/NBN	2
GO:0007017	microtubule-based process	5/133	214/4007	0.848044	0.848044	0.956564	MARK2/TUBB8/CHMP5/SS18/SON	5
GO:0051051	negative regulation of transport	3/133	139/4007	0.848214	0.848214	0.956564	TMSB4X/TXN/NUP153	3
GO:0016064	immunoglobulin mediated immune response	1/133	56/4007	0.850971	0.850971	0.956564	NBN	1
GO:0032872	regulation of stress-activated MAPK cascade	1/133	56/4007	0.850971	0.850971	0.956564	EGFR	1
GO:0051961	negative regulation of nervous system development	1/133	56/4007	0.850971	0.850971	0.956564	CALR	1
GO:0060047	heart contraction	1/133	56/4007	0.850971	0.850971	0.956564	DSP	1
GO:0032269	negative regulation of cellular protein metabolic process	9/133	357/4007	0.851442	0.851442	0.956564	YWHAG/CALR/YTHDF2/SET/U2AF2/GIGYF2/PPP1R9B/YWHAB/LEMD2	9
GO:0006413	translational initiation	3/133	140/4007	0.851656	0.851656	0.956564	RPS28/YTHDF2/EIF1AX	3
GO:0050900	leukocyte migration	3/133	140/4007	0.851656	0.851656	0.956564	CALR/COL1A2/ITGA6	3
GO:0031667	response to nutrient levels	3/133	141/4007	0.855031	0.855031	0.956564	EGFR/CREB1/TBL1XR1	3
GO:0050769	positive regulation of neurogenesis	2/133	101/4007	0.855737	0.855737	0.956564	MARK2/ITGA6	2
GO:0001654	eye development	1/133	57/4007	0.855988	0.855988	0.956564	EGFR	1
GO:0010212	response to ionizing radiation	1/133	57/4007	0.855988	0.855988	0.956564	TMEM109	1
GO:0019724	B cell mediated immunity	1/133	57/4007	0.855988	0.855988	0.956564	NBN	1
GO:0045216	cell-cell junction organization	1/133	57/4007	0.855988	0.855988	0.956564	DSP	1
GO:0046165	alcohol biosynthetic process	1/133	57/4007	0.855988	0.855988	0.956564	IMPAD1	1
GO:0048284	organelle fusion	1/133	57/4007	0.855988	0.855988	0.956564	CALR	1
GO:0051100	negative regulation of binding	1/133	57/4007	0.855988	0.855988	0.956564	TMSB4X	1
GO:0010942	positive regulation of cell death	5/133	217/4007	0.856487	0.856487	0.956564	YWHAG/RRP1B/CREB1/ITGA6/YWHAB	5
GO:0010941	regulation of cell death	13/133	496/4007	0.857059	0.857059	0.956564	TXN/YWHAG/CALR/EGFR/RRP1B/TMEM109/PTMA/SET/CREB1/ITGA6/SON/ATAD3A/YWHAB	13
GO:0030334	regulation of cell migration	6/133	254/4007	0.858089	0.858089	0.956564	TMSB10/TMSB4X/CALR/EGFR/LAMC2/ITGA6	6
GO:0001959	regulation of cytokine-mediated signaling pathway	1/133	58/4007	0.860837	0.860837	0.956564	YTHDF2	1
GO:0002431	Fc receptor mediated stimulatory signaling pathway	1/133	58/4007	0.860837	0.860837	0.956564	ACTG1	1
GO:0009101	glycoprotein biosynthetic process	1/133	58/4007	0.860837	0.860837	0.956564	TMEM165	1
GO:0010770	positive regulation of cell morphogenesis involved in differentiation	1/133	58/4007	0.860837	0.860837	0.956564	CALR	1
GO:0070302	regulation of stress-activated protein kinase signaling cascade	1/133	58/4007	0.860837	0.860837	0.956564	EGFR	1
GO:0001775	cell activation	15/133	565/4007	0.860852	0.860852	0.956564	TTR/HSPA6/ORM1/RAB5C/COL1A2/ACTG1/FAF2/PAFAH1B2/EGFR/VAMP2/SART1/DSP/MAD1L1/LAMTOR3/NBN	15
GO:0051270	regulation of cellular component movement	7/133	291/4007	0.860979	0.860979	0.956564	TMSB10/TMSB4X/CALR/EGFR/LAMC2/DSP/ITGA6	7
GO:0016049	cell growth	3/133	143/4007	0.861583	0.861583	0.956564	EGFR/PPP1R9B/ATAD3A	3
GO:2001233	regulation of apoptotic signaling pathway	3/133	143/4007	0.861583	0.861583	0.956564	YWHAG/ITGA6/YWHAB	3
GO:0006605	protein targeting	5/133	219/4007	0.861899	0.861899	0.956564	RPS28/YWHAG/TRAM1/NUP54/YWHAB	5
GO:0006897	endocytosis	5/133	219/4007	0.861899	0.861899	0.956564	CALR/RAB5C/ACTG1/ESYT2/AAK1	5
GO:0019216	regulation of lipid metabolic process	2/133	103/4007	0.863258	0.863258	0.956564	CREB1/TBL1XR1	2
GO:0006935	chemotaxis	3/133	144/4007	0.864761	0.864761	0.956564	TMSB4X/CALR/CREB1	3
GO:0042330	taxis	3/133	144/4007	0.864761	0.864761	0.956564	TMSB4X/CALR/CREB1	3
GO:0006903	vesicle targeting	1/133	59/4007	0.865524	0.865524	0.956564	SEC16A	1
GO:0016999	antibiotic metabolic process	1/133	59/4007	0.865524	0.865524	0.956564	EGFR	1
GO:0042542	response to hydrogen peroxide	1/133	59/4007	0.865524	0.865524	0.956564	TXN	1
GO:0048880	sensory system development	1/133	59/4007	0.865524	0.865524	0.956564	EGFR	1
GO:0071478	cellular response to radiation	1/133	59/4007	0.865524	0.865524	0.956564	TMEM109	1
GO:0150063	visual system development	1/133	59/4007	0.865524	0.865524	0.956564	EGFR	1
GO:1902750	negative regulation of cell cycle G2/M phase transition	1/133	59/4007	0.865524	0.865524	0.956564	NBN	1
GO:2000736	regulation of stem cell differentiation	1/133	59/4007	0.865524	0.865524	0.956564	YTHDF2	1
GO:0031346	positive regulation of cell projection organization	2/133	104/4007	0.866883	0.866883	0.956564	MARK2/ITGA6	2
GO:0032271	regulation of protein polymerization	2/133	104/4007	0.866883	0.866883	0.956564	TMSB10/TMSB4X	2
GO:0097193	intrinsic apoptotic signaling pathway	2/133	104/4007	0.866883	0.866883	0.956564	TMEM109/NBN	2
GO:0043269	regulation of ion transport	3/133	145/4007	0.867876	0.867876	0.956564	TMSB4X/VAMP2/TMEM109	3
GO:0046700	heterocycle catabolic process	8/133	330/4007	0.86901	0.86901	0.956564	RPS28/YTHDF2/SET/GIGYF2/ELAVL1/YWHAB/NUP214/SSB	8
GO:0012501	programmed cell death	16/133	603/4007	0.869047	0.869047	0.956564	YWHAG/CAPNS1/CALR/EGFR/RRP1B/TMEM109/PTMA/SET/CREB1/TMEM214/DSP/ITGA6/SON/ATAD3A/YWHAB/NBN	16
GO:0030217	T cell differentiation	1/133	60/4007	0.870054	0.870054	0.956564	SART1	1
GO:0043523	regulation of neuron apoptotic process	1/133	60/4007	0.870054	0.870054	0.956564	SET	1
GO:0060759	regulation of response to cytokine stimulus	1/133	60/4007	0.870054	0.870054	0.956564	YTHDF2	1
GO:1902850	microtubule cytoskeleton organization involved in mitosis	1/133	60/4007	0.870054	0.870054	0.956564	CHMP5	1
GO:0000086	G2/M transition of mitotic cell cycle	2/133	105/4007	0.870421	0.870421	0.956564	YWHAG/NBN	2
GO:0034599	cellular response to oxidative stress	2/133	105/4007	0.870421	0.870421	0.956564	TXN/EGFR	2
GO:0048545	response to steroid hormone	2/133	105/4007	0.870421	0.870421	0.956564	CALR/EGFR	2
GO:1903037	regulation of leukocyte cell-cell adhesion	2/133	105/4007	0.870421	0.870421	0.956564	SART1/MAD1L1	2
GO:0043434	response to peptide hormone	3/133	146/4007	0.870928	0.870928	0.956564	YWHAG/VAMP2/CREB1	3
GO:0043604	amide biosynthetic process	10/133	401/4007	0.871285	0.871285	0.956564	RPS28/CALR/EGFR/TCOF1/RPL36AL/YTHDF2/GIGYF2/ELAVL1/EIF1AX/RBMS3	10
GO:0060322	head development	4/133	185/4007	0.8713	0.8713	0.956564	SEC16A/PAFAH1B2/EGFR/CREB1	4
GO:0060627	regulation of vesicle-mediated transport	5/133	223/4007	0.872218	0.872218	0.956564	CALR/RAB5C/VAMP2/GRIPAP1/AAK1	5
GO:0090407	organophosphate biosynthetic process	5/133	223/4007	0.872218	0.872218	0.956564	TMSB4X/ATP5F1D/CMPK1/ATP8/SLC25A12	5
GO:0044270	cellular nitrogen compound catabolic process	8/133	332/4007	0.873257	0.873257	0.956564	RPS28/YTHDF2/SET/GIGYF2/ELAVL1/YWHAB/NUP214/SSB	8
GO:0006898	receptor-mediated endocytosis	2/133	106/4007	0.873872	0.873872	0.956564	CALR/AAK1	2
GO:0007186	G protein-coupled receptor signaling pathway	2/133	106/4007	0.873872	0.873872	0.956564	PPP1R9B/YWHAB	2
GO:0071214	cellular response to abiotic stimulus	2/133	106/4007	0.873872	0.873872	0.956564	EGFR/TMEM109	2
GO:0104004	cellular response to environmental stimulus	2/133	106/4007	0.873872	0.873872	0.956564	EGFR/TMEM109	2
GO:0008360	regulation of cell shape	1/133	61/4007	0.874433	0.874433	0.956564	MARK2	1
GO:0042098	T cell proliferation	1/133	61/4007	0.874433	0.874433	0.956564	MAD1L1	1
GO:0051017	actin filament bundle assembly	1/133	61/4007	0.874433	0.874433	0.956564	MARCKS	1
GO:0009896	positive regulation of catabolic process	3/133	148/4007	0.876847	0.876847	0.956564	PAFAH1B2/YTHDF2/GIGYF2	3
GO:0051346	negative regulation of hydrolase activity	3/133	148/4007	0.876847	0.876847	0.956564	RRP1B/SET/PPP1R9B	3
GO:0007417	central nervous system development	5/133	225/4007	0.87713	0.87713	0.956564	SEC16A/PAFAH1B2/EGFR/CREB1/GIGYF2	5
GO:0051129	negative regulation of cellular component organization	5/133	225/4007	0.87713	0.87713	0.956564	TMSB10/TMSB4X/SET/MAD1L1/NBN	5
GO:0003015	heart process	1/133	62/4007	0.878665	0.878665	0.956564	DSP	1
GO:0009755	hormone-mediated signaling pathway	1/133	62/4007	0.878665	0.878665	0.956564	CALR	1
GO:0030307	positive regulation of cell growth	1/133	62/4007	0.878665	0.878665	0.956564	EGFR	1
GO:0061572	actin filament bundle organization	1/133	62/4007	0.878665	0.878665	0.956564	MARCKS	1
GO:0090257	regulation of muscle system process	1/133	62/4007	0.878665	0.878665	0.956564	DSP	1
GO:0003008	system process	8/133	335/4007	0.879418	0.879418	0.956564	HSBP1/COL1A2/EGFR/CREB1/GIGYF2/DSP/SLC25A12/NBN	8
GO:0008284	positive regulation of cell population proliferation	5/133	226/4007	0.879527	0.879527	0.956564	CAPNS1/CALR/S100A6/EGFR/LAMC2	5
GO:0048666	neuron development	6/133	263/4007	0.879556	0.879556	0.956564	MARK2/S100A6/EGFR/CREB1/ITGA6/PPP1R9B	6
GO:0032970	regulation of actin filament-based process	3/133	150/4007	0.882527	0.882527	0.956564	TMSB10/TMSB4X/DSP	3
GO:0071216	cellular response to biotic stimulus	1/133	63/4007	0.882756	0.882756	0.956564	CHMP5	1
GO:0009966	regulation of signal transduction	21/133	777/4007	0.882983	0.882983	0.956564	TMSB4X/TXN/YWHAG/CALR/EGFR/YTHDF2/SMAD2/SSRP1/TMED4/AAK1/LAMTOR3/CC2D1A/ITGA6/PTPN12/TBL1XR1/PIP4P1/PPP1R9B/YWHAB/NBN/LEMD2/RBMS3	21
GO:0048585	negative regulation of response to stimulus	11/133	442/4007	0.883179	0.883179	0.956564	TMSB4X/TXN/CALR/EGFR/YTHDF2/SMAD2/ITGA6/PTPN12/YWHAB/LEMD2/RBMS3	11
GO:0010646	regulation of cell communication	24/133	875/4007	0.883379	0.883379	0.956564	TMSB4X/TXN/ORM1/YWHAG/CALR/EGFR/VAMP2/YTHDF2/SMAD2/SSRP1/TMED4/AAK1/CREB1/LAMTOR3/CC2D1A/ITGA6/PTPN12/TBL1XR1/PIP4P1/PPP1R9B/YWHAB/NBN/LEMD2/RBMS3	24
GO:0050863	regulation of T cell activation	2/133	109/4007	0.88373	0.88373	0.956564	SART1/MAD1L1	2
GO:0120031	plasma membrane bounded cell projection assembly	3/133	151/4007	0.885279	0.885279	0.956564	YWHAG/ITGA6/PPP1R9B	3
GO:0008219	cell death	17/133	647/4007	0.885987	0.885987	0.956564	TXN/YWHAG/CAPNS1/CALR/EGFR/RRP1B/TMEM109/PTMA/SET/CREB1/TMEM214/DSP/ITGA6/SON/ATAD3A/YWHAB/NBN	17
GO:0042981	regulation of apoptotic process	11/133	444/4007	0.886646	0.886646	0.956564	YWHAG/CALR/EGFR/RRP1B/PTMA/SET/CREB1/ITGA6/SON/ATAD3A/YWHAB	11
GO:0002440	production of molecular mediator of immune response	1/133	64/4007	0.886709	0.886709	0.956564	NBN	1
GO:0002479	antigen processing and presentation of exogenous peptide antigen via MHC class I, TAP-dependent	1/133	64/4007	0.886709	0.886709	0.956564	CALR	1
GO:0006900	vesicle budding from membrane	1/133	64/4007	0.886709	0.886709	0.956564	SEC16A	1
GO:0031032	actomyosin structure organization	1/133	64/4007	0.886709	0.886709	0.956564	ACTG1	1
GO:0090090	negative regulation of canonical Wnt signaling pathway	1/133	64/4007	0.886709	0.886709	0.956564	RBMS3	1
GO:0050792	regulation of viral process	2/133	110/4007	0.886855	0.886855	0.956564	POLR2A/RRP1B	2
GO:0070997	neuron death	2/133	110/4007	0.886855	0.886855	0.956564	SET/CREB1	2
GO:0051094	positive regulation of developmental process	7/133	303/4007	0.887144	0.887144	0.956564	CALR/MARK2/SART1/SMAD2/CREB1/ITGA6/SLC25A12	7
GO:0009893	positive regulation of metabolic process	27/133	975/4007	0.887521	0.887521	0.956564	TMSB4X/TXN/ORM1/CALR/MARK2/PAFAH1B2/EGFR/RANBP2/POLR2A/NUP98/CTCF/RRP1B/YTHDF2/SMAD2/U2AF2/LMO7/CREB1/GIGYF2/LAMTOR3/ITGA6/PRPF6/ELAVL1/TBL1XR1/SLC25A12/SS18/NBN/RBMS3	27
GO:0008285	negative regulation of cell population proliferation	3/133	152/4007	0.887974	0.887974	0.956564	CTCF/SMAD2/MAD1L1	3
GO:0045785	positive regulation of cell adhesion	3/133	152/4007	0.887974	0.887974	0.956564	CALR/SART1/ITGA6	3
GO:1901701	cellular response to oxygen-containing compound	8/133	340/4007	0.889146	0.889146	0.956564	TXN/YWHAG/COL1A2/EGFR/VAMP2/CREB1/LAMTOR3/CHMP5	8
GO:0006644	phospholipid metabolic process	2/133	111/4007	0.889903	0.889903	0.956564	IMPAD1/PIP4P1	2
GO:0007568	aging	2/133	111/4007	0.889903	0.889903	0.956564	CALR/CREB1	2
GO:0043066	negative regulation of apoptotic process	6/133	268/4007	0.890274	0.890274	0.956564	EGFR/PTMA/SET/ITGA6/SON/ATAD3A	6
GO:2000145	regulation of cell motility	6/133	268/4007	0.890274	0.890274	0.956564	TMSB10/TMSB4X/CALR/EGFR/LAMC2/ITGA6	6
GO:0002685	regulation of leukocyte migration	1/133	65/4007	0.890531	0.890531	0.956564	CALR	1
GO:0007034	vacuolar transport	1/133	65/4007	0.890531	0.890531	0.956564	CHMP5	1
GO:0033865	nucleoside bisphosphate metabolic process	1/133	65/4007	0.890531	0.890531	0.956564	IMPAD1	1
GO:0033875	ribonucleoside bisphosphate metabolic process	1/133	65/4007	0.890531	0.890531	0.956564	IMPAD1	1
GO:0034032	purine nucleoside bisphosphate metabolic process	1/133	65/4007	0.890531	0.890531	0.956564	IMPAD1	1
GO:0019439	aromatic compound catabolic process	8/133	341/4007	0.891012	0.891012	0.956564	RPS28/YTHDF2/SET/GIGYF2/ELAVL1/YWHAB/NUP214/SSB	8
GO:0044839	cell cycle G2/M phase transition	2/133	112/4007	0.892875	0.892875	0.956564	YWHAG/NBN	2
GO:0051240	positive regulation of multicellular organismal process	10/133	413/4007	0.893141	0.893141	0.956564	TMSB4X/ORM1/CALR/MARK2/EGFR/SART1/SMAD2/CREB1/ITGA6/SLC25A12	10
GO:0031348	negative regulation of defense response	1/133	66/4007	0.894224	0.894224	0.956564	YTHDF2	1
GO:0042590	antigen processing and presentation of exogenous peptide antigen via MHC class I	1/133	66/4007	0.894224	0.894224	0.956564	CALR	1
GO:0050730	regulation of peptidyl-tyrosine phosphorylation	1/133	66/4007	0.894224	0.894224	0.956564	EGFR	1
GO:0002443	leukocyte mediated immunity	10/133	414/4007	0.894818	0.894818	0.956564	TTR/HSPA6/ORM1/RAB5C/FAF2/PAFAH1B2/VAMP2/DSP/LAMTOR3/NBN	10
GO:0030031	cell projection assembly	3/133	155/4007	0.895727	0.895727	0.956564	YWHAG/ITGA6/PPP1R9B	3
GO:0003012	muscle system process	2/133	113/4007	0.895774	0.895774	0.956564	HSBP1/DSP	2
GO:0110053	regulation of actin filament organization	2/133	113/4007	0.895774	0.895774	0.956564	TMSB10/TMSB4X	2
GO:0006518	peptide metabolic process	10/133	415/4007	0.896473	0.896473	0.956564	RPS28/CALR/EGFR/TCOF1/RPL36AL/YTHDF2/GIGYF2/ELAVL1/EIF1AX/RBMS3	10
GO:0010721	negative regulation of cell development	1/133	67/4007	0.897794	0.897794	0.956564	CALR	1
GO:0043270	positive regulation of ion transport	1/133	67/4007	0.897794	0.897794	0.956564	TMSB4X	1
GO:0050678	regulation of epithelial cell proliferation	1/133	67/4007	0.897794	0.897794	0.956564	EGFR	1
GO:0014070	response to organic cyclic compound	6/133	272/4007	0.898262	0.898262	0.956564	CALR/EGFR/SMAD2/ITGA6/VKORC1/PPP1R9B	6
GO:0006281	DNA repair	4/133	196/4007	0.898404	0.898404	0.956564	EGFR/POLR2A/SSRP1/NBN	4
GO:0006612	protein targeting to membrane	2/133	114/4007	0.898599	0.898599	0.956564	RPS28/TRAM1	2
GO:0043410	positive regulation of MAPK cascade	2/133	114/4007	0.898599	0.898599	0.956564	EGFR/LAMTOR3	2
GO:0046677	response to antibiotic	2/133	114/4007	0.898599	0.898599	0.956564	TXN/VKORC1	2
GO:0043067	regulation of programmed cell death	11/133	452/4007	0.899696	0.899696	0.956564	YWHAG/CALR/EGFR/RRP1B/PTMA/SET/CREB1/ITGA6/SON/ATAD3A/YWHAB	11
GO:1901361	organic cyclic compound catabolic process	8/133	346/4007	0.899961	0.899961	0.956564	RPS28/YTHDF2/SET/GIGYF2/ELAVL1/YWHAB/NUP214/SSB	8
GO:0006469	negative regulation of protein kinase activity	1/133	68/4007	0.901244	0.901244	0.956564	YWHAG	1
GO:0032944	regulation of mononuclear cell proliferation	1/133	68/4007	0.901244	0.901244	0.956564	MAD1L1	1
GO:0050670	regulation of lymphocyte proliferation	1/133	68/4007	0.901244	0.901244	0.956564	MAD1L1	1
GO:2000377	regulation of reactive oxygen species metabolic process	1/133	68/4007	0.901244	0.901244	0.956564	EGFR	1
GO:0016197	endosomal transport	2/133	115/4007	0.901354	0.901354	0.956564	GRIPAP1/CHMP5	2
GO:0040012	regulation of locomotion	6/133	275/4007	0.903926	0.903926	0.956564	TMSB10/TMSB4X/CALR/EGFR/LAMC2/ITGA6	6
GO:0010975	regulation of neuron projection development	2/133	116/4007	0.90404	0.90404	0.956564	MARK2/ITGA6	2
GO:0043903	regulation of interspecies interactions between organisms	2/133	116/4007	0.90404	0.90404	0.956564	POLR2A/RRP1B	2
GO:0043436	oxoacid metabolic process	11/133	455/4007	0.904265	0.904265	0.956564	NUP210/RANBP2/NUP98/NUP35/POM121/NUP153/ACAD9/NUP54/IMPAD1/SLC25A12/NUP214	11
GO:0051099	positive regulation of binding	1/133	69/4007	0.904578	0.904578	0.956564	TXN	1
GO:0051480	regulation of cytosolic calcium ion concentration	1/133	69/4007	0.904578	0.904578	0.956564	GTF2I	1
GO:0070372	regulation of ERK1 and ERK2 cascade	1/133	69/4007	0.904578	0.904578	0.956564	EGFR	1
GO:2001020	regulation of response to DNA damage stimulus	1/133	69/4007	0.904578	0.904578	0.956564	EGFR	1
GO:0001934	positive regulation of protein phosphorylation	5/133	238/4007	0.905338	0.905338	0.956564	TXN/MARK2/EGFR/LAMTOR3/NBN	5
GO:0019725	cellular homeostasis	6/133	276/4007	0.905754	0.905754	0.956564	TXN/TMEM165/CALR/QSOX2/ATP13A1/GTF2I	6
GO:0043069	negative regulation of programmed cell death	6/133	276/4007	0.905754	0.905754	0.956564	EGFR/PTMA/SET/ITGA6/SON/ATAD3A	6
GO:0008283	cell population proliferation	12/133	492/4007	0.907416	0.907416	0.956564	CAPNS1/CALR/S100A6/EGFR/CTCF/LAMC2/YTHDF2/SMAD2/CREB1/MAD1L1/PPP1R9B/NBN	12
GO:0031399	regulation of protein modification process	12/133	492/4007	0.907416	0.907416	0.956564	TXN/YWHAG/MARK2/EGFR/CTCF/SET/U2AF2/LAMTOR3/PPP1R9B/YWHAB/NBN/LEMD2	12
GO:0030178	negative regulation of Wnt signaling pathway	1/133	70/4007	0.907801	0.907801	0.956564	RBMS3	1
GO:0033209	tumor necrosis factor-mediated signaling pathway	1/133	70/4007	0.907801	0.907801	0.956564	TMSB4X	1
GO:0070663	regulation of leukocyte proliferation	1/133	70/4007	0.907801	0.907801	0.956564	MAD1L1	1
GO:0097305	response to alcohol	1/133	70/4007	0.907801	0.907801	0.956564	SMAD2	1
GO:0044283	small molecule biosynthetic process	5/133	240/4007	0.909142	0.909142	0.956564	RANBP2/SLC25A11/FAM3C/IMPAD1/SLC25A12	5
GO:0002244	hematopoietic progenitor cell differentiation	1/133	71/4007	0.910916	0.910916	0.956564	YTHDF2	1
GO:0043112	receptor metabolic process	1/133	71/4007	0.910916	0.910916	0.956564	CHMP5	1
GO:0051402	neuron apoptotic process	1/133	71/4007	0.910916	0.910916	0.956564	SET	1
GO:1901617	organic hydroxy compound biosynthetic process	1/133	71/4007	0.910916	0.910916	0.956564	IMPAD1	1
GO:0055082	cellular chemical homeostasis	4/133	202/4007	0.910983	0.910983	0.956564	TMEM165/CALR/ATP13A1/GTF2I	4
GO:0006082	organic acid metabolic process	11/133	460/4007	0.911501	0.911501	0.956564	NUP210/RANBP2/NUP98/NUP35/POM121/NUP153/ACAD9/NUP54/IMPAD1/SLC25A12/NUP214	11
GO:0006869	lipid transport	1/133	72/4007	0.913926	0.913926	0.956564	ESYT2	1
GO:0033993	response to lipid	5/133	243/4007	0.9146	0.9146	0.956564	CALR/EGFR/SMAD2/CREB1/CHMP5	5
GO:0001933	negative regulation of protein phosphorylation	2/133	121/4007	0.916479	0.916479	0.956564	YWHAG/LEMD2	2
GO:0017157	regulation of exocytosis	1/133	73/4007	0.916835	0.916835	0.956564	VAMP2	1
GO:2001252	positive regulation of chromosome organization	1/133	73/4007	0.916835	0.916835	0.956564	NBN	1
GO:0060429	epithelium development	6/133	283/4007	0.917737	0.917737	0.956564	CAPNS1/EGFR/FNDC3A/SMAD2/CREB1/DSP	6
GO:0007159	leukocyte cell-cell adhesion	2/133	122/4007	0.918779	0.918779	0.956564	SART1/MAD1L1	2
GO:0033673	negative regulation of kinase activity	1/133	74/4007	0.919647	0.919647	0.956564	YWHAG	1
GO:0051493	regulation of cytoskeleton organization	4/133	208/4007	0.922173	0.922173	0.956564	TMSB10/TMSB4X/MARK2/CHMP5	4
GO:0031396	regulation of protein ubiquitination	1/133	75/4007	0.922364	0.922364	0.956564	U2AF2	1
GO:0048638	regulation of developmental growth	1/133	75/4007	0.922364	0.922364	0.956564	CREB1	1
GO:0051403	stress-activated MAPK cascade	1/133	75/4007	0.922364	0.922364	0.956564	EGFR	1
GO:0070371	ERK1 and ERK2 cascade	1/133	75/4007	0.922364	0.922364	0.956564	EGFR	1
GO:0048872	homeostasis of number of cells	1/133	76/4007	0.92499	0.92499	0.956564	GIGYF2	1
GO:0050673	epithelial cell proliferation	1/133	76/4007	0.92499	0.92499	0.956564	EGFR	1
GO:0050870	positive regulation of T cell activation	1/133	76/4007	0.92499	0.92499	0.956564	SART1	1
GO:0097191	extrinsic apoptotic signaling pathway	1/133	76/4007	0.92499	0.92499	0.956564	ITGA6	1
GO:0006887	exocytosis	11/133	471/4007	0.925843	0.925843	0.956564	TMSB4X/TTR/HSPA6/ORM1/RAB5C/FAF2/PAFAH1B2/VAMP2/FAM3C/DSP/LAMTOR3	11
GO:0045321	leukocyte activation	12/133	507/4007	0.926703	0.926703	0.956564	TTR/HSPA6/ORM1/RAB5C/FAF2/PAFAH1B2/VAMP2/SART1/DSP/MAD1L1/LAMTOR3/NBN	12
GO:0006974	cellular response to DNA damage stimulus	6/133	289/4007	0.926942	0.926942	0.956564	EGFR/POLR2A/TMEM109/SSRP1/GIGYF2/NBN	6
GO:0006915	apoptotic process	14/133	577/4007	0.92705	0.92705	0.956564	YWHAG/CALR/EGFR/RRP1B/TMEM109/PTMA/SET/CREB1/TMEM214/ITGA6/SON/ATAD3A/YWHAB/NBN	14
GO:0043086	negative regulation of catalytic activity	5/133	251/4007	0.927784	0.927784	0.956564	YWHAG/FAF2/RRP1B/SET/PPP1R9B	5
GO:0019752	carboxylic acid metabolic process	10/133	438/4007	0.92904	0.92904	0.956564	NUP210/RANBP2/NUP98/NUP35/POM121/NUP153/ACAD9/NUP54/SLC25A12/NUP214	10
GO:0062197	cellular response to chemical stress	2/133	127/4007	0.92942	0.92942	0.956564	TXN/EGFR	2
GO:0001505	regulation of neurotransmitter levels	1/133	78/4007	0.929981	0.929981	0.956564	VAMP2	1
GO:0006959	humoral immune response	1/133	78/4007	0.929981	0.929981	0.956564	YTHDF2	1
GO:0007163	establishment or maintenance of cell polarity	1/133	78/4007	0.929981	0.929981	0.956564	MARK2	1
GO:0010876	lipid localization	1/133	78/4007	0.929981	0.929981	0.956564	ESYT2	1
GO:0042391	regulation of membrane potential	1/133	78/4007	0.929981	0.929981	0.956564	DSP	1
GO:0043393	regulation of protein binding	1/133	78/4007	0.929981	0.929981	0.956564	MARK2	1
GO:0071346	cellular response to interferon-gamma	1/133	78/4007	0.929981	0.929981	0.956564	ACTG1	1
GO:0043408	regulation of MAPK cascade	3/133	172/4007	0.931269	0.931269	0.956564	EGFR/LAMTOR3/LEMD2	3
GO:0030336	negative regulation of cell migration	1/133	79/4007	0.932351	0.932351	0.956564	CALR	1
GO:0009636	response to toxic substance	3/133	174/4007	0.93463	0.93463	0.956564	TXN/RANBP2/CREB1	3
GO:0002474	antigen processing and presentation of peptide antigen via MHC class I	1/133	80/4007	0.934641	0.934641	0.956564	CALR	1
GO:0042113	B cell activation	1/133	80/4007	0.934641	0.934641	0.956564	NBN	1
GO:2001234	negative regulation of apoptotic signaling pathway	1/133	80/4007	0.934641	0.934641	0.956564	ITGA6	1
GO:0043085	positive regulation of catalytic activity	10/133	443/4007	0.934841	0.934841	0.956564	TMSB4X/TXN/MARK2/EGFR/RANBP2/LAMTOR3/AGFG1/ITGA6/YWHAB/NBN	10
GO:0006928	movement of cell or subcellular component	13/133	550/4007	0.935349	0.935349	0.956564	TMSB10/TMSB4X/CALR/MARK2/COL1A2/EGFR/LAMC2/LAMB3/DSP/ITGA6/ITGB4/TNS1/PPP1R9B	13
GO:1901566	organonitrogen compound biosynthetic process	17/133	689/4007	0.936168	0.936168	0.956564	TMSB4X/RPS28/ATP5F1D/CMPK1/TMEM165/CALR/EGFR/TCOF1/RPL36AL/YTHDF2/KDSR/GIGYF2/ELAVL1/ATP8/SLC25A12/EIF1AX/RBMS3	17
GO:0035556	intracellular signal transduction	19/133	757/4007	0.93633	0.93633	0.956564	TMSB4X/TXN/CALR/MARK2/RAB5C/COL1A2/EGFR/TMEM109/SMAD2/SSRP1/TMED4/LAMTOR3/CC2D1A/PIP4P1/PPP1R9B/SS18/YWHAB/NBN/LEMD2	19
GO:0044782	cilium organization	1/133	81/4007	0.936855	0.936855	0.956564	YWHAG	1
GO:0045765	regulation of angiogenesis	1/133	81/4007	0.936855	0.936855	0.956564	GTF2I	1
GO:0060271	cilium assembly	1/133	81/4007	0.936855	0.936855	0.956564	YWHAG	1
GO:0002521	leukocyte differentiation	2/133	131/4007	0.936977	0.936977	0.956564	SART1/CREB1	2
GO:0006909	phagocytosis	2/133	132/4007	0.938744	0.938744	0.956564	CALR/ACTG1	2
GO:0051258	protein polymerization	2/133	132/4007	0.938744	0.938744	0.956564	TMSB10/TMSB4X	2
GO:0006310	DNA recombination	1/133	82/4007	0.938994	0.938994	0.956564	NBN	1
GO:0043414	macromolecule methylation	1/133	82/4007	0.938994	0.938994	0.956564	CTCF	1
GO:1902531	regulation of intracellular signal transduction	11/133	484/4007	0.940233	0.940233	0.956564	TMSB4X/TXN/CALR/EGFR/SSRP1/TMED4/LAMTOR3/CC2D1A/PIP4P1/NBN/LEMD2	11
GO:0010604	positive regulation of macromolecule metabolic process	23/133	896/4007	0.940757	0.940757	0.956564	TXN/ORM1/CALR/MARK2/EGFR/POLR2A/NUP98/CTCF/RRP1B/YTHDF2/SMAD2/U2AF2/LMO7/CREB1/GIGYF2/LAMTOR3/ITGA6/PRPF6/ELAVL1/TBL1XR1/SS18/NBN/RBMS3	23
GO:0000723	telomere maintenance	1/133	83/4007	0.941061	0.941061	0.956564	NBN	1
GO:0034341	response to interferon-gamma	1/133	83/4007	0.941061	0.941061	0.956564	ACTG1	1
GO:0032956	regulation of actin cytoskeleton organization	2/133	134/4007	0.942138	0.942138	0.956564	TMSB10/TMSB4X	2
GO:0042326	negative regulation of phosphorylation	2/133	134/4007	0.942138	0.942138	0.956564	YWHAG/LEMD2	2
GO:0051052	regulation of DNA metabolic process	2/133	134/4007	0.942138	0.942138	0.956564	EGFR/NBN	2
GO:1903039	positive regulation of leukocyte cell-cell adhesion	1/133	84/4007	0.943059	0.943059	0.956564	SART1	1
GO:2000146	negative regulation of cell motility	1/133	84/4007	0.943059	0.943059	0.956564	CALR	1
GO:0006302	double-strand break repair	1/133	85/4007	0.944989	0.944989	0.956564	NBN	1
GO:0007423	sensory organ development	1/133	85/4007	0.944989	0.944989	0.956564	EGFR	1
GO:0018108	peptidyl-tyrosine phosphorylation	1/133	85/4007	0.944989	0.944989	0.956564	EGFR	1
GO:0018212	peptidyl-tyrosine modification	1/133	85/4007	0.944989	0.944989	0.956564	EGFR	1
GO:0032496	response to lipopolysaccharide	1/133	85/4007	0.944989	0.944989	0.956564	CHMP5	1
GO:0051656	establishment of organelle localization	3/133	181/4007	0.945244	0.945244	0.956564	SEC16A/MAD1L1/CHMP5	3
GO:0030001	metal ion transport	3/133	182/4007	0.946624	0.946624	0.956564	TMEM165/VAMP2/ATP13A1	3
GO:0030522	intracellular receptor signaling pathway	1/133	86/4007	0.946855	0.946855	0.956564	CALR	1
GO:0040013	negative regulation of locomotion	1/133	86/4007	0.946855	0.946855	0.956564	CALR	1
GO:0051348	negative regulation of transferase activity	1/133	86/4007	0.946855	0.946855	0.956564	YWHAG	1
GO:0001819	positive regulation of cytokine production	2/133	137/4007	0.946899	0.946899	0.956564	ORM1/CREB1	2
GO:0032940	secretion by cell	14/133	598/4007	0.947374	0.947374	0.956564	TMSB4X/TTR/HSPA6/ORM1/RAB5C/FAF2/PAFAH1B2/EGFR/VAMP2/SMAD2/FAM3C/CREB1/DSP/LAMTOR3	14
GO:0000956	nuclear-transcribed mRNA catabolic process	2/133	138/4007	0.948402	0.948402	0.956564	RPS28/SSB	2
GO:1901342	regulation of vasculature development	1/133	87/4007	0.948658	0.948658	0.956564	GTF2I	1
GO:1903320	regulation of protein modification by small protein conjugation or removal	1/133	87/4007	0.948658	0.948658	0.956564	U2AF2	1
GO:0032103	positive regulation of response to external stimulus	3/133	184/4007	0.949288	0.949288	0.956564	TMSB4X/CALR/EGFR	3
GO:0002237	response to molecule of bacterial origin	1/133	88/4007	0.9504	0.9504	0.956564	CHMP5	1
GO:0035239	tube morphogenesis	3/133	185/4007	0.950573	0.950573	0.956564	EGFR/SMAD2/GTF2I	3
GO:0006468	protein phosphorylation	11/133	496/4007	0.951334	0.951334	0.956564	TXN/YWHAG/MARK2/EGFR/SMAD2/AAK1/CREB1/LAMTOR3/YWHAB/NBN/LEMD2	11
GO:0031098	stress-activated protein kinase signaling cascade	1/133	89/4007	0.952083	0.952083	0.956564	EGFR	1
GO:0140352	export from cell	14/133	604/4007	0.952212	0.952212	0.956564	TMSB4X/TTR/HSPA6/ORM1/RAB5C/FAF2/PAFAH1B2/EGFR/VAMP2/SMAD2/FAM3C/CREB1/DSP/LAMTOR3	14
GO:0051249	regulation of lymphocyte activation	2/133	141/4007	0.952673	0.952673	0.956564	SART1/MAD1L1	2
GO:0032943	mononuclear cell proliferation	1/133	90/4007	0.953709	0.953709	0.956564	MAD1L1	1
GO:0046651	lymphocyte proliferation	1/133	90/4007	0.953709	0.953709	0.956564	MAD1L1	1
GO:0051271	negative regulation of cellular component movement	1/133	90/4007	0.953709	0.953709	0.956564	CALR	1
GO:0043254	regulation of protein-containing complex assembly	3/133	188/4007	0.954251	0.954251	0.956564	TMSB10/TMSB4X/CREB1	3
GO:0030098	lymphocyte differentiation	1/133	91/4007	0.955281	0.955281	0.956564	SART1	1
GO:0097237	cellular response to toxic substance	1/133	91/4007	0.955281	0.955281	0.956564	TXN	1
GO:1901605	alpha-amino acid metabolic process	1/133	91/4007	0.955281	0.955281	0.956564	SLC25A12	1
GO:0043161	proteasome-mediated ubiquitin-dependent protein catabolic process	2/133	143/4007	0.955331	0.955331	0.956564	FAF2/TBL1XR1	2
GO:0045596	negative regulation of cell differentiation	2/133	144/4007	0.956607	0.956607	0.956564	CALR/EGFR	2
GO:0042180	cellular ketone metabolic process	1/133	92/4007	0.9568	0.9568	0.956564	KDSR	1
GO:0007265	Ras protein signal transduction	2/133	145/4007	0.957848	0.957848	0.956564	RAB5C/COL1A2	2
GO:0006954	inflammatory response	3/133	192/4007	0.958762	0.958762	0.956564	TMSB4X/ORM1/EGFR	3
GO:0000184	nuclear-transcribed mRNA catabolic process, nonsense-mediated decay	1/133	94/4007	0.959686	0.959686	0.956564	RPS28	1
GO:0051650	establishment of vesicle localization	1/133	94/4007	0.959686	0.959686	0.956564	SEC16A	1
GO:0070661	leukocyte proliferation	1/133	94/4007	0.959686	0.959686	0.956564	MAD1L1	1
GO:0042110	T cell activation	2/133	147/4007	0.96023	0.96023	0.956564	SART1/MAD1L1	2
GO:1902532	negative regulation of intracellular signal transduction	2/133	147/4007	0.96023	0.96023	0.956564	TMSB4X/LEMD2	2
GO:0048878	chemical homeostasis	5/133	279/4007	0.960899	0.960899	0.956564	TMEM165/CALR/EGFR/ATP13A1/GTF2I	5
GO:0000209	protein polyubiquitination	1/133	95/4007	0.961056	0.961056	0.956564	LMO7	1
GO:0002460	adaptive immune response based on somatic recombination of immune receptors built from immunoglobulin superfamily domains	1/133	95/4007	0.961056	0.961056	0.956564	NBN	1
GO:0022604	regulation of cell morphogenesis	2/133	148/4007	0.961372	0.961372	0.956564	CALR/MARK2	2
[truncated: 128 more rows]
