# Supplementary material for: Proteomics Profiling Reveals the Molecular Signatures and Potential Therapeutic Targets of Human Nasopharyngeal Carcinoma
Source: Mol Cell Proteomics. 2023 May 11;22(6):100567. doi: 10.1016/j.mcpro.2023.100567 (PMC10326745; doi:10.1016/j.mcpro.2023.100567)
Supplement: Supplemental Table S9 [file mmc9.xlsx]

## Sheet: mRNA_protein_common_diff_gene
Table S9 Genes differentially expressed between subtypes both at protein level in our dataset and at mRNA level in the public dataset.
	Protein_logFC	Protein_AveExpr	Protein_t	Protein_P.Value	Protein_adj.P.Val	Protein_B	mRNA_logFC	mRNA_AveExpr	mRNA_t	mRNA_P.Value	mRNA_adj.P.Val	mRNA_B
TMSB10	7.84029	24.6444	18.6438	3.3988e-20	1.40065e-16	34.1148	696.042	2041.39	4.04407	9.7085e-05	0.000800234	0.962503
TMSB4X	6.6342	26.6641	17.2016	4.74537e-19	9.77783e-16	31.879	2235.27	2781.36	10.7892	5.17607e-19	1.26969e-14	32.5285
FAF2	-2.31392	19.5092	-6.15424	4.16213e-07	5.91453e-05	6.40011	-3.82142	17.3411	-4.04368	9.72278e-05	0.000800872	0.961127
TMPO	-2.14036	22.9072	-6.08292	5.18737e-07	6.68753e-05	6.18831	-14.2731	52.0309	-4.65883	8.85858e-06	0.000109142	3.21747
EGFR	-3.59115	18.039	-6.08258	5.19294e-07	6.68753e-05	6.18728	-10.0643	15.4959	-5.3206	5.40318e-07	1.0981e-05	5.87644
RANBP2	-2.20855	18.5785	-6.03208	6.06955e-07	7.35666e-05	6.03725	-2.51593	13.6633	-5.18758	9.6394e-07	1.75022e-05	5.32452
SCAMP4	-2.25782	20.4557	-5.93801	8.11764e-07	9.29635e-05	5.75762	-5.31328	23.2862	-5.25649	7.14907e-07	1.37112e-05	5.60939
TCOF1	-2.40219	18.8872	-5.90144	9.0895e-07	9.36445e-05	5.64887	-5.00238	15.133	-5.56818	1.80233e-07	4.42111e-06	6.92509
CTCF	-2.69245	17.829	-5.80292	1.23276e-06	0.000120957	5.35587	2.94124	16.0074	4.84701	4.08684e-06	5.70251e-05	3.95077
VAMP2	-2.81309	19.9186	-5.76429	1.38923e-06	0.000133139	5.24099	7.54275	20.525	5.82187	5.70078e-08	1.73284e-06	8.02672
ATXN2L	-2.16399	19.6583	-5.74258	1.48571e-06	0.00013915	5.17644	-9.76706	42.6898	-5.10279	1.38824e-06	2.35991e-05	4.97713
RPL36AL	2.4649	21.9019	5.64067	2.03636e-06	0.000171763	4.8734	82.1258	211.026	7.39601	2.80349e-11	4.67821e-09	15.3522
SMAD2	-2.36165	18.6543	-5.53094	2.85914e-06	0.000206711	4.54732	-2.50185	13.5385	-4.28558	3.88767e-05	0.000373393	1.82149
NUP153	-2.98687	18.9175	-5.46403	3.51605e-06	0.000237535	4.34865	-4.06962	15.8944	-5.42685	3.38393e-07	7.49844e-06	6.32312
U2AF2	-1.8135	23.5551	-5.45611	3.60316e-06	0.000239494	4.32514	-12.5603	67.7284	-4.21758	5.04764e-05	0.000464262	1.57599
TCF25	-2.31498	17.8471	-5.43282	3.87201e-06	0.000249321	4.25603	8.52372	37.321	4.90684	3.18366e-06	4.64852e-05	4.18788
KDSR	-2.16111	18.2022	-5.28411	6.12804e-06	0.00034594	3.81529	-5.13158	13.0445	-4.38633	2.62768e-05	0.000269808	2.19035
GIGYF2	-2.81947	17.3868	-5.2676	6.44829e-06	0.00034965	3.76641	-2.52256	12.3596	-4.27807	4.00182e-05	0.000382559	1.79426
DSP	-3.14264	21.1747	-5.22434	7.36805e-06	0.000388276	3.63847	-41.068	88.9697	-4.13863	6.8124e-05	0.000598476	1.2945
SBNO1	3.44055	17.9209	5.21178	7.65899e-06	0.000389663	3.60132	-1.62816	7.64543	-4.06318	9.04178e-05	0.000753379	1.02912
AGFG1	-1.82025	20.6742	-5.17782	8.50339e-06	0.000402787	3.50101	-1.44989	9.20979	-4.09567	8.00704e-05	0.00068556	1.14299
PRRC2A	-1.78224	16.1686	-5.16305	8.89917e-06	0.000412062	3.45738	-10.6941	39.7599	-6.48908	2.46934e-09	1.3798e-07	11.0399
ELAVL1	-1.6195	23.4305	-5.08304	1.13826e-05	0.000493767	3.22139	-2.97433	15.8601	-4.73877	6.39151e-06	8.26918e-05	3.52665
EIF1AX	2.02342	21.0626	4.91472	1.9077e-05	0.000721251	2.72672	-9.94132	28.4777	-5.31829	5.45823e-07	1.10471e-05	5.86677
